# Supplementary material for: Defining the genetic and evolutionary architecture of alternative splicing in response to infection
Source: Nat Commun. 2019 Apr 11;10:1671. doi: 10.1038/s41467-019-09689-7 (PMC6459842; doi:10.1038/s41467-019-09689-7)
Supplement: Supplementary file 5 — Supplementary Data 1 [file 41467_2019_9689_MOESM5_ESM.xlsx]

## Sheet: a. GO enrichment analysis
Supplementary Data 1a. GO enrichment analysis of non-conserved splice sites
Legend
Only significant enrichments (FDR < 0.05, odds ratio >1.2) are reported.
Enrichments are computed separately for alternative and constitutive splice sites
Splice site category	GO category	GO sub-ontology	# genes with a non conserved splice site in GO category	# genes in GO category	GO Term	Odds ratio [95% Confidence Interval]			p-value	FDR	Genes with a non conserved splice site in GO category
constitutive	GO:0006955	BP	284	1219	immune response	1.23485	[1.1-1.4]	0.0916132	3.26576e-11	6.1847e-07	ACTG1 // ADAMDEC1 // ADARB1 // ADCY3 // AIM2 // AKT1 // APOBEC3A // APOBEC3G // APOL1 // ATG5 // BAD // BAX // BCL2 // BCL3 // BCL6 // BIRC3 // BST2 // BTN3A1 // BTN3A2 // BTN3A3 // CARD11 // CASP1 // CASP10 // CASP8 // CCL13 // CCL8 // CCR1 // CD164 // CD209 // CD226 // CD274 // CD276 // CD300E // CD36 // CD3E // CD4 // CD46 // CD55 // CD81 // CEBPB // CEBPG // CLEC10A // CLEC4D // CLEC4M // CMK…
constitutive	GO:0006952	BP	213	896	defense response	1.26119	[1.1-1.5]	0.100779	5.98205e-09	4.58265e-05	ACP5 // ACTG1 // ADARB1 // ADCY3 // AIM2 // AKT1 // AOC3 // AP2A2 // APOBEC3A // APOBEC3G // APOL1 // APOL2 // APOL3 // ARF1 // ATG5 // ATP6V1H // BAD // BCL2 // BCL3 // BCL6 // BIRC3 // BST2 // CARD11 // CASP1 // CASP10 // CASP5 // CASP8 // CCL13 // CCL8 // CCR1 // CCRL2 // CD209 // CD226 // CD276 // CD300C // CD300E // CD36 // CD4 // CD46 // CD55 // CEBPB // CEBPG // CLEC10A // CLEC4D // CLEC4M…
constitutive	GO:0098542	BP	77	256	defense response to other organism	1.7289	[1.3-2.3]	0.237769	8.57565e-08	0.000324811	ACP5 // ADARB1 // AIM2 // AP2A2 // APOBEC3A // APOBEC3G // ARF1 // ATP6V1H // BCL2 // BCL3 // BIRC3 // BST2 // CD36 // CD4 // CXCL10 // CXCL9 // DDX58 // DICER1 // EIF2AK2 // FAM111A // FYN // GBP3 // GNLY // HIST1H2BK // IFI16 // IFIT2 // IFIT3 // IL12RB1 // IL15 // IL27RA // IL29 // LILRB1 // MAVS // MB21D1 // MICB // MPO // MX1 // MX2 // MYO1F // NLRP1 // NLRP3 // NOD1 // NOD2 // PLSCR1 // PPB…
constitutive	GO:0019221	BP	125	494	cytokine-mediated signaling pathway	1.36209	[1.1-1.7]	0.134204	5.49846e-07	0.00130162	AGPAT2 // AIM2 // BAD // BBS4 // CCR1 // CCRL2 // CDIP1 // CMKLR1 // CXCL10 // EBI3 // EDN1 // EIF4G3 // EREG // GBP2 // HLA-DPA1 // HLA-DPB1 // HLA-DQA1 // HLA-E // HLA-F // HSP90AB1 // IFI27 // IFI6 // IFIT2 // IFIT3 // IFNAR2 // IFNGR1 // IL12RB1 // IL17RA // IL1A // IL1RN // IL27RA // IL7R // IRAK2 // JAK1 // JAK3 // KPNA5 // MAVS // MKKS // MX1 // MX2 // NEDD4 // NR1H2 // NUP210 // PIAS1 // …
constitutive	GO:0050776	BP	142	599	regulation of immune response	1.24598	[1-1.5]	0.0955113	1.51838e-06	0.00319501	ACTG1 // AIM2 // AKT1 // ATG5 // BAD // BAX // BCL2 // BCL6 // BIRC3 // BST2 // BTN3A1 // CARD11 // CASP8 // CD226 // CD276 // CD36 // CD3E // CD4 // CD46 // CD55 // CD81 // CMTM3 // CR1 // CTSL1 // CYLD // DDX58 // DUSP3 // EIF2C4 // ELMO2 // EREG // FCGR2A // FCN1 // FYN // GAB2 // HCST // HLA-DPA1 // HLA-DPB1 // HLA-DQA1 // HLA-E // HLA-F // HRAS // HSP90AB1 // HSPD1 // IDO1 // IFI16 // IFNAR2…
constitutive	GO:0001819	BP	72	260	positive regulation of cytokine production	1.53328	[1.1-2]	0.185621	2.75169e-06	0.00521115	AGPAT2 // AIM2 // BCL3 // BIRC3 // CARD11 // CARD8 // CASP1 // CD2 // CD36 // CD3E // CD46 // CTNNB1 // CYP1B1 // DDX58 // DHX36 // EIF2AK2 // EREG // FZD5 // HHLA2 // HLA-DPA1 // HLA-DPB1 // HSPD1 // IDO1 // IFI16 // IL12RB1 // IL15 // IL17RA // IL1A // IL27RA // IL29 // LILRB2 // MAPK13 // MAVS // MB21D1 // MRE11A // NLRP1 // NLRP2 // NLRP3 // NOD1 // NOD2 // POLR1D // POLR2E // POLR2L // PTGS2…
constitutive	GO:0045087	BP	131	548	innate immune response	1.259	[1-1.5]	0.100027	4.44299e-06	0.00764922	ACTG1 // ADARB1 // ADCY3 // AIM2 // AKT1 // APOBEC3A // APOBEC3G // APOL1 // ATG5 // BAD // BCL2 // BIRC3 // BST2 // CARD11 // CASP1 // CASP10 // CASP8 // CD209 // CD226 // CD300E // CD36 // CD4 // CD46 // CD55 // CEBPG // CLEC10A // CLEC4D // CLEC4M // CR1 // CTNNB1 // CTSL1 // CXCL16 // CYLD // DDX58 // DHX36 // DUSP3 // EIF2AK2 // EIF2C4 // ELMO2 // EREG // FCGR2A // FCN1 // FYN // GAB2 // GAP…
constitutive	GO:0046651	BP	49	158	lymphocyte proliferation	1.7966	[1.3-2.5]	0.254452	6.17529e-06	0.00862279	BAX // BCL2 // BCL6 // BTN3A1 // CARD11 // CD209 // CD274 // CD276 // CD3E // CD46 // CD55 // CTNNB1 // DHPS // EBI3 // FYN // GLMN // HHLA2 // HLA-DPA1 // HLA-DPB1 // HSPD1 // IDO1 // IL12RB1 // IL15 // IL7R // IRS2 // LILRB1 // LILRB2 // LST1 // MNDA // MS4A1 // PTPRC // RIPK2 // SPTA1 // SYK // TBK1 // TCF3 // TICAM1 // TNFRSF14 // TNFRSF4 // TNFSF18 // TNFSF9 // ZAP70
constitutive	GO:0050671	BP	31	83	positive regulation of lymphocyte proliferation	2.37777	[1.5-3.8]	0.37617	8.48385e-06	0.0105316	BCL2 // BCL6 // CARD11 // CD274 // CD276 // CD3E // CD46 // CD55 // DHPS // EBI3 // HHLA2 // HLA-DPA1 // HLA-DPB1 // IL12RB1 // IL15 // IRS2 // LILRB2 // PTPRC // RIPK2 // SPTA1 // SYK // TCF3 // TICAM1 // TNFRSF4 // TNFSF9 // ZAP70
constitutive	GO:0032943	BP	49	160	mononuclear cell proliferation	1.76377	[1.2-2.5]	0.246441	8.89779e-06	0.0105316	BAX // BCL2 // BCL6 // BTN3A1 // CARD11 // CD209 // CD274 // CD276 // CD3E // CD46 // CD55 // CTNNB1 // DHPS // EBI3 // FYN // GLMN // HHLA2 // HLA-DPA1 // HLA-DPB1 // HSPD1 // IDO1 // IL12RB1 // IL15 // IL7R // IRS2 // LILRB1 // LILRB2 // LST1 // MNDA // MS4A1 // PTPRC // RIPK2 // SPTA1 // SYK // TBK1 // TCF3 // TICAM1 // TNFRSF14 // TNFRSF4 // TNFSF18 // TNFSF9 // ZAP70
constitutive	GO:0042102	BP	25	62	positive regulation of T cell proliferation	2.6917	[1.5-4.6]	0.430027	1.04283e-05	0.0110488	CARD11 // CD274 // CD276 // CD3E // CD46 // CD55 // DHPS // EBI3 // HHLA2 // HLA-DPA1 // HLA-DPB1 // IL12RB1 // IL15 // LILRB2 // PTPRC // RIPK2 // SPTA1 // SYK // TNFSF9 // ZAP70
constitutive	GO:0032946	BP	31	84	positive regulation of mononuclear cell proliferation	2.33261	[1.4-3.7]	0.367842	1.11331e-05	0.0110488	BCL2 // BCL6 // CARD11 // CD274 // CD276 // CD3E // CD46 // CD55 // DHPS // EBI3 // HHLA2 // HLA-DPA1 // HLA-DPB1 // IL12RB1 // IL15 // IRS2 // LILRB2 // PTPRC // RIPK2 // SPTA1 // SYK // TCF3 // TICAM1 // TNFRSF4 // TNFSF9 // ZAP70
constitutive	GO:0009607	BP	127	521	response to biotic stimulus	1.29305	[1-1.6]	0.111616	1.12983e-05	0.0110488	ACP5 // ADARB1 // AIM2 // AP2A2 // APOBEC3A // APOBEC3G // ARF1 // ATG5 // ATP6V1H // BAD // BCL2 // BCL3 // BIRC3 // BST2 // CASP1 // CASP8 // CCDC130 // CCDC47 // CCL8 // CD226 // CD36 // CD4 // CD55 // CEBPB // COMT // CXCL10 // CXCL2 // CXCL9 // DDX58 // DHX36 // DICER1 // EDN1 // EIF2AK2 // FAM111A // FYN // FZD5 // GBP3 // GNLY // HAVCR1 // HIST1H2BK // HSPD1 // IDO1 // IFI16 // IFI44 // IF…
constitutive	GO:0050670	BP	41	126	regulation of lymphocyte proliferation	1.92558	[1.3-2.8]	0.284562	1.18209e-05	0.0110488	BCL2 // BCL6 // CARD11 // CD209 // CD274 // CD276 // CD3E // CD46 // CD55 // CTNNB1 // DHPS // EBI3 // GLMN // HHLA2 // HLA-DPA1 // HLA-DPB1 // IDO1 // IL12RB1 // IL15 // IRS2 // LILRB1 // LILRB2 // LST1 // MNDA // PTPRC // RIPK2 // SPTA1 // SYK // TCF3 // TICAM1 // TNFRSF14 // TNFRSF4 // TNFSF18 // TNFSF9 // ZAP70
constitutive	GO:0042129	BP	33	94	regulation of T cell proliferation	2.15749	[1.4-3.4]	0.333949	1.25733e-05	0.0110488	CARD11 // CD209 // CD274 // CD276 // CD3E // CD46 // CD55 // CTNNB1 // DHPS // EBI3 // GLMN // HHLA2 // HLA-DPA1 // HLA-DPB1 // IDO1 // IL12RB1 // IL15 // LILRB1 // LILRB2 // PTPRC // RIPK2 // SPTA1 // SYK // TNFRSF14 // TNFSF18 // TNFSF9 // ZAP70
constitutive	GO:0070661	BP	50	166	leukocyte proliferation	1.72196	[1.2-2.4]	0.236024	1.28352e-05	0.0110488	BAX // BCL2 // BCL6 // BTN3A1 // CARD11 // CD209 // CD274 // CD276 // CD3E // CD46 // CD55 // CTNNB1 // DHPS // EBI3 // FYN // GLMN // HHLA2 // HLA-DPA1 // HLA-DPB1 // HSPD1 // IDO1 // IL12RB1 // IL15 // IL7R // IRS2 // LILRB1 // LILRB2 // LST1 // MNDA // MS4A1 // PTPRC // RIPK2 // SPTA1 // SYK // TBK1 // TCF3 // TICAM1 // TNFRSF14 // TNFRSF4 // TNFSF18 // TNFSF9 // ZAP70
constitutive	GO:0070663	BP	42	131	regulation of leukocyte proliferation	1.88393	[1.3-2.8]	0.275064	1.43921e-05	0.0114919	BCL2 // BCL6 // CARD11 // CD209 // CD274 // CD276 // CD3E // CD46 // CD55 // CTNNB1 // DHPS // EBI3 // GLMN // HHLA2 // HLA-DPA1 // HLA-DPB1 // IDO1 // IL12RB1 // IL15 // IRS2 // LILRB1 // LILRB2 // LST1 // MNDA // PTPRC // RIPK2 // SPTA1 // SYK // TCF3 // TICAM1 // TNFRSF14 // TNFRSF4 // TNFSF18 // TNFSF9 // ZAP70
constitutive	GO:0032944	BP	41	127	regulation of mononuclear cell proliferation	1.90296	[1.3-2.8]	0.279429	1.45636e-05	0.0114919	BCL2 // BCL6 // CARD11 // CD209 // CD274 // CD276 // CD3E // CD46 // CD55 // CTNNB1 // DHPS // EBI3 // GLMN // HHLA2 // HLA-DPA1 // HLA-DPB1 // IDO1 // IL12RB1 // IL15 // IRS2 // LILRB1 // LILRB2 // LST1 // MNDA // PTPRC // RIPK2 // SPTA1 // SYK // TCF3 // TICAM1 // TNFRSF14 // TNFRSF4 // TNFSF18 // TNFSF9 // ZAP70
constitutive	GO:0043207	BP	122	499	response to external biotic stimulus	1.29761	[1-1.6]	0.113144	1.63143e-05	0.0116341	ACP5 // ADARB1 // AIM2 // AP2A2 // APOBEC3A // APOBEC3G // ARF1 // ATG5 // ATP6V1H // BAD // BCL2 // BCL3 // BIRC3 // BST2 // CASP1 // CASP8 // CCDC130 // CCL8 // CD36 // CD4 // CD55 // CEBPB // COMT // CXCL10 // CXCL2 // CXCL9 // DDX58 // DHX36 // DICER1 // EDN1 // EIF2AK2 // FAM111A // FYN // FZD5 // GBP3 // GNLY // HAVCR1 // HIST1H2BK // IDO1 // IFI16 // IFI44 // IFIT2 // IFIT3 // IFNAR2 // IF…
constitutive	GO:0051707	BP	122	499	response to other organism	1.29761	[1-1.6]	0.113144	1.63143e-05	0.0116341	ACP5 // ADARB1 // AIM2 // AP2A2 // APOBEC3A // APOBEC3G // ARF1 // ATG5 // ATP6V1H // BAD // BCL2 // BCL3 // BIRC3 // BST2 // CASP1 // CASP8 // CCDC130 // CCL8 // CD36 // CD4 // CD55 // CEBPB // COMT // CXCL10 // CXCL2 // CXCL9 // DDX58 // DHX36 // DICER1 // EDN1 // EIF2AK2 // FAM111A // FYN // FZD5 // GBP3 // GNLY // HAVCR1 // HIST1H2BK // IDO1 // IFI16 // IFI44 // IFIT2 // IFIT3 // IFNAR2 // IF…
constitutive	GO:0051607	BP	47	154	defense response to virus	1.75409	[1.2-2.5]	0.244053	1.78155e-05	0.0116341	ADARB1 // AIM2 // AP2A2 // APOBEC3A // APOBEC3G // ARF1 // ATP6V1H // BCL2 // BIRC3 // BST2 // CD4 // CXCL10 // CXCL9 // DDX58 // DICER1 // EIF2AK2 // FAM111A // FYN // GBP3 // IFI16 // IFIT2 // IFIT3 // IL12RB1 // IL15 // IL29 // LILRB1 // MAVS // MB21D1 // MICB // MX1 // MX2 // NLRP3 // PLSCR1 // PTPRC // RNASEL // SLFN11 // STAT1 // STAT2 // TBK1 // TICAM1 // TMEM173 // TRIM22 // TRIM25 // TRI…
constitutive	GO:0070665	BP	31	86	positive regulation of leukocyte proliferation	2.24721	[1.4-3.6]	0.351645	1.84302e-05	0.0116344	BCL2 // BCL6 // CARD11 // CD274 // CD276 // CD3E // CD46 // CD55 // DHPS // EBI3 // HHLA2 // HLA-DPA1 // HLA-DPB1 // IL12RB1 // IL15 // IRS2 // LILRB2 // PTPRC // RIPK2 // SPTA1 // SYK // TCF3 // TICAM1 // TNFRSF4 // TNFSF9 // ZAP70
constitutive	GO:0042098	BP	37	114	T cell proliferation	1.91625	[1.3-2.9]	0.282452	2.34312e-05	0.013896	BAX // BTN3A1 // CARD11 // CD209 // CD274 // CD276 // CD3E // CD46 // CD55 // CTNNB1 // DHPS // EBI3 // FYN // GLMN // HHLA2 // HLA-DPA1 // HLA-DPB1 // IDO1 // IL12RB1 // IL15 // LILRB1 // LILRB2 // PTPRC // RIPK2 // SPTA1 // SYK // TNFRSF14 // TNFRSF4 // TNFSF18 // TNFSF9 // ZAP70
constitutive	GO:0050663	BP	37	113	cytokine secretion	1.94193	[1.3-2.9]	0.288233	2.34804e-05	0.013896	AIM2 // ATG5 // BTN3A1 // BTN3A2 // CARD8 // CASP1 // CD2 // CD274 // CD276 // FCN1 // GLMN // IL1A // LILRB1 // NLRP1 // NLRP2 // NLRP3 // NOD2 // NOTCH1 // S100A13 // SYK // TLR5 // TNF // TNFRSF14 // TNFRSF4 // TRIM27
constitutive	GO:0002696	BP	54	189	positive regulation of leukocyte activation	1.59736	[1.1-2.2]	0.203401	2.56593e-05	0.0147253	AKT1 // AP3D1 // BAD // BCL2 // BCL6 // CARD11 // CD2 // CD226 // CD274 // CD276 // CD3E // CD4 // CD46 // CD55 // DHPS // EBI3 // FYN // GAB2 // HHLA2 // HLA-DPA1 // HLA-DPB1 // HLA-DQA1 // HPS1 // HSPD1 // HSPH1 // IL12RB1 // IL15 // IL7R // IRS2 // LAMP1 // LILRB1 // LILRB2 // NOD2 // PTPRC // RIPK2 // SART1 // SPTA1 // SYK // TCF3 // TICAM1 // TNFRSF14 // TNFRSF4 // TNFSF9 // ZAP70
constitutive	GO:0050867	BP	54	193	positive regulation of cell activation	1.55057	[1.1-2.1]	0.190491	4.51903e-05	0.0240167	AKT1 // AP3D1 // BAD // BCL2 // BCL6 // CARD11 // CD2 // CD226 // CD274 // CD276 // CD3E // CD4 // CD46 // CD55 // DHPS // EBI3 // FYN // GAB2 // HHLA2 // HLA-DPA1 // HLA-DPB1 // HLA-DQA1 // HPS1 // HSPD1 // HSPH1 // IL12RB1 // IL15 // IL7R // IRS2 // LAMP1 // LILRB1 // LILRB2 // NOD2 // PTPRC // RIPK2 // SART1 // SPTA1 // SYK // TCF3 // TICAM1 // TNFRSF14 // TNFRSF4 // TNFSF9 // ZAP70
constitutive	GO:0009615	BP	59	212	response to virus	1.54035	[1.1-2.1]	0.187618	4.69225e-05	0.0240167	ADARB1 // AIM2 // AP2A2 // APOBEC3A // APOBEC3G // ARF1 // ATP6V1H // BAD // BCL2 // BCL3 // BIRC3 // BST2 // CCDC130 // CCL8 // CD4 // CD55 // CXCL10 // CXCL9 // DDX58 // DHX36 // DICER1 // EIF2AK2 // FAM111A // FYN // GBP3 // HAVCR1 // IFI16 // IFI44 // IFIT2 // IFIT3 // IFNAR2 // IFNGR1 // IL12RB1 // IL15 // IL29 // ITGAV // LILRB1 // MAVS // MB21D1 // MICB // MX1 // MX2 // NLRP3 // NPC2 // PL…
constitutive	GO:0032729	BP	18	40	positive regulation of interferon-gamma production	3.25358	[1.6-6.4]	0.512362	5.68528e-05	0.0276072	BCL3 // CD3E // FZD5 // HLA-DPA1 // HLA-DPB1 // HSPD1 // IL12RB1 // IL27RA // IL29 // RIPK2 // TNF // TNFSF9
constitutive	GO:0050700	MF	8	11	CARD domain binding	10.5754	[2.5-62]	1.02429	8.18193e-05	0.0382883	CARD11 // MAVS // NOD1 // NOD2 // RIPK2
constitutive	GO:0051251	BP	48	169	positive regulation of lymphocyte activation	1.58206	[1.1-2.2]	0.199223	9.95977e-05	0.0438647	AKT1 // AP3D1 // BAD // BCL2 // BCL6 // CARD11 // CD274 // CD276 // CD3E // CD4 // CD46 // CD55 // DHPS // EBI3 // FYN // HHLA2 // HLA-DPA1 // HLA-DPB1 // HLA-DQA1 // HPS1 // HSPD1 // HSPH1 // IL12RB1 // IL15 // IL7R // IRS2 // LAMP1 // LILRB1 // LILRB2 // NOD2 // PTPRC // RIPK2 // SART1 // SPTA1 // SYK // TCF3 // TICAM1 // TNFRSF14 // TNFRSF4 // TNFSF9 // ZAP70
constitutive	GO:0002694	BP	74	296	regulation of leukocyte activation	1.32988	[1-1.7]	0.123813	0.000112659	0.0474119	AKT1 // AP3D1 // BAD // BCL2 // BCL6 // CARD11 // CD2 // CD209 // CD226 // CD274 // CD276 // CD3E // CD4 // CD46 // CD55 // CTNNB1 // DHPS // DUSP3 // EBI3 // FYN // GAB2 // GLMN // HHLA2 // HLA-DPA1 // HLA-DPB1 // HLA-DQA1 // HPS1 // HSPD1 // HSPH1 // IDO1 // IL12RB1 // IL15 // IL27RA // IL29 // IL7R // IRS2 // JAK3 // LAMP1 // LILRB1 // LILRB2 // LST1 // MNDA // NOD2 // PLSCR1 // PTPRC // RHBDD…
alternative	GO:0006955	BP	634	973	immune response	1.35097	[1.2-1.6]	0.130645	6.77588e-12	1.22196e-07	ABR // ACTR3 // ADAM15 // ADAM17 // ADAR // ADARB1 // ADCY3 // ADCY4 // ADCY7 // ADCY9 // ADORA2B // ADRBK1 // AGER // AIF1 // AIM2 // AKT1 // AKT1S1 // AMICA1 // AP1G1 // APOBEC3A // APOBEC3B // APOBEC3G // APOL1 // AQP9 // ARHGDIB // ARHGEF2 // ARPC5 // ATF1 // ATF2 // B2M // BAIAP2 // BCL2 // BCL2L1 // BCL3 // BCL6 // BCR // BIRC2 // BIRC3 // BRK1 // BST2 // BTN3A1 // BTN3A2 // BTN3A3 // C1QC …
alternative	GO:0006952	BP	489	742	defense response	1.38804	[1.2-1.6]	0.142401	9.49147e-10	5.75031e-06	ABCF1 // ABR // ACP5 // ACTR3 // ACVR1 // ADAM15 // ADAR // ADARB1 // ADCY3 // ADCY4 // ADCY7 // ADCY9 // ADORA2B // ADRBK1 // AGER // AIF1 // AIM2 // AKT1 // AKT1S1 // ALS2 // ANKRD42 // ANO6 // ANXA1 // AOAH // AOC3 // AP1B1 // AP1G1 // AP2A2 // AP2B1 // APOBEC3A // APOBEC3B // APOBEC3G // APOL1 // APOL2 // APOL3 // ARHGEF2 // ARPC5 // ATF1 // ATF2 // B2M // BAIAP2 // BCL2 // BCL2L1 // BCL3 // …
alternative	GO:0002376	BP	852	1354	immune system process	1.22372	[1.1-1.4]	0.0876835	9.56578e-10	5.75031e-06	ABR // ACTR3 // ADAM15 // ADAM17 // ADAR // ADARB1 // ADCY3 // ADCY4 // ADCY7 // ADCY9 // ADORA2B // ADRBK1 // AGER // AIF1 // AIM2 // AKT1 // AKT1S1 // AMICA1 // ANO6 // ANXA1 // ANXA2 // AP1B1 // AP1G1 // AP2A2 // AP2B1 // AP3D1 // APOBEC3A // APOBEC3B // APOBEC3G // APOL1 // AQP9 // ARHGDIB // ARHGEF2 // ARID4A // ARIH2 // ARL11 // ARMC6 // ARNT // ARPC5 // ASH2L // ASXL2 // ATF1 // ATF2 // B2…
alternative	GO:0045087	BP	303	452	innate immune response	1.4474	[1.2-1.8]	0.160588	8.33623e-08	0.000375839	ACTR3 // ADAM15 // ADAR // ADARB1 // ADCY3 // ADCY4 // ADCY7 // ADCY9 // ADRBK1 // AGER // AIF1 // AIM2 // AKT1 // AKT1S1 // AP1G1 // APOBEC3A // APOBEC3B // APOBEC3G // APOL1 // ARHGEF2 // ARPC5 // ATF1 // ATF2 // B2M // BAIAP2 // BCL2 // BCL2L1 // BIRC2 // BIRC3 // BRK1 // BST2 // C1QC // CARD9 // CASP1 // CASP10 // CASP8 // CCL3 // CCL5 // CD14 // CD1D // CD226 // CD247 // CD300LB // CD44 // C…
alternative	GO:0006954	BP	223	327	inflammatory response	1.52073	[1.2-1.9]	0.182051	6.23715e-07	0.00224961	ABCF1 // ABR // ACP5 // ACVR1 // ADORA2B // AGER // AIF1 // AIM2 // AKT1 // ANKRD42 // ANO6 // ANXA1 // AOAH // AOC3 // APOL2 // APOL3 // BCL6 // BCR // BIRC2 // BIRC3 // BRD4 // C5AR1 // CAMK1D // CASP1 // CASP4 // CASP5 // CCL19 // CCL23 // CCL24 // CCL3 // CCL5 // CCL8 // CCR1 // CCRL2 // CD14 // CD163 // CD276 // CD44 // CD47 // CD55 // CD59 // CHI3L1 // CHID1 // CIITA // CLEC7A // CR1 // CTN…
alternative	GO:0019221	BP	254	383	cytokine-mediated signaling pathway	1.39519	[1.1-1.7]	0.144634	8.91484e-07	0.00254198	ACSL1 // ADAR // ADIPOR2 // AIM2 // B2M // CCL5 // CCR1 // CCRL2 // CD44 // CDIP1 // CIITA // CMKLR1 // CSF2RB // CSF3 // CSF3R // CXCL10 // CXCL11 // EDN1 // EIF4A2 // EIF4E // EIF4G2 // EIF4G3 // EREG // FCGR1B // GAB1 // GBP1 // GBP2 // HCK // HIF1A // HLA-A // HLA-B // HLA-C // HLA-DQB2 // HLA-DRB5 // HLA-F // HLA-G // IFI27 // IFI35 // IFI6 // IFIT1 // IFIT2 // IFIT3 // IFNAR1 // IFNAR2 // I…
alternative	GO:0043207	BP	258	385	response to external biotic stimulus	1.44157	[1.2-1.8]	0.158837	1.14379e-06	0.00254198	ABCA1 // ABCE1 // ABR // ACP5 // ADAM17 // ADAR // ADARB1 // ADM // AIM2 // ANPEP // AP1B1 // AP1G1 // AP2A2 // AP2B1 // APOBEC3A // APOBEC3B // APOBEC3G // B2M // BAIAP2 // BAK1 // BANF1 // BATF3 // BCL2 // BCL2L1 // BCL2L11 // BCL3 // BCR // BECN1 // BIRC2 // BIRC3 // BST2 // C5AR1 // CARD9 // CASP1 // CASP8 // CCDC130 // CCL19 // CCL3 // CCL5 // CCL8 // CCRN4L // CD14 // CD1D // CD247 // CD300…
alternative	GO:0051707	BP	258	385	response to other organism	1.44157	[1.2-1.8]	0.158837	1.14379e-06	0.00254198	ABCA1 // ABCE1 // ABR // ACP5 // ADAM17 // ADAR // ADARB1 // ADM // AIM2 // ANPEP // AP1B1 // AP1G1 // AP2A2 // AP2B1 // APOBEC3A // APOBEC3B // APOBEC3G // B2M // BAIAP2 // BAK1 // BANF1 // BATF3 // BCL2 // BCL2L1 // BCL2L11 // BCL3 // BCR // BECN1 // BIRC2 // BIRC3 // BST2 // C5AR1 // CARD9 // CASP1 // CASP8 // CCDC130 // CCL19 // CCL3 // CCL5 // CCL8 // CCRN4L // CD14 // CD1D // CD247 // CD300…
alternative	GO:0009607	BP	268	403	response to biotic stimulus	1.40833	[1.1-1.8]	0.148705	1.26859e-06	0.00254198	ABCA1 // ABCE1 // ABR // ACP5 // ADAM17 // ADAR // ADARB1 // ADM // AIM2 // ANPEP // AP1B1 // AP1G1 // AP2A2 // AP2B1 // APOBEC3A // APOBEC3B // APOBEC3G // B2M // BAIAP2 // BAK1 // BANF1 // BATF3 // BCL2 // BCL2L1 // BCL2L11 // BCL3 // BCR // BECN1 // BIRC2 // BIRC3 // BST2 // C5AR1 // CARD9 // CASP1 // CASP8 // CCDC130 // CCDC47 // CCL19 // CCL3 // CCL5 // CCL8 // CCRN4L // CD14 // CD1D // CD22…
alternative	GO:0003700	MF	420	651	DNA binding transcription factor activity	1.29463	[1.1-1.5]	0.112147	1.7932e-06	0.00323385	AEBP2 // AFF1 // AKNA // ARID3A // ARID4A // ARNT // ARNT2 // ARNTL // ARNTL2 // ATF1 // ATF2 // ATF3 // ATF4 // ATF5 // ATF6 // ATF6B // BACH1 // BATF3 // BCL11A // BCL3 // BCL6 // BLZF1 // BTAF1 // BUD31 // C1orf85 // CBL // CC2D1A // CC2D1B // CCRN4L // CGGBP1 // CNOT7 // CNOT8 // CREB3L2 // CREBBP // CREBRF // CREM // CTBP1 // CTNNB1 // CUX1 // DDIT3 // DMTF1 // E2F3 // E2F5 // E2F6 // ECSIT …
alternative	GO:0009617	BP	156	224	response to bacterium	1.62149	[1.2-2.2]	0.209913	2.30316e-06	0.00377592	ABCA1 // ABR // ACP5 // ADAM17 // ADM // B2M // BAIAP2 // BCL3 // BCR // C5AR1 // CARD9 // CASP1 // CASP8 // CCL3 // CCL5 // CCRN4L // CD14 // CD1D // CD300LB // CD47 // CD55 // CMPK2 // CSF2RB // CSF3 // CXCL10 // CXCL13 // CXCL6 // CYP1A1 // DROSHA // EDN1 // ERAP1 // FCGR1B // FGR // GCH1 // GNG12 // GNLY // HAMP // HCK // HLA-A // HLA-B // HLA-DRB5 // HMGB2 // HSF1 // IDO1 // IL10 // IL10RA /…
alternative	GO:0098542	BP	144	202	defense response to other organism	1.75559	[1.3-2.4]	0.244423	7.33096e-06	0.0101697	ACP5 // ADAR // ADARB1 // AIM2 // AP1B1 // AP1G1 // AP2A2 // AP2B1 // APOBEC3A // APOBEC3B // APOBEC3G // B2M // BCL2 // BCL3 // BECN1 // BIRC2 // BIRC3 // BST2 // C5AR1 // CARD9 // CD247 // CD37 // CLEC7A // CXCL10 // CXCL13 // CXCL6 // DDX58 // DDX60 // DHX58 // DICER1 // DOCK2 // DROSHA // EIF2AK2 // FAM111A // FCGR1B // FGR // FYN // GBP1 // GBP3 // GNLY // HAMP // HCK // HLA-A // IFI16 // IF…
alternative	GO:0050776	BP	329	506	regulation of immune response	1.31917	[1.1-1.6]	0.120299	8.10095e-06	0.0104352	ABR // ACTR3 // ADORA2B // AIM2 // AKT1 // AKT1S1 // AMICA1 // AP1G1 // ARPC5 // ATF1 // ATF2 // B2M // BAIAP2 // BCL2 // BCL6 // BCR // BIRC2 // BIRC3 // BRK1 // BST2 // BTN3A1 // C1QC // C5AR1 // CARD9 // CASP8 // CCL19 // CCL5 // CD14 // CD1D // CD226 // CD247 // CD276 // CD37 // CD55 // CD59 // CD79A // CD79B // CD80 // CD96 // CDC42 // CLEC7A // CR1 // CRK // CSK // CTSB // CTSL1 // CXCL13 /…
alternative	GO:0002252	BP	366	572	immune effector process	1.25987	[1.1-1.5]	0.100326	9.57681e-06	0.0115139	ABR // ACTR3 // ADAM17 // ADAR // ADARB1 // ADORA2B // AIM2 // AP1B1 // AP1G1 // AP2A2 // AP2B1 // APOBEC3A // APOBEC3B // APOBEC3G // ARPC5 // B2M // BAIAP2 // BCL2 // BCL3 // BCL6 // BCR // BECN1 // BIRC2 // BIRC3 // BRK1 // BST2 // BTN3A2 // BTN3A3 // C1QC // CARD9 // CCL19 // CCL3 // CD226 // CD247 // CD300LB // CD37 // CD47 // CD55 // CD59 // CD80 // CDC42 // CR1 // CRK // CXCL10 // DDX58 //…
alternative	GO:0002237	BP	121	172	response to molecule of bacterial origin	1.6731	[1.2-2.4]	0.223523	1.96568e-05	0.0208524	ABCA1 // ABR // ACP5 // ADAM17 // ADM // B2M // BCR // C5AR1 // CARD9 // CASP1 // CASP8 // CCL3 // CCL5 // CCRN4L // CD14 // CD300LB // CD55 // CMPK2 // CSF2RB // CSF3 // CXCL10 // CYP1A1 // EDN1 // GCH1 // GNG12 // HCK // HMGB2 // HSF1 // IDO1 // IL10 // IL10RA // IL18BP // IL1RN // IL24 // IL6 // IL8 // IRAK2 // IRAK3 // IRF3 // IRF5 // IRF8 // IRG1 // JAK2 // LILRB1 // LILRB2 // LTA // MALT1 /…
alternative	GO:0045088	BP	155	227	regulation of innate immune response	1.51948	[1.1-2]	0.181695	2.48703e-05	0.0236058	AIM2 // AP1G1 // ATF1 // ATF2 // BIRC2 // BIRC3 // CARD9 // CASP8 // CCL5 // CD14 // CD1D // CD226 // CLEC7A // CR1 // CTSB // CTSL1 // CYLD // DAK // DDX58 // DDX60 // DHX58 // DUSP3 // ERAP1 // EREG // FAM105B // FFAR2 // FGR // GIMAP5 // HCK // HLA-A // HLA-B // IFI16 // IFIH1 // IFNAR1 // IFNAR2 // IFNGR2 // IKBKB // IKBKE // IRAK2 // IRAK3 // IRAK4 // IRF1 // IRF3 // IRF7 // IRG1 // ITCH // …
alternative	GO:0032496	BP	114	162	response to lipopolysaccharide	1.67388	[1.2-2.4]	0.223724	2.75364e-05	0.0247262	ABCA1 // ABR // ACP5 // ADAM17 // ADM // BCR // C5AR1 // CASP1 // CASP8 // CCL3 // CCL5 // CCRN4L // CD14 // CD300LB // CD55 // CMPK2 // CSF2RB // CSF3 // CXCL10 // CYP1A1 // EDN1 // GCH1 // GNG12 // HCK // HMGB2 // HSF1 // IDO1 // IL10 // IL10RA // IL18BP // IL1RN // IL24 // IL6 // IL8 // IRAK2 // IRAK3 // IRF3 // IRF8 // IRG1 // JAK2 // LILRB1 // LILRB2 // LTA // MAPK14 // MAPK3 // MAPK8 // MAP…
alternative	GO:0034340	BP	48	58	response to type I interferon	3.37439	[1.7-7.5]	0.528195	2.87929e-05	0.0247262	ADAR // GBP2 // HLA-A // HLA-B // HLA-C // HLA-F // HLA-G // IFI27 // IFI35 // IFI6 // IFIT1 // IFIT2 // IFIT3 // IFNAR1 // IFNAR2 // IP6K2 // IRF1 // IRF2 // IRF3 // IRF5 // IRF7 // IRF8 // ISG15 // ISG20 // MAVS // MX1 // MX2 // NLRC5 // OAS1 // OAS2 // OAS3 // PTPN2 // RNASEL // SP100 // STAT1 // STAT2 // TRIM56 // TYK2 // USP18 // WNT5A // XAF1 // ZBP1
alternative	GO:0045321	BP	380	602	leukocyte activation	1.21151	[1-1.4]	0.0833273	3.39005e-05	0.027512	ABR // ADAM17 // ADORA2B // AIF1 // AKT1 // AMICA1 // ANXA1 // AP1G1 // AP3D1 // B2M // BAK1 // BATF3 // BCL11A // BCL2 // BCL3 // BCL6 // BCR // BLM // BST2 // BTN2A2 // BTN3A1 // CASP3 // CASP8 // CCL19 // CCL3 // CCL5 // CD151 // CD1D // CD226 // CD247 // CD276 // CD300LB // CD37 // CD47 // CD48 // CD5 // CD55 // CD59 // CD79A // CD80 // CD83 // CDC42 // CDKN2A // CLEC7A // CSK // CTNNB1 // DC…
alternative	GO:0002684	BP	329	514	positive regulation of immune system process	1.25904	[1-1.5]	0.100039	3.59575e-05	0.027512	ACTR3 // ADAM17 // ADORA2B // AIF1 // AIM2 // AKT1 // AP1G1 // AP3D1 // ARPC5 // ATF1 // ATF2 // B2M // BAIAP2 // BCL2 // BCL6 // BIRC2 // BIRC3 // BLM // BRK1 // BTN3A1 // C1QC // C5AR1 // CALR // CAMK1D // CARD9 // CASP8 // CCL19 // CCL24 // CCL3 // CCL5 // CCR1 // CD14 // CD1D // CD226 // CD247 // CD276 // CD300LB // CD37 // CD47 // CD5 // CD55 // CD59 // CD79A // CD79B // CD80 // CD83 // CDC4…
alternative	GO:0009100	BP	131	185	glycoprotein metabolic process	1.71278	[1.2-2.4]	0.233703	3.66135e-05	0.027512	A4GALT // ABCA7 // AGRN // ALG11 // ALG12 // ALG2 // ALG5 // ALG8 // ARFGEF1 // ARSB // ASGR2 // B3GALNT2 // B3GNT5 // B3GNT8 // B4GALT4 // B4GALT5 // B4GALT7 // BCL2 // C1GALT1 // CALR // CANT1 // CANX // CCDC126 // CCL19 // CHST11 // CHST12 // CHST15 // CHSY1 // COG3 // CSGALNACT2 // CTNNB1 // DHDDS // DPM1 // EDEM1 // EDEM2 // EDEM3 // ENTPD5 // EOGT // EXT1 // EXT2 // EXTL3 // FBXO6 // FKRP /…
alternative	GO:0060337	BP	45	54	type I interferon signaling pathway	3.51385	[1.7-8.2]	0.545783	4.17445e-05	0.0289546	ADAR // GBP2 // HLA-A // HLA-B // HLA-C // HLA-F // HLA-G // IFI27 // IFI35 // IFI6 // IFIT1 // IFIT2 // IFIT3 // IFNAR1 // IFNAR2 // IP6K2 // IRF1 // IRF2 // IRF3 // IRF5 // IRF7 // IRF8 // ISG15 // ISG20 // MAVS // MX1 // MX2 // NLRC5 // OAS1 // OAS2 // OAS3 // PTPN2 // RNASEL // SP100 // STAT1 // STAT2 // TYK2 // USP18 // WNT5A // XAF1 // ZBP1
alternative	GO:0071357	BP	45	54	cellular response to type I interferon	3.51385	[1.7-8.2]	0.545783	4.17445e-05	0.0289546	ADAR // GBP2 // HLA-A // HLA-B // HLA-C // HLA-F // HLA-G // IFI27 // IFI35 // IFI6 // IFIT1 // IFIT2 // IFIT3 // IFNAR1 // IFNAR2 // IP6K2 // IRF1 // IRF2 // IRF3 // IRF5 // IRF7 // IRF8 // ISG15 // ISG20 // MAVS // MX1 // MX2 // NLRC5 // OAS1 // OAS2 // OAS3 // PTPN2 // RNASEL // SP100 // STAT1 // STAT2 // TYK2 // USP18 // WNT5A // XAF1 // ZBP1
alternative	GO:0042742	BP	56	72	defense response to bacterium	2.46029	[1.4-4.6]	0.390986	7.78266e-05	0.0420466	ACP5 // BCL3 // C5AR1 // CARD9 // CXCL13 // CXCL6 // DROSHA // FCGR1B // FGR // GNLY // HAMP // IL10 // IL6 // IL6R // IRF8 // ISG15 // LTA // LYST // LYZ // MAVS // MYD88 // NCF1 // NLRC4 // NLRP1 // NOD1 // NOD2 // OPTN // PLAC8 // PLD1 // PRKCD // RAB1A // RBPJ // RIPK2 // SLAMF8 // SLC11A1 // STAB1 // TBK1 // TIRAP // TLR2 // TLR4 // TLR5 // TMF1 // TNFAIP8 // TNFRSF14 // TNFRSF1A // TNFSF8
alternative	GO:0050778	BP	250	386	positive regulation of immune response	1.29869	[1-1.6]	0.113506	0.000101217	0.0480356	ACTR3 // AIM2 // AP1G1 // ARPC5 // ATF1 // ATF2 // B2M // BAIAP2 // BCL2 // BIRC2 // BIRC3 // BRK1 // BTN3A1 // C1QC // C5AR1 // CARD9 // CASP8 // CCL5 // CD14 // CD1D // CD226 // CD247 // CD55 // CD59 // CD79A // CD79B // CDC42 // CLEC7A // CR1 // CRK // CSK // CTSB // CTSL1 // CYLD // DDX58 // DDX60 // DHX58 // DUSP3 // ELF1 // ELMO2 // EREG // FAM105B // FCER2 // FCGR1B // FCGR2A // FFAR2 // F…
								#NUM!
								#NUM!
								#NUM!
								#NUM!
								#NUM!
								#NUM!
								#NUM!
								#NUM!
								#NUM!
								#NUM!
								#NUM!
								#NUM!
								#NUM!
								#NUM!
								#NUM!
								#NUM!
								#NUM!
								#NUM!
								#NUM!
								#NUM!
								#NUM!
								#NUM!
								#NUM!
								#NUM!
								#NUM!
								#NUM!
								#NUM!
								#NUM!
								#NUM!
								#NUM!
								#NUM!
								#NUM!
								#NUM!

## Sheet: b. Enrichment in induced genes
Supplementary Data 1b. Enrichment of non-conserved splice sites in stimulation-induced genes
For each condition of stimulation and each categorie of splice sites, i.e. constitutive, and alternative, we report the enrichment of non-conserved splice sites among genes that are up-regulated after stimulation (log2 fold change > 1 in at least one condition).
Enrichments are ajusted on gene expression levels
Legend
"Any" refers to the enrichment of non-conserved splice sites among genes that are up-regulated in at least one condition of stimulation.
Constitutive splice sites		Odds ratio	95% confidence interval	Enrichment p-value	Condition
		1.71918	[ 1.4 - 2.1 ]	1.68013e-06	LPS
		1.56854	[ 1.3 - 1.9 ]	3.30455e-05	Pam3CSK4
		2.04915	[ 1.7 - 2.4 ]	2.11706e-15	R848
		2.23237	[ 1.9 - 2.6 ]	4.21566e-24	IAV
		2.08778	[ 1.8 - 2.4 ]	3.127e-28	Any
Alternative splice sites		Odds ratio	95% confidence interval	Enrichment p-value	Condition
		2.24769	[ 1.7 - 2.9 ]	5.94062e-10	LPS
		2.00091	[ 1.6 - 2.5 ]	3.02465e-09	Pam3CSK4
		3.0243	[ 2.4 - 3.7 ]	2.84096e-24	R848
		3.25803	[ 2.7 - 3.9 ]	1.85452e-36	IAV
		3.1214	[ 2.7 - 3.6 ]	2.46749e-53	Any

## Sheet: c. Human-specific splice sites
Supplementary Data 1c. Human-specific splice sites
List of splices sites of coding exons for which the sequence is alignable to the genome of at least 8 primate species and the sequence at the human splice site differs from that of the most recent common ancestor between modern humans and chimpanzees
Legend
a The percentage of transcripts that include the splice site is estimated by dividing the total number of split reads that end on the splice site, by the total number of split reads that overlap the most frequent intron including the splice site.
b Splice sites are considered constitutive if the percentage of transcripts including the splice site is greater than 95%, and alternative if it is between 5% and 95%.
c Mean GerpRS over the 2bp of the donor/acceptor site.
Chromosome	Splice site start position (bp)	Splice site end position (bp)	Strand	Sequence of splice site	Type	Gene associated to the splice site (Ensembl ID)	Gene associated to the splice site (symbol)	Is immune response gene (GO:0006955)	Splice site activity - NS - (reads per sample)	Gene FPKM NS	Splice site activity - LPS - (reads per sample)	Gene FPKM LPS	Splice site activity - Pam3CSK4 - (reads per sample)	Gene FPKM Pam3CSK4	Splice site activity - R848 - (reads per sample)	Gene FPKM R848	Splice site activity - IAV - (reads per sample)	Gene FPKM IAV	Percentage of transcripts that include the splice sitea	Splice site categoryb	Mean GerpRS at splice sitec	Number of primates with an alignment	Inferred splice site sequence across most recent common ancestors	Splice site sequence across 46 vertebrates
1	22047657	22047658	-	AG	acceptor	ENSG00000090686	USP48	no	3.3	12.645	1.68478	7.44511	2.02551	7.13819	1.32461	4.82769	1.30151	4.88303	0.207831	alternative	-2.75	10	Human: AG / Chimp: AA / Gorilla: AA / Orangutan: AA / Rhesus: -- / Baboon: AA / Marmoset: AA / Tarsier: AA / Lemur: AT / Bushbaby: AC / Treeshrew: AA / Mouse: AG / Rat: AG / Kangaroo rat: AA / Guinea pig: AA / Squirrel: AC / Rabbit: AG / Pika: AG / Alpaca: AG / Dolphin: AA / Cow: AG / Horse: AA / Cat: AA / Dog: AA / Microbat: AG / Megabat: AA / Hedgehog: AG / Shrew: AA / Elephant: AA / Rock hyrax…	Human: AG / Chimp: AA / Gorilla: AA / Orangutan: AA / Macaque: AA / Marmoset: AA / Tarsier: AA / Lemur: AA / Treeshrew: AA / Mouse: AA / Cow: AA / Elephant: AA / Opossum: AA / Platypus: AA / Chicken: AA / Frog: -- / Zebrafish: -- / Lamprey: --
1	232144730	232144731	+	GT	donor	ENSG00000162946	DISC1	no	0.5	0.942175	0.277174	0.624992	0.193878	0.431961	0.350785	0.648221	1.44221	2.38817	0.329091	alternative	2.22	10	Human: GT / Chimp: GC / Gorilla: -- / Orangutan: GC / Rhesus: GC / Baboon: GC / Marmoset: GC / Tarsier: GC / Lemur: GC / Bushbaby: GC / Treeshrew: CC / Mouse: GT / Rat: GT / Kangaroo rat: GC / Guinea pig: GC / Squirrel: GC / Rabbit: GC / Pika: -- / Alpaca: GC / Dolphin: GC / Cow: GC / Horse: GC / Cat: -- / Dog: GC / Microbat: GC / Megabat: -- / Hedgehog: GT / Shrew: -- / Elephant: GC / Rock hyrax…	Human: GT / Chimp: GC / Gorilla: GC / Orangutan: GC / Macaque: GC / Marmoset: GC / Tarsier: GC / Lemur: GC / Treeshrew: GC / Mouse: GC / Cow: GC / Elephant: GC / Opossum: -C / Platypus: -- / Chicken: -- / Frog: -- / Zebrafish: -- / Lamprey: --
1	8075461	8075462	-	AG	acceptor	ENSG00000116285	ERRFI1	no	0.62	6.65066	0.826087	7.876	1.06122	9.45282	0.979058	9.80865	0.819095	7.01845	0.0897257	alternative	-2.955	11	Human: AG / Chimp: AT / Gorilla: AT / Orangutan: AT / Rhesus: AT / Baboon: AT / Marmoset: AT / Tarsier: CA / Lemur: AT / Bushbaby: GT / Treeshrew: AC / Mouse: GT / Rat: GT / Kangaroo rat: GT / Guinea pig: CC / Squirrel: GT / Rabbit: GT / Pika: GC / Alpaca: -- / Dolphin: GT / Cow: GT / Horse: GT / Cat: GT / Dog: GT / Microbat: -- / Megabat: GT / Hedgehog: GT / Shrew: AC / Elephant: GT / Rock hyrax…	Human: AG / Chimp: AT / Gorilla: AT / Orangutan: AT / Macaque: AT / Marmoset: AT / Tarsier: GT / Lemur: GT / Treeshrew: GT / Mouse: GT / Cow: GT / Elephant: GT / Opossum: GT / Platypus: -T / Chicken: -T / Frog: -T / Zebrafish: -- / Lamprey: --
11	63768993	63768994	+	GT	donor	ENSG00000167770	OTUB1	no	0.345	56.8649	0.369565	43.4475	0.413265	46.7662	0.350785	35.9366	1.46734	28.9127	0.85229	alternative	0.5075	9	Human: GT / Chimp: CT / Gorilla: CT / Orangutan: CT / Rhesus: CT / Baboon: CT / Marmoset: CT / Tarsier: -- / Lemur: CT / Bushbaby: -- / Treeshrew: CT / Mouse: CA / Rat: CA / Kangaroo rat: CC / Guinea pig: -- / Squirrel: CT / Rabbit: CT / Pika: -- / Alpaca: -- / Dolphin: CT / Cow: CT / Horse: CT / Cat: CT / Dog: CT / Microbat: CT / Megabat: CT / Hedgehog: -- / Shrew: -- / Elephant: CT / Rock hyrax…	Human: GT / Chimp: CT / Gorilla: CT / Orangutan: CT / Macaque: CT / Marmoset: CT / Tarsier: CT / Lemur: CT / Treeshrew: CT / Mouse: CT / Cow: CT / Elephant: CT / Opossum: -- / Platypus: -- / Chicken: -- / Frog: -- / Zebrafish: -- / Lamprey: --
16	57473208	57473209	-	AG	acceptor	ENSG00000005194	CIAPIN1	no	3.965	14.8228	3.02717	11.1678	4.04082	12.6432	2.98953	9.19315	0.984925	3.77524	0.137509	alternative	1.73	9	Human: AG / Chimp: GG / Gorilla: GG / Orangutan: GG / Rhesus: GG / Baboon: GG / Marmoset: GG / Tarsier: GG / Lemur: GG / Bushbaby: -- / Treeshrew: -- / Mouse: GG / Rat: CG / Kangaroo rat: -- / Guinea pig: GG / Squirrel: AG / Rabbit: GG / Pika: CG / Alpaca: GG / Dolphin: GG / Cow: GG / Horse: GG / Cat: GG / Dog: GG / Microbat: AG / Megabat: GG / Hedgehog: GG / Shrew: TG / Elephant: GG / Rock hyrax…	Human: AG / Chimp: GG / Gorilla: GG / Orangutan: GG / Macaque: GG / Marmoset: GG / Tarsier: GG / Lemur: GG / Treeshrew: GG / Mouse: GG / Cow: GG / Elephant: GG / Opossum: GG / Platypus: GG / Chicken: GG / Frog: GG / Zebrafish: GG / Lamprey: GG
17	29283410	29283411	+	GT	donor	ENSG00000184060	ADAP2	no	5.58	52.0127	2.38043	17.6955	1.17857	10.0337	1.14136	8.99846	2.1608	20.0434	0.0608022	alternative	-6.7	8	Human: GT / Chimp: AT / Gorilla: AT / Orangutan: AC / Rhesus: AC / Baboon: AC / Marmoset: AC / Tarsier: -- / Lemur: GC / Bushbaby: -- / Treeshrew: -- / Mouse: CT / Rat: CG / Kangaroo rat: GT / Guinea pig: CC / Squirrel: CT / Rabbit: CG / Pika: GC / Alpaca: -- / Dolphin: GC / Cow: GT / Horse: GC / Cat: GC / Dog: GC / Microbat: GC / Megabat: GT / Hedgehog: GT / Shrew: GC / Elephant: CA / Rock hyrax…	Human: GT / Chimp: AT / Gorilla: AT / Orangutan: AC / Macaque: AC / Marmoset: AC / Tarsier: -C / Lemur: -C / Treeshrew: -C / Mouse: -C / Cow: GC / Elephant: GC / Opossum: -C / Platypus: -- / Chicken: -- / Frog: -- / Zebrafish: -- / Lamprey: --
17	38172108	38172109	+	GT	donor	ENSG00000108342	CSF3	yes	0.03	0.320107	5.29891	26.5072	8.83673	45.2022	14.9581	70.135	0.0603015	0.723251	0.0980055	alternative	-3.925	10	Human: GT / Chimp: GC / Gorilla: GC / Orangutan: GC / Rhesus: GC / Baboon: GC / Marmoset: GC / Tarsier: -- / Lemur: AG / Bushbaby: GG / Treeshrew: GC / Mouse: GT / Rat: GT / Kangaroo rat: -- / Guinea pig: -- / Squirrel: -- / Rabbit: GA / Pika: GT / Alpaca: AG / Dolphin: GG / Cow: GG / Horse: AG / Cat: AG / Dog: AG / Microbat: GG / Megabat: AG / Hedgehog: AG / Shrew: GG / Elephant: GA / Rock hyrax…	Human: GT / Chimp: GC / Gorilla: GC / Orangutan: GC / Macaque: GC / Marmoset: GC / Tarsier: GG / Lemur: GG / Treeshrew: GG / Mouse: GG / Cow: GG / Elephant: GG / Opossum: GG / Platypus: GG / Chicken: -- / Frog: -- / Zebrafish: -- / Lamprey: --
18	43417862	43417863	+	GC	donor	ENSG00000197046	SIGLEC15	yes	0.165	0.259964	0.744565	0.922221	1.48469	2.23348	0.717277	1.24953	0.140704	0.274149	0.701794	alternative	3.82	8	Human: GC / Chimp: GT / Gorilla: GT / Orangutan: GT / Rhesus: GT / Baboon: GT / Marmoset: -- / Tarsier: -- / Lemur: GT / Bushbaby: -- / Treeshrew: GT / Mouse: GT / Rat: GT / Kangaroo rat: GT / Guinea pig: -- / Squirrel: -- / Rabbit: GT / Pika: GT / Alpaca: -- / Dolphin: GT / Cow: GT / Horse: GT / Cat: -- / Dog: GT / Microbat: GT / Megabat: -- / Hedgehog: -- / Shrew: GT / Elephant: -- / Rock hyrax…	Human: GC / Chimp: GT / Gorilla: GT / Orangutan: GT / Macaque: GT / Marmoset: GT / Tarsier: GT / Lemur: GT / Treeshrew: GT / Mouse: GT / Cow: GT / Elephant: GT / Opossum: GT / Platypus: GT / Chicken: GT / Frog: GT / Zebrafish: GT / Lamprey: --
19	55179245	55179246	+	GT	donor	ENSG00000186818	LILRB4	no	819.675	246.684	562.353	177.38	409.658	129.058	634.052	207.291	1159.08	386.45	0.916373	alternative	0.4045	8	Human: GT / Chimp: GC / Gorilla: GC / Orangutan: GC / Rhesus: GC / Baboon: GC / Marmoset: GC / Tarsier: -- / Lemur: GC / Bushbaby: -- / Treeshrew: -- / Mouse: -- / Rat: -- / Kangaroo rat: -- / Guinea pig: GT / Squirrel: -- / Rabbit: -- / Pika: -- / Alpaca: -- / Dolphin: -- / Cow: AT / Horse: AT / Cat: -- / Dog: GT / Microbat: GT / Megabat: -- / Hedgehog: -- / Shrew: -- / Elephant: -- / Rock hyrax…	Human: GT / Chimp: GC / Gorilla: GC / Orangutan: GC / Macaque: GC / Marmoset: GC / Tarsier: -- / Lemur: -- / Treeshrew: -- / Mouse: -- / Cow: -T / Elephant: -T / Opossum: -- / Platypus: -- / Chicken: -- / Frog: -- / Zebrafish: -- / Lamprey: --
19	55606969	55606970	-	AG	acceptor	ENSG00000125503	PPP1R12C	no	56.665	137.83	37.587	93.7489	38.602	95.6205	25.7539	64.3598	26.9598	69.2192	0.397908	alternative	-1.875	8	Human: AG / Chimp: TG / Gorilla: TG / Orangutan: -- / Rhesus: CG / Baboon: CG / Marmoset: CG / Tarsier: -- / Lemur: TG / Bushbaby: TG / Treeshrew: -- / Mouse: TG / Rat: CG / Kangaroo rat: TG / Guinea pig: TG / Squirrel: CG / Rabbit: -- / Pika: -- / Alpaca: -- / Dolphin: CC / Cow: CC / Horse: CC / Cat: CC / Dog: CC / Microbat: CC / Megabat: CT / Hedgehog: -- / Shrew: -- / Elephant: TG / Rock hyrax…	Human: AG / Chimp: TG / Gorilla: TG / Orangutan: TG / Macaque: TG / Marmoset: TG / Tarsier: TG / Lemur: TG / Treeshrew: TG / Mouse: TG / Cow: TG / Elephant: TG / Opossum: -- / Platypus: -- / Chicken: -- / Frog: -- / Zebrafish: -- / Lamprey: --
2	224845118	224845119	-	AG	acceptor	ENSG00000135919	SERPINE2	no	0.225	0.843069	2.57065	6.89005	2.14286	5.82276	0.570681	2.2028	0.261307	3.02706	0.167582	alternative	4.67	11	Human: AG / Chimp: AA / Gorilla: AA / Orangutan: AA / Rhesus: AA / Baboon: AA / Marmoset: AA / Tarsier: AA / Lemur: AA / Bushbaby: AA / Treeshrew: CA / Mouse: AA / Rat: AA / Kangaroo rat: AA / Guinea pig: AA / Squirrel: AA / Rabbit: AA / Pika: AA / Alpaca: -- / Dolphin: AA / Cow: AA / Horse: AA / Cat: AA / Dog: AA / Microbat: AA / Megabat: AA / Hedgehog: AA / Shrew: CA / Elephant: AA / Rock hyrax…	Human: AG / Chimp: AA / Gorilla: AA / Orangutan: AA / Macaque: AA / Marmoset: AA / Tarsier: AA / Lemur: AA / Treeshrew: AA / Mouse: AA / Cow: AA / Elephant: AA / Opossum: AA / Platypus: AA / Chicken: AA / Frog: AA / Zebrafish: -- / Lamprey: --
7	107254178	107254179	+	GT	donor	ENSG00000075790	BCAP29	no	6.695	26.9282	4.92935	17.4119	4.77551	17.071	3.96335	13.0628	3.25126	12.8306	0.124467	alternative	0.49	9	Human: GT / Chimp: AT / Gorilla: -- / Orangutan: AT / Rhesus: AT / Baboon: AT / Marmoset: TT / Tarsier: TT / Lemur: TT / Bushbaby: TT / Treeshrew: -- / Mouse: TT / Rat: TT / Kangaroo rat: TT / Guinea pig: TT / Squirrel: CT / Rabbit: TT / Pika: CT / Alpaca: -- / Dolphin: TT / Cow: TT / Horse: TT / Cat: -- / Dog: TT / Microbat: -- / Megabat: TT / Hedgehog: TT / Shrew: TT / Elephant: -- / Rock hyrax…	Human: GT / Chimp: AT / Gorilla: AT / Orangutan: AT / Macaque: AT / Marmoset: TT / Tarsier: TT / Lemur: TT / Treeshrew: TT / Mouse: TT / Cow: TT / Elephant: -- / Opossum: -- / Platypus: -- / Chicken: -- / Frog: -- / Zebrafish: -- / Lamprey: --
7	151071288	151071289	+	GT	donor	ENSG00000013374	NUB1	yes	31.605	14.3652	33.4293	16.8522	19.5051	9.90305	64.5236	33.6097	173.623	75.962	0.783251	alternative	3.74	10	Human: GT / Chimp: GC / Gorilla: GC / Orangutan: GC / Rhesus: GC / Baboon: GC / Marmoset: GC / Tarsier: GC / Lemur: -- / Bushbaby: GC / Treeshrew: GC / Mouse: GC / Rat: GC / Kangaroo rat: GC / Guinea pig: GC / Squirrel: -- / Rabbit: GC / Pika: -- / Alpaca: -- / Dolphin: GC / Cow: GC / Horse: GC / Cat: GC / Dog: GC / Microbat: GC / Megabat: GC / Hedgehog: -- / Shrew: -- / Elephant: GC / Rock hyrax…	Human: GT / Chimp: GC / Gorilla: GC / Orangutan: GC / Macaque: GC / Marmoset: GC / Tarsier: GC / Lemur: GC / Treeshrew: GC / Mouse: GC / Cow: GC / Elephant: GC / Opossum: GC / Platypus: GC / Chicken: GC / Frog: GC / Zebrafish: G- / Lamprey: --
8	79601609	79601610	+	GT	donor	ENSG00000104427	ZC2HC1A	no	4.63	2.29185	3.66848	1.81061	3.7449	1.88472	2.85864	1.42801	2.43719	1.20255	0.987386	constitutive	2.85	8	Human: GT / Chimp: AT / Gorilla: AT / Orangutan: AT / Rhesus: AT / Baboon: AT / Marmoset: AT / Tarsier: -- / Lemur: -- / Bushbaby: -- / Treeshrew: AA / Mouse: AA / Rat: AA / Kangaroo rat: -- / Guinea pig: AA / Squirrel: AA / Rabbit: AA / Pika: -- / Alpaca: AC / Dolphin: A- / Cow: A- / Horse: AA / Cat: AA / Dog: AA / Microbat: AA / Megabat: AA / Hedgehog: -- / Shrew: AA / Elephant: AA / Rock hyrax…	Human: GT / Chimp: AT / Gorilla: AT / Orangutan: AT / Macaque: AT / Marmoset: AT / Tarsier: A- / Lemur: A- / Treeshrew: AA / Mouse: AA / Cow: AA / Elephant: AA / Opossum: -- / Platypus: -- / Chicken: -- / Frog: -- / Zebrafish: -- / Lamprey: --
1	150778576	150778577	-	GC	donor	ENSG00000143387	CTSK	yes	11.385	5.84322	5.16304	2.69644	5.81122	2.93608	3.56021	1.89592	4.9598	2.79364	0.988045	constitutive	5.42	10	Human: GC / Chimp: GT / Gorilla: GT / Orangutan: GT / Rhesus: GT / Baboon: GT / Marmoset: GT / Tarsier: -- / Lemur: GT / Bushbaby: GT / Treeshrew: GT / Mouse: GT / Rat: GT / Kangaroo rat: -- / Guinea pig: GT / Squirrel: -- / Rabbit: GT / Pika: GT / Alpaca: GT / Dolphin: GT / Cow: GT / Horse: GT / Cat: GT / Dog: GT / Microbat: GT / Megabat: GT / Hedgehog: GT / Shrew: GT / Elephant: GT / Rock hyrax…	Human: GC / Chimp: GT / Gorilla: GT / Orangutan: GT / Macaque: GT / Marmoset: GT / Tarsier: GT / Lemur: GT / Treeshrew: GT / Mouse: GT / Cow: GT / Elephant: GT / Opossum: GT / Platypus: GT / Chicken: GT / Frog: GT / Zebrafish: GT / Lamprey: GT
1	78338684	78338685	+	AG	acceptor	ENSG00000180488	FAM73A	no	1.625	2.4624	1.39674	1.75839	1.46429	1.90104	1.20942	1.37137	0.542714	0.896774	0.291084	alternative	3.435	10	Human: AG / Chimp: AA / Gorilla: AA / Orangutan: AA / Rhesus: AA / Baboon: AA / Marmoset: AA / Tarsier: CA / Lemur: AA / Bushbaby: -- / Treeshrew: AA / Mouse: AA / Rat: AG / Kangaroo rat: CG / Guinea pig: AA / Squirrel: AA / Rabbit: AA / Pika: AA / Alpaca: AA / Dolphin: AA / Cow: AA / Horse: AA / Cat: AA / Dog: AA / Microbat: AA / Megabat: AA / Hedgehog: AA / Shrew: AA / Elephant: AA / Rock hyrax…	Human: AG / Chimp: AA / Gorilla: AA / Orangutan: AA / Macaque: AA / Marmoset: AA / Tarsier: AA / Lemur: AA / Treeshrew: AA / Mouse: AA / Cow: AA / Elephant: AA / Opossum: AA / Platypus: AA / Chicken: AC / Frog: AC / Zebrafish: -- / Lamprey: --
11	64082211	64082212	+	AG	acceptor	ENSG00000173153	ESRRA	no	41.5	20.015	31.9402	14.9596	39.0663	18.222	23.1466	11.1937	6.22111	3.55118	0.9345	alternative	1.2585	9	Human: AG / Chimp: CG / Gorilla: CG / Orangutan: CG / Rhesus: CG / Baboon: CG / Marmoset: CA / Tarsier: -- / Lemur: TG / Bushbaby: -- / Treeshrew: TG / Mouse: TG / Rat: TG / Kangaroo rat: TG / Guinea pig: TG / Squirrel: -- / Rabbit: -- / Pika: CG / Alpaca: -- / Dolphin: TG / Cow: TA / Horse: TG / Cat: TG / Dog: TG / Microbat: TG / Megabat: TG / Hedgehog: -- / Shrew: -- / Elephant: TG / Rock hyrax…	Human: AG / Chimp: CG / Gorilla: CG / Orangutan: CG / Macaque: CG / Marmoset: CG / Tarsier: TG / Lemur: TG / Treeshrew: TG / Mouse: TG / Cow: TG / Elephant: TG / Opossum: T- / Platypus: T- / Chicken: T- / Frog: T- / Zebrafish: T- / Lamprey: --
12	110465511	110465512	+	AG	acceptor	ENSG00000076513	ANKRD13A	no	5.48	26.6623	5.18478	23.3217	4.53571	21.7388	3.61257	14.7664	2.76884	13.2356	0.165093	alternative	0.605	11	Human: AG / Chimp: GG / Gorilla: -G / Orangutan: GG / Rhesus: GG / Baboon: GG / Marmoset: TG / Tarsier: TG / Lemur: GG / Bushbaby: GG / Treeshrew: GG / Mouse: GG / Rat: GG / Kangaroo rat: GG / Guinea pig: GG / Squirrel: AG / Rabbit: GG / Pika: GG / Alpaca: GG / Dolphin: -- / Cow: CG / Horse: GG / Cat: GG / Dog: GG / Microbat: GG / Megabat: GG / Hedgehog: GG / Shrew: CG / Elephant: GG / Rock hyrax…	Human: AG / Chimp: GG / Gorilla: GG / Orangutan: GG / Macaque: GG / Marmoset: GG / Tarsier: GG / Lemur: GG / Treeshrew: GG / Mouse: GG / Cow: GG / Elephant: GG / Opossum: TG / Platypus: TG / Chicken: -G / Frog: -G / Zebrafish: -G / Lamprey: -G
14	50472310	50472311	-	GT	donor	ENSG00000214900	C14orf182	no	1.2	3.29022	2.29891	6.73605	3.58163	8.5094	11	17.5744	3.97487	4.54171	0.279826	alternative	0.7915	9	Human: GT / Chimp: CT / Gorilla: -- / Orangutan: CT / Rhesus: CT / Baboon: CT / Marmoset: CT / Tarsier: -- / Lemur: CT / Bushbaby: CT / Treeshrew: CT / Mouse: -- / Rat: -- / Kangaroo rat: CT / Guinea pig: -- / Squirrel: CT / Rabbit: CT / Pika: AC / Alpaca: -- / Dolphin: CT / Cow: CT / Horse: CT / Cat: CT / Dog: CT / Microbat: -- / Megabat: TT / Hedgehog: TT / Shrew: TT / Elephant: -- / Rock hyrax…	Human: GT / Chimp: CT / Gorilla: CT / Orangutan: CT / Macaque: CT / Marmoset: CT / Tarsier: CT / Lemur: CT / Treeshrew: CT / Mouse: CT / Cow: CT / Elephant: CT / Opossum: -- / Platypus: -- / Chicken: -- / Frog: -- / Zebrafish: -- / Lamprey: --
17	17925057	17925058	-	GC	donor	ENSG00000171953	ATPAF2	no	8.445	7.75842	4.98913	4.31808	5.12755	4.40333	2.42408	2.42612	1.77387	1.71755	0.772236	alternative	5.075	11	Human: GC / Chimp: GT / Gorilla: GT / Orangutan: GT / Rhesus: GT / Baboon: GT / Marmoset: GT / Tarsier: GT / Lemur: GT / Bushbaby: GT / Treeshrew: GT / Mouse: GT / Rat: GT / Kangaroo rat: GT / Guinea pig: GT / Squirrel: -- / Rabbit: -- / Pika: GT / Alpaca: -- / Dolphin: GT / Cow: GT / Horse: GT / Cat: GT / Dog: GT / Microbat: GT / Megabat: GT / Hedgehog: GT / Shrew: GT / Elephant: GT / Rock hyrax…	Human: GC / Chimp: GT / Gorilla: GT / Orangutan: GT / Macaque: GT / Marmoset: GT / Tarsier: GT / Lemur: GT / Treeshrew: GT / Mouse: GT / Cow: GT / Elephant: GT / Opossum: GT / Platypus: GT / Chicken: GT / Frog: GT / Zebrafish: GT / Lamprey: GT
2	113514468	113514469	-	GT	donor	ENSG00000169607	CKAP2L	no	0.01	0.0993717	0.0380435	0.231721	0.0204082	0.258354	0.0314136	0.249747	1.41206	1.92226	0.289855	alternative	3.355	9	Human: GT / Chimp: CT / Gorilla: -- / Orangutan: CT / Rhesus: CT / Baboon: CT / Marmoset: CT / Tarsier: CT / Lemur: -- / Bushbaby: CT / Treeshrew: CT / Mouse: CT / Rat: CT / Kangaroo rat: CT / Guinea pig: CA / Squirrel: -T / Rabbit: CT / Pika: CT / Alpaca: -- / Dolphin: CT / Cow: CT / Horse: CT / Cat: -- / Dog: CT / Microbat: CT / Megabat: CT / Hedgehog: TT / Shrew: CT / Elephant: TT / Rock hyrax…	Human: GT / Chimp: CT / Gorilla: CT / Orangutan: CT / Macaque: CT / Marmoset: CT / Tarsier: CT / Lemur: CT / Treeshrew: CT / Mouse: CT / Cow: CT / Elephant: CT / Opossum: -- / Platypus: -- / Chicken: -- / Frog: -- / Zebrafish: -- / Lamprey: --
20	4163128	4163129	+	AG	acceptor	ENSG00000088826	SMOX	no	1.245	6.12645	1.25543	5.58014	1.29082	6.21939	1.1623	4.50082	0.713568	2.48286	0.957243	constitutive	4.42	9	Human: AG / Chimp: GG / Gorilla: GG / Orangutan: GG / Rhesus: -- / Baboon: GG / Marmoset: GG / Tarsier: GG / Lemur: GG / Bushbaby: -- / Treeshrew: GG / Mouse: GG / Rat: GG / Kangaroo rat: GG / Guinea pig: GG / Squirrel: GG / Rabbit: GG / Pika: GG / Alpaca: -- / Dolphin: GG / Cow: GG / Horse: GG / Cat: GG / Dog: GG / Microbat: GA / Megabat: GG / Hedgehog: GG / Shrew: -- / Elephant: GG / Rock hyrax…	Human: AG / Chimp: GG / Gorilla: GG / Orangutan: GG / Macaque: GG / Marmoset: GG / Tarsier: GG / Lemur: GG / Treeshrew: GG / Mouse: GG / Cow: GG / Elephant: GG / Opossum: GG / Platypus: GG / Chicken: GG / Frog: GG / Zebrafish: GG / Lamprey: GG
22	50637543	50637544	+	AG	acceptor	ENSG00000170638	TRABD	no	1.075	14.51	0.907609	9.79555	0.954082	10.5298	0.795812	7.62485	1.64824	10.5013	0.862664	alternative	1.053	8	Human: AG / Chimp: AA / Gorilla: AA / Orangutan: AA / Rhesus: AA / Baboon: AA / Marmoset: AA / Tarsier: -- / Lemur: AC / Bushbaby: -- / Treeshrew: -- / Mouse: AA / Rat: AA / Kangaroo rat: AG / Guinea pig: AA / Squirrel: AA / Rabbit: -- / Pika: AA / Alpaca: -- / Dolphin: -- / Cow: -- / Horse: AA / Cat: -- / Dog: -- / Microbat: -- / Megabat: -- / Hedgehog: AA / Shrew: -- / Elephant: -- / Rock hyrax…	Human: AG / Chimp: AA / Gorilla: AA / Orangutan: AA / Macaque: AA / Marmoset: AA / Tarsier: A- / Lemur: A- / Treeshrew: A- / Mouse: A- / Cow: -- / Elephant: -- / Opossum: -- / Platypus: -- / Chicken: -- / Frog: -- / Zebrafish: -- / Lamprey: --
3	133302844	133302845	+	AG	acceptor	ENSG00000091527	CDV3	no	147.845	111.145	130.054	95.0202	138.352	101.154	151.063	108.106	99.6332	80.0404	0.921989	alternative	-1.805	10	Human: AG / Chimp: AA / Gorilla: -- / Orangutan: AA / Rhesus: AA / Baboon: AA / Marmoset: AA / Tarsier: AA / Lemur: TA / Bushbaby: AA / Treeshrew: AA / Mouse: AA / Rat: AA / Kangaroo rat: CA / Guinea pig: -- / Squirrel: GG / Rabbit: AA / Pika: TA / Alpaca: AA / Dolphin: AA / Cow: GA / Horse: AA / Cat: AA / Dog: AA / Microbat: AA / Megabat: CA / Hedgehog: CA / Shrew: TA / Elephant: AA / Rock hyrax…	Human: AG / Chimp: AA / Gorilla: AA / Orangutan: AA / Macaque: AA / Marmoset: AA / Tarsier: AA / Lemur: AA / Treeshrew: AA / Mouse: AA / Cow: AA / Elephant: AA / Opossum: AA / Platypus: AA / Chicken: AA / Frog: AA / Zebrafish: -- / Lamprey: --
4	95200072	95200073	+	AG	acceptor	ENSG00000163104	SMARCAD1	no	2.235	3.09336	1.67391	2.30074	2.21429	2.843	1.08377	1.40297	0.226131	0.435558	0.457896	alternative	-3.6	10	Human: AG / Chimp: GG / Gorilla: -G / Orangutan: GG / Rhesus: GG / Baboon: GG / Marmoset: GG / Tarsier: TA / Lemur: GA / Bushbaby: -- / Treeshrew: GT / Mouse: GA / Rat: GA / Kangaroo rat: GA / Guinea pig: -G / Squirrel: GA / Rabbit: AA / Pika: AA / Alpaca: GA / Dolphin: -- / Cow: GA / Horse: GA / Cat: GA / Dog: AA / Microbat: GA / Megabat: GA / Hedgehog: AA / Shrew: GG / Elephant: GG / Rock hyrax…	Human: AG / Chimp: GG / Gorilla: GG / Orangutan: GG / Macaque: GG / Marmoset: GG / Tarsier: GA / Lemur: GA / Treeshrew: GA / Mouse: GA / Cow: GA / Elephant: GA / Opossum: GA / Platypus: -A / Chicken: -- / Frog: -- / Zebrafish: -- / Lamprey: C-
5	82648942	82648943	+	AG	acceptor	ENSG00000152422	XRCC4	yes	1.67	5.31459	0.923913	2.95184	1.03061	3.03658	0.534031	1.96393	0.592965	2.18241	0.20401	alternative	-1.2226	11	Human: AG / Chimp: GA / Gorilla: AA / Orangutan: AT / Rhesus: AA / Baboon: AA / Marmoset: AA / Tarsier: AA / Lemur: AA / Bushbaby: -G / Treeshrew: -A / Mouse: -A / Rat: -A / Kangaroo rat: -A / Guinea pig: -A / Squirrel: -A / Rabbit: -A / Pika: -- / Alpaca: -A / Dolphin: -A / Cow: -A / Horse: -G / Cat: -- / Dog: -A / Microbat: -- / Megabat: -A / Hedgehog: -- / Shrew: -A / Elephant: -A / Rock hyrax…	Human: AG / Chimp: AA / Gorilla: AA / Orangutan: AA / Macaque: AA / Marmoset: AA / Tarsier: AA / Lemur: AA / Treeshrew: -A / Mouse: -A / Cow: -A / Elephant: -A / Opossum: -T / Platypus: -T / Chicken: -- / Frog: -- / Zebrafish: -- / Lamprey: --
6	31650825	31650826	-	GT	donor	ENSG00000204428	LY6G5C	no	0.04	2.25135	0.0217391	1.38205	0.0153061	1.42135	0.0314136	1.37886	1.76382	18.7028	0.879433	alternative	-3.61	8	Human: GT / Chimp: GG / Gorilla: GG / Orangutan: GG / Rhesus: GG / Baboon: GG / Marmoset: GG / Tarsier: AC / Lemur: -- / Bushbaby: -- / Treeshrew: -- / Mouse: -- / Rat: -- / Kangaroo rat: -- / Guinea pig: GC / Squirrel: -- / Rabbit: GT / Pika: AC / Alpaca: -- / Dolphin: -- / Cow: -- / Horse: AG / Cat: -- / Dog: AG / Microbat: -- / Megabat: GT / Hedgehog: -- / Shrew: -- / Elephant: AG / Rock hyrax…	Human: GT / Chimp: GG / Gorilla: GG / Orangutan: GG / Macaque: GG / Marmoset: GG / Tarsier: -- / Lemur: -- / Treeshrew: -- / Mouse: -- / Cow: -- / Elephant: -- / Opossum: -- / Platypus: -- / Chicken: -- / Frog: -- / Zebrafish: -- / Lamprey: --
7	44620690	44620691	-	GC	donor	ENSG00000158604	TMED4	no	46.635	20.5631	36.3207	16.0432	36.4694	15.9851	26.6073	11.3529	23.2412	10.6114	0.951478	constitutive	5.16	10	Human: GC / Chimp: GT / Gorilla: GT / Orangutan: GT / Rhesus: GT / Baboon: GT / Marmoset: GT / Tarsier: GT / Lemur: GT / Bushbaby: GT / Treeshrew: -- / Mouse: GT / Rat: GT / Kangaroo rat: -- / Guinea pig: GT / Squirrel: GT / Rabbit: GT / Pika: GT / Alpaca: GT / Dolphin: GT / Cow: GT / Horse: GT / Cat: GT / Dog: GT / Microbat: GT / Megabat: GT / Hedgehog: GT / Shrew: GT / Elephant: GT / Rock hyrax…	Human: GC / Chimp: GT / Gorilla: GT / Orangutan: GT / Macaque: GT / Marmoset: GT / Tarsier: GT / Lemur: GT / Treeshrew: GT / Mouse: GT / Cow: GT / Elephant: GT / Opossum: GT / Platypus: GT / Chicken: GT / Frog: GT / Zebrafish: GT / Lamprey: GT
