# Supplementary material for: Defining the genetic and evolutionary architecture of alternative splicing in response to infection
Source: Nat Commun. 2019 Apr 11;10:1671. doi: 10.1038/s41467-019-09689-7 (PMC6459842; doi:10.1038/s41467-019-09689-7)
Supplement: Supplementary file 6 — Supplementary Data 2 [file 41467_2019_9689_MOESM6_ESM.xlsx]

## Sheet: a.  AS events  
Supplementary Data 2a. Alternative splicing events
Legend
Each line represents a known (annotated) alternative splicing event. An alternative splicing event is considered as detected (alternatively spliced) when gene FPKM>10 and 0.05<Mean PSI<0.95.
A3: Alternative 3' splice site, A5: Alternative 5' splice site, AF: Alternative first exon, AL: Alternative last exon, MX: Mutually exclusive exons, RI: Retained Intron, SE: Skipped exon.
Event ID and boundaries follow the nomenclature defined by SUPPA (Alamanco et al., 2014).
AS events are annotated as ‘modified protein’ if both isoforms are associated to a protein-coding transcript, ‘loss/gain of function’ if only one of the isoforms is associated to a protein-coding transcript, and ‘non-coding’ if both isoforms are non-coding.
								NS			LPS			Pam3CSK4			R848			IAV
Alternative splicing event ID	Gene ID	Gene symbol	Event type	Chromosome	Strand	Event start	Event end	Gene FPKM	Mean PSI	Alternatively spliced	Gene FPKM	Mean PSI	Alternatively spliced	Gene FPKM	Mean PSI	Alternatively spliced	Gene FPKM	Mean PSI	Alternatively spliced	Gene FPKM	Mean PSI	Alternatively spliced		coding consequence
ENSG00000000419;A5:20:49557470-49557642:49557470-49557666:-	ENSG00000000419	DPM1	A5	20	-	49557370	49557766	23.8755	0.379036	yes	20.9457	0.396441	yes	23.303	0.372667	yes	20.1672	0.378534	yes	8.37641	0.439155	no		modified protein
ENSG00000000419;SE:20:49557470-49557666:49557746-49558568:-	ENSG00000000419	DPM1	SE	20	-	49557370	49558668	23.8755	0.10815	yes	20.9457	0.112446	yes	23.303	0.115255	yes	20.1672	0.133194	yes	8.37641	0.107186	no		modified protein
ENSG00000000938;AF:1:27951662-27952557:27952646:27951662-27952971:27953080:-	ENSG00000000938	FGR	AF	1	-	27951562	27953080	667.435	0.09975	yes	617.626	0.0933696	yes	616.713	0.0838265	yes	438.302	0.0949215	yes	290.913	0.0826131	yes		modified protein
ENSG00000000938;AF:1:27951662-27952557:27952751:27951662-27961576:27961727:-	ENSG00000000938	FGR	AF	1	-	27951562	27961727	667.435	0.71335	yes	617.626	0.67587	yes	616.713	0.643673	yes	438.302	0.625288	yes	290.913	0.689497	yes		modified protein
ENSG00000001084;AF:6:53387325-53388053:53388122:53387325-53409294:53409927:-	ENSG00000001084	GCLC	AF	6	-	53387225	53409927	397.976	0.94965	yes	293.199	0.919293	yes	344.735	0.902449	yes	369.834	0.888063	yes	133.809	0.838995	yes		modified protein
ENSG00000001167;SE:6:41046903-41048550:41048636-41051785:+	ENSG00000001167	NFYA	SE	6	+	41046803	41051885	19.9411	0.441	yes	19.7842	0.506902	yes	19.9257	0.528827	yes	18.2354	0.556597	yes	11.983	0.40005	yes		modified protein
ENSG00000001629;SE:7:91948826-91955242:91955322-91957097:+	ENSG00000001629	ANKIB1	SE	7	+	91948726	91957197	9.79482	0.0781	no	7.27374	0.102291	no	6.95901	0.0995187	no	6.50198	0.11642	no	10.5401	0.0938384	yes		loss of function
ENSG00000001629;SE:7:91974380-91977261:91977330-91980264:+	ENSG00000001629	ANKIB1	SE	7	+	91974280	91980364	9.79482	0.1129	no	7.27374	0.157705	no	6.95901	0.154742	no	6.50198	0.17963	no	10.5401	0.149095	yes		loss of function
ENSG00000001629;SE:7:92020658-92021555:92021606-92025679:+	ENSG00000001629	ANKIB1	SE	7	+	92020558	92025779	9.79482	0.87545	no	7.27374	0.860326	no	6.95901	0.856103	no	6.50198	0.861152	no	10.5401	0.870452	yes		gain of function
ENSG00000001630;AF:7:91761186-91763487:91763844:91761186-91763980:91764117:-	ENSG00000001630	CYP51A1	AF	7	-	91761086	91764117	22.0728	0.21205	yes	16.7253	0.210924	yes	14.7332	0.231429	yes	11.881	0.254974	yes	9.76897	0.206753	no		modified protein
ENSG00000001631;A3:7:91871475-91873316:91871451-91873316:-	ENSG00000001631	KRIT1	A3	7	-	91871351	91873416	12.6926	0.113	no	10.2394	0.115495	no	10.5347	0.114794	yes	8.92602	0.136344	no	5.37532	0.18814	no		loss of function
ENSG00000001631;A3:7:91874485-91874779:91874448-91874779:-	ENSG00000001631	KRIT1	A3	7	-	91874348	91874879	12.6926	0.719949	yes	10.2394	0.714057	yes	10.5347	0.706158	yes	8.92602	0.696854	no	5.37532	0.674568	no		loss of function
ENSG00000001631;A5:7:91864237-91864717:91864237-91864848:-	ENSG00000001631	KRIT1	A5	7	-	91864137	91864948	12.6926	0.8966	yes	10.2394	0.872065	yes	10.5347	0.868872	yes	8.92602	0.866126	no	5.37532	0.842143	no		modified protein
ENSG00000001631;A5:7:91871451-91874741:91871451-91874779:-	ENSG00000001631	KRIT1	A5	7	-	91871351	91874879	12.6926	0.6696	yes	10.2394	0.649721	yes	10.5347	0.615365	yes	8.92602	0.631344	no	5.37532	0.591893	no		modified protein
ENSG00000001631;A5:7:91874485-91874779:91874485-91875104:-	ENSG00000001631	KRIT1	A5	7	-	91874385	91875204	12.6926	0.554724	yes	10.2394	0.518933	yes	10.5347	0.532292	yes	8.92602	0.524054	no	5.37532	0.379747	no		loss of function
ENSG00000001631;A5:7:91874485-91874779:91874485-91875158:-	ENSG00000001631	KRIT1	A5	7	-	91874385	91875258	12.6926	0.755578	no	10.2394	0.720339	no	10.5347	0.733021	yes	8.92602	0.71173	no	5.37532	0.64358	no		loss of function
ENSG00000001631;A5:7:91874485-91875104:91874485-91875158:-	ENSG00000001631	KRIT1	A5	7	-	91874385	91875258	12.6926	0.709427	no	10.2394	0.681744	no	10.5347	0.688503	yes	8.92602	0.674852	no	5.37532	0.693704	no		modified protein
ENSG00000001631;A5:7:91874485-91875104:91874485-91875220:-	ENSG00000001631	KRIT1	A5	7	-	91874385	91875320	12.6926	0.603679	yes	10.2394	0.5928	yes	10.5347	0.579476	yes	8.92602	0.563523	no	5.37532	0.626556	no		modified protein
ENSG00000001631;MX:7:91871451-91874216:91874485-91875104:91871451-91874741:91874909-91875104:-	ENSG00000001631	KRIT1	MX	7	-	91871351	91875204	12.6926	0.7129	yes	10.2394	0.746522	yes	10.5347	0.745128	yes	8.92602	0.737277	no	5.37532	0.748883	no		modified protein
ENSG00000001631;RI:7:91864717:91864960-91865727:91865856:-	ENSG00000001631	KRIT1	RI	7	-	91864717	91865856	12.6926	0.11255	yes	10.2394	0.0957609	yes	10.5347	0.0888718	yes	8.92602	0.090733	no	5.37532	0.0920619	no		loss of function
ENSG00000001631;SE:7:91855996-91863763:91863906-91864122:-	ENSG00000001631	KRIT1	SE	7	-	91855896	91864222	12.6926	0.89695	no	10.2394	0.878641	yes	10.5347	0.872755	yes	8.92602	0.869738	no	5.37532	0.844774	no		modified protein
ENSG00000001631;SE:7:91871451-91873316:91873463-91874216:-	ENSG00000001631	KRIT1	SE	7	-	91871351	91874316	12.6926	0.79035	yes	10.2394	0.797337	yes	10.5347	0.789949	yes	8.92602	0.761474	no	5.37532	0.706369	no		modified protein
ENSG00000002549;AF:4:17585054:17585265-17586595:17586424:17586515-17586595:+	ENSG00000002549	LAP3	AF	4	+	17585054	17586695	127.486	0.9288	no	161.599	0.926739	no	79.5838	0.921224	no	275.959	0.929267	no	649.953	0.920201	yes		gain of function
ENSG00000002822;A3:7:2270399-2272507:2270359-2272507:-	ENSG00000002822	MAD1L1	A3	7	-	2270259	2272607	42.7699	0.703454	yes	34.4489	0.704253	no	38.0146	0.691556	no	43.2073	0.679286	no	30.2967	0.71	no		modified protein
ENSG00000002822;AL:7:2108829:2108973-2188787:2188009:2188269-2188787:-	ENSG00000002822	MAD1L1	AL	7	-	2108829	2188887	42.7699	0.83715	yes	34.4489	0.749783	yes	38.0146	0.717347	yes	43.2073	0.674921	yes	30.2967	0.785758	yes		gain of function
ENSG00000002822;SE:7:2262389-2265045:2265185-2269619:-	ENSG00000002822	MAD1L1	SE	7	-	2262289	2269719	42.7699	0.90075	yes	34.4489	0.860054	yes	38.0146	0.866276	yes	43.2073	0.842447	yes	30.2967	0.819947	no		modified protein
ENSG00000002919;A5:17:46185200-46189393:46184958-46189393:+	ENSG00000002919	SNX11	A5	17	+	46184858	46189493	21.9159	0.8075	yes	19.7634	0.800489	yes	18.9758	0.778776	yes	15.6065	0.749474	yes	10.1643	0.710164	no		modified protein
ENSG00000002919;A5:17:46189473-46189936:46189447-46189936:+	ENSG00000002919	SNX11	A5	17	+	46189347	46190036	21.9159	0.1378	yes	19.7634	0.141141	yes	18.9758	0.134745	yes	15.6065	0.150681	yes	10.1643	0.229846	yes		modified protein
ENSG00000002919;SE:17:46185200-46188070:46188129-46189393:+	ENSG00000002919	SNX11	SE	17	+	46185100	46189493	21.9159	0.315	yes	19.7634	0.339402	yes	18.9758	0.355949	yes	15.6065	0.382579	yes	10.1643	0.380395	no		modified protein
ENSG00000003056;AL:12:9093347:9093499-9095012:9094245:9094536-9095012:-	ENSG00000003056	M6PR	AL	12	-	9093347	9095112	498.313	0.41075	yes	422.174	0.399837	yes	445.943	0.400612	yes	311.865	0.392827	yes	293.274	0.38995	yes		modified protein
ENSG00000003400;AL:2:202074285-202082311:202084803:202074285-202093656:202094129:+	ENSG00000003400	CASP10	AL	2	+	202074185	202094129	10.29	0.03845	no	6.67034	0.0505435	no	2.90566	0.0985204	no	12.7164	0.0518325	yes	57.3864	0.229246	yes		modified protein
ENSG00000003400;MX:2:202060671-202068453:202068489-202073793:202060671-202072798:202072906-202073793:+	ENSG00000003400	CASP10	MX	2	+	202060571	202073893	10.29	0.28445	no	6.67034	0.299293	no	2.90566	0.339845	no	12.7164	0.284241	no	57.3864	0.293266	yes		modified protein
ENSG00000003400;SE:2:202050847-202052429:202052522-202057707:+	ENSG00000003400	CASP10	SE	2	+	202050747	202057807	10.29	0.9156	yes	6.67034	0.883275	no	2.90566	0.851591	no	12.7164	0.930314	yes	57.3864	0.947085	yes		gain of function
ENSG00000003400;SE:2:202060671-202068453:202068489-202072798:+	ENSG00000003400	CASP10	SE	2	+	202060571	202072898	10.29	0.601106	yes	6.67034	0.596611	no	2.90566	0.579877	no	12.7164	0.652408	yes	57.3864	0.712714	yes		modified protein
ENSG00000003400;SE:2:202068489-202070605:202070696-202072798:+	ENSG00000003400	CASP10	SE	2	+	202068389	202072898	10.29	0.8377	yes	6.67034	0.819444	no	2.90566	0.757126	no	12.7164	0.89	yes	57.3864	0.874322	yes		modified protein
ENSG00000003402;AF:2:201980877:201981204-201997752:201994226:201994869-201997752:+	ENSG00000003402	CFLAR	AF	2	+	201980877	201997852	201.376	0.18525	yes	432.732	0.0661957	yes	364.776	0.0657143	yes	556.262	0.045288	no	410.24	0.102362	yes		modified protein
ENSG00000003402;AF:2:201994226:201994869-201997752:201997502:201997573-201997752:+	ENSG00000003402	CFLAR	AF	2	+	201994226	201997852	201.376	0.941	yes	432.732	0.958587	no	364.776	0.959082	no	556.262	0.951623	no	410.24	0.909849	yes		modified protein
ENSG00000003402;AL:2:202000830-202000921:202004600:202000830-202005080:202005458:+	ENSG00000003402	CFLAR	AL	2	+	202000730	202005458	201.376	0.43635	yes	432.732	0.407609	yes	364.776	0.383418	yes	556.262	0.360471	yes	410.24	0.249397	yes		modified protein
ENSG00000003402;AL:2:202014558-202018860:202019299:202014558-202025155:202025178:+	ENSG00000003402	CFLAR	AL	2	+	202014458	202025178	201.376	0.9054	yes	432.732	0.900163	yes	364.776	0.894031	yes	556.262	0.894084	yes	410.24	0.920352	yes		modified protein
ENSG00000003402;AL:2:202025665-202027719:202028282:202025665-202028558:202029033:+	ENSG00000003402	CFLAR	AL	2	+	202025565	202029033	201.376	0.87555	yes	432.732	0.858533	yes	364.776	0.847653	yes	556.262	0.854398	yes	410.24	0.85402	yes		modified protein
ENSG00000003402;SE:2:202014558-202025155:202025665-202028558:+	ENSG00000003402	CFLAR	SE	2	+	202014458	202028658	201.376	0.8856	yes	432.732	0.879728	yes	364.776	0.882245	yes	556.262	0.880314	yes	410.24	0.910704	yes		modified protein
ENSG00000003436;AF:2:188368497-188378343:188384587:188368497-188418927:188419219:-	ENSG00000003436	TFPI	AF	2	-	188368397	188419219	10.6191	0.92735	yes	6.60677	0.92337	no	10.9037	0.921378	yes	10.9646	0.922461	yes	7.7247	0.966482	no		modified protein
ENSG00000003436;AL:2:188332602:188332659-188348851:188343305:188343530-188348851:-	ENSG00000003436	TFPI	AL	2	-	188332602	188348951	10.6191	0.92835	yes	6.60677	0.893115	no	10.9037	0.905867	yes	10.9646	0.897435	yes	7.7247	0.939497	no		modified protein
ENSG00000003436;MX:2:188368497-188378343:188378373-188418927:188368497-188394091:188394212-188418927:-	ENSG00000003436	TFPI	MX	2	-	188368397	188419027	10.6191	0.42355	yes	6.60677	0.43462	no	10.9037	0.430459	yes	10.9646	0.396702	yes	7.7247	0.410553	no		modified protein
ENSG00000003436;SE:2:188368497-188378343:188378373-188418927:-	ENSG00000003436	TFPI	SE	2	-	188368397	188419027	10.6191	0.30215	yes	6.60677	0.380054	no	10.9037	0.386837	yes	10.9646	0.427068	yes	7.7247	0.395075	no		modified protein
ENSG00000003436;SE:2:188368497-188394091:188394212-188418927:-	ENSG00000003436	TFPI	SE	2	-	188368397	188419027	10.6191	0.36505	yes	6.60677	0.441467	no	10.9037	0.452347	yes	10.9646	0.525079	yes	7.7247	0.477638	no		modified protein
ENSG00000003509;A3:2:37469836-37471006:37469836-37471054:+	ENSG00000003509	NDUFAF7	A3	2	+	37469736	37471154	10.7462	0.8828	yes	7.01564	0.837705	no	7.10731	0.837296	no	4.9634	0.795876	no	2.24124	0.748696	no		gain of function
ENSG00000003509;A3:2:37474772-37475278:37474772-37475401:+	ENSG00000003509	NDUFAF7	A3	2	+	37474672	37475501	10.7462	0.8934	yes	7.01564	0.863207	no	7.10731	0.866276	no	4.9634	0.838936	no	2.24124	0.819184	no		gain of function
ENSG00000003509;A5:2:37465010-37468721:37464978-37468721:+	ENSG00000003509	NDUFAF7	A5	2	+	37464878	37468821	10.7462	0.87415	yes	7.01564	0.833094	no	7.10731	0.83456	no	4.9634	0.80102	no	2.24124	0.782308	no		gain of function
ENSG00000003509;A5:2:37468934-37469778:37468780-37469778:+	ENSG00000003509	NDUFAF7	A5	2	+	37468680	37469878	10.7462	0.87385	yes	7.01564	0.829891	no	7.10731	0.824286	no	4.9634	0.777801	no	2.24124	0.726667	no		gain of function
ENSG00000003509;MX:2:37458903-37459249:37459409-37464900:37458903-37463239:37463319-37464900:+	ENSG00000003509	NDUFAF7	MX	2	+	37458803	37465000	10.7462	0.4569	yes	7.01564	0.470601	no	7.10731	0.480357	no	4.9634	0.472067	no	2.24124	0.455556	no		modified protein
ENSG00000003509;RI:2:37468721:37468934-37469778:37469836:+	ENSG00000003509	NDUFAF7	RI	2	+	37468721	37469836	10.7462	0.5413	yes	7.01564	0.585	no	7.10731	0.560408	no	4.9634	0.586597	no	2.24124	0.463243	no		loss of function
ENSG00000003509;SE:2:37458903-37459249:37459409-37463239:+	ENSG00000003509	NDUFAF7	SE	2	+	37458803	37463339	10.7462	0.8991	yes	7.01564	0.866705	no	7.10731	0.868653	no	4.9634	0.842128	no	2.24124	0.803333	no		modified protein
ENSG00000003509;SE:2:37459409-37463239:37463319-37464900:+	ENSG00000003509	NDUFAF7	SE	2	+	37459309	37465000	10.7462	0.8969	yes	7.01564	0.869891	no	7.10731	0.866684	no	4.9634	0.843824	no	2.24124	0.801034	no		modified protein
ENSG00000003509;SE:2:37468780-37469778:37469836-37471006:+	ENSG00000003509	NDUFAF7	SE	2	+	37468680	37471106	10.7462	0.7287	yes	7.01564	0.713913	no	7.10731	0.717653	no	4.9634	0.684541	no	2.24124	0.619297	no		loss of function
ENSG00000003756;A5:3:50126490-50127815:50126462-50127815:+	ENSG00000003756	RBM5	A5	3	+	50126362	50127915	161.014	0.02745	no	133.262	0.03	no	143.484	0.0287755	no	127.324	0.0306806	no	82.7969	0.0503518	yes		modified protein
ENSG00000003756;AF:3:50144173:50144297-50144915:50144462:50144520-50144915:+	ENSG00000003756	RBM5	AF	3	+	50144173	50145015	161.014	0.96755	no	133.262	0.96125	no	143.484	0.959184	no	127.324	0.958796	no	82.7969	0.941307	yes		gain of function
ENSG00000003756;RI:3:50137965:50138038-50140516:50140599:+	ENSG00000003756	RBM5	RI	3	+	50137965	50140599	161.014	0.3017	yes	133.262	0.221848	yes	143.484	0.205	yes	127.324	0.166859	yes	82.7969	0.140653	yes		loss of function
ENSG00000003756;RI:3:50154507:50154604-50154683:50154812:+	ENSG00000003756	RBM5	RI	3	+	50154507	50154812	161.014	0.13465	yes	133.262	0.115543	yes	143.484	0.113878	yes	127.324	0.0974869	yes	82.7969	0.114271	yes		loss of function
ENSG00000003756;SE:3:50129641-50130412:50130475-50131153:+	ENSG00000003756	RBM5	SE	3	+	50129541	50131253	161.014	0.04865	no	133.262	0.0508152	yes	143.484	0.0468878	no	127.324	0.0469634	no	82.7969	0.0469849	no		loss of function
ENSG00000003756;SE:3:50137484-50137965:50138038-50140516:+	ENSG00000003756	RBM5	SE	3	+	50137384	50140616	161.014	0.93885	yes	133.262	0.951576	no	143.484	0.957755	no	127.324	0.961414	no	82.7969	0.943116	yes		gain of function
ENSG00000003756;SE:3:50140599-50141681:50141741-50142510:+	ENSG00000003756	RBM5	SE	3	+	50140499	50142610	161.014	0.91015	yes	133.262	0.929728	yes	143.484	0.93949	yes	127.324	0.945654	yes	82.7969	0.911055	yes		gain of function
ENSG00000003756;SE:3:50147121-50147812:50147896-50148112:+	ENSG00000003756	RBM5	SE	3	+	50147021	50148212	161.014	0.915	yes	133.262	0.933207	yes	143.484	0.939949	yes	127.324	0.944084	yes	82.7969	0.892563	yes		gain of function
ENSG00000004059;RI:7:127229539:127229648-127230120:127230191:+	ENSG00000004059	ARF5	RI	7	+	127229539	127230191	76.9771	0.1061	yes	51.1677	0.114783	yes	48.3821	0.113112	yes	29.4287	0.131466	yes	49.3728	0.0622613	yes		loss of function
ENSG00000004399;A3:3:129275271-129275460:129274386-129275460:-	ENSG00000004399	PLXND1	A3	3	-	129274286	129275560	124.736	0.9837	no	45.6669	0.970272	no	42.4176	0.968776	no	17.9618	0.941885	no	17.9603	0.942915	yes		modified protein
ENSG00000004399;A3:3:129304924-129305015:129304891-129305015:-	ENSG00000004399	PLXND1	A3	3	-	129304791	129305115	124.736	0.9306	yes	45.6669	0.89962	yes	42.4176	0.89648	yes	17.9618	0.856127	no	17.9603	0.860747	no		modified protein
ENSG00000004455;SE:1:33476434-33477675:33477723-33478808:-	ENSG00000004455	AK2	SE	1	-	33476334	33478908	11.4271	0.0625	no	10.4344	0.0688587	yes	9.36094	0.0806122	no	8.88358	0.0896859	no	6.63813	0.115779	no		modified protein
ENSG00000004455;SE:1:33490168-33497145:33497262-33502337:-	ENSG00000004455	AK2	SE	1	-	33490068	33502437	11.4271	0.0666	yes	10.4344	0.0690761	yes	9.36094	0.0706122	no	8.88358	0.0749738	no	6.63813	0.108081	no		loss of function
ENSG00000004468;SE:4:15818263-15826504:15826639-15835840:+	ENSG00000004468	CD38	SE	4	+	15818163	15835940	0.565889	0.719636	no	4.48666	0.82547	no	1.63714	0.772978	no	15.534	0.93288	yes	33.6617	0.934523	yes		gain of function
ENSG00000004478;AF:12:2904119:2904410-2906304:2905847:2906130-2906304:+	ENSG00000004478	FKBP4	AF	12	+	2904119	2906404	34.482	0.8376	yes	31.4692	0.840978	yes	37.2976	0.857347	yes	36.7816	0.859005	yes	29.0072	0.845729	yes		modified protein
ENSG00000004534;A3:3:50000118-50004631:50000118-50004903:+	ENSG00000004534	RBM6	A3	3	+	50000018	50005003	48.3791	0.1604	yes	35.1772	0.188043	yes	36.6896	0.19801	yes	24.1942	0.194293	yes	18.5236	0.168643	yes		modified protein
ENSG00000004534;AF:3:50036885:50036946-50085678:50084542:50084759-50085678:+	ENSG00000004534	RBM6	AF	3	+	50036885	50085778	48.3791	0.74415	yes	35.1772	0.729891	yes	36.6896	0.721633	yes	24.1942	0.749529	yes	18.5236	0.716281	yes		modified protein
ENSG00000004534;RI:3:50098895:50098980-50099395:50099541:+	ENSG00000004534	RBM6	RI	3	+	50098895	50099541	48.3791	0.4612	yes	35.1772	0.497609	yes	36.6896	0.485714	yes	24.1942	0.474136	yes	18.5236	0.395628	yes		loss of function
ENSG00000004534;SE:3:50000118-50004903:50006181-50009492:+	ENSG00000004534	RBM6	SE	3	+	50000018	50009592	48.3791	0.9443	yes	35.1772	0.929402	yes	36.6896	0.930153	yes	24.1942	0.92089	yes	18.5236	0.914472	yes		modified protein
ENSG00000004534;SE:3:50012825-50036873:50036946-50085678:+	ENSG00000004534	RBM6	SE	3	+	50012725	50085778	48.3791	0.88085	yes	35.1772	0.877717	yes	36.6896	0.877449	yes	24.1942	0.87644	yes	18.5236	0.853568	yes		modified protein
ENSG00000004534;SE:3:50097179-50098234:50098268-50098389:+	ENSG00000004534	RBM6	SE	3	+	50097079	50098489	48.3791	0.02995	no	35.1772	0.0351087	no	36.6896	0.0347449	no	24.1942	0.0458639	no	18.5236	0.0639196	yes		modified protein
ENSG00000004700;A5:12:21654149-21654347:21654149-21654397:-	ENSG00000004700	RECQL	A5	12	-	21654049	21654497	24.5176	0.75855	yes	17.5534	0.727663	yes	17.3881	0.726633	yes	16.2189	0.722513	yes	13.2651	0.712663	yes		modified protein
ENSG00000004700;A5:12:21654149-21654347:21654149-21654415:-	ENSG00000004700	RECQL	A5	12	-	21654049	21654515	24.5176	0.90055	yes	17.5534	0.87288	yes	17.3881	0.875816	yes	16.2189	0.868482	yes	13.2651	0.842161	yes		modified protein
ENSG00000004700;A5:12:21654306-21654397:21654306-21654415:-	ENSG00000004700	RECQL	A5	12	-	21654206	21654515	24.5176	0.8647	yes	17.5534	0.835027	yes	17.3881	0.85148	yes	16.2189	0.844555	yes	13.2651	0.805126	yes		modified protein
ENSG00000004700;SE:12:21652549-21654104:21654149-21654347:-	ENSG00000004700	RECQL	SE	12	-	21652449	21654447	24.5176	0.8442	yes	17.5534	0.824728	yes	17.3881	0.834286	yes	16.2189	0.822932	yes	13.2651	0.770203	yes		modified protein
ENSG00000004700;SE:12:21652549-21654104:21654306-21654397:-	ENSG00000004700	RECQL	SE	12	-	21652449	21654497	24.5176	0.8844	yes	17.5534	0.863315	yes	17.3881	0.86602	yes	16.2189	0.865497	yes	13.2651	0.849548	yes		modified protein
ENSG00000004864;A3:7:95814326-95818606:95814323-95818606:-	ENSG00000004864	SLC25A13	A3	7	-	95814223	95818706	28.5242	0.05605	yes	26.8839	0.0656522	yes	29.1488	0.0590306	yes	26.2857	0.064555	yes	15.5789	0.0961735	yes		modified protein
ENSG00000004864;AF:7:95926263-95938850:95938996:95926263-95951254:95951405:-	ENSG00000004864	SLC25A13	AF	7	-	95926163	95951405	28.5242	0.8963	yes	26.8839	0.882337	yes	29.1488	0.867806	yes	26.2857	0.824084	yes	15.5789	0.838579	yes		gain of function
ENSG00000004864;SE:7:95838289-95864114:95864229-95906508:-	ENSG00000004864	SLC25A13	SE	7	-	95838189	95906608	28.5242	0.53505	yes	26.8839	0.566848	yes	29.1488	0.564796	yes	26.2857	0.565654	yes	15.5789	0.54598	yes		modified protein
ENSG00000004897;A3:17:45199966-45201252:45199902-45201252:-	ENSG00000004897	CDC27	A3	17	-	45199802	45201352	20.5261	0.92635	yes	17.7503	0.921304	yes	16.9824	0.92352	yes	16.8844	0.916754	yes	21.1194	0.924523	yes		modified protein
ENSG00000004897;A3:17:45199985-45201252:45199966-45201252:-	ENSG00000004897	CDC27	A3	17	-	45199866	45201352	20.5261	0.09515	yes	17.7503	0.0942935	yes	16.9824	0.0897959	yes	16.8844	0.0947644	yes	21.1194	0.0925628	yes		loss of function
ENSG00000004897;A3:17:45219391-45219595:45219388-45219595:-	ENSG00000004897	CDC27	A3	17	-	45219288	45219695	20.5261	0.46435	yes	17.7503	0.467772	yes	16.9824	0.470663	yes	16.8844	0.489058	yes	21.1194	0.475051	yes		modified protein
ENSG00000004897;A3:17:45229302-45232038:45229284-45232038:-	ENSG00000004897	CDC27	A3	17	-	45229184	45232138	20.5261	0.1461	yes	17.7503	0.171033	yes	16.9824	0.161888	yes	16.8844	0.17644	yes	21.1194	0.17402	yes		modified protein
ENSG00000004897;A3:17:45232230-45234279:45232152-45234279:-	ENSG00000004897	CDC27	A3	17	-	45232052	45234379	20.5261	0.081	yes	17.7503	0.0804348	yes	16.9824	0.0810714	yes	16.8844	0.0782723	yes	21.1194	0.0876382	yes		loss of function
ENSG00000004897;AF:17:45259003-45266112:45266302:45259003-45266512:45266590:-	ENSG00000004897	CDC27	AF	17	-	45258903	45266590	20.5261	0.91905	yes	17.7503	0.923297	yes	16.9824	0.915648	yes	16.8844	0.912727	yes	21.1194	0.895152	yes		gain of function
ENSG00000004897;AL:17:45234279:45234349-45234596:45234426:45234490-45234596:-	ENSG00000004897	CDC27	AL	17	-	45234279	45234696	20.5261	0.12165	yes	17.7503	0.126304	yes	16.9824	0.125128	yes	16.8844	0.129319	yes	21.1194	0.114874	yes		modified protein
ENSG00000004897;SE:17:45235669-45247283:45247408-45258928:-	ENSG00000004897	CDC27	SE	17	-	45235569	45259028	20.5261	0.8698	yes	17.7503	0.858424	yes	16.9824	0.852051	yes	16.8844	0.861414	yes	21.1194	0.87392	yes		gain of function
ENSG00000004897;SE:17:45247408-45249283:45249430-45258928:-	ENSG00000004897	CDC27	SE	17	-	45247308	45259028	20.5261	0.8407	yes	17.7503	0.840273	yes	16.9824	0.836	yes	16.8844	0.825789	yes	21.1194	0.820955	yes		modified protein
ENSG00000004975;A3:17:7131102-7131296:7131030-7131296:-	ENSG00000004975	DVL2	A3	17	-	7130930	7131396	15.0941	0.90985	yes	9.58475	0.881467	no	10.7253	0.889286	yes	6.42482	0.847926	no	6.09945	0.820979	no		modified protein
ENSG00000004975;A3:17:7132794-7132907:7132766-7132907:-	ENSG00000004975	DVL2	A3	17	-	7132666	7133007	15.0941	0.10555	yes	9.58475	0.125027	no	10.7253	0.127194	yes	6.42482	0.164972	no	6.09945	0.1955	no		loss of function
ENSG00000004975;A3:17:7133474-7133604:7133456-7133604:-	ENSG00000004975	DVL2	A3	17	-	7133356	7133704	15.0941	0.91805	yes	9.58475	0.890761	no	10.7253	0.897857	yes	6.42482	0.865	no	6.09945	0.851183	no		modified protein
ENSG00000004975;A5:17:7133262-7133365:7133262-7133377:-	ENSG00000004975	DVL2	A5	17	-	7133162	7133477	15.0941	0.74195	yes	9.58475	0.71071	no	10.7253	0.707949	yes	6.42482	0.711648	no	6.09945	0.682308	no		modified protein
ENSG00000005007;A5:19:18963913-18964061:18963880-18964061:+	ENSG00000005007	UPF1	A5	19	+	18963780	18964161	41.1848	0.14855	yes	34.3145	0.132283	yes	37.6213	0.129082	yes	32.6499	0.119424	yes	20.4883	0.182764	yes		modified protein
ENSG00000005007;SE:19:18961677-18961859:18961938-18962944:+	ENSG00000005007	UPF1	SE	19	+	18961577	18963044	41.1848	0.07705	yes	34.3145	0.0782065	yes	37.6213	0.0757653	yes	32.6499	0.0756021	yes	20.4883	0.0815578	yes		loss of function
ENSG00000005020;SE:7:26883756-26887615:26887687-26893756:-	ENSG00000005020	SKAP2	SE	7	-	26883656	26893856	34.1767	0.1012	no	18.5553	0.136087	yes	17.2579	0.140102	no	9.36545	0.19016	no	17.5826	0.138342	no		loss of function
ENSG00000005059;AL:4:110585550-110602591:110602625:110585550-110603738:110604350:+	ENSG00000005059	CCDC109B	AL	4	+	110585450	110604350	18.0757	0.8068	yes	8.60942	0.759565	no	6.90423	0.748316	no	11.3586	0.781152	yes	37.1916	0.832814	yes		modified protein
ENSG00000005175;SE:12:48064128-48073276:48073377-48073487:-	ENSG00000005175	RPAP3	SE	12	-	48064028	48073587	13.6238	0.9115	yes	8.68745	0.889891	no	8.67306	0.886429	no	11.125	0.903717	yes	8.81026	0.88191	no		modified protein
ENSG00000005194;A3:16:57473246-57474684:57473207-57474684:-	ENSG00000005194	CIAPIN1	A3	16	-	57473107	57474784	14.8228	0.8541	yes	11.1678	0.841522	yes	12.6432	0.831173	yes	9.19315	0.815707	no	3.77524	0.776983	no		modified protein
ENSG00000005194;AL:16:57467560:57468124-57473094:57470568:57470644-57473094:-	ENSG00000005194	CIAPIN1	AL	16	-	57467560	57473194	14.8228	0.1218	yes	11.1678	0.127228	yes	12.6432	0.131735	yes	9.19315	0.134136	no	3.77524	0.16197	no		loss of function
ENSG00000005194;MX:16:57464251-57465063:57465178-57467956:57464251-57466399:57466472-57467956:-	ENSG00000005194	CIAPIN1	MX	16	-	57464151	57468056	14.8228	0.5263	yes	11.1678	0.523261	no	12.6432	0.520816	no	9.19315	0.524031	no	3.77524	0.555276	no		gain of function
ENSG00000005194;SE:16:57468124-57470568:57470644-57473094:-	ENSG00000005194	CIAPIN1	SE	16	-	57468024	57473194	14.8228	0.95535	no	11.1678	0.948967	yes	12.6432	0.95051	no	9.19315	0.941099	no	3.77524	0.882263	no		gain of function
ENSG00000005194;SE:16:57473207-57474684:57474895-57481254:-	ENSG00000005194	CIAPIN1	SE	16	-	57473107	57481354	14.8228	0.90175	yes	11.1678	0.890217	no	12.6432	0.889235	no	9.19315	0.874974	no	3.77524	0.812143	no		modified protein
ENSG00000005238;AF:9:35108734-35111266:35111420:35108734-35115668:35115847:-	ENSG00000005238	FAM214B	AF	9	-	35108634	35115847	43.0759	0.8306	yes	21.1098	0.573533	yes	21.6226	0.480765	yes	13.9854	0.482356	yes	17.7884	0.697085	yes		modified protein
ENSG00000005238;AF:9:35108734-35111266:35111420:35108734-35115956:35115999:-	ENSG00000005238	FAM214B	AF	9	-	35108634	35115999	43.0759	0.2999	yes	21.1098	0.242065	yes	21.6226	0.234898	yes	13.9854	0.260524	no	17.7884	0.312273	yes		loss of function
ENSG00000005238;RI:9:35107378:35107565-35108125:35108346:-	ENSG00000005238	FAM214B	RI	9	-	35107378	35108346	43.0759	0.91535	yes	21.1098	0.906685	yes	21.6226	0.905	yes	13.9854	0.889581	yes	17.7884	0.873769	yes		modified protein
ENSG00000005339;AL:16:3786509:3786816-3790400:3789447:3789725-3790400:-	ENSG00000005339	CREBBP	AL	16	-	3786509	3790500	56.0961	0.3534	yes	50.6975	0.35087	yes	54.0606	0.35551	yes	55.7812	0.351937	yes	50.5993	0.348894	yes		loss of function
ENSG00000005339;SE:16:3786816-3789579:3789725-3790400:-	ENSG00000005339	CREBBP	SE	16	-	3786716	3790500	56.0961	0.9046	yes	50.6975	0.903478	yes	54.0606	0.905306	yes	55.7812	0.908743	yes	50.5993	0.900854	yes		gain of function
ENSG00000005339;SE:16:3824694-3827614:3827658-3828012:-	ENSG00000005339	CREBBP	SE	16	-	3824594	3828112	56.0961	0.92075	yes	50.6975	0.930978	yes	54.0606	0.93699	yes	55.7812	0.939634	yes	50.5993	0.857588	yes		modified protein
ENSG00000005339;SE:16:3832927-3841982:3842095-3843387:-	ENSG00000005339	CREBBP	SE	16	-	3832827	3843487	56.0961	0.9585	no	50.6975	0.959457	no	54.0606	0.959337	no	55.7812	0.962932	no	50.5993	0.928492	yes		modified protein
ENSG00000005379;A3:17:56383774-56384161:56383747-56384161:-	ENSG00000005379	BZRAP1	A3	17	-	56383647	56384261	4.12518	0.561531	no	3.96918	0.57573	no	4.57741	0.583937	no	5.31681	0.579394	no	66.8602	0.763015	yes		modified protein
ENSG00000005379;SE:17:56379808-56381699:56381760-56382422:-	ENSG00000005379	BZRAP1	SE	17	-	56379708	56382522	4.12518	0.374462	no	3.96918	0.407593	no	4.57741	0.410054	no	5.31681	0.408449	no	66.8602	0.668643	yes		modified protein
ENSG00000005379;SE:17:56402363-56402895:56403074-56403654:-	ENSG00000005379	BZRAP1	SE	17	-	56402263	56403754	4.12518	0.454545	no	3.96918	0.485333	no	4.57741	0.572308	no	5.31681	0.519565	no	66.8602	0.674337	yes		modified protein
ENSG00000005483;SE:7:104654982-104678573:104678646-104681286:+	ENSG00000005483	MLL5	SE	7	+	104654882	104681386	42.0545	0.2665	yes	31.352	0.316467	yes	33.6856	0.335	yes	30.3148	0.359634	yes	21.0413	0.340101	yes		modified protein
ENSG00000005483;SE:7:104704027-104704475:104704563-104707174:+	ENSG00000005483	MLL5	SE	7	+	104703927	104707274	42.0545	0.0691	yes	31.352	0.121793	yes	33.6856	0.133282	yes	30.3148	0.161842	yes	21.0413	0.114271	yes		loss of function
ENSG00000005486;AL:7:75510804-75511147:75511483:75510804-75517310:75517901:+	ENSG00000005486	RHBDD2	AL	7	+	75510704	75517901	27.7335	0.5327	yes	36.4142	0.525761	yes	28.8568	0.525459	yes	10.681	0.525236	yes	6.54789	0.530201	no		non-coding
ENSG00000005486;SE:7:75508578-75510683:75510804-75511147:+	ENSG00000005486	RHBDD2	SE	7	+	75508478	75511247	27.7335	0.4476	yes	36.4142	0.502228	yes	28.8568	0.532806	yes	10.681	0.501728	yes	6.54789	0.424774	no		modified protein
ENSG00000005700;A3:6:82904359-82906015:82904312-82906015:-	ENSG00000005700	IBTK	A3	6	-	82904212	82906115	10.2095	0.8658	yes	12.2674	0.87663	yes	13.1395	0.875714	yes	12.682	0.87445	yes	5.74593	0.84665	no		gain of function
ENSG00000005700;A3:6:82906163-82909858:82906118-82909858:-	ENSG00000005700	IBTK	A3	6	-	82906018	82909958	10.2095	0.9037	yes	12.2674	0.906739	yes	13.1395	0.904796	yes	12.682	0.903927	yes	5.74593	0.875075	no		modified protein
ENSG00000005700;RI:6:82900790:82900933-82901504:82901596:-	ENSG00000005700	IBTK	RI	6	-	82900790	82901596	10.2095	0.05155	yes	12.2674	0.0404348	no	13.1395	0.037602	no	12.682	0.0441361	no	5.74593	0.0517085	no		loss of function
ENSG00000005700;SE:6:82922510-82923944:82924546-82925793:-	ENSG00000005700	IBTK	SE	6	-	82922410	82925893	10.2095	0.94165	yes	12.2674	0.946196	yes	13.1395	0.951684	no	12.682	0.949319	yes	5.74593	0.901558	no		modified protein
ENSG00000005810;A5:13:77644846-77650886:77644846-77650895:-	ENSG00000005810	MYCBP2	A5	13	-	77644746	77650995	16.2039	0.42265	yes	14.637	0.420815	yes	14.0925	0.42051	yes	13.165	0.418377	yes	18.2123	0.408794	yes		modified protein
ENSG00000005810;SE:13:77673148-77692475:77692654-77695508:-	ENSG00000005810	MYCBP2	SE	13	-	77673048	77695608	16.2039	0.32945	yes	14.637	0.430328	yes	14.0925	0.455979	yes	13.165	0.465291	yes	18.2123	0.349548	yes		modified protein
ENSG00000005812;A5:13:77592857-77595648:77592857-77595792:-	ENSG00000005812	FBXL3	A5	13	-	77592757	77595892	27.5621	0.8533	yes	21.4301	0.849239	yes	21.1479	0.843776	yes	22.1702	0.848848	yes	18.6103	0.832915	yes		modified protein
ENSG00000005812;AL:13:77566740:77567086-77589544:77581700:77581923-77589544:-	ENSG00000005812	FBXL3	AL	13	-	77566740	77589644	27.5621	0.02905	no	21.4301	0.0273913	no	21.1479	0.027449	no	22.1702	0.0267016	no	18.6103	0.061206	yes		loss of function
ENSG00000005812;AL:13:77575696:77576184-77589544:77579389:77581923-77589544:-	ENSG00000005812	FBXL3	AL	13	-	77575696	77589644	27.5621	0.2332	yes	21.4301	0.236685	yes	21.1479	0.231735	yes	22.1702	0.228272	yes	18.6103	0.286583	yes		loss of function
ENSG00000005844;A3:16:30485619-30486610:30485619-30486627:+	ENSG00000005844	ITGAL	A3	16	+	30485519	30486727	197.186	0.09285	yes	92.6509	0.103913	yes	75.423	0.115	yes	27.0221	0.172742	yes	20.4961	0.179892	no		loss of function
ENSG00000005844;A3:16:30507887-30510395:30507887-30510442:+	ENSG00000005844	ITGAL	A3	16	+	30507787	30510542	197.186	0.95395	no	92.6509	0.949457	yes	75.423	0.949745	yes	27.0221	0.923822	yes	20.4961	0.921111	yes		gain of function
ENSG00000005844;A3:16:30510555-30510659:30510555-30510694:+	ENSG00000005844	ITGAL	A3	16	+	30510455	30510794	197.186	0.95095	no	92.6509	0.944511	yes	75.423	0.944388	yes	27.0221	0.90644	yes	20.4961	0.902273	yes		gain of function
ENSG00000005844;A3:16:30515585-30516565:30515585-30516568:+	ENSG00000005844	ITGAL	A3	16	+	30515485	30516668	197.186	0.3535	yes	92.6509	0.369674	yes	75.423	0.36	yes	27.0221	0.376073	yes	20.4961	0.392323	yes		modified protein
ENSG00000005844;AL:16:30486901-30490412:30490495:30486901-30495148:30495285:+	ENSG00000005844	ITGAL	AL	16	+	30486801	30495285	197.186	0.42065	yes	92.6509	0.415924	no	75.423	0.417296	no	27.0221	0.440681	no	20.4961	0.425578	no		modified protein
ENSG00000005844;RI:16:30485286:30485404-30485517:30485619:+	ENSG00000005844	ITGAL	RI	16	+	30485286	30485619	197.186	0.53765	yes	92.6509	0.507845	yes	75.423	0.501875	yes	27.0221	0.49512	no	20.4961	0.528333	no		gain of function
ENSG00000005844;SE:16:30484219-30485286:30485404-30485517:+	ENSG00000005844	ITGAL	SE	16	+	30484119	30485617	197.186	0.0465	no	92.6509	0.063587	yes	75.423	0.0667857	yes	27.0221	0.115086	no	20.4961	0.10816	no		loss of function
ENSG00000005844;SE:16:30490529-30490652:30490782-30492760:+	ENSG00000005844	ITGAL	SE	16	+	30490429	30492860	197.186	0.89465	yes	92.6509	0.903207	yes	75.423	0.899082	yes	27.0221	0.885916	yes	20.4961	0.880955	yes		modified protein
ENSG00000005844;SE:16:30500476-30500575:30500707-30505533:+	ENSG00000005844	ITGAL	SE	16	+	30500376	30505633	197.186	0.92385	yes	92.6509	0.925598	yes	75.423	0.919286	yes	27.0221	0.897487	yes	20.4961	0.89601	no		gain of function
ENSG00000006007;A3:16:19528511-19533026:19528507-19533026:-	ENSG00000006007	GDE1	A3	16	-	19528407	19533126	20.1163	0.83275	yes	8.16278	0.797207	no	7.74671	0.787526	no	4.75092	0.77708	no	5.30268	0.77625	no		gain of function
ENSG00000006007;A5:16:19516414-19518977:19516414-19519009:-	ENSG00000006007	GDE1	A5	16	-	19516314	19519109	20.1163	0.1003	yes	8.16278	0.122554	no	7.74671	0.124337	no	4.75092	0.143503	no	5.30268	0.140054	no		modified protein
ENSG00000006114;A3:17:35900645-35902074:35900582-35902074:-	ENSG00000006114	SYNRG	A3	17	-	35900482	35902174	17.1908	0.9217	yes	13.257	0.910815	yes	13.8451	0.90699	yes	13.1904	0.907592	yes	10.2607	0.89005	yes		modified protein
ENSG00000006114;A3:17:35902667-35913217:35902529-35913217:-	ENSG00000006114	SYNRG	A3	17	-	35902429	35913317	17.1908	0.6695	yes	13.257	0.649239	yes	13.8451	0.652092	yes	13.1904	0.643455	yes	10.2607	0.618442	yes		gain of function
ENSG00000006114;A3:17:35956391-35960410:35956388-35960410:-	ENSG00000006114	SYNRG	A3	17	-	35956288	35960510	17.1908	0.581598	yes	13.257	0.57903	no	13.8451	0.577486	no	13.1904	0.584311	no	10.2607	0.586435	no		modified protein
ENSG00000006114;A5:17:35936516-35937478:35936516-35937545:-	ENSG00000006114	SYNRG	A5	17	-	35936416	35937645	17.1908	0.93185	yes	13.257	0.92071	yes	13.8451	0.91841	yes	13.1904	0.916632	yes	10.2607	0.895436	no		gain of function
ENSG00000006114;SE:17:35879174-35880282:35880317-35880641:-	ENSG00000006114	SYNRG	SE	17	-	35879074	35880741	17.1908	0.70535	yes	13.257	0.784076	yes	13.8451	0.795561	yes	13.1904	0.793822	yes	10.2607	0.718342	yes		modified protein
ENSG00000006114;SE:17:35880751-35889885:35889953-35896081:-	ENSG00000006114	SYNRG	SE	17	-	35880651	35896181	17.1908	0.0432	no	13.257	0.0547283	yes	13.8451	0.06	yes	13.1904	0.0620942	yes	10.2607	0.080201	yes		modified protein
ENSG00000006114;SE:17:35929026-35930736:35930984-35931890:-	ENSG00000006114	SYNRG	SE	17	-	35928926	35931990	17.1908	0.9271	yes	13.257	0.914837	no	13.8451	0.916276	no	13.1904	0.918848	no	10.2607	0.892161	no		modified protein
ENSG00000006114;SE:17:35936516-35937478:35937711-35944756:-	ENSG00000006114	SYNRG	SE	17	-	35936416	35944856	17.1908	0.90425	yes	13.257	0.900543	no	13.8451	0.899388	yes	13.1904	0.897644	yes	10.2607	0.868844	yes		modified protein
ENSG00000006114;SE:17:35937711-35939228:35939530-35944756:-	ENSG00000006114	SYNRG	SE	17	-	35937611	35944856	17.1908	0.4894	yes	13.257	0.560598	yes	13.8451	0.565051	yes	13.1904	0.601832	yes	10.2607	0.609797	yes		loss of function
ENSG00000006125;A5:17:33914616-33921027:33914447-33921027:+	ENSG00000006125	AP2B1	A5	17	+	33914347	33921127	42.0206	0.0764	yes	36.6051	0.113967	yes	35.6729	0.110255	yes	31.5445	0.106702	yes	26.7518	0.149447	yes		modified protein
ENSG00000006125;A5:17:33914682-33921027:33914616-33921027:+	ENSG00000006125	AP2B1	A5	17	+	33914516	33921127	42.0206	0.389206	no	36.6051	0.346989	yes	35.6729	0.349791	yes	31.5445	0.372778	no	26.7518	0.40492	no		modified protein
ENSG00000006125;AF:17:33914341:33914447-33921027:33914471:33914682-33921027:+	ENSG00000006125	AP2B1	AF	17	+	33914341	33921127	42.0206	0.9359	yes	36.6051	0.905978	yes	35.6729	0.90949	yes	31.5445	0.910421	yes	26.7518	0.86995	yes		modified protein
ENSG00000006125;SE:17:33984810-33997876:33997917-33998773:+	ENSG00000006125	AP2B1	SE	17	+	33984710	33998873	42.0206	0.3862	yes	36.6051	0.454837	yes	35.6729	0.464643	yes	31.5445	0.499319	yes	26.7518	0.410452	yes		modified protein
ENSG00000006194;AL:16:3334205-3336023:3336060:3334205-3339393:3339835:+	ENSG00000006194	ZNF263	AL	16	+	3334105	3339835	16.9599	0.83275	yes	12.6948	0.82625	yes	13.8811	0.824541	yes	12.2243	0.846754	yes	5.75887	0.714724	no		modified protein
ENSG00000006194;SE:16:3334205-3335059:3335239-3335681:+	ENSG00000006194	ZNF263	SE	16	+	3334105	3335781	16.9599	0.87475	yes	12.6948	0.868587	yes	13.8811	0.875714	yes	12.2243	0.880524	yes	5.75887	0.795202	no		modified protein
ENSG00000006194;SE:16:3334205-3335681:3335754-3336023:+	ENSG00000006194	ZNF263	SE	16	+	3334105	3336123	16.9599	0.5732	yes	12.6948	0.628967	yes	13.8811	0.632755	yes	12.2243	0.662618	yes	5.75887	0.560355	no		modified protein
ENSG00000006194;SE:16:3334205-3338454:3338570-3339393:+	ENSG00000006194	ZNF263	SE	16	+	3334105	3339493	16.9599	0.67165	yes	12.6948	0.716902	yes	13.8811	0.721327	yes	12.2243	0.742199	yes	5.75887	0.696364	no		modified protein
ENSG00000006327;SE:16:3070492-3071216:3071320-3071556:+	ENSG00000006327	TNFRSF12A	SE	16	+	3070392	3071656	13.1993	0.88515	yes	7.74855	0.85459	no	5.95851	0.836701	no	3.13951	0.796319	no	3.69511	0.754854	no		modified protein
ENSG00000006451;AF:7:39663082:39663424-39726230:39663485:39664026-39726230:+	ENSG00000006451	RALA	AF	7	+	39663082	39726330	66.2862	0.92355	yes	45.6489	0.929674	yes	45.5193	0.932806	yes	57.0536	0.929372	yes	68.8383	0.902764	yes		modified protein
ENSG00000006530;SE:7:141255367-141292946:141292985-141296362:+	ENSG00000006530	AGK	SE	7	+	141255267	141296462	6.61771	0.893065	no	11.5093	0.934946	yes	13.6122	0.943214	yes	9.84611	0.928953	no	5.70747	0.869698	no		gain of function
ENSG00000006534;RI:11:67782767:67782929-67785997:67786106:+	ENSG00000006534	ALDH3B1	RI	11	+	67782767	67786106	10.3029	0.17905	yes	3.98169	0.252235	no	3.26421	0.282753	no	1.62622	0.334412	no	3.67081	0.229085	no		loss of function
ENSG00000006534;SE:11:67786724-67787184:67787265-67788954:+	ENSG00000006534	ALDH3B1	SE	11	+	67786624	67789054	10.3029	0.876	yes	3.98169	0.829837	no	3.26421	0.820928	no	1.62622	0.757565	no	3.67081	0.823417	no		gain of function
ENSG00000006576;AL:7:77558644-77567027:77567330:77558644-77569347:77569776:+	ENSG00000006576	PHTF2	AL	7	+	77558544	77569776	10.4648	0.51605	yes	6.00092	0.511087	no	5.46363	0.524462	no	3.59371	0.543862	no	6.82296	0.512814	no		non-coding
ENSG00000006576;SE:7:77469617-77484050:77484151-77522925:+	ENSG00000006576	PHTF2	SE	7	+	77469517	77523025	10.4648	0.12599	yes	6.00092	0.165655	no	5.46363	0.185802	no	3.59371	0.21129	no	6.82296	0.198054	no		modified protein
ENSG00000006576;SE:7:77558644-77567027:77567155-77569347:+	ENSG00000006576	PHTF2	SE	7	+	77558544	77569447	10.4648	0.91505	yes	6.00092	0.888022	no	5.46363	0.875515	no	3.59371	0.828371	no	6.82296	0.891869	no		gain of function
ENSG00000006576;SE:7:77569619-77569845:77569976-77572017:+	ENSG00000006576	PHTF2	SE	7	+	77569519	77572117	10.4648	0.8723	yes	6.00092	0.845738	no	5.46363	0.839333	no	3.59371	0.81541	no	6.82296	0.840354	no		gain of function
ENSG00000006576;SE:7:77572103-77578995:77579150-77580934:+	ENSG00000006576	PHTF2	SE	7	+	77572003	77581034	10.4648	0.93475	yes	6.00092	0.902772	no	5.46363	0.903878	no	3.59371	0.867842	no	6.82296	0.909598	no		modified protein
ENSG00000006652;SE:7:112102234-112102325:112102433-112108036:+	ENSG00000006652	IFRD1	SE	7	+	112102134	112108136	37.3483	0.9225	yes	42.219	0.923967	yes	46.8426	0.92398	yes	44.4739	0.924084	yes	26.4893	0.911407	yes		gain of function
ENSG00000006712;A3:19:39877043-39877122:39876859-39877122:-	ENSG00000006712	PAF1	A3	19	-	39876759	39877222	33.8507	0.9406	yes	24.2442	0.938043	yes	26.7006	0.93801	yes	26.2982	0.935445	yes	33.8371	0.940402	yes		modified protein
ENSG00000006712;A3:19:39880401-39880709:39880186-39880709:-	ENSG00000006712	PAF1	A3	19	-	39880086	39880809	33.8507	0.95895	no	24.2442	0.949457	yes	26.7006	0.950255	no	26.2982	0.946859	yes	33.8371	0.947839	yes		non-coding
ENSG00000006712;RI:19:39880709:39880801-39880900:39880929:-	ENSG00000006712	PAF1	RI	19	-	39880709	39880929	33.8507	0.03805	no	24.2442	0.0519022	yes	26.7006	0.0501531	yes	26.2982	0.0508377	yes	33.8371	0.0453266	no		loss of function
ENSG00000006712;SE:19:39880801-39880900:39880929-39881458:-	ENSG00000006712	PAF1	SE	19	-	39880701	39881558	33.8507	0.95075	no	24.2442	0.943478	yes	26.7006	0.945918	yes	26.2982	0.946806	yes	33.8371	0.926583	yes		modified protein
ENSG00000006715;SE:7:38766588-38767941:38768034-38768142:-	ENSG00000006715	VPS41	SE	7	-	38766488	38768242	29.6768	0.143	yes	17.6413	0.207989	yes	16.3374	0.229235	yes	10.3767	0.292381	yes	14.8652	0.210556	yes		loss of function
ENSG00000006715;SE:7:38835211-38836015:38836126-38836345:-	ENSG00000006715	VPS41	SE	7	-	38835111	38836445	29.6768	0.03305	no	17.6413	0.0477174	no	16.3374	0.0502551	yes	10.3767	0.0776064	yes	14.8652	0.0606533	yes		loss of function
ENSG00000006715;SE:7:38860865-38869854:38869928-38902145:-	ENSG00000006715	VPS41	SE	7	-	38860765	38902245	29.6768	0.9541	no	17.6413	0.924946	yes	16.3374	0.918418	yes	10.3767	0.891842	yes	14.8652	0.908535	yes		modified protein
ENSG00000006715;SE:7:38908853-38937691:38937729-38948754:-	ENSG00000006715	VPS41	SE	7	-	38908753	38948854	29.6768	0.9092	yes	17.6413	0.881359	no	16.3374	0.874235	no	10.3767	0.831158	no	14.8652	0.858593	no		modified protein
ENSG00000006747;SE:7:12610611-12617167:12617384-12617689:+	ENSG00000006747	SCIN	SE	7	+	12610511	12617789	8.30056	0.0481218	no	2.36453	0.0881111	no	2.05037	0.0980682	no	6.07725	0.0601639	no	27.9594	0.0519598	yes		loss of function
ENSG00000006747;SE:7:12680142-12683763:12683940-12684209:+	ENSG00000006747	SCIN	SE	7	+	12680042	12684309	8.30056	0.8599	no	2.36453	0.805227	no	2.05037	0.7936	no	6.07725	0.849368	no	27.9594	0.867487	yes		gain of function
ENSG00000007047;SE:19:45801212-45801401:45801480-45803069:+	ENSG00000007047	MARK4	SE	19	+	45801112	45803169	23.9359	0.1281	yes	13.2642	0.17904	yes	13.9898	0.187385	yes	8.52228	0.229281	no	11.903	0.200296	no		modified protein
ENSG00000007080;AF:19:18043825:18043857-18047219:18045905:18046000-18047219:+	ENSG00000007080	CCDC124	AF	19	+	18043825	18047319	17.1657	0.9609	no	12.6892	0.94413	yes	13.8291	0.945459	yes	8.31015	0.915654	no	6.72512	0.889694	no		modified protein
ENSG00000007168;MX:17:2497300-2516952:2517156-2541393:2497300-2538677:2538804-2541393:+	ENSG00000007168	PAFAH1B1	MX	17	+	2497200	2541493	101.182	0.4232	yes	91.5527	0.432514	yes	98.8656	0.428724	yes	86.9925	0.429738	yes	74.1348	0.515176	yes		non-coding
ENSG00000007168;SE:17:2541614-2568666:2568750-2569310:+	ENSG00000007168	PAFAH1B1	SE	17	+	2541514	2569410	101.182	0.9211	yes	91.5527	0.930707	yes	98.8656	0.928367	yes	86.9925	0.929686	yes	74.1348	0.913216	yes		gain of function
ENSG00000007202;RI:17:26966593:26966660-26966919:26967043:-	ENSG00000007202	KIAA0100	RI	17	-	26966593	26967043	30.9767	0.11455	yes	15.5684	0.107857	yes	15.9901	0.105619	yes	10.1373	0.125795	no	8.10318	0.12239	no		loss of function
ENSG00000007202;RI:17:26970182:26970329-26970628:26970677:-	ENSG00000007202	KIAA0100	RI	17	-	26970182	26970677	30.9767	0.06195	yes	15.5684	0.0848603	yes	15.9901	0.0810363	yes	10.1373	0.130897	no	8.10318	0.123761	no		loss of function
ENSG00000007202;SE:17:26943771-26943907:26944017-26944250:-	ENSG00000007202	KIAA0100	SE	17	-	26943671	26944350	30.9767	0.9718	no	15.5684	0.947228	yes	15.9901	0.951173	no	10.1373	0.926492	yes	8.10318	0.905779	no		gain of function
ENSG00000007237;A5:17:9923214-9939751:9923214-9939769:-	ENSG00000007237	GAS7	A5	17	-	9923114	9939869	24.8453	0.86005	yes	17.3458	0.866467	yes	15.8575	0.870357	yes	11.4892	0.851361	yes	9.89153	0.753112	no		modified protein
ENSG00000007237;SE:17:9862572-9872994:9873079-9885121:-	ENSG00000007237	GAS7	SE	17	-	9862472	9885221	24.8453	0.94205	yes	17.3458	0.937228	yes	15.8575	0.936633	yes	11.4892	0.925707	yes	9.89153	0.897688	no		gain of function
ENSG00000007392;A5:16:239338-239930:239338-239946:-	ENSG00000007392	LUC7L	A5	16	-	239238	240046	37.2922	0.88935	yes	33.9755	0.882283	yes	37.6386	0.890816	yes	31.9971	0.882723	yes	13.9378	0.795779	no		modified protein
ENSG00000007392;A5:16:239338-239930:239338-239967:-	ENSG00000007392	LUC7L	A5	16	-	239238	240067	37.2922	0.2573	yes	33.9755	0.248587	yes	37.6386	0.244949	yes	31.9971	0.242094	yes	13.9378	0.263869	yes		modified protein
ENSG00000007392;A5:16:277335-277986:277335-278332:-	ENSG00000007392	LUC7L	A5	16	-	277235	278432	37.2922	0.81425	yes	33.9755	0.808587	yes	37.6386	0.801633	yes	31.9971	0.785288	yes	13.9378	0.639296	no		loss of function
ENSG00000007392;AF:16:278401-278700:278989:278401-279278:279450:-	ENSG00000007392	LUC7L	AF	16	-	278301	279450	37.2922	0.66115	yes	33.9755	0.667554	yes	37.6386	0.656786	yes	31.9971	0.679267	yes	13.9378	0.743368	no		non-coding
ENSG00000007392;RI:16:238968:239338-239967:240134:-	ENSG00000007392	LUC7L	RI	16	-	238968	240134	37.2922	0.1816	yes	33.9755	0.163641	yes	37.6386	0.157653	yes	31.9971	0.143403	yes	13.9378	0.142412	yes		modified protein
ENSG00000007392;SE:16:240569-240661:240801-242926:-	ENSG00000007392	LUC7L	SE	16	-	240469	243026	37.2922	0.1168	yes	33.9755	0.119076	yes	37.6386	0.118929	yes	31.9971	0.126649	yes	13.9378	0.168593	yes		loss of function
ENSG00000007392;SE:16:243014-249061:249237-256003:-	ENSG00000007392	LUC7L	SE	16	-	242914	256103	37.2922	0.9617	no	33.9755	0.960489	no	37.6386	0.963265	no	31.9971	0.962251	no	13.9378	0.936683	yes		modified protein
ENSG00000007392;SE:16:258187-258600:258663-270648:-	ENSG00000007392	LUC7L	SE	16	-	258087	270748	37.2922	0.1075	yes	33.9755	0.116848	yes	37.6386	0.120816	yes	31.9971	0.123717	yes	13.9378	0.120151	yes		modified protein
ENSG00000007392;SE:16:277335-278332:278401-279278:-	ENSG00000007392	LUC7L	SE	16	-	277235	279378	37.2922	0.4748	yes	33.9755	0.44212	yes	37.6386	0.434184	yes	31.9971	0.410628	yes	13.9378	0.448392	yes		loss of function
ENSG00000007520;SE:16:1399609-1399890:1399953-1400059:-	ENSG00000007520	TSR3	SE	16	-	1399509	1400159	11.4508	0.8715	yes	9.17242	0.873587	no	10.0901	0.87102	yes	6.34051	0.860733	no	4.17081	0.810455	no		gain of function
ENSG00000007923;A5:1:6697564-6698143:6697564-6698355:-	ENSG00000007923	DNAJC11	A5	1	-	6697464	6698455	9.3229	0.24605	no	9.29274	0.241522	no	11.0991	0.224592	yes	8.83148	0.230942	no	3.13601	0.358435	no		loss of function
ENSG00000007923;RI:1:6697507:6697564-6698143:6698424:-	ENSG00000007923	DNAJC11	RI	1	-	6697507	6698424	9.3229	0.6851	no	9.29274	0.663913	no	11.0991	0.682092	yes	8.83148	0.67267	no	3.13601	0.70586	no		non-coding
ENSG00000007923;SE:1:6698424-6699962:6700117-6704618:-	ENSG00000007923	DNAJC11	SE	1	-	6698324	6704718	9.3229	0.8903	no	9.29274	0.896739	no	11.0991	0.899643	yes	8.83148	0.888063	no	3.13601	0.822872	no		modified protein
ENSG00000008083;SE:6:15504823-15505396:15505526-15507367:+	ENSG00000008083	JARID2	SE	6	+	15504723	15507467	87.6444	0.0338	no	57.5167	0.0442935	no	62.8273	0.0465816	no	129.271	0.0625654	yes	34.1092	0.0375377	no		loss of function
ENSG00000008128;A3:1:1643866-1647785:1643839-1647785:-	ENSG00000008128	CDK11A	A3	1	-	1643739	1647885	66.4064	0.044	no	50.9058	0.0443478	no	52.4528	0.045102	no	44.4842	0.0508901	yes	33.7547	0.061206	yes		modified protein
ENSG00000008128;A5:1:1637171-1638848:1637171-1638964:-	ENSG00000008128	CDK11A	A5	1	-	1637071	1639064	66.4064	0.6601	yes	50.9058	0.663098	yes	52.4528	0.661735	yes	44.4842	0.694712	yes	33.7547	0.690452	yes		gain of function
ENSG00000008128;A5:1:1640572-1640918:1640572-1640957:-	ENSG00000008128	CDK11A	A5	1	-	1640472	1641057	66.4064	0.1442	yes	50.9058	0.159837	yes	52.4528	0.159082	yes	44.4842	0.16555	yes	33.7547	0.208744	yes		modified protein
ENSG00000008128;A5:1:1647917-1650767:1647917-1650797:-	ENSG00000008128	CDK11A	A5	1	-	1647817	1650897	66.4064	0.54065	yes	50.9058	0.548424	yes	52.4528	0.540612	yes	44.4842	0.544346	yes	33.7547	0.549749	yes		modified protein
ENSG00000008128;A5:1:1654270-1655388:1654270-1655697:-	ENSG00000008128	CDK11A	A5	1	-	1654170	1655797	66.4064	0.08475	yes	50.9058	0.0795652	yes	52.4528	0.0830612	yes	44.4842	0.0931937	yes	33.7547	0.0937186	yes		modified protein
ENSG00000008128;AF:1:1654270-1655239:1655471:1654270-1655697:1655763:-	ENSG00000008128	CDK11A	AF	1	-	1654170	1655763	66.4064	0.90185	yes	50.9058	0.91788	yes	52.4528	0.913827	yes	44.4842	0.916387	yes	33.7547	0.886683	yes		modified protein
ENSG00000008128;AL:1:1635307:1635434-1635662:1635488:1635585-1635662:-	ENSG00000008128	CDK11A	AL	1	-	1635307	1635762	66.4064	0.34015	yes	50.9058	0.355435	yes	52.4528	0.357755	yes	44.4842	0.351361	yes	33.7547	0.407588	yes		loss of function
ENSG00000008128;RI:1:1634915:1635063-1635263:1635379:-	ENSG00000008128	CDK11A	RI	1	-	1634915	1635379	66.4064	0.21235	yes	50.9058	0.228641	yes	52.4528	0.230255	yes	44.4842	0.214084	yes	33.7547	0.175025	yes		loss of function
ENSG00000008128;RI:1:1635478:1635585-1635662:1635783:-	ENSG00000008128	CDK11A	RI	1	-	1635478	1635783	66.4064	0.0806	yes	50.9058	0.0915761	yes	52.4528	0.0911224	yes	44.4842	0.100628	yes	33.7547	0.0803015	yes		loss of function
ENSG00000008128;RI:1:1635662:1635783-1635989:1636094:-	ENSG00000008128	CDK11A	RI	1	-	1635662	1636094	66.4064	0.1524	yes	50.9058	0.134728	yes	52.4528	0.132653	yes	44.4842	0.11911	yes	33.7547	0.137638	yes		loss of function
ENSG00000008128;RI:1:1654027:1654073-1654147:1654270:-	ENSG00000008128	CDK11A	RI	1	-	1654027	1654270	66.4064	0.10145	yes	50.9058	0.119946	yes	52.4528	0.114184	yes	44.4842	0.118586	yes	33.7547	0.106131	yes		modified protein
ENSG00000008128;SE:1:1641079-1643703:1643839-1647785:-	ENSG00000008128	CDK11A	SE	1	-	1640979	1647885	66.4064	0.84245	yes	50.9058	0.825598	yes	52.4528	0.83551	yes	44.4842	0.829372	yes	33.7547	0.814121	yes		modified protein
ENSG00000008128;SE:1:1653150-1654027:1654073-1654147:-	ENSG00000008128	CDK11A	SE	1	-	1653050	1654247	66.4064	0.09815	yes	50.9058	0.115707	yes	52.4528	0.118418	yes	44.4842	0.133194	yes	33.7547	0.139899	yes		modified protein
ENSG00000008130;A5:1:1688047-1688178:1688047-1688218:-	ENSG00000008130	NADK	A5	1	-	1687947	1688318	98.5464	0.5808	yes	110.662	0.590598	yes	65.2076	0.590255	yes	113.366	0.565236	yes	262.643	0.576231	yes		loss of function
ENSG00000008130;AF:1:1696885-1709728:1709909:1696885-1711344:1711508:-	ENSG00000008130	NADK	AF	1	-	1696785	1711508	98.5464	0.9307	yes	110.662	0.95038	no	65.2076	0.927449	yes	113.366	0.969791	no	262.643	0.986834	no		modified protein
ENSG00000008130;AF:1:1696885-1710185:1710229:1696885-1711344:1711508:-	ENSG00000008130	NADK	AF	1	-	1696785	1711508	98.5464	0.8762	yes	110.662	0.874674	yes	65.2076	0.86648	yes	113.366	0.88911	yes	262.643	0.885578	yes		modified protein
ENSG00000008130;SE:1:1685088-1685490:1685647-1685723:-	ENSG00000008130	NADK	SE	1	-	1684988	1685823	98.5464	0.8667	yes	110.662	0.86212	yes	65.2076	0.850918	yes	113.366	0.892775	yes	262.643	0.841759	yes		gain of function
ENSG00000008130;SE:1:1686137-1686813:1686915-1687697:-	ENSG00000008130	NADK	SE	1	-	1686037	1687797	98.5464	0.939	yes	110.662	0.938207	yes	65.2076	0.937296	yes	113.366	0.942199	yes	262.643	0.944925	yes		gain of function
ENSG00000008130;SE:1:1688047-1688218:1688321-1688620:-	ENSG00000008130	NADK	SE	1	-	1687947	1688720	98.5464	0.0791	yes	110.662	0.0842391	yes	65.2076	0.0887755	yes	113.366	0.0857068	yes	262.643	0.0781407	yes		modified protein
ENSG00000008294;A3:17:49067233-49067811:49067188-49067811:-	ENSG00000008294	SPAG9	A3	17	-	49067088	49067911	220.053	0.8668	yes	210.487	0.858478	yes	209.658	0.856531	yes	225.006	0.851728	yes	118.389	0.860603	yes		modified protein
ENSG00000008294;SE:17:49052308-49053224:49053262-49054469:-	ENSG00000008294	SPAG9	SE	17	-	49052208	49054569	220.053	0.1699	yes	210.487	0.212663	yes	209.658	0.213776	yes	225.006	0.209686	yes	118.389	0.180352	yes		modified protein
ENSG00000008294;SE:17:49098726-49109042:49109083-49118862:-	ENSG00000008294	SPAG9	SE	17	-	49098626	49118962	220.053	0.39125	yes	210.487	0.433207	yes	209.658	0.442806	yes	225.006	0.448691	yes	118.389	0.448392	yes		modified protein
ENSG00000008394;AF:12:16500076:16500118-16507165:16500579:16500644-16507165:+	ENSG00000008394	MGST1	AF	12	+	16500076	16507265	291.784	0.2124	yes	175.117	0.197989	yes	176.225	0.201327	yes	102.658	0.198115	yes	200.447	0.200854	yes		modified protein
ENSG00000008394;AF:12:16500712:16500832-16507165:16503680:16503733-16507165:+	ENSG00000008394	MGST1	AF	12	+	16500712	16507265	291.784	0.3453	yes	175.117	0.377989	yes	176.225	0.378673	yes	102.658	0.413194	yes	200.447	0.475879	yes		modified protein
ENSG00000008394;AF:12:16503680:16503733-16507165:16506351:16506401-16507165:+	ENSG00000008394	MGST1	AF	12	+	16503680	16507265	291.784	0.58165	yes	175.117	0.578696	yes	176.225	0.600306	yes	102.658	0.552895	yes	200.447	0.579141	yes		modified protein
ENSG00000008394;AL:12:16500644-16501828:16502040:16500644-16507165:16507658:+	ENSG00000008394	MGST1	AL	12	+	16500544	16507658	291.784	0.95505	no	175.117	0.941522	yes	176.225	0.944388	yes	102.658	0.928115	yes	200.447	0.960251	no		gain of function
ENSG00000008394;SE:12:16500644-16507165:16507204-16510539:+	ENSG00000008394	MGST1	SE	12	+	16500544	16510639	291.784	0.71805	yes	175.117	0.68087	yes	176.225	0.686071	yes	102.658	0.644817	yes	200.447	0.761709	yes		gain of function
ENSG00000008394;SE:12:16510633-16520259:16520399-16536441:+	ENSG00000008394	MGST1	SE	12	+	16510533	16536541	291.784	0.80075	yes	175.117	0.827935	yes	176.225	0.805459	yes	102.658	0.774895	yes	200.447	0.825126	yes		non-coding
ENSG00000008513;AF:8:134558169-134582353:134582622:134558169-134583936:134584092:-	ENSG00000008513	ST3GAL1	AF	8	-	134558069	134584092	114.922	0.958	no	154.498	0.955924	no	161.712	0.956071	no	122.276	0.949005	yes	64.5918	0.945477	yes		gain of function
ENSG00000008513;RI:8:134487962:134488317-134488521:134488843:-	ENSG00000008513	ST3GAL1	RI	8	-	134487962	134488843	114.922	0.32295	yes	154.498	0.263315	yes	161.712	0.264184	yes	122.276	0.212984	yes	64.5918	0.140352	yes		modified protein
ENSG00000008513;SE:8:134488843-134511378:134511432-134558017:-	ENSG00000008513	ST3GAL1	SE	8	-	134488743	134558117	114.922	0.9443	yes	154.498	0.950707	no	161.712	0.951122	no	122.276	0.946545	yes	64.5918	0.941457	yes		gain of function
ENSG00000008513;SE:8:134511432-134551880:134551972-134558017:-	ENSG00000008513	ST3GAL1	SE	8	-	134511332	134558117	114.922	0.19605	yes	154.498	0.237174	yes	161.712	0.259592	yes	122.276	0.315602	yes	64.5918	0.262211	yes		loss of function
ENSG00000008710;A3:16:2147781-2147869:2147778-2147869:-	ENSG00000008710	PKD1	A3	16	-	2147678	2147969	11.7917	0.579689	yes	5.52089	0.571714	no	5.96112	0.5975	no	3.14426	0.589828	no	2.22953	0.531	no		modified protein
ENSG00000008710;A3:16:2148192-2149645:2147985-2149645:-	ENSG00000008710	PKD1	A3	16	-	2147885	2149745	11.7917	0.16425	yes	5.52089	0.18978	no	5.96112	0.195103	no	3.14426	0.23883	no	2.22953	0.305353	no		loss of function
ENSG00000008710;A3:16:2155708-2155866:2155475-2155866:-	ENSG00000008710	PKD1	A3	16	-	2155375	2155966	11.7917	0.09515	yes	5.52089	0.0896721	no	5.96112	0.0913846	no	3.14426	0.111958	no	2.22953	0.136802	no		loss of function
ENSG00000008710;AL:16:2147729:2147985-2149862:2149079:2149771-2149862:-	ENSG00000008710	PKD1	AL	16	-	2147729	2149962	11.7917	0.4742	yes	5.52089	0.506413	no	5.96112	0.492959	no	3.14426	0.51	no	2.22953	0.412356	no		non-coding
ENSG00000008710;AL:16:2147853:2147985-2149645:2149463:2149564-2149645:-	ENSG00000008710	PKD1	AL	16	-	2147853	2149745	11.7917	0.8767	yes	5.52089	0.857554	no	5.96112	0.846378	no	3.14426	0.830674	no	2.22953	0.747278	no		gain of function
ENSG00000008710;RI:16:2147729:2147781-2147869:2147985:-	ENSG00000008710	PKD1	RI	16	-	2147729	2147985	11.7917	0.0959794	yes	5.52089	0.137554	no	5.96112	0.142516	no	3.14426	0.17623	no	2.22953	0.198056	no		loss of function
ENSG00000008710;RI:16:2155323:2155708-2155866:2156025:-	ENSG00000008710	PKD1	RI	16	-	2155323	2156025	11.7917	0.1377	yes	5.52089	0.115272	no	5.96112	0.131684	no	3.14426	0.137487	no	2.22953	0.100854	no		non-coding
ENSG00000008710;SE:16:2142593-2142955:2143094-2143545:-	ENSG00000008710	PKD1	SE	16	-	2142493	2143645	11.7917	0.8094	yes	5.52089	0.773829	no	5.96112	0.778511	no	3.14426	0.752421	no	2.22953	0.7556	no		gain of function
ENSG00000008710;SE:16:2147985-2149645:2149771-2149862:-	ENSG00000008710	PKD1	SE	16	-	2147885	2149962	11.7917	0.91045	yes	5.52089	0.860435	no	5.96112	0.864388	no	3.14426	0.785355	no	2.22953	0.772995	no		gain of function
ENSG00000008710;SE:16:2166645-2166834:2167054-2167490:-	ENSG00000008710	PKD1	SE	16	-	2166545	2167590	11.7917	0.867604	yes	5.52089	0.862108	no	5.96112	0.868439	no	3.14426	0.868571	no	2.22953	0.839023	no		gain of function
ENSG00000008838;A3:17:38176735-38178208:38176606-38178208:-	ENSG00000008838	MED24	A3	17	-	38176506	38178308	11.937	0.0895	yes	8.12545	0.113641	no	8.35671	0.125816	no	5.48137	0.180053	no	5.01711	0.144802	no		modified protein
ENSG00000008838;A3:17:38185257-38186001:38185221-38186001:-	ENSG00000008838	MED24	A3	17	-	38185121	38186101	11.937	0.08735	yes	8.12545	0.113041	no	8.35671	0.119722	no	5.48137	0.123494	no	5.01711	0.130946	no		modified protein
ENSG00000008838;SE:17:38189709-38191169:38191225-38191370:-	ENSG00000008838	MED24	SE	17	-	38189609	38191470	11.937	0.181608	yes	8.12545	0.243596	no	8.35671	0.24712	no	5.48137	0.29172	no	5.01711	0.245789	no		modified protein
ENSG00000008869;AL:2:37195526:37195744-37215789:37208153:37208937-37215789:-	ENSG00000008869	HEATR5B	AL	2	-	37195526	37215889	3.84466	0.0556	no	5.77934	0.0459239	no	3.66952	0.0628061	no	11.518	0.0243979	no	28.264	0.0807538	yes		modified protein
ENSG00000008869;SE:2:37227956-37229449:37229715-37230685:-	ENSG00000008869	HEATR5B	SE	2	-	37227856	37230785	3.84466	0.8791	no	5.77934	0.903279	no	3.66952	0.870579	no	11.518	0.937539	yes	28.264	0.956482	no		modified protein
ENSG00000008952;A3:3:169694839-169700425:169694839-169700448:+	ENSG00000008952	SEC62	A3	3	+	169694739	169700548	225.599	0.5244	yes	141.186	0.526503	yes	160.172	0.533265	yes	119.9	0.515851	yes	114.84	0.551005	yes		non-coding
ENSG00000008988;A5:8:56985831-56986254:56985831-56986619:-	ENSG00000008988	RPS20	A5	8	-	56985731	56986719	517.55	0.79705	yes	457.456	0.799837	yes	498.596	0.804898	yes	444.379	0.803455	yes	559.617	0.787387	yes		modified protein
ENSG00000008988;AL:8:56985634:56985831-56986619:56985875:56986327-56986619:-	ENSG00000008988	RPS20	AL	8	-	56985634	56986719	517.55	0.77755	yes	457.456	0.773152	yes	498.596	0.771224	yes	444.379	0.770838	yes	559.617	0.78191	yes		modified protein
ENSG00000009307;MX:1:115280693-115282313:115282511-115300546:115280693-115292442:115292828-115300546:-	ENSG00000009307	CSDE1	MX	1	-	115280593	115300646	230.413	0.5187	yes	167.887	0.520435	yes	185.178	0.522041	yes	148.98	0.523508	yes	149.269	0.519045	yes		modified protein
ENSG00000009307;SE:1:115279476-115280092:115280184-115280584:-	ENSG00000009307	CSDE1	SE	1	-	115279376	115280684	230.413	0.09165	yes	167.887	0.0991848	yes	185.178	0.107194	yes	148.98	0.105026	yes	149.269	0.107437	yes		modified protein
ENSG00000009307;SE:1:115280693-115282313:115282511-115292442:-	ENSG00000009307	CSDE1	SE	1	-	115280593	115292542	230.413	0.9097	yes	167.887	0.912772	yes	185.178	0.913827	yes	148.98	0.912408	yes	149.269	0.913618	yes		modified protein
ENSG00000009830;A5:14:77745212-77745880:77745212-77746166:-	ENSG00000009830	POMT2	A5	14	-	77745112	77746266	10.4702	0.475	yes	5.9991	0.538023	no	6.70156	0.511875	no	4.62037	0.53543	no	3.75165	0.559528	no		modified protein
ENSG00000009844;SE:6:142519752-142525122:142525202-142539635:+	ENSG00000009844	VTA1	SE	6	+	142519652	142539735	24.3486	0.9324	yes	18.6589	0.94337	yes	19.5476	0.942908	yes	17.2668	0.942304	yes	9.50788	0.916683	no		modified protein
ENSG00000010030;AL:6:36322419:36322464-36334652:36334136:36334539-36334652:-	ENSG00000010030	ETV7	AL	6	-	36322419	36334752	3.12064	0.241865	no	6.77159	0.183333	no	2.06681	0.274897	no	18.8586	0.112094	yes	40.6297	0.0760804	yes		modified protein
ENSG00000010030;SE:6:36336848-36339107:36339337-36341230:-	ENSG00000010030	ETV7	SE	6	-	36336748	36341330	3.12064	0.845816	no	6.77159	0.88321	no	2.06681	0.815423	no	18.8586	0.94466	yes	40.6297	0.922462	yes		modified protein
ENSG00000010030;SE:6:36341355-36343648:36343812-36353311:-	ENSG00000010030	ETV7	SE	6	-	36341255	36353411	3.12064	0.787886	no	6.77159	0.803438	no	2.06681	0.790917	no	18.8586	0.867539	yes	40.6297	0.827337	yes		modified protein
ENSG00000010030;SE:6:36341355-36353311:36353446-36355313:-	ENSG00000010030	ETV7	SE	6	-	36341255	36355413	3.12064	0.744651	no	6.77159	0.771709	no	2.06681	0.717311	no	18.8586	0.847696	yes	40.6297	0.863518	yes		modified protein
ENSG00000010244;SE:17:30687986-30688487:30688534-30689933:+	ENSG00000010244	ZNF207	SE	17	+	30687886	30690033	134.788	0.9494	yes	131.947	0.958804	no	138.344	0.960306	no	149.689	0.963141	no	79.8018	0.939698	yes		modified protein
ENSG00000010244;SE:17:30692506-30693684:30693776-30694791:+	ENSG00000010244	ZNF207	SE	17	+	30692406	30694891	134.788	0.2106	yes	131.947	0.277717	yes	138.344	0.314235	yes	149.689	0.362984	yes	79.8018	0.198693	yes		modified protein
ENSG00000010256;A5:3:48646735-48646930:48646735-48646985:-	ENSG00000010256	UQCRC1	A5	3	-	48646635	48647085	79.1216	0.0926131	yes	46.5539	0.101215	yes	45.0707	0.109124	yes	28.276	0.129508	yes	31.8771	0.116269	yes		loss of function
ENSG00000010256;RI:3:48638113:48638273-48638408:48638551:-	ENSG00000010256	UQCRC1	RI	3	-	48638113	48638551	79.1216	0.05735	yes	46.5539	0.0684239	yes	45.0707	0.0695918	yes	28.276	0.0724607	yes	31.8771	0.0428141	no		loss of function
ENSG00000010270;MX:7:38218022-38218692:38218747-38247048:38218022-38241315:38241567-38247048:+	ENSG00000010270	STARD3NL	MX	7	+	38217922	38247148	35.5406	0.7259	yes	37.9365	0.716902	yes	35.5617	0.726684	yes	24.2808	0.703508	yes	27.5323	0.800302	yes		modified protein
ENSG00000010270;MX:7:38218022-38218692:38218747-38247048:38218022-38241671:38241798-38247048:+	ENSG00000010270	STARD3NL	MX	7	+	38217922	38247148	35.5406	0.915	yes	37.9365	0.906196	yes	35.5617	0.908112	yes	24.2808	0.887592	no	27.5323	0.914271	yes		modified protein
ENSG00000010270;SE:7:38218022-38218692:38218747-38247048:+	ENSG00000010270	STARD3NL	SE	7	+	38217922	38247148	35.5406	0.1751	yes	37.9365	0.192446	yes	35.5617	0.210357	yes	24.2808	0.215131	yes	27.5323	0.241759	yes		modified protein
ENSG00000010270;SE:7:38254706-38256626:38256679-38256789:+	ENSG00000010270	STARD3NL	SE	7	+	38254606	38256889	35.5406	0.87335	yes	37.9365	0.89212	yes	35.5617	0.892704	yes	24.2808	0.903298	yes	27.5323	0.787487	yes		modified protein
ENSG00000010278;AF:12:6309010:6309238-6334592:6309963:6310139-6334592:+	ENSG00000010278	CD9	AF	12	+	6309010	6334692	47.5836	0.435729	yes	5.83442	0.423172	no	2.90007	0.477547	no	0.978276	0.489245	no	12.786	0.368107	no		modified protein
ENSG00000010295;A3:12:6657326-6657591:6657323-6657591:-	ENSG00000010295	IFFO1	A3	12	-	6657223	6657691	60.5876	0.69655	yes	21.5781	0.692554	yes	16.5635	0.683622	yes	8.79964	0.640942	no	23.6122	0.693618	yes		modified protein
ENSG00000010295;A3:12:6658650-6658922:6658647-6658922:-	ENSG00000010295	IFFO1	A3	12	-	6658547	6659022	60.5876	0.81825	yes	21.5781	0.780435	yes	16.5635	0.755759	yes	8.79964	0.708766	no	23.6122	0.74051	yes		gain of function
ENSG00000010295;SE:12:6657991-6658642:6658650-6658922:-	ENSG00000010295	IFFO1	SE	12	-	6657891	6659022	60.5876	0.39035	yes	21.5781	0.401585	yes	16.5635	0.387551	yes	8.79964	0.410054	no	23.6122	0.401218	yes		modified protein
ENSG00000010295;SE:12:6660167-6660564:6660669-6664423:-	ENSG00000010295	IFFO1	SE	12	-	6660067	6664523	60.5876	0.57685	yes	21.5781	0.589511	yes	16.5635	0.598571	yes	8.79964	0.551937	no	23.6122	0.571407	yes		loss of function
ENSG00000010322;A5:3:52515125-52518529:52515053-52518529:+	ENSG00000010322	NISCH	A5	3	+	52514953	52518629	68.1565	0.88465	yes	34.5112	0.869783	no	33.1445	0.874133	no	12.9146	0.810366	no	8.71995	0.745455	no		non-coding
ENSG00000010322;AF:3:52492708:52492860-52504875:52504572:52504679-52504875:+	ENSG00000010322	NISCH	AF	3	+	52492708	52504975	68.1565	0.9398	yes	34.5112	0.898098	yes	33.1445	0.904745	yes	12.9146	0.844111	no	8.71995	0.808516	no		gain of function
ENSG00000010322;RI:3:52511590:52511658-52512113:52512298:+	ENSG00000010322	NISCH	RI	3	+	52511590	52512298	68.1565	0.1151	yes	34.5112	0.122228	yes	33.1445	0.110816	yes	12.9146	0.094712	yes	8.71995	0.0891919	no		loss of function
ENSG00000010322;SE:3:52514311-52514895:52515053-52518529:+	ENSG00000010322	NISCH	SE	3	+	52514211	52518629	68.1565	0.47145	yes	34.5112	0.515924	yes	33.1445	0.515969	yes	12.9146	0.623613	no	8.71995	0.550452	no		loss of function
ENSG00000010322;SE:3:52523694-52524091:52524247-52524721:+	ENSG00000010322	NISCH	SE	3	+	52523594	52524821	68.1565	0.9265	yes	34.5112	0.917065	yes	33.1445	0.914745	yes	12.9146	0.874817	yes	8.71995	0.861206	no		gain of function
ENSG00000010327;A3:3:52550603-52550708:52550603-52550718:+	ENSG00000010327	STAB1	A3	3	+	52550503	52550818	233.065	0.96885	no	53.21	0.912717	yes	38.4094	0.886788	no	28.8738	0.861359	no	61.1633	0.914343	yes		gain of function
ENSG00000010327;RI:3:52553521:52553580-52553960:52554136:+	ENSG00000010327	STAB1	RI	3	+	52553521	52554136	233.065	0.11385	yes	53.21	0.062663	yes	38.4094	0.0556122	yes	28.8738	0.0325131	no	61.1633	0.0187437	no		loss of function
ENSG00000010327;RI:3:52554658:52554714-52554820:52555021:+	ENSG00000010327	STAB1	RI	3	+	52554658	52555021	233.065	0.18905	yes	53.21	0.124185	yes	38.4094	0.121786	yes	28.8738	0.0842932	yes	61.1633	0.0643216	yes		loss of function
ENSG00000010327;RI:3:52555612:52555716-52555860:52555967:+	ENSG00000010327	STAB1	RI	3	+	52555612	52555967	233.065	0.097	yes	53.21	0.0536957	yes	38.4094	0.0530102	yes	28.8738	0.0377487	no	61.1633	0.0237688	no		loss of function
ENSG00000010327;RI:3:52557443:52557592-52557668:52557772:+	ENSG00000010327	STAB1	RI	3	+	52557443	52557772	233.065	0.1033	yes	53.21	0.0565217	yes	38.4094	0.0579082	yes	28.8738	0.0454974	no	61.1633	0.03	no		loss of function
ENSG00000010327;SE:3:52557592-52557668:52557772-52557887:+	ENSG00000010327	STAB1	SE	3	+	52557492	52557987	233.065	0.9568	no	53.21	0.942663	yes	38.4094	0.930561	yes	28.8738	0.924398	yes	61.1633	0.940754	yes		modified protein
ENSG00000010539;A3:16:3274613-3282421:3274610-3282421:-	ENSG00000010539	ZNF200	A3	16	-	3274510	3282521	10.4523	0.6458	yes	8.85192	0.643152	no	8.51722	0.63398	no	13.4265	0.625969	yes	29.7616	0.644573	yes		modified protein
ENSG00000010539;A5:16:3283836-3284636:3283836-3284987:-	ENSG00000010539	ZNF200	A5	16	-	3283736	3285087	10.4523	0.464	yes	8.85192	0.455054	no	8.51722	0.466462	no	13.4265	0.465969	yes	29.7616	0.489799	yes		modified protein
ENSG00000010539;A5:16:3285360-3285933:3285360-3285968:-	ENSG00000010539	ZNF200	A5	16	-	3285260	3286068	10.4523	NA	no	8.85192	0.595	no	8.51722	NA	no	13.4265	0.568261	no	29.7616	0.637577	yes		loss of function
ENSG00000010610;A3:12:6924158-6924897:6924158-6925222:+	ENSG00000010610	CD4	A3	12	+	6924058	6925322	16.5663	0.050603	yes	4.87622	0.0856757	no	3.23078	0.098172	no	3.70411	0.0803704	no	28.4056	0.0134171	no		modified protein
ENSG00000010610;SE:12:6909353-6909473:6909637-6923308:+	ENSG00000010610	CD4	SE	12	+	6909253	6923408	16.5663	0.9374	yes	4.87622	0.883315	no	3.23078	0.856131	no	3.70411	0.870872	no	28.4056	0.956784	no		modified protein
ENSG00000010810;AF:6:112029223-112030150:112030267:112029223-112035550:112035695:-	ENSG00000010810	FYN	AF	6	-	112029123	112035695	19.7273	0.96515	no	13.1797	0.952446	no	12.7227	0.943776	yes	8.69765	0.916021	no	11.069	0.930101	yes		gain of function
ENSG00000010810;MX:6:112017659-112020718:112020873-112024088:112017659-112021307:112021471-112024088:-	ENSG00000010810	FYN	MX	6	-	112017559	112024188	19.7273	0.87935	yes	13.1797	0.883261	yes	12.7227	0.882806	yes	8.69765	0.880838	no	11.069	0.888392	yes		modified protein
ENSG00000010810;MX:6:112041265-112062184:112062296-112101769:112041265-112075637:112075880-112101769:-	ENSG00000010810	FYN	MX	6	-	112041165	112101869	19.7273	0.6793	yes	13.1797	0.640924	yes	12.7227	0.611939	yes	8.69765	0.595759	no	11.069	0.480452	yes		modified protein
ENSG00000010810;SE:6:112017659-112020718:112020873-112024088:-	ENSG00000010810	FYN	SE	6	-	112017559	112024188	19.7273	0.96475	no	13.1797	0.954837	no	12.7227	0.956378	no	8.69765	0.943717	no	11.069	0.946734	yes		modified protein
ENSG00000010810;SE:6:112041265-112062184:112062296-112101769:-	ENSG00000010810	FYN	SE	6	-	112041165	112101869	19.7273	0.1556	yes	13.1797	0.191848	yes	12.7227	0.188776	yes	8.69765	0.229948	no	11.069	0.199497	yes		modified protein
ENSG00000010810;SE:6:112101838-112135095:112135310-112167792:-	ENSG00000010810	FYN	SE	6	-	112101738	112167892	19.7273	0.1318	yes	13.1797	0.161141	yes	12.7227	0.185515	yes	8.69765	0.242938	no	11.069	0.206614	no		modified protein
ENSG00000010810;SE:6:112101838-112167792:112167832-112194171:-	ENSG00000010810	FYN	SE	6	-	112101738	112194271	19.7273	0.85665	yes	13.1797	0.837065	yes	12.7227	0.843265	yes	8.69765	0.791587	no	11.069	0.798687	yes		modified protein
ENSG00000010818;SE:6:143097328-143104658:143104752-143158072:-	ENSG00000010818	HIVEP2	SE	6	-	143097228	143158172	24.9072	0.933	yes	70.5519	0.972663	no	78.834	0.971378	no	100.844	0.977958	no	40.5118	0.953869	no		modified protein
ENSG00000011007;AF:1:24069645:24070068-24075511:24070524:24070760-24075511:+	ENSG00000011007	TCEB3	AF	1	+	24069645	24075611	21.5522	0.8855	yes	35.6563	0.902228	yes	40.7721	0.908112	yes	30.5363	0.895236	yes	7.24725	0.772335	no		gain of function
ENSG00000011009;A3:1:24120815-24120917:24120815-24121042:+	ENSG00000011009	LYPLA2	A3	1	+	24120715	24121142	37.7232	0.9531	no	26.9391	0.948424	yes	28.5069	0.946224	yes	19.595	0.942723	yes	12.6304	0.925578	yes		modified protein
ENSG00000011009;RI:1:24120714:24120815-24120917:24121090:+	ENSG00000011009	LYPLA2	RI	1	+	24120714	24121090	37.7232	0.10485	yes	26.9391	0.116467	yes	28.5069	0.115255	yes	19.595	0.120628	yes	12.6304	0.13598	yes		modified protein
ENSG00000011009;SE:1:24119250-24119498:24119529-24119641:+	ENSG00000011009	LYPLA2	SE	1	+	24119150	24119741	37.7232	0.95295	no	26.9391	0.95125	no	28.5069	0.954133	no	19.595	0.943403	yes	12.6304	0.921005	yes		modified protein
ENSG00000011009;SE:1:24120242-24120350:24120420-24120553:+	ENSG00000011009	LYPLA2	SE	1	+	24120142	24120653	37.7232	0.9827	no	26.9391	0.977228	no	28.5069	0.977704	no	19.595	0.968586	no	12.6304	0.941307	yes		gain of function
ENSG00000011021;A3:1:11886271-11887146:11886271-11887172:+	ENSG00000011021	CLCN6	A3	1	+	11886171	11887272	17.8438	0.78665	yes	13.0629	0.769615	yes	13.1031	0.767835	yes	10.6179	0.75615	yes	11.1177	0.756382	yes		gain of function
ENSG00000011021;A5:1:11886281-11887146:11886271-11887146:+	ENSG00000011021	CLCN6	A5	1	+	11886171	11887246	17.8438	0.14475	yes	13.0629	0.175856	yes	13.1031	0.174219	yes	10.6179	0.188978	yes	11.1177	0.173249	yes		loss of function
ENSG00000011021;SE:1:11888276-11888515:11888681-11889253:+	ENSG00000011021	CLCN6	SE	1	+	11888176	11889353	17.8438	0.5351	yes	13.0629	0.517065	yes	13.1031	0.523418	yes	10.6179	0.522632	yes	11.1177	0.527186	yes		modified protein
ENSG00000011114;AF:14:93730339-93760204:93760963:93730339-93799166:93799385:-	ENSG00000011114	BTBD7	AF	14	-	93730239	93799385	15.5208	0.0822	yes	13.7916	0.0947283	yes	16.2925	0.0836735	yes	14.0879	0.0913089	yes	7.16904	0.117789	no		gain of function
ENSG00000011114;SE:14:93728023-93730131:93730339-93760204:-	ENSG00000011114	BTBD7	SE	14	-	93727923	93760304	15.5208	0.924	yes	13.7916	0.914239	yes	16.2925	0.910459	yes	14.0879	0.91377	no	7.16904	0.868643	no		gain of function
ENSG00000011132;RI:19:3751187:3751327-3751432:3751551:-	ENSG00000011132	APBA3	RI	19	-	3751187	3751551	19.6328	0.1139	yes	14.9631	0.111585	yes	15.4277	0.117846	yes	7.75596	0.130602	no	7.14148	0.0998883	no		loss of function
ENSG00000011198;A3:3:43756550-43759163:43756550-43759258:+	ENSG00000011198	ABHD5	A3	3	+	43756450	43759358	11.5742	0.92625	yes	7.91452	0.910598	no	8.87847	0.9075	no	8.01137	0.900419	no	5.40148	0.880553	no		modified protein
ENSG00000011243;A3:19:15509577-15510113:15509514-15510113:-	ENSG00000011243	AKAP8L	A3	19	-	15509414	15510213	51.8756	0.86895	yes	42.4992	0.868152	yes	41.9614	0.874796	yes	43.8983	0.870471	yes	50.9218	0.829799	yes		non-coding
ENSG00000011243;A3:19:15514853-15521331:15514526-15521331:-	ENSG00000011243	AKAP8L	A3	19	-	15514426	15521431	51.8756	0.86165	no	42.4992	0.84962	no	41.9614	0.846633	no	43.8983	0.85822	no	50.9218	0.830754	yes		loss of function
ENSG00000011243;A5:19:15514366-15514464:15514366-15514469:-	ENSG00000011243	AKAP8L	A5	19	-	15514266	15514569	51.8756	0.226566	yes	42.4992	0.244505	yes	41.9614	0.247732	yes	43.8983	0.239368	yes	50.9218	0.261582	yes		non-coding
ENSG00000011243;RI:19:15514286:15514366-15514464:15514526:-	ENSG00000011243	AKAP8L	RI	19	-	15514286	15514526	51.8756	0.9622	no	42.4992	0.948478	yes	41.9614	0.946122	yes	43.8983	0.942827	yes	50.9218	0.963266	no		gain of function
ENSG00000011243;RI:19:15514286:15514366-15514469:15514526:-	ENSG00000011243	AKAP8L	RI	19	-	15514286	15514526	51.8756	0.87215	yes	42.4992	0.849891	yes	41.9614	0.844694	yes	43.8983	0.824869	yes	50.9218	0.89799	yes		gain of function
ENSG00000011243;RI:19:15514286:15514526-15514821:15514853:-	ENSG00000011243	AKAP8L	RI	19	-	15514286	15514853	51.8756	0.08445	yes	42.4992	0.0935326	yes	41.9614	0.0978571	yes	43.8983	0.102827	yes	50.9218	0.0444221	no		loss of function
ENSG00000011243;SE:19:15508666-15509441:15509577-15510113:-	ENSG00000011243	AKAP8L	SE	19	-	15508566	15510213	51.8756	0.25145	yes	42.4992	0.373152	yes	41.9614	0.377041	yes	43.8983	0.438429	yes	50.9218	0.173618	yes		loss of function
ENSG00000011243;SE:19:15514366-15514469:15514526-15514821:-	ENSG00000011243	AKAP8L	SE	19	-	15514266	15514921	51.8756	0.77885	yes	42.4992	0.759946	yes	41.9614	0.757333	yes	43.8983	0.78199	yes	50.9218	0.753788	yes		non-coding
ENSG00000011260;SE:17:49353352-49354491:49354665-49357366:+	ENSG00000011260	UTP18	SE	17	+	49353252	49357466	23.1379	0.9478	yes	14.0339	0.940217	yes	14.7317	0.934541	yes	11.1134	0.925236	yes	6.26906	0.889749	no		gain of function
ENSG00000011260;SE:17:49362729-49363844:49363913-49365390:+	ENSG00000011260	UTP18	SE	17	+	49362629	49365490	23.1379	0.03225	no	14.0339	0.0504891	yes	14.7317	0.0561735	yes	11.1134	0.0629319	yes	6.26906	0.122879	no		modified protein
ENSG00000011275;A3:7:5779252-5780604:5778983-5780604:-	ENSG00000011275	RNF216	A3	7	-	5778883	5780704	17.5	0.49615	yes	10.1305	0.4775	yes	10.1118	0.447959	yes	6.48993	0.448743	no	5.76277	0.574416	no		loss of function
ENSG00000011275;A3:7:5781446-5792477:5781275-5792477:-	ENSG00000011275	RNF216	A3	7	-	5781175	5792577	17.5	0.4036	yes	10.1305	0.393424	yes	10.1118	0.384949	yes	6.48993	0.398377	no	5.76277	0.424949	no		modified protein
ENSG00000011304;AF:19:797425:797505-799413:798428:798545-799413:+	ENSG00000011304	PTBP1	AF	19	+	797425	799513	182.99	0.85785	yes	166.78	0.83837	yes	199.686	0.846837	yes	157.288	0.821675	yes	79.1078	0.805276	yes		modified protein
ENSG00000011304;RI:19:804036:804208-804292:804702:+	ENSG00000011304	PTBP1	RI	19	+	804036	804702	182.99	0.0412	no	166.78	0.042337	no	199.686	0.0396429	no	157.288	0.04	no	79.1078	0.051608	yes		loss of function
ENSG00000011304;RI:19:804292:804438-804541:804702:+	ENSG00000011304	PTBP1	RI	19	+	804292	804702	182.99	0.14835	yes	166.78	0.143043	yes	199.686	0.143571	yes	157.288	0.140419	yes	79.1078	0.182864	no		modified protein
ENSG00000011304;SE:19:805187-805492:805569-806408:+	ENSG00000011304	PTBP1	SE	19	+	805087	806508	182.99	0.6577	yes	166.78	0.702663	yes	199.686	0.719388	yes	157.288	0.73555	yes	79.1078	0.69804	yes		modified protein
ENSG00000011422;AF:19:44171843-44171929:44172408:44171843-44172429:44172472:-	ENSG00000011422	PLAUR	AF	19	-	44171743	44172472	468.728	0.93045	no	938	0.958587	no	1065.01	0.958673	no	651.596	0.921152	yes	372.319	0.907789	no		modified protein
ENSG00000011422;AL:19:44156193:44156523-44160631:44159591:44159725-44160631:-	ENSG00000011422	PLAUR	AL	19	-	44156193	44160731	468.728	0.14585	yes	938	0.138587	yes	1065.01	0.13699	yes	651.596	0.137016	yes	372.319	0.14196	yes		modified protein
ENSG00000011422;MX:19:44153295-44156377:44156523-44160631:44153295-44159591:44159725-44160631:-	ENSG00000011422	PLAUR	MX	19	-	44153195	44160731	468.728	0.4943	yes	938	0.509402	yes	1065.01	0.5125	yes	651.596	0.512827	yes	372.319	0.473668	yes		modified protein
ENSG00000011451;SE:19:15538344-15538921:15539319-15540397:-	ENSG00000011451	WIZ	SE	19	-	15538244	15540497	8.46532	0.4846	no	8.40968	0.56337	no	10.4499	0.566531	yes	9.12244	0.618901	no	2.81416	0.577052	no		modified protein
ENSG00000011454;A3:9:125703372-125719290:125703372-125719428:+	ENSG00000011454	RABGAP1	A3	9	+	125703272	125719528	19.3572	0.90705	yes	13.7374	0.88538	yes	14.8732	0.888571	yes	11.9967	0.872984	yes	6.6666	0.806825	no		gain of function
ENSG00000011454;SE:9:125719488-125746764:125746998-125748494:+	ENSG00000011454	RABGAP1	SE	9	+	125719388	125748594	19.3572	0.905	yes	13.7374	0.893641	yes	14.8732	0.899439	yes	11.9967	0.890105	yes	6.6666	0.849849	no		gain of function
ENSG00000011454;SE:9:125832703-125833691:125833780-125835831:+	ENSG00000011454	RABGAP1	SE	9	+	125832603	125835931	19.3572	0.09775	yes	13.7374	0.157174	yes	14.8732	0.171071	yes	11.9967	0.177225	yes	6.6666	0.232865	no		loss of function
ENSG00000011566;SE:2:39526942-39530215:39530258-39535084:-	ENSG00000011566	MAP4K3	SE	2	-	39526842	39535184	24.0693	0.16599	yes	11.0609	0.227176	no	11.4491	0.218936	yes	12.6395	0.205532	yes	9.66637	0.255856	no		modified protein
ENSG00000011566;SE:2:39526942-39535084:39535146-39536602:-	ENSG00000011566	MAP4K3	SE	2	-	39526842	39536702	24.0693	0.52405	yes	11.0609	0.604317	yes	11.4491	0.585663	yes	12.6395	0.616911	yes	9.66637	0.608889	no		modified protein
ENSG00000011566;SE:2:39583480-39605207:39605264-39664033:-	ENSG00000011566	MAP4K3	SE	2	-	39583380	39664133	24.0693	0.9345	yes	11.0609	0.893825	no	11.4491	0.891939	no	12.6395	0.898632	yes	9.66637	0.86005	no		gain of function
ENSG00000011600;A3:19:36398166-36398348:36398163-36398348:-	ENSG00000011600	TYROBP	A3	19	-	36398063	36398448	803.045	0.76695	yes	389.44	0.759946	yes	283.142	0.751633	yes	272.489	0.750942	yes	1075.85	0.778191	yes		modified protein
ENSG00000011600;A3:19:36398259-36398348:36398166-36398348:-	ENSG00000011600	TYROBP	A3	19	-	36398066	36398448	803.045	0.04865	no	389.44	0.0645652	yes	283.142	0.0670408	yes	272.489	0.051466	yes	1075.85	0.0303015	no		modified protein
ENSG00000011600;A5:19:36398664-36399070:36398664-36399077:-	ENSG00000011600	TYROBP	A5	19	-	36398564	36399177	803.045	0.823	yes	389.44	0.82538	yes	283.142	0.812857	yes	272.489	0.83288	yes	1075.85	0.83804	yes		gain of function
ENSG00000011600;SE:19:36398482-36398632:36398664-36399070:-	ENSG00000011600	TYROBP	SE	19	-	36398382	36399170	803.045	0.909	yes	389.44	0.903804	yes	283.142	0.901378	yes	272.489	0.905131	yes	1075.85	0.898492	yes		modified protein
ENSG00000011638;AL:16:21181926-21184646:21184683:21181926-21190796:21190930:+	ENSG00000011638	TMEM159	AL	16	+	21181826	21190930	10.9601	0.8224	yes	8.12141	0.786467	no	9.70509	0.805459	no	14.6964	0.845236	yes	11.8001	0.825528	yes		gain of function
ENSG00000011638;MX:16:21185469-21188458:21188648-21190796:21185469-21190118:21190253-21190796:+	ENSG00000011638	TMEM159	MX	16	+	21185369	21190896	10.9601	0.29598	no	8.12141	0.295598	no	9.70509	0.271735	no	14.6964	0.223141	yes	11.8001	0.276231	yes		non-coding
ENSG00000011638;RI:16:21172299:21172329-21172406:21172599:+	ENSG00000011638	TMEM159	RI	16	+	21172299	21172599	10.9601	0.80065	yes	8.12141	0.767337	no	9.70509	0.773878	no	14.6964	0.776702	yes	11.8001	0.78392	yes		modified protein
ENSG00000011638;SE:16:21170067-21172299:21172329-21172406:+	ENSG00000011638	TMEM159	SE	16	+	21169967	21172506	10.9601	0.23096	yes	8.12141	0.231017	no	9.70509	0.223627	no	14.6964	0.199421	yes	11.8001	0.229016	yes		modified protein
ENSG00000011638;SE:16:21172599-21178161:21178232-21181758:+	ENSG00000011638	TMEM159	SE	16	+	21172499	21181858	10.9601	0.1439	yes	8.12141	0.187174	no	9.70509	0.201173	no	14.6964	0.231466	yes	11.8001	0.151055	yes		modified protein
ENSG00000011638;SE:16:21181926-21185331:21185469-21190796:+	ENSG00000011638	TMEM159	SE	16	+	21181826	21190896	10.9601	0.83825	yes	8.12141	0.839185	no	9.70509	0.854898	no	14.6964	0.867382	yes	11.8001	0.846181	yes		modified protein
ENSG00000011638;SE:16:21185469-21190118:21190253-21190796:+	ENSG00000011638	TMEM159	SE	16	+	21185369	21190896	10.9601	0.07875	yes	8.12141	0.10163	no	9.70509	0.102857	no	14.6964	0.115497	yes	11.8001	0.0859799	yes		loss of function
ENSG00000012061;A5:19:45926639-45927039:45926639-45927081:-	ENSG00000012061	ERCC1	A5	19	-	45926539	45927181	13.1142	0.546633	yes	8.66503	0.53564	no	11.3314	0.526122	yes	7.3939	0.50755	no	7.95933	0.557532	no		modified protein
ENSG00000012061;AF:19:45926639-45927039:45927097:45926639-45981994:45982086:-	ENSG00000012061	ERCC1	AF	19	-	45926539	45982086	13.1142	0.179086	yes	8.66503	0.234629	no	11.3314	0.196354	yes	7.3939	0.29	no	7.95933	0.316667	no		modified protein
ENSG00000012061;AL:19:45912877:45912983-45920079:45918119:45918218-45920079:-	ENSG00000012061	ERCC1	AL	19	-	45912877	45920179	13.1142	0.07565	yes	8.66503	0.0928804	no	11.3314	0.0737245	no	7.3939	0.0999476	no	7.95933	0.11206	no		modified protein
ENSG00000012061;AL:19:45916694:45917003-45918119:45917221:45917292-45918119:-	ENSG00000012061	ERCC1	AL	19	-	45916694	45918219	13.1142	0.1989	yes	8.66503	0.22288	no	11.3314	0.200408	yes	7.3939	0.214293	no	7.95933	0.158485	no		modified protein
ENSG00000012061;SE:19:45917003-45917221:45917292-45918119:-	ENSG00000012061	ERCC1	SE	19	-	45916903	45918219	13.1142	0.82725	yes	8.66503	0.81962	no	11.3314	0.845969	yes	7.3939	0.826387	no	7.95933	0.779848	no		modified protein
ENSG00000012061;SE:19:45922455-45922669:45922747-45923582:-	ENSG00000012061	ERCC1	SE	19	-	45922355	45923682	13.1142	0.0536	yes	8.66503	0.0753261	no	11.3314	0.0666837	yes	7.3939	0.109474	no	7.95933	0.0818462	no		loss of function
ENSG00000012061;SE:19:45923685-45924436:45924651-45926528:-	ENSG00000012061	ERCC1	SE	19	-	45923585	45926628	13.1142	0.9468	yes	8.66503	0.929293	no	11.3314	0.943622	yes	7.3939	0.919843	no	7.95933	0.915888	no		modified protein
ENSG00000012124;A3:19:35822977-35823450:35822977-35823456:+	ENSG00000012124	CD22	A3	19	+	35822877	35823556	26.7964	0.6173	yes	31.1197	0.616793	yes	28.4901	0.604541	yes	15.1583	0.603651	yes	9.54183	0.590395	no		modified protein
ENSG00000012124;A3:19:35822977-35823450:35822977-35823556:+	ENSG00000012124	CD22	A3	19	+	35822877	35823656	26.7964	0.91295	yes	31.1197	0.914837	yes	28.4901	0.912194	yes	15.1583	0.868325	yes	9.54183	0.843232	no		gain of function
ENSG00000012124;A3:19:35823827-35826939:35823827-35827052:+	ENSG00000012124	CD22	A3	19	+	35823727	35827152	26.7964	0.8863	yes	31.1197	0.884565	yes	28.4901	0.886173	yes	15.1583	0.853613	yes	9.54183	0.851608	no		modified protein
ENSG00000012124;A3:19:35832041-35832246:35832041-35832429:+	ENSG00000012124	CD22	A3	19	+	35831941	35832529	26.7964	0.8227	yes	31.1197	0.812609	yes	28.4901	0.812602	yes	15.1583	0.805969	yes	9.54183	0.835075	no		gain of function
ENSG00000012124;AF:19:35810164:35810335-35820092:35819567:35819753-35820092:+	ENSG00000012124	CD22	AF	19	+	35810164	35820192	26.7964	0.679397	yes	31.1197	0.648913	yes	28.4901	0.649592	yes	15.1583	0.650159	yes	9.54183	0.650426	no		gain of function
ENSG00000012124;AF:19:35820090:35820133-35831784:35829157:35829334-35831784:+	ENSG00000012124	CD22	AF	19	+	35820090	35831884	26.7964	0.0906	yes	31.1197	0.0705978	yes	28.4901	0.0762755	yes	15.1583	0.117801	yes	9.54183	0.167688	no		gain of function
ENSG00000012124;AL:19:35820133-35823456:35823993:35820133-35831784:35832746:+	ENSG00000012124	CD22	AL	19	+	35820033	35832746	26.7964	0.4195	yes	31.1197	0.421957	yes	28.4901	0.422857	yes	15.1583	0.420052	yes	9.54183	0.434221	no		modified protein
ENSG00000012124;AL:19:35823827-35826939:35827037:35823827-35831784:35831932:+	ENSG00000012124	CD22	AL	19	+	35823727	35831932	26.7964	0.3298	yes	31.1197	0.314891	yes	28.4901	0.316888	yes	15.1583	0.313979	yes	9.54183	0.333065	no		modified protein
ENSG00000012124;SE:19:35820133-35821476:35821563-35822922:+	ENSG00000012124	CD22	SE	19	+	35820033	35823022	26.7964	0.608333	yes	31.1197	0.61044	yes	28.4901	0.62228	yes	15.1583	0.623966	no	9.54183	0.641657	no		modified protein
ENSG00000012124;SE:19:35820133-35822922:35822977-35823456:+	ENSG00000012124	CD22	SE	19	+	35820033	35823556	26.7964	0.60345	yes	31.1197	0.617049	yes	28.4901	0.607795	yes	15.1583	0.603152	yes	9.54183	0.605738	no		modified protein
ENSG00000012124;SE:19:35820133-35822922:35823827-35826939:+	ENSG00000012124	CD22	SE	19	+	35820033	35827039	26.7964	0.9085	yes	31.1197	0.915054	no	28.4901	0.910663	no	15.1583	0.868377	no	9.54183	0.824925	no		gain of function
ENSG00000012124;SE:19:35823827-35826939:35827244-35831784:+	ENSG00000012124	CD22	SE	19	+	35823727	35831884	26.7964	0.8865	yes	31.1197	0.903804	yes	28.4901	0.907092	yes	15.1583	0.89555	yes	9.54183	0.857789	no		modified protein
ENSG00000012124;SE:19:35827244-35828658:35828924-35831784:+	ENSG00000012124	CD22	SE	19	+	35827144	35831884	26.7964	0.86175	yes	31.1197	0.878804	yes	28.4901	0.871378	yes	15.1583	0.852565	yes	9.54183	0.828593	no		modified protein
ENSG00000012124;SE:19:35828924-35829071:35829334-35831784:+	ENSG00000012124	CD22	SE	19	+	35828824	35831884	26.7964	0.90845	yes	31.1197	0.91962	yes	28.4901	0.916173	yes	15.1583	0.895759	yes	9.54183	0.84794	no		modified protein
ENSG00000012124;SE:19:35836029-35836505:35836623-35837054:+	ENSG00000012124	CD22	SE	19	+	35835929	35837154	26.7964	0.90135	yes	31.1197	0.914239	yes	28.4901	0.910816	yes	15.1583	0.880524	yes	9.54183	0.829749	no		modified protein
ENSG00000012660;AF:6:53160505-53213148:53213587:53160505-53213615:53213724:-	ENSG00000012660	ELOVL5	AF	6	-	53160405	53213724	43.8493	0.96875	no	44.7805	0.964511	no	46.2001	0.968214	no	45.3488	0.963141	no	22.4007	0.909698	yes		modified protein
ENSG00000012779;AL:10:45939276-45939564:45939680:45939276-45940956:45941392:+	ENSG00000012779	ALOX5	AL	10	+	45939176	45941392	42.5606	0.5987	yes	12.4324	0.597337	yes	7.34886	0.585612	no	11.0819	0.580157	yes	19.5723	0.575578	yes		gain of function
ENSG00000012779;SE:10:45939276-45939564:45939734-45940956:+	ENSG00000012779	ALOX5	SE	10	+	45939176	45941056	42.5606	0.8241	yes	12.4324	0.831359	yes	7.34886	0.812551	no	11.0819	0.842094	yes	19.5723	0.808141	yes		modified protein
ENSG00000012822;A3:12:54117567-54118429:54117546-54118429:-	ENSG00000012822	CALCOCO1	A3	12	-	54117446	54118529	53.2961	0.9382	yes	18.283	0.91212	yes	18.9257	0.911888	yes	10.2538	0.882105	yes	19.0426	0.917688	yes		gain of function
ENSG00000012822;RI:12:54107485:54107684-54107917:54108025:-	ENSG00000012822	CALCOCO1	RI	12	-	54107485	54108025	53.2961	0.49185	yes	18.283	0.465435	yes	18.9257	0.472296	yes	10.2538	0.497853	yes	19.0426	0.219447	yes		loss of function
ENSG00000012822;RI:12:54115251:54115399-54115809:54115967:-	ENSG00000012822	CALCOCO1	RI	12	-	54115251	54115967	53.2961	0.08025	yes	18.283	0.089837	yes	18.9257	0.0925	yes	10.2538	0.121152	yes	19.0426	0.0349749	no		loss of function
ENSG00000012822;SE:12:54105905-54106559:54106630-54106884:-	ENSG00000012822	CALCOCO1	SE	12	-	54105805	54106984	53.2961	0.1009	yes	18.283	0.136685	yes	18.9257	0.135	yes	10.2538	0.197644	yes	19.0426	0.136583	yes		modified protein
ENSG00000012822;SE:12:54119050-54119474:54119543-54121188:-	ENSG00000012822	CALCOCO1	SE	12	-	54118950	54121288	53.2961	0.07135	yes	18.283	0.138466	yes	18.9257	0.146919	no	10.2538	0.178864	no	19.0426	0.120789	yes		modified protein
ENSG00000013306;A3:17:42398117-42398426:42398099-42398426:-	ENSG00000013306	SLC25A39	A3	17	-	42397999	42398526	31.6374	0.0455	no	18.1694	0.0632065	yes	18.6343	0.0647959	yes	9.72067	0.0956021	no	14.6213	0.0600503	yes		modified protein
ENSG00000013306;A3:17:42399920-42400176:42399896-42400176:-	ENSG00000013306	SLC25A39	A3	17	-	42399796	42400276	31.6374	0.4725	yes	18.1694	0.467826	yes	18.6343	0.454337	yes	9.72067	0.475497	no	14.6213	0.491307	yes		modified protein
ENSG00000013306;A3:17:42400958-42402079:42400945-42402079:-	ENSG00000013306	SLC25A39	A3	17	-	42400845	42402179	31.6374	0.1584	yes	18.1694	0.208306	yes	18.6343	0.215026	yes	9.72067	0.293757	no	14.6213	0.215482	yes		modified protein
ENSG00000013306;RI:17:42397564:42397644-42397723:42397804:-	ENSG00000013306	SLC25A39	RI	17	-	42397564	42397804	31.6374	0.08105	yes	18.1694	0.100435	yes	18.6343	0.0943367	yes	9.72067	0.11911	no	14.6213	0.078191	yes		loss of function
ENSG00000013306;RI:17:42398426:42398599-42398802:42398926:-	ENSG00000013306	SLC25A39	RI	17	-	42398426	42398926	31.6374	0.26725	yes	18.1694	0.322826	yes	18.6343	0.320306	yes	9.72067	0.347277	no	14.6213	0.178392	yes		loss of function
ENSG00000013306;SE:17:42399896-42400176:42400220-42400652:-	ENSG00000013306	SLC25A39	SE	17	-	42399796	42400752	31.6374	0.9096	yes	18.1694	0.885924	yes	18.6343	0.898622	yes	9.72067	0.839319	no	14.6213	0.86397	yes		modified protein
ENSG00000013306;SE:17:42399920-42400176:42400220-42400652:-	ENSG00000013306	SLC25A39	SE	17	-	42399820	42400752	31.6374	0.8928	yes	18.1694	0.852989	yes	18.6343	0.850051	yes	9.72067	0.788632	no	14.6213	0.824472	yes		modified protein
ENSG00000013364;A3:16:29831831-29841795:29831831-29841836:+	ENSG00000013364	MVP	A3	16	+	29831731	29841936	81.1306	0.2548	yes	69.9529	0.290598	yes	51.8938	0.302908	yes	79.2244	0.30733	yes	158.167	0.276583	yes		modified protein
ENSG00000013364;A5:16:29845718-29847025:29845387-29847025:+	ENSG00000013364	MVP	A5	16	+	29845287	29847125	81.1306	0.1015	yes	69.9529	0.11375	yes	51.8938	0.11801	yes	79.2244	0.114346	yes	158.167	0.110452	yes		loss of function
ENSG00000013364;A5:16:29845758-29847025:29845718-29847025:+	ENSG00000013364	MVP	A5	16	+	29845618	29847125	81.1306	0.93975	yes	69.9529	0.934402	yes	51.8938	0.929847	yes	79.2244	0.942513	yes	158.167	0.950804	no		non-coding
ENSG00000013364;SE:16:29841995-29842199:29842394-29845054:+	ENSG00000013364	MVP	SE	16	+	29841895	29845154	81.1306	0.94025	no	69.9529	0.938696	no	51.8938	0.935714	no	79.2244	0.936335	no	158.167	0.936382	yes		gain of function
ENSG00000013374;A5:7:151039051-151042434:151038932-151042434:+	ENSG00000013374	NUB1	A5	7	+	151038832	151042534	14.3652	0.06285	yes	16.8522	0.073587	yes	9.90305	0.0806633	no	33.6097	0.0615183	yes	75.962	0.0537688	yes		modified protein
ENSG00000013374;A5:7:151071329-151072934:151071287-151072934:+	ENSG00000013374	NUB1	A5	7	+	151071187	151073034	14.3652	0.2078	yes	16.8522	0.212011	yes	9.90305	0.222296	no	33.6097	0.19555	yes	75.962	0.211759	yes		modified protein
ENSG00000013374;SE:7:151048568-151049179:151049279-151049898:+	ENSG00000013374	NUB1	SE	7	+	151048468	151049998	14.3652	0.0687	yes	16.8522	0.0853261	yes	9.90305	0.103112	no	33.6097	0.0871728	yes	75.962	0.12407	yes		loss of function
ENSG00000013374;SE:7:151065973-151071183:151071329-151072934:+	ENSG00000013374	NUB1	SE	7	+	151065873	151073034	14.3652	0.9304	yes	16.8522	0.930054	yes	9.90305	0.913776	no	33.6097	0.961728	no	75.962	0.980352	no		modified protein
ENSG00000013375;A3:6:83898517-83900528:83898513-83900528:-	ENSG00000013375	PGM3	A3	6	-	83898413	83900628	4.41928	0.79392	no	8.2359	0.871033	no	9.82966	0.885918	no	11.768	0.893298	yes	1.97751	0.687423	no		gain of function
ENSG00000013375;SE:6:83900733-83900906:83901042-83902898:-	ENSG00000013375	PGM3	SE	6	-	83900633	83902998	4.41928	0.169748	no	8.2359	0.105314	no	9.82966	0.100211	no	11.768	0.100269	yes	1.97751	0.09	no		modified protein
ENSG00000013441;RI:2:201721614:201721708-201722441:201722607:-	ENSG00000013441	CLK1	RI	2	-	201721614	201722607	156.765	0.12275	yes	148.042	0.141196	yes	152.758	0.144694	yes	166.369	0.144398	yes	124.066	0.0996482	yes		loss of function
ENSG00000013441;RI:2:201724403:201724469-201725961:201726189:-	ENSG00000013441	CLK1	RI	2	-	201724403	201726189	156.765	0.3638	yes	148.042	0.316033	yes	152.758	0.286582	yes	166.369	0.268168	yes	124.066	0.221357	yes		loss of function
ENSG00000013441;SE:2:201724469-201724848:201724938-201725961:-	ENSG00000013441	CLK1	SE	2	-	201724369	201726061	156.765	0.50085	yes	148.042	0.509511	yes	152.758	0.493112	yes	166.369	0.513927	yes	124.066	0.661859	yes		gain of function
ENSG00000013441;SE:2:201726189-201726425:201726585-201729287:-	ENSG00000013441	CLK1	SE	2	-	201726089	201729387	156.765	0.89745	yes	148.042	0.899891	yes	152.758	0.890255	yes	166.369	0.890576	yes	124.066	0.898945	yes		gain of function
ENSG00000013561;A5:5:141348799-141350269:141348732-141350269:+	ENSG00000013561	RNF14	A5	5	+	141348632	141350369	14.757	0.217323	yes	12.481	0.223536	yes	13.9563	0.215128	yes	10.2204	0.235761	yes	4.6026	0.296829	no		modified protein
ENSG00000013561;AL:5:141353307-141354369:141354398:141353307-141357868:141358327:+	ENSG00000013561	RNF14	AL	5	+	141353207	141358327	14.757	0.6438	yes	12.481	0.613152	yes	13.9563	0.629592	yes	10.2204	0.627225	yes	4.6026	0.624573	no		modified protein
ENSG00000013561;MX:5:141353307-141354369:141354520-141359688:141353307-141357868:141358395-141359688:+	ENSG00000013561	RNF14	MX	5	+	141353207	141359788	14.757	0.3448	yes	12.481	0.368152	yes	13.9563	0.353929	yes	10.2204	0.357435	yes	4.6026	0.363467	no		modified protein
ENSG00000013561;SE:5:141348732-141350269:141350442-141353148:+	ENSG00000013561	RNF14	SE	5	+	141348632	141353248	14.757	0.88895	yes	12.481	0.873261	yes	13.9563	0.88852	yes	10.2204	0.867958	yes	4.6026	0.808796	no		modified protein
ENSG00000013561;SE:5:141353307-141354369:141354520-141357868:+	ENSG00000013561	RNF14	SE	5	+	141353207	141357968	14.757	0.69115	yes	12.481	0.712609	yes	13.9563	0.697041	yes	10.2204	0.718848	yes	4.6026	0.687462	no		modified protein
ENSG00000013561;SE:5:141353307-141359688:141359916-141362945:+	ENSG00000013561	RNF14	SE	5	+	141353207	141363045	14.757	0.8627	yes	12.481	0.860272	yes	13.9563	0.86449	yes	10.2204	0.86377	yes	4.6026	0.793618	no		modified protein
ENSG00000013561;SE:5:141354520-141357868:141358395-141359688:+	ENSG00000013561	RNF14	SE	5	+	141354420	141359788	14.757	0.92365	yes	12.481	0.912989	yes	13.9563	0.916276	yes	10.2204	0.91712	yes	4.6026	0.854673	no		modified protein
ENSG00000014216;AF:11:64948665:64948881-64950172:64949158:64949253-64950172:+	ENSG00000014216	CAPN1	AF	11	+	64948665	64950272	47.6512	0.580155	yes	20.5904	0.575223	no	19.0004	0.576509	no	14.0605	0.562153	no	24.7038	0.543908	no		modified protein
ENSG00000014216;AF:11:64948665:64948881-64950172:64949271:64949314-64950172:+	ENSG00000014216	CAPN1	AF	11	+	64948665	64950272	47.6512	0.358535	yes	20.5904	0.412857	no	19.0004	0.419714	no	14.0605	0.439262	no	24.7038	0.40618	no		modified protein
ENSG00000014216;AF:11:64948665:64948881-64950172:64949402:64949484-64950172:+	ENSG00000014216	CAPN1	AF	11	+	64948665	64950272	47.6512	0.03365	no	20.5904	0.0503261	yes	19.0004	0.0552308	yes	14.0605	0.0693989	yes	24.7038	0.0421106	no		modified protein
ENSG00000014216;AF:11:64948665:64948881-64950172:64949471:64949484-64950172:+	ENSG00000014216	CAPN1	AF	11	+	64948665	64950272	47.6512	0.06185	yes	20.5904	0.127017	yes	19.0004	0.152344	yes	14.0605	0.199942	no	24.7038	0.114337	yes		modified protein
ENSG00000014216;RI:11:64977320:64977388-64977489:64977567:+	ENSG00000014216	CAPN1	RI	11	+	64977320	64977567	47.6512	0.0189	no	20.5904	0.0343478	no	19.0004	0.0397959	no	14.0605	0.0537173	yes	24.7038	0.0209045	no		loss of function
ENSG00000014257;SE:3:132051188-132056300:132056398-132061396:+	ENSG00000014257	ACPP	SE	3	+	132051088	132061496	1.34118	0.815065	no	1.60569	0.803826	no	3.0985	0.860267	no	10.0333	0.924136	yes	0.684067	0.740667	no		modified protein
ENSG00000014641;AF:2:63816107:63816180-63826304:63824682:63824708-63826304:+	ENSG00000014641	MDH1	AF	2	+	63816107	63826404	32.3598	0.0526	yes	21.1516	0.0664674	yes	21.3565	0.0598469	yes	12.3587	0.0868063	no	12.9258	0.0895477	yes		modified protein
ENSG00000014641;AL:2:63821720-63822557:63822653:63821720-63824533:63825320:+	ENSG00000014641	MDH1	AL	2	+	63821620	63825320	32.3598	0.13425	yes	21.1516	0.137337	yes	21.3565	0.136786	yes	12.3587	0.145916	no	12.9258	0.13804	no		modified protein
ENSG00000014824;SE:4:42020187-42020406:42020522-42022433:+	ENSG00000014824	SLC30A9	SE	4	+	42020087	42022533	11.1691	0.06195	yes	9.83219	0.0677174	no	11.0105	0.0679082	yes	8.32283	0.0744737	no	3.92809	0.126667	no		loss of function
ENSG00000014824;SE:4:42069209-42072543:42072708-42077674:+	ENSG00000014824	SLC30A9	SE	4	+	42069109	42077774	11.1691	0.9046	yes	9.83219	0.897065	no	11.0105	0.900561	yes	8.32283	0.87377	no	3.92809	0.861256	no		gain of function
ENSG00000014914;RI:1:149902257:149902439-149902684:149902857:-	ENSG00000014914	MTMR11	RI	1	-	149902257	149902857	15.009	0.14615	yes	11.9442	0.142283	yes	12.1189	0.141684	yes	20.9754	0.140995	yes	12.9284	0.0942211	yes		loss of function
ENSG00000015133;AL:14:91844985:91846229-91875003:91850734:91850895-91875003:-	ENSG00000015133	CCDC88C	AL	14	-	91844985	91875103	12.1972	0.13855	yes	5.73317	0.0794022	no	5.36134	0.062602	no	4.58026	0.0649215	no	7.45974	0.0521608	no		gain of function
ENSG00000015133;SE:14:91749861-91751739:91752180-91755449:-	ENSG00000015133	CCDC88C	SE	14	-	91749761	91755549	12.1972	0.8681	yes	5.73317	0.807363	no	5.36134	0.792591	no	4.58026	0.7868	no	7.45974	0.778351	no		loss of function
ENSG00000015475;AF:22:18232940-18256376:18256782:18232940-18257147:18257258:-	ENSG00000015475	BID	AF	22	-	18232840	18257258	248.846	0.7447	yes	335.386	0.719783	yes	306.369	0.731684	yes	219.872	0.744817	yes	98.2141	0.774623	yes		modified protein
ENSG00000015475;RI:22:18222115:18222254-18222848:18222942:-	ENSG00000015475	BID	RI	22	-	18222115	18222942	248.846	0.11015	yes	335.386	0.118913	yes	306.369	0.109745	yes	219.872	0.100262	yes	98.2141	0.0954774	yes		loss of function
ENSG00000015475;SE:22:18226779-18232871:18232940-18257147:-	ENSG00000015475	BID	SE	22	-	18226679	18257247	248.846	0.90985	yes	335.386	0.919946	yes	306.369	0.91949	yes	219.872	0.923037	yes	98.2141	0.907739	yes		modified protein
ENSG00000015479;A3:5:138658656-138660985:138658656-138661129:+	ENSG00000015479	MATR3	A3	5	+	138658556	138661229	141.933	0.103	yes	107.438	0.107609	yes	118.333	0.109949	yes	96.3301	0.10555	yes	74.0369	0.104322	yes		modified protein
ENSG00000015479;A5:5:138629717-138650364:138629461-138650364:+	ENSG00000015479	MATR3	A5	5	+	138629361	138650464	141.933	0.69196	yes	107.438	0.676592	no	118.333	0.675155	no	96.3301	0.674054	yes	74.0369	0.658308	no		modified protein
ENSG00000015479;A5:5:138629717-138650364:138629494-138650364:+	ENSG00000015479	MATR3	A5	5	+	138629394	138650464	141.933	0.2849	yes	107.438	0.32	yes	118.333	0.313179	yes	96.3301	0.337368	yes	74.0369	0.386354	yes		modified protein
ENSG00000015479;A5:5:138629789-138642928:138629717-138642928:+	ENSG00000015479	MATR3	A5	5	+	138629617	138643028	141.933	0.259949	yes	107.438	0.254586	yes	118.333	0.258802	yes	96.3301	0.241768	no	74.0369	0.314343	no		modified protein
ENSG00000015479;AF:5:138629369:138629494-138650364:138643932:138644016-138650364:+	ENSG00000015479	MATR3	AF	5	+	138629369	138650464	141.933	0.05615	yes	107.438	0.0594565	yes	118.333	0.0555102	yes	96.3301	0.0618848	yes	74.0369	0.0646231	yes		modified protein
ENSG00000015479;AF:5:138629431:138629461-138650364:138643932:138644016-138650364:+	ENSG00000015479	MATR3	AF	5	+	138629431	138650464	141.933	0.03735	no	107.438	0.0475	no	118.333	0.0438265	no	96.3301	0.0531414	yes	74.0369	0.0682915	no		modified protein
ENSG00000015479;AF:5:138629672:138629717-138650364:138643932:138644016-138650364:+	ENSG00000015479	MATR3	AF	5	+	138629672	138650464	141.933	0.04255	no	107.438	0.0546196	yes	118.333	0.0494388	no	96.3301	0.0585864	yes	74.0369	0.068593	yes		modified protein
ENSG00000015479;AL:5:138614818-138615624:138615748:138614818-138618428:138618834:+	ENSG00000015479	MATR3	AL	5	+	138614718	138618834	141.933	0.6871	yes	107.438	0.665246	yes	118.333	0.667092	yes	96.3301	0.650794	yes	74.0369	0.570229	no		loss of function
ENSG00000015479;RI:5:138650364:138650425-138651765:138651877:+	ENSG00000015479	MATR3	RI	5	+	138650364	138651877	141.933	0.11325	yes	107.438	0.113804	yes	118.333	0.110816	yes	96.3301	0.111832	yes	74.0369	0.0681407	yes		loss of function
ENSG00000015479;SE:5:138650425-138651386:138651427-138651765:+	ENSG00000015479	MATR3	SE	5	+	138650325	138651865	141.933	0.95465	no	107.438	0.950815	no	118.333	0.95602	no	96.3301	0.952827	no	74.0369	0.941005	yes		modified protein
ENSG00000017260;A3:3:130613181-130613434:130613181-130613552:+	ENSG00000017260	ATP2C1	A3	3	+	130613081	130613652	55.5771	0.8251	yes	106.81	0.8075	yes	112.172	0.814949	yes	100.434	0.804869	yes	33.8708	0.791212	yes		modified protein
ENSG00000017260;A5:3:130720188-130734996:130720158-130734996:+	ENSG00000017260	ATP2C1	A5	3	+	130720058	130735096	55.5771	0.8137	yes	106.81	0.815	yes	112.172	0.81852	yes	100.434	0.810157	yes	33.8708	0.798392	yes		modified protein
ENSG00000017260;AF:3:130569450:130569772-130649260:130613292:130613619-130649260:+	ENSG00000017260	ATP2C1	AF	3	+	130569450	130649360	55.5771	0.55285	yes	106.81	0.805598	yes	112.172	0.790306	yes	100.434	0.816335	yes	33.8708	0.505879	yes		modified protein
ENSG00000017260;AL:3:130718503-130720064:130721994:130718503-130734996:130735528:+	ENSG00000017260	ATP2C1	AL	3	+	130718403	130735528	55.5771	0.397	yes	106.81	0.389402	yes	112.172	0.389235	yes	100.434	0.431361	yes	33.8708	0.402714	yes		modified protein
ENSG00000017260;SE:3:130613181-130613434:130613619-130649260:+	ENSG00000017260	ATP2C1	SE	3	+	130613081	130649360	55.5771	0.73905	yes	106.81	0.730761	yes	112.172	0.752908	yes	100.434	0.743298	yes	33.8708	0.733819	yes		modified protein
ENSG00000017260;SE:3:130649370-130650866:130650982-130653466:+	ENSG00000017260	ATP2C1	SE	3	+	130649270	130653566	55.5771	0.94465	yes	106.81	0.953913	no	112.172	0.956071	no	100.434	0.950576	no	33.8708	0.927337	yes		modified protein
ENSG00000017260;SE:3:130694332-130698093:130698263-130699426:+	ENSG00000017260	ATP2C1	SE	3	+	130694232	130699526	55.5771	0.9083	yes	106.81	0.920272	yes	112.172	0.917551	yes	100.434	0.920733	yes	33.8708	0.86598	yes		modified protein
ENSG00000017260;SE:3:130718503-130720064:130720188-130734996:+	ENSG00000017260	ATP2C1	SE	3	+	130718403	130735096	55.5771	0.956	no	106.81	0.966087	no	112.172	0.967653	no	100.434	0.966702	no	33.8708	0.949648	yes		modified protein
ENSG00000018189;A3:4:71655309-71659482:71655309-71659502:+	ENSG00000018189	RUFY3	A3	4	+	71655209	71659602	16.7393	0.3461	yes	20.7563	0.387446	yes	19.5441	0.407347	yes	11.5927	0.408158	yes	11.6091	0.427286	yes		loss of function
ENSG00000018189;A5:4:71668893-71670065:71668700-71670065:+	ENSG00000018189	RUFY3	A5	4	+	71668600	71670165	16.7393	0.61215	yes	20.7563	0.632652	yes	19.5441	0.653231	yes	11.5927	0.618785	no	11.6091	0.617978	no		loss of function
ENSG00000018189;AF:4:71570518:71571011-71628236:71587712:71588468-71628236:+	ENSG00000018189	RUFY3	AF	4	+	71570518	71628336	16.7393	0.42465	yes	20.7563	0.442391	yes	19.5441	0.421378	yes	11.5927	0.447487	yes	11.6091	0.474221	yes		modified protein
ENSG00000018189;AF:4:71660390:71660611-71665858:71665122:71665592-71665858:+	ENSG00000018189	RUFY3	AF	4	+	71660390	71665958	16.7393	0.6155	yes	20.7563	0.600326	yes	19.5441	0.599592	yes	11.5927	0.598429	yes	11.6091	0.494171	yes		gain of function
ENSG00000018189;SE:4:71668700-71670065:71670133-71672233:+	ENSG00000018189	RUFY3	SE	4	+	71668600	71672333	16.7393	0.82825	yes	20.7563	0.838207	yes	19.5441	0.841786	yes	11.5927	0.806702	yes	11.6091	0.80201	yes		gain of function
ENSG00000018280;A3:2:219247825-219248966:219247825-219249042:+	ENSG00000018280	SLC11A1	A3	2	+	219247725	219249142	108.287	0.9004	yes	156.138	0.905652	yes	180.868	0.905306	yes	70.5903	0.882932	yes	71.0132	0.89407	yes		gain of function
ENSG00000018280;A3:2:219256218-219256838:219256218-219257704:+	ENSG00000018280	SLC11A1	A3	2	+	219256118	219257804	108.287	0.30205	yes	156.138	0.325652	yes	180.868	0.333469	yes	70.5903	0.293665	yes	71.0132	0.183568	yes		loss of function
ENSG00000018280;A5:2:219247825-219249042:219247793-219249042:+	ENSG00000018280	SLC11A1	A5	2	+	219247693	219249142	108.287	0.89555	yes	156.138	0.893804	yes	180.868	0.887959	yes	70.5903	0.895183	yes	71.0132	0.905427	yes		non-coding
ENSG00000018280;MX:2:219247098-219247683:219247825-219249870:219247098-219248966:219249088-219249870:+	ENSG00000018280	SLC11A1	MX	2	+	219246998	219249970	108.287	0.4522	yes	156.138	0.454402	yes	180.868	0.457398	yes	70.5903	0.429476	yes	71.0132	0.442312	yes		non-coding
ENSG00000018280;RI:2:219249870:219249989-219250135:219250208:+	ENSG00000018280	SLC11A1	RI	2	+	219249870	219250208	108.287	0.05695	yes	156.138	0.0649457	yes	180.868	0.0655102	yes	70.5903	0.0694241	yes	71.0132	0.0646734	yes		loss of function
ENSG00000018280;SE:2:219247098-219248966:219249088-219249870:+	ENSG00000018280	SLC11A1	SE	2	+	219246998	219249970	108.287	0.93315	yes	156.138	0.951467	no	180.868	0.959133	no	70.5903	0.943822	yes	71.0132	0.915427	yes		gain of function
ENSG00000018280;SE:2:219247825-219249042:219249088-219249870:+	ENSG00000018280	SLC11A1	SE	2	+	219247725	219249970	108.287	0.93575	yes	156.138	0.952663	no	180.868	0.961122	no	70.5903	0.935026	yes	71.0132	0.913166	yes		non-coding
ENSG00000018280;SE:2:219249989-219250135:219250208-219251358:+	ENSG00000018280	SLC11A1	SE	2	+	219249889	219251458	108.287	0.2321	yes	156.138	0.256304	yes	180.868	0.251684	yes	70.5903	0.301518	yes	71.0132	0.230251	yes		modified protein
ENSG00000019144;A3:11:118495775-118498021:118495775-118498024:+	ENSG00000019144	PHLDB1	A3	11	+	118495675	118498124	24.8157	0.773889	yes	36.9913	0.783043	yes	31.728	0.785255	yes	12.2981	0.762848	no	5.25323	0.716418	no		gain of function
ENSG00000019144;A5:11:118505881-118506111:118505769-118506111:+	ENSG00000019144	PHLDB1	A5	11	+	118505669	118506211	24.8157	0.461122	yes	36.9913	0.458967	yes	31.728	0.434337	yes	12.2981	0.452229	no	5.25323	0.442394	no		non-coding
ENSG00000019144;AF:11:118492078:118492253-118495650:118494801:118495227-118495650:+	ENSG00000019144	PHLDB1	AF	11	+	118492078	118495750	24.8157	0.397889	no	36.9913	0.295489	yes	31.728	0.247398	yes	12.2981	0.303297	no	5.25323	0.397157	no		non-coding
ENSG00000019144;AF:11:118502633:118502770-118506111:118502930:118505769-118506111:+	ENSG00000019144	PHLDB1	AF	11	+	118502633	118506211	24.8157	0.5359	yes	36.9913	0.453098	yes	31.728	0.429541	yes	12.2981	0.402565	yes	5.25323	0.502261	no		gain of function
ENSG00000019144;RI:11:118514790:118514892-118515365:118515409:+	ENSG00000019144	PHLDB1	RI	11	+	118514790	118515409	24.8157	0.335253	yes	36.9913	0.297826	yes	31.728	0.295026	yes	12.2981	0.364104	no	5.25323	0.418358	no		loss of function
ENSG00000019144;SE:11:118478414-118484009:118484165-118484531:+	ENSG00000019144	PHLDB1	SE	11	+	118478314	118484631	24.8157	0.25772	yes	36.9913	0.32913	yes	31.728	0.377398	yes	12.2981	0.437582	yes	5.25323	0.366993	no		loss of function
ENSG00000019144;SE:11:118486926-118495508:118495561-118495650:+	ENSG00000019144	PHLDB1	SE	11	+	118486826	118495750	24.8157	0.08355	yes	36.9913	0.134837	yes	31.728	0.160153	yes	12.2981	0.227263	yes	5.25323	0.21433	no		loss of function
ENSG00000019144;SE:11:118502770-118502876:118503013-118506111:+	ENSG00000019144	PHLDB1	SE	11	+	118502670	118506211	24.8157	0.90605	yes	36.9913	0.920435	yes	31.728	0.91551	yes	12.2981	0.856545	yes	5.25323	0.796834	no		gain of function
ENSG00000019144;SE:11:118503013-118505640:118505769-118506111:+	ENSG00000019144	PHLDB1	SE	11	+	118502913	118506211	24.8157	0.1253	yes	36.9913	0.188315	yes	31.728	0.230255	yes	12.2981	0.323737	yes	5.25323	0.281846	no		loss of function
ENSG00000019144;SE:11:118509969-118512972:118513112-118514518:+	ENSG00000019144	PHLDB1	SE	11	+	118509869	118514618	24.8157	0.0401	no	36.9913	0.0455435	no	31.728	0.0577551	yes	12.2981	0.111596	yes	5.25323	0.134187	no		modified protein
ENSG00000019144;SE:11:118514892-118515365:118515409-118516074:+	ENSG00000019144	PHLDB1	SE	11	+	118514792	118516174	24.8157	0.0408	no	36.9913	0.0419565	no	31.728	0.0488776	no	12.2981	0.0937968	yes	5.25323	0.126377	no		modified protein
ENSG00000019582;A5:5:149785884-149786444:149785884-149786715:-	ENSG00000019582	CD74	A5	5	-	149785784	149786815	1587.02	0.881	yes	1025.24	0.881033	yes	845.852	0.87801	yes	803.763	0.879372	yes	2443.6	0.867688	yes		non-coding
ENSG00000019582;SE:5:149782188-149782684:149782875-149784243:-	ENSG00000019582	CD74	SE	5	-	149782088	149784343	1587.02	0.07855	yes	1025.24	0.0764674	yes	845.852	0.0747959	yes	803.763	0.0831414	yes	2443.6	0.0847739	yes		modified protein
ENSG00000020577;A5:14:55251165-55251255:55251099-55251255:+	ENSG00000020577	SAMD4A	A5	14	+	55250999	55251355	0.892958	0.691212	no	0.846419	0.708333	no	0.493013	0.57	no	1.75421	0.733967	no	11.0573	0.806583	yes		gain of function
ENSG00000020577;RI:14:55251058:55251165-55251255:55251338:+	ENSG00000020577	SAMD4A	RI	14	+	55251058	55251338	0.892958	0.396562	no	0.846419	0.392353	no	0.493013	0.58	no	1.75421	0.325917	no	11.0573	0.397387	yes		loss of function
ENSG00000020577;SE:14:55169298-55203742:55204005-55215533:+	ENSG00000020577	SAMD4A	SE	14	+	55169198	55215633	0.892958	0.548889	no	0.846419	0.519524	no	0.493013	0.5075	no	1.75421	0.525833	no	11.0573	0.504874	yes		modified protein
ENSG00000020577;SE:14:55243258-55251058:55251165-55251255:+	ENSG00000020577	SAMD4A	SE	14	+	55243158	55251355	0.892958	0.420435	no	0.846419	0.41411	no	0.493013	0.437986	no	1.75421	0.521398	no	11.0573	0.388342	yes		modified protein
ENSG00000020633;AF:1:25254221-25255234:25255289:25254221-25256078:25256368:-	ENSG00000020633	RUNX3	AF	1	-	25254121	25256368	26.6373	0.9148	no	13.8577	0.869674	no	11.1398	0.847041	no	20.8282	0.889581	no	44.4528	0.925427	yes		gain of function
ENSG00000021355;A5:6:2840828-2841831:2840828-2842046:-	ENSG00000021355	SERPINB1	A5	6	-	2840728	2842146	48.6394	0.07535	yes	122.91	0.075	yes	143.789	0.0692857	yes	215.123	0.0635079	yes	80.7226	0.0618593	yes		loss of function
ENSG00000021355;SE:6:2838920-2839569:2839700-2840653:-	ENSG00000021355	SERPINB1	SE	6	-	2838820	2840753	48.6394	0.0432	no	122.91	0.0544565	yes	143.789	0.0588265	yes	215.123	0.0496335	no	80.7226	0.0997487	yes		modified protein
ENSG00000021355;SE:6:2840828-2841450:2841709-2842046:-	ENSG00000021355	SERPINB1	SE	6	-	2840728	2842146	48.6394	0.13595	yes	122.91	0.146902	yes	143.789	0.141786	yes	215.123	0.129791	yes	80.7226	0.141608	yes		loss of function
ENSG00000021574;SE:2:32314674-32323865:32323960-32339707:+	ENSG00000021574	SPAST	SE	2	+	32314574	32339807	10.8841	0.86495	yes	5.79291	0.827935	no	5.77133	0.83398	no	3.91146	0.781832	no	4.52733	0.791759	no		modified protein
ENSG00000021762;A5:11:3140861-3141651:3140861-3141774:-	ENSG00000021762	OSBPL5	A5	11	-	3140761	3141874	5.92542	0.844078	no	3.45022	0.815909	no	1.87835	0.789	no	2.10952	0.790833	no	11.6321	0.868265	yes		modified protein
ENSG00000021762;AF:11:3150399-3182148:3182623:3150399-3185170:3185653:-	ENSG00000021762	OSBPL5	AF	11	-	3150299	3185653	5.92542	0.480681	no	3.45022	0.487607	no	1.87835	0.482053	no	2.10952	0.486419	no	11.6321	0.493687	yes		modified protein
ENSG00000021762;AF:11:3150399-3185170:3185653:3150399-3186446:3186582:-	ENSG00000021762	OSBPL5	AF	11	-	3150299	3186582	5.92542	0.668684	no	3.45022	0.629333	no	1.87835	0.576917	no	2.10952	0.624648	no	11.6321	0.538477	yes		modified protein
ENSG00000021762;SE:11:3140861-3141651:3141854-3143227:-	ENSG00000021762	OSBPL5	SE	11	-	3140761	3143327	5.92542	0.815282	no	3.45022	0.793613	no	1.87835	0.763214	no	2.10952	0.79383	no	11.6321	0.845477	yes		modified protein
ENSG00000021776;RI:15:35166029:35166200-35166878:35167065:-	ENSG00000021776	AQR	RI	15	-	35166029	35167065	16.9989	0.0521	yes	11.918	0.064837	yes	12.8049	0.0630102	yes	9.48805	0.0704712	no	4.41315	0.0596465	no		loss of function
ENSG00000022277;SE:20:55043822-55045656:55045997-55046670:+	ENSG00000022277	RTFDC1	SE	20	+	55043722	55046770	75.0166	0.6945	yes	50.4291	0.704674	no	51.0378	0.713469	yes	39.138	0.708534	yes	31.827	0.673668	yes		non-coding
ENSG00000022277;SE:20:55043822-55046670:55046725-55047382:+	ENSG00000022277	RTFDC1	SE	20	+	55043722	55047482	75.0166	0.44405	yes	50.4291	0.457989	yes	51.0378	0.494643	yes	39.138	0.492328	yes	31.827	0.478359	yes		loss of function
ENSG00000022277;SE:20:55088484-55091991:55092045-55092162:+	ENSG00000022277	RTFDC1	SE	20	+	55088384	55092262	75.0166	0.91895	yes	50.4291	0.930326	yes	51.0378	0.928929	yes	39.138	0.93534	yes	31.827	0.92608	yes		modified protein
ENSG00000022840;A3:12:121000873-121001135:121000873-121001137:+	ENSG00000022840	RNF10	A3	12	+	121000773	121001237	224.309	0.89295	yes	177.373	0.887391	yes	191.846	0.887092	yes	181.247	0.881885	yes	146.996	0.88608	yes		gain of function
ENSG00000022840;A3:12:121000873-121001135:121000873-121001150:+	ENSG00000022840	RNF10	A3	12	+	121000773	121001250	224.309	0.13275	yes	177.373	0.137609	yes	191.846	0.131837	yes	181.247	0.135602	yes	146.996	0.14809	yes		modified protein
ENSG00000022840;MX:12:121003332-121004628:121004783-121013434:121003332-121008994:121009094-121013434:+	ENSG00000022840	RNF10	MX	12	+	121003232	121013534	224.309	0.62665	yes	177.373	0.634837	yes	191.846	0.630306	yes	181.247	0.637382	yes	146.996	0.635427	yes		loss of function
ENSG00000022840;SE:12:120972771-120977171:120977271-120984208:+	ENSG00000022840	RNF10	SE	12	+	120972671	120984308	224.309	0.11315	yes	177.373	0.13163	yes	191.846	0.131837	yes	181.247	0.133979	yes	146.996	0.151106	yes		loss of function
ENSG00000022840;SE:12:121004783-121008994:121009094-121013434:+	ENSG00000022840	RNF10	SE	12	+	121004683	121013534	224.309	0.9529	no	177.373	0.956087	no	191.846	0.959949	no	181.247	0.95712	no	146.996	0.94196	yes		gain of function
ENSG00000022840;SE:12:121009094-121012271:121012340-121013434:+	ENSG00000022840	RNF10	SE	12	+	121008994	121013534	224.309	0.0483	no	177.373	0.0701087	yes	191.846	0.0704082	yes	181.247	0.0800524	yes	146.996	0.078995	yes		loss of function
ENSG00000023041;A3:10:114203364-114204928:114203352-114204928:-	ENSG00000023041	ZDHHC6	A3	10	-	114203252	114205028	35.6223	0.8974	yes	28.2868	0.895054	yes	28.5888	0.894235	yes	20.4971	0.880576	yes	16.5203	0.873568	yes		modified protein
ENSG00000023191;A3:11:502249-504824:502181-504824:-	ENSG00000023191	RNH1	A3	11	-	502081	504924	153.982	0.6776	yes	105.19	0.653641	yes	97.6187	0.644082	yes	72.4515	0.635602	yes	89.7696	0.643869	yes		modified protein
ENSG00000023191;AF:11:502181-504427:504552:502181-507113:507264:-	ENSG00000023191	RNH1	AF	11	-	502081	507264	153.982	0.81645	yes	105.19	0.820217	yes	97.6187	0.833163	yes	72.4515	0.822565	yes	89.7696	0.797286	yes		modified protein
ENSG00000023191;AF:11:502249-506609:506821:502249-507113:507212:-	ENSG00000023191	RNH1	AF	11	-	502149	507212	153.982	0.90065	yes	105.19	0.890435	yes	97.6187	0.880204	yes	72.4515	0.863979	yes	89.7696	0.89191	yes		modified protein
ENSG00000023191;RI:11:499015:499185-499829:499999:-	ENSG00000023191	RNH1	RI	11	-	499015	499999	153.982	0.0964	yes	105.19	0.114728	yes	97.6187	0.110306	yes	72.4515	0.11466	yes	89.7696	0.0619095	yes		loss of function
ENSG00000023191;SE:11:502249-504824:504996-506609:-	ENSG00000023191	RNH1	SE	11	-	502149	506709	153.982	0.91815	yes	105.19	0.904783	yes	97.6187	0.909082	yes	72.4515	0.905759	yes	89.7696	0.914121	yes		modified protein
ENSG00000023191;SE:11:502249-504824:504996-507113:-	ENSG00000023191	RNH1	SE	11	-	502149	507213	153.982	0.4614	yes	105.19	0.414891	yes	97.6187	0.414439	yes	72.4515	0.441257	yes	89.7696	0.498543	yes		modified protein
ENSG00000023287;A3:8:53536419-53537277:53536287-53537277:-	ENSG00000023287	RB1CC1	A3	8	-	53536187	53537377	25.356	0.85595	yes	19.9989	0.858152	yes	23.5519	0.848112	yes	19.4562	0.850838	yes	13.0609	0.86608	yes		modified protein
ENSG00000023287;A5:8:53537347-53540592:53537347-53540601:-	ENSG00000023287	RB1CC1	A5	8	-	53537247	53540701	25.356	0.5827	yes	19.9989	0.590435	yes	23.5519	0.605102	yes	19.4562	0.602094	yes	13.0609	0.596231	yes		modified protein
ENSG00000023287;AL:8:53536144:53536287-53537277:53536342:53536419-53537277:-	ENSG00000023287	RB1CC1	AL	8	-	53536144	53537377	25.356	0.45885	yes	19.9989	0.449783	yes	23.5519	0.454541	yes	19.4562	0.460942	yes	13.0609	0.456231	yes		modified protein
ENSG00000023287;SE:8:53571536-53573156:53573217-53573486:-	ENSG00000023287	RB1CC1	SE	8	-	53571436	53573586	25.356	0.9517	no	19.9989	0.950924	no	23.5519	0.957077	no	19.4562	0.947068	yes	13.0609	0.904774	yes		gain of function
ENSG00000023287;SE:8:53596573-53597959:53598080-53599413:-	ENSG00000023287	RB1CC1	SE	8	-	53596473	53599513	25.356	0.89605	yes	19.9989	0.902283	yes	23.5519	0.902256	yes	19.4562	0.898895	yes	13.0609	0.862915	yes		modified protein
ENSG00000023287;SE:8:53598080-53598497:53598716-53599413:-	ENSG00000023287	RB1CC1	SE	8	-	53597980	53599513	25.356	0.04765	no	19.9989	0.0480328	no	23.5519	0.0440722	no	19.4562	0.0439153	no	13.0609	0.0897423	yes		loss of function
ENSG00000023330;A3:3:52232271-52233226:52232271-52233237:+	ENSG00000023330	ALAS1	A3	3	+	52232171	52233337	49.2731	0.84935	yes	41.5642	0.851739	yes	40.0745	0.841378	yes	47.5189	0.842042	yes	41.4783	0.842462	yes		modified protein
ENSG00000023330;A3:3:52232864-52233226:52232864-52233237:+	ENSG00000023330	ALAS1	A3	3	+	52232764	52233337	49.2731	0.87255	yes	41.5642	0.865163	yes	40.0745	0.857194	yes	47.5189	0.869686	yes	41.4783	0.855276	yes		modified protein
ENSG00000023330;SE:3:52232271-52232688:52232864-52233226:+	ENSG00000023330	ALAS1	SE	3	+	52232171	52233326	49.2731	0.1801	yes	41.5642	0.183478	yes	40.0745	0.190102	yes	47.5189	0.179319	yes	41.4783	0.17402	yes		modified protein
ENSG00000023445;SE:11:102188302-102190608:102190737-102192568:+	ENSG00000023445	BIRC3	SE	11	+	102188202	102192668	39.0026	0.1499	yes	55.6651	0.158804	yes	60.6159	0.157806	yes	78.9156	0.163822	yes	34.3206	0.17608	yes		loss of function
ENSG00000023697;A3:12:16109967-16111122:16109967-16111174:+	ENSG00000023697	DERA	A3	12	+	16109867	16111274	10.3902	0.905779	yes	5.39915	0.877679	no	5.23446	0.869194	no	3.83868	0.846935	no	3.36239	0.826882	no		gain of function
ENSG00000023697;SE:12:16115881-16135242:16135370-16185476:+	ENSG00000023697	DERA	SE	12	+	16115781	16185576	10.3902	0.92525	yes	5.39915	0.895707	no	5.23446	0.896582	no	3.83868	0.875445	no	3.36239	0.855606	no		modified protein
ENSG00000023734;SE:12:16035753-16036475:16036610-16042862:+	ENSG00000023734	STRAP	SE	12	+	16035653	16042962	55.0004	0.94865	yes	49.8325	0.953043	no	60.692	0.953827	no	48.5237	0.94801	yes	20.0414	0.914925	yes		modified protein
ENSG00000023734;SE:12:16052987-16053881:16053946-16055851:+	ENSG00000023734	STRAP	SE	12	+	16052887	16055951	55.0004	0.92085	yes	49.8325	0.928804	yes	60.692	0.923469	yes	48.5237	0.923141	yes	20.0414	0.930955	yes		modified protein
ENSG00000023902;SE:1:150129209-150129579:150129680-150131014:+	ENSG00000023902	PLEKHO1	SE	1	+	150129109	150131114	195.371	0.88295	yes	147.391	0.885924	yes	131.503	0.889541	yes	156.686	0.887749	yes	174.26	0.889497	yes		modified protein
ENSG00000023909;AF:1:94370144-94374221:94374480:94370144-94374594:94374966:-	ENSG00000023909	GCLM	AF	1	-	94370044	94374966	153.2	0.95505	no	177.773	0.95962	no	201.479	0.956224	no	176.913	0.948639	yes	133.916	0.896432	yes		gain of function
ENSG00000024048;MX:6:42583828-42584978:42585076-42600290:42583828-42585147:42585245-42600290:+	ENSG00000024048	UBR2	MX	6	+	42583728	42600390	20.4422	0.1492	yes	12.2269	0.135815	yes	12.4878	0.129436	yes	11.6412	0.143403	yes	11.068	0.142613	yes		modified protein
ENSG00000024048;SE:6:42600642-42601986:42602032-42603156:+	ENSG00000024048	UBR2	SE	6	+	42600542	42603256	20.4422	0.11245	yes	12.2269	0.141202	yes	12.4878	0.135436	yes	11.6412	0.136508	yes	11.068	0.191616	yes		modified protein
ENSG00000024048;SE:6:42641931-42643794:42643929-42644521:+	ENSG00000024048	UBR2	SE	6	+	42641831	42644621	20.4422	0.97275	no	12.2269	0.959891	no	12.4878	0.960408	no	11.6412	0.95534	no	11.068	0.943819	yes		modified protein
ENSG00000025708;A3:22:50964585-50964675:50964570-50964675:-	ENSG00000025708	TYMP	A3	22	-	50964470	50964775	470.174	0.077043	no	381.221	0.0794611	no	252.139	0.0857647	no	365.253	0.0934463	no	740.945	0.0734737	yes		modified protein
ENSG00000025708;A3:22:50968160-50968333:50968148-50968333:-	ENSG00000025708	TYMP	A3	22	-	50968048	50968433	470.174	0.2239	yes	381.221	0.235489	yes	252.139	0.250816	yes	365.253	0.238796	yes	740.945	0.2	yes		modified protein
ENSG00000025708;SE:22:50965167-50965594:50965712-50966017:-	ENSG00000025708	TYMP	SE	22	-	50965067	50966117	470.174	0.88265	yes	381.221	0.911141	yes	252.139	0.899643	yes	365.253	0.922199	yes	740.945	0.933668	yes		gain of function
ENSG00000025708;SE:22:50966146-50966941:50967039-50967565:-	ENSG00000025708	TYMP	SE	22	-	50966046	50967665	470.174	0.9462	yes	381.221	0.94288	yes	252.139	0.936327	yes	365.253	0.940681	yes	740.945	0.954372	no		modified protein
ENSG00000025770;A3:22:50960038-50960170:50960038-50960174:+	ENSG00000025770	NCAPH2	A3	22	+	50959938	50960274	20.0842	0.89355	yes	14.4376	0.877011	yes	13.688	0.880663	yes	11.4219	0.85377	yes	26.1002	0.829296	yes		gain of function
ENSG00000025770;A3:22:50960844-50960927:50960844-50960930:+	ENSG00000025770	NCAPH2	A3	22	+	50960744	50961030	20.0842	0.1774	yes	14.4376	0.195191	yes	13.688	0.192857	yes	11.4219	0.212775	yes	26.1002	0.249749	yes		modified protein
ENSG00000025770;AF:22:50946675:50946874-50955856:50954947:50954977-50955856:+	ENSG00000025770	NCAPH2	AF	22	+	50946675	50955956	20.0842	0.8105	yes	14.4376	0.769076	no	13.688	0.774541	no	11.4219	0.740995	no	26.1002	0.68399	no		gain of function
ENSG00000025770;RI:22:50961446:50961595-50961664:50961901:+	ENSG00000025770	NCAPH2	RI	22	+	50961446	50961901	20.0842	0.14565	yes	14.4376	0.160163	yes	13.688	0.161633	yes	11.4219	0.172827	yes	26.1002	0.495628	yes		modified protein
ENSG00000025770;SE:22:50946874-50954149:50954203-50954876:+	ENSG00000025770	NCAPH2	SE	22	+	50946774	50954976	20.0842	0.06675	yes	14.4376	0.0866848	yes	13.688	0.0853571	yes	11.4219	0.0909948	yes	26.1002	0.125779	yes		loss of function
ENSG00000025770;SE:22:50946874-50954876:50954977-50955856:+	ENSG00000025770	NCAPH2	SE	22	+	50946774	50955956	20.0842	0.9383	yes	14.4376	0.923641	no	13.688	0.927551	no	11.4219	0.908063	no	26.1002	0.884673	no		modified protein
ENSG00000025800;A5:1:32622546-32622947:32622528-32622947:+	ENSG00000025800	KPNA6	A5	1	+	32622428	32623047	14.1431	0.946	yes	11.9964	0.934076	yes	12.9305	0.941582	yes	12.3746	0.937225	yes	7.38721	0.899949	no		gain of function
ENSG00000026025;RI:10:17277168:17277388-17277845:17278378:+	ENSG00000026025	VIM	RI	10	+	17277168	17278378	2395.23	0.0522	yes	1789.83	0.0727174	yes	1417.3	0.070051	yes	861.777	0.0809424	yes	2367.35	0.0319095	no		loss of function
ENSG00000026103;A5:10:90751383-90762786:90751113-90762786:+	ENSG00000026103	FAS	A5	10	+	90751013	90762886	9.32481	0.545902	no	8.19332	0.574901	no	7.37311	0.554162	no	11.431	0.62674	no	30.8154	0.597186	yes		non-coding
ENSG00000026103;AF:10:90750634:90750663-90762786:90750777:90750969-90762786:+	ENSG00000026103	FAS	AF	10	+	90750634	90762886	9.32481	0.78855	no	8.19332	0.781111	no	7.37311	0.784541	no	11.431	0.802421	yes	30.8154	0.798442	yes		gain of function
ENSG00000026103;AF:10:90750634:90750663-90762786:90751045:90751383-90762786:+	ENSG00000026103	FAS	AF	10	+	90750634	90762886	9.32481	0.851364	no	8.19332	0.84309	no	7.37311	0.84299	no	11.431	0.849791	yes	30.8154	0.940201	yes		gain of function
ENSG00000026103;AF:10:90750777:90750969-90762786:90751045:90751383-90762786:+	ENSG00000026103	FAS	AF	10	+	90750777	90762886	9.32481	0.611897	no	8.19332	0.603371	no	7.37311	0.595532	no	11.431	0.57873	yes	30.8154	0.78804	yes		non-coding
ENSG00000026103;MX:10:90770357-90770510:90770572-90773100:90770357-90771756:90771838-90773100:+	ENSG00000026103	FAS	MX	10	+	90770257	90773200	9.32481	0.63285	no	8.19332	0.64212	no	7.37311	0.637897	no	11.431	0.657853	no	30.8154	0.681558	yes		loss of function
ENSG00000026103;MX:10:90770572-90771756:90771838-90773876:90770572-90773100:90773124-90773876:+	ENSG00000026103	FAS	MX	10	+	90770472	90773976	9.32481	0.65925	no	8.19332	0.638043	no	7.37311	0.664082	no	11.431	0.660576	no	30.8154	0.664422	yes		gain of function
ENSG00000026103;SE:10:90762951-90767457:90767594-90770296:+	ENSG00000026103	FAS	SE	10	+	90762851	90770396	9.32481	0.89055	no	8.19332	0.884565	no	7.37311	0.874439	no	11.431	0.9	yes	30.8154	0.95201	no		gain of function
ENSG00000026103;SE:10:90767594-90768646:90768754-90770296:+	ENSG00000026103	FAS	SE	10	+	90767494	90770396	9.32481	0.93235	no	8.19332	0.92212	no	7.37311	0.914847	no	11.431	0.935445	yes	30.8154	0.972111	no		gain of function
ENSG00000026103;SE:10:90770357-90770510:90770572-90771756:+	ENSG00000026103	FAS	SE	10	+	90770257	90771856	9.32481	0.89065	no	8.19332	0.88462	no	7.37311	0.8825	no	11.431	0.906702	yes	30.8154	0.945528	yes		modified protein
ENSG00000026103;SE:10:90771838-90773100:90773124-90773876:+	ENSG00000026103	FAS	SE	10	+	90771738	90773976	9.32481	0.89185	no	8.19332	0.876957	no	7.37311	0.852347	no	11.431	0.880105	yes	30.8154	0.94201	yes		modified protein
ENSG00000026297;SE:6:167366036-167368983:167369115-167369585:-	ENSG00000026297	RNASET2	SE	6	-	167365936	167369685	29.1925	0.10035	no	18.748	0.134728	no	15.7034	0.166701	no	20.2016	0.136	no	67.9597	0.0507538	yes		modified protein
ENSG00000026508;A3:11:35222742-35223215:35222742-35223218:+	ENSG00000026508	CD44	A3	11	+	35222642	35223318	1009.65	0.55935	yes	2010.58	0.554565	yes	2316.36	0.548929	yes	2655.98	0.541309	yes	624.189	0.552613	yes		modified protein
ENSG00000026508;A3:11:35226187-35227659:35226187-35227662:+	ENSG00000026508	CD44	A3	11	+	35226087	35227762	1009.65	0.8523	yes	2010.58	0.85587	yes	2316.36	0.856122	yes	2655.98	0.856335	yes	624.189	0.856482	yes		modified protein
ENSG00000026508;AF:11:35222630:35222742-35226059:35223226:35223334-35226059:+	ENSG00000026508	CD44	AF	11	+	35222630	35226159	1009.65	0.1257	yes	2010.58	0.1075	yes	2316.36	0.10898	yes	2655.98	0.10288	yes	624.189	0.102663	yes		modified protein
ENSG00000026508;AL:11:35240934-35243201:35243278:35240934-35250676:35251336:+	ENSG00000026508	CD44	AL	11	+	35240834	35251336	1009.65	0.50415	yes	2010.58	0.504946	yes	2316.36	0.505	yes	2655.98	0.498482	yes	624.189	0.476382	yes		modified protein
ENSG00000026508;MX:11:35211612-35219668:35219793-35236399:35211612-35232793:35232996-35236399:+	ENSG00000026508	CD44	MX	11	+	35211512	35236499	1009.65	0.19385	yes	2010.58	0.206196	yes	2316.36	0.206735	yes	2655.98	0.235864	yes	624.189	0.228342	yes		modified protein
ENSG00000026508;SE:11:35211612-35219668:35219793-35222629:+	ENSG00000026508	CD44	SE	11	+	35211512	35222729	1009.65	0.81295	yes	2010.58	0.793587	yes	2316.36	0.790918	yes	2655.98	0.781152	yes	624.189	0.761307	yes		modified protein
ENSG00000026508;SE:11:35211612-35232793:35232996-35236399:+	ENSG00000026508	CD44	SE	11	+	35211512	35236499	1009.65	0.228	yes	2010.58	0.338315	yes	2316.36	0.349643	yes	2655.98	0.408115	yes	624.189	0.343015	yes		modified protein
ENSG00000026508;SE:11:35226187-35227662:35227790-35229652:+	ENSG00000026508	CD44	SE	11	+	35226087	35229752	1009.65	0.92915	yes	2010.58	0.940109	yes	2316.36	0.939133	yes	2655.98	0.956073	no	624.189	0.957538	no		modified protein
ENSG00000026508;SE:11:35231601-35232793:35232996-35236399:+	ENSG00000026508	CD44	SE	11	+	35231501	35236499	1009.65	0.9583	no	2010.58	0.962826	no	2316.36	0.96301	no	2655.98	0.969476	no	624.189	0.948141	yes		modified protein
ENSG00000026652;A3:6:161570321-161574378:161570287-161574378:-	ENSG00000026652	AGPAT4	A3	6	-	161570187	161574478	12.8254	0.5752	yes	22.5256	0.600543	yes	22.6426	0.573214	yes	18.5301	0.576545	yes	10.3707	0.584171	yes		gain of function
ENSG00000026652;RI:6:161574378:161574531-161575181:161575342:-	ENSG00000026652	AGPAT4	RI	6	-	161574378	161575342	12.8254	0.54205	yes	22.5256	0.506576	yes	22.6426	0.502449	yes	18.5301	0.448691	yes	10.3707	0.399347	yes		modified protein
ENSG00000026652;SE:6:161575342-161586609:161586745-161587280:-	ENSG00000026652	AGPAT4	SE	6	-	161575242	161587380	12.8254	0.7098	yes	22.5256	0.750652	yes	22.6426	0.764643	yes	18.5301	0.771152	yes	10.3707	0.724271	yes		modified protein
ENSG00000026652;SE:6:161575342-161587280:161587449-161653068:-	ENSG00000026652	AGPAT4	SE	6	-	161575242	161653168	12.8254	0.85205	yes	22.5256	0.875435	yes	22.6426	0.878469	yes	18.5301	0.861204	yes	10.3707	0.801055	yes		modified protein
ENSG00000026751;MX:1:160719883-160720094:160720213-160721976:160719883-160721135:160721238-160721976:+	ENSG00000026751	SLAMF7	MX	1	+	160719783	160722076	367.874	0.6208	yes	1466.85	0.609511	yes	1282.28	0.60699	yes	2520.85	0.60623	yes	1319.61	0.629899	yes		modified protein
ENSG00000026751;SE:1:160709146-160709302:160709540-160717984:+	ENSG00000026751	SLAMF7	SE	1	+	160709046	160718084	367.874	0.0407	no	1466.85	0.0388043	no	1282.28	0.0390306	no	2520.85	0.0328796	no	1319.61	0.0774372	yes		loss of function
ENSG00000026751;SE:1:160718304-160721135:160721238-160721976:+	ENSG00000026751	SLAMF7	SE	1	+	160718204	160722076	367.874	0.8873	yes	1466.85	0.913804	yes	1282.28	0.915561	yes	2520.85	0.921047	yes	1319.61	0.919648	yes		modified protein
ENSG00000026751;SE:1:160719883-160720094:160720213-160721135:+	ENSG00000026751	SLAMF7	SE	1	+	160719783	160721235	367.874	0.91945	yes	1466.85	0.935978	yes	1282.28	0.937194	yes	2520.85	0.939267	yes	1319.61	0.934623	yes		modified protein
ENSG00000026950;A3:6:26402640-26405586:26402640-26405600:+	ENSG00000026950	BTN3A1	A3	6	+	26402540	26405700	9.00672	0.1348	no	11.4786	0.111967	yes	8.22417	0.139179	no	15.189	0.0962827	yes	22.0092	0.0766332	yes		modified protein
ENSG00000026950;A3:6:26402640-26405600:26402640-26405732:+	ENSG00000026950	BTN3A1	A3	6	+	26402540	26405832	9.00672	0.90565	no	11.4786	0.919457	yes	8.22417	0.90051	no	15.189	0.93178	yes	22.0092	0.942613	yes		modified protein
ENSG00000026950;A3:6:26402640-26405600:26402640-26405770:+	ENSG00000026950	BTN3A1	A3	6	+	26402540	26405870	9.00672	0.88585	no	11.4786	0.895489	yes	8.22417	0.885969	no	15.189	0.908115	yes	22.0092	0.922915	yes		modified protein
ENSG00000026950;A3:6:26406484-26407899:26406484-26408055:+	ENSG00000026950	BTN3A1	A3	6	+	26406384	26408155	9.00672	0.84345	no	11.4786	0.848152	yes	8.22417	0.852194	no	15.189	0.84356	yes	22.0092	0.866583	yes		modified protein
ENSG00000026950;A3:6:26411809-26412640:26411809-26412933:+	ENSG00000026950	BTN3A1	A3	6	+	26411709	26413033	9.00672	0.6599	no	11.4786	0.684674	yes	8.22417	0.664082	no	15.189	0.688168	yes	22.0092	0.648543	yes		modified protein
ENSG00000026950;A3:6:26411809-26412933:26411809-26413397:+	ENSG00000026950	BTN3A1	A3	6	+	26411709	26413497	9.00672	0.6268	no	11.4786	0.618098	yes	8.22417	0.644949	no	15.189	0.610419	yes	22.0092	0.583719	yes		modified protein
ENSG00000026950;AL:6:26411809-26412640:26413148:26411809-26413397:26414301:+	ENSG00000026950	BTN3A1	AL	6	+	26411709	26414301	9.00672	0.8212	no	11.4786	0.826793	yes	8.22417	0.819949	no	15.189	0.822618	yes	22.0092	0.837588	yes		modified protein
ENSG00000027697;A3:6:137524867-137525469:137524822-137525469:-	ENSG00000027697	IFNGR1	A3	6	-	137524722	137525569	174.732	0.0623	yes	101.612	0.05625	yes	102.807	0.055102	yes	64.3651	0.0567539	yes	51.334	0.0658291	yes		modified protein
ENSG00000027697;SE:6:137528214-137536404:137536514-137540380:-	ENSG00000027697	IFNGR1	SE	6	-	137528114	137540480	174.732	0.04575	no	101.612	0.0480435	no	102.807	0.0492347	no	64.3651	0.0536126	yes	51.334	0.0662814	yes		modified protein
ENSG00000028116;A3:2:58273956-58275962:58273956-58276016:+	ENSG00000028116	VRK2	A3	2	+	58273856	58276116	45.0369	0.9377	yes	30.0064	0.925707	no	30.8517	0.9125	yes	42.4845	0.929424	yes	39.2296	0.937889	yes		modified protein
ENSG00000028116;A5:2:58274003-58275962:58273956-58275962:+	ENSG00000028116	VRK2	A5	2	+	58273856	58276062	45.0369	0.46715	yes	30.0064	0.501848	yes	30.8517	0.508112	yes	42.4845	0.498115	yes	39.2296	0.479447	yes		modified protein
ENSG00000028116;SE:2:58276102-58285487:58285623-58311224:+	ENSG00000028116	VRK2	SE	2	+	58276002	58311324	45.0369	0.0827	yes	30.0064	0.0903804	yes	30.8517	0.0961224	yes	42.4845	0.105707	yes	39.2296	0.10995	yes		loss of function
ENSG00000028116;SE:2:58373609-58381889:58381937-58386484:+	ENSG00000028116	VRK2	SE	2	+	58373509	58386584	45.0369	0.18365	yes	30.0064	0.20712	yes	30.8517	0.214082	yes	42.4845	0.201361	yes	39.2296	0.238894	yes		modified protein
ENSG00000028137;SE:1:12227226-12248853:12248952-12251014:+	ENSG00000028137	TNFRSF1B	SE	1	+	12227126	12251114	209.63	0.9444	yes	688.468	0.949402	yes	1063.43	0.953673	no	1150.44	0.954084	no	105.796	0.939749	yes		gain of function
ENSG00000028203;A3:12:95650398-95650926:95650398-95650930:+	ENSG00000028203	VEZT	A3	12	+	95650298	95651030	11.4108	0.88545	yes	8.90613	0.862609	no	9.33324	0.864051	no	6.81458	0.811765	no	3.38396	0.751807	no		gain of function
ENSG00000028203;A3:12:95660408-95663815:95660408-95663827:+	ENSG00000028203	VEZT	A3	12	+	95660308	95663927	11.4108	0.52035	yes	8.90613	0.524946	no	9.33324	0.527041	no	6.81458	0.527801	no	3.38396	0.516524	no		modified protein
ENSG00000028203;A3:12:95663964-95668518:95663964-95668522:+	ENSG00000028203	VEZT	A3	12	+	95663864	95668622	11.4108	0.92435	yes	8.90613	0.915163	no	9.33324	0.915867	no	6.81458	0.906859	no	3.38396	0.850383	no		gain of function
ENSG00000028203;AL:12:95650398-95650926:95650957:95650398-95660133:95660409:+	ENSG00000028203	VEZT	AL	12	+	95650298	95660409	11.4108	0.85285	yes	8.90613	0.827989	no	9.33324	0.824133	no	6.81458	0.811571	no	3.38396	0.749548	no		modified protein
ENSG00000028203;MX:12:95611662-95617956:95618012-95645716:95611662-95635940:95636040-95645716:+	ENSG00000028203	VEZT	MX	12	+	95611562	95645816	11.4108	0.510251	yes	8.90613	0.497017	no	9.33324	0.484718	no	6.81458	0.515359	no	3.38396	0.478303	no		gain of function
ENSG00000028203;MX:12:95611662-95617956:95618012-95645716:95611662-95637717:95637785-95645716:+	ENSG00000028203	VEZT	MX	12	+	95611562	95645816	11.4108	0.611026	yes	8.90613	0.597	no	9.33324	0.580158	no	6.81458	0.570659	no	3.38396	0.575766	no		gain of function
ENSG00000028203;MX:12:95645847-95650326:95650398-95660133:95645847-95656682:95656857-95660133:+	ENSG00000028203	VEZT	MX	12	+	95645747	95660233	11.4108	0.30195	yes	8.90613	0.304511	no	9.33324	0.313316	no	6.81458	0.29623	no	3.38396	0.302764	no		loss of function
ENSG00000028203;SE:12:95611662-95617956:95618012-95645716:+	ENSG00000028203	VEZT	SE	12	+	95611562	95645816	11.4108	0.12395	yes	8.90613	0.146304	no	9.33324	0.139949	no	6.81458	0.157225	no	3.38396	0.219175	no		modified protein
ENSG00000028203;SE:12:95645847-95650326:95650398-95650930:+	ENSG00000028203	VEZT	SE	12	+	95645747	95651030	11.4108	0.8693	yes	8.90613	0.853043	no	9.33324	0.859235	no	6.81458	0.815263	no	3.38396	0.745521	no		non-coding
ENSG00000028203;SE:12:95645847-95656682:95656857-95660133:+	ENSG00000028203	VEZT	SE	12	+	95645747	95660233	11.4108	0.9376	yes	8.90613	0.924891	no	9.33324	0.931735	no	6.81458	0.912775	no	3.38396	0.846533	no		gain of function
ENSG00000028203;SE:12:95650398-95650926:95651015-95656682:+	ENSG00000028203	VEZT	SE	12	+	95650298	95656782	11.4108	0.8872	yes	8.90613	0.872011	no	9.33324	0.879796	no	6.81458	0.853455	no	3.38396	0.759643	no		modified protein
ENSG00000028203;SE:12:95690034-95692638:95692719-95693941:+	ENSG00000028203	VEZT	SE	12	+	95689934	95694041	11.4108	0.2033	yes	8.90613	0.29163	no	9.33324	0.296582	no	6.81458	0.284031	no	3.38396	0.288223	no		loss of function
ENSG00000028277;A3:19:42596422-42597981:42596286-42597981:-	ENSG00000028277	POU2F2	A3	19	-	42596186	42598081	29.1	0.8453	yes	50.4809	0.865326	yes	58.8169	0.874388	yes	40.1586	0.853089	yes	6.70174	0.685866	no		modified protein
ENSG00000028277;A3:19:42600395-42603679:42600347-42603679:-	ENSG00000028277	POU2F2	A3	19	-	42600247	42603779	29.1	0.54765	yes	50.4809	0.541087	yes	58.8169	0.545153	yes	40.1586	0.555602	yes	6.70174	0.532362	no		modified protein
ENSG00000028277;SE:19:42595743-42596019:42596092-42596221:-	ENSG00000028277	POU2F2	SE	19	-	42595643	42596321	29.1	0.36945	yes	50.4809	0.36125	yes	58.8169	0.363571	yes	40.1586	0.394607	yes	6.70174	0.42187	no		modified protein
ENSG00000028277;SE:19:42603973-42621402:42621584-42626278:-	ENSG00000028277	POU2F2	SE	19	-	42603873	42626378	29.1	0.929	yes	50.4809	0.946359	yes	58.8169	0.955051	no	40.1586	0.93623	yes	6.70174	0.811457	no		modified protein
ENSG00000028310;A3:5:869519-870588:869509-870588:-	ENSG00000028310	BRD9	A3	5	-	869409	870688	21.4692	0.52485	yes	21.2781	0.558641	yes	24.5497	0.571633	yes	21.0039	0.588063	yes	7.99495	0.528454	no		non-coding
ENSG00000028310;A3:5:886882-887476:886822-887476:-	ENSG00000028310	BRD9	A3	5	-	886722	887576	21.4692	0.21055	yes	21.2781	0.211848	yes	24.5497	0.203163	yes	21.0039	0.208901	yes	7.99495	0.254444	no		modified protein
ENSG00000028310;A3:5:889280-889702:889275-889702:-	ENSG00000028310	BRD9	A3	5	-	889175	889802	21.4692	0.92745	yes	21.2781	0.924348	yes	24.5497	0.930102	yes	21.0039	0.921047	yes	7.99495	0.846705	no		modified protein
ENSG00000028310;A3:5:889881-891270:889762-891270:-	ENSG00000028310	BRD9	A3	5	-	889662	891370	21.4692	0.27885	yes	21.2781	0.278533	yes	24.5497	0.273622	yes	21.0039	0.279895	yes	7.99495	0.35089	no		modified protein
ENSG00000028310;RI:5:868722:868919-869153:869234:-	ENSG00000028310	BRD9	RI	5	-	868722	869234	21.4692	0.71615	yes	21.2781	0.691196	yes	24.5497	0.674694	yes	21.0039	0.641518	yes	7.99495	0.604923	no		non-coding
ENSG00000028310;SE:5:865696-868722:869234-869360:-	ENSG00000028310	BRD9	SE	5	-	865596	869460	21.4692	0.43385	yes	21.2781	0.420272	yes	24.5497	0.390816	yes	21.0039	0.400105	yes	7.99495	0.429799	no		non-coding
ENSG00000028310;SE:5:865696-869360:869519-870588:-	ENSG00000028310	BRD9	SE	5	-	865596	870688	21.4692	0.1563	yes	21.2781	0.212663	yes	24.5497	0.233112	yes	21.0039	0.274188	yes	7.99495	0.225528	no		loss of function
ENSG00000028310;SE:5:868919-869153:869234-869360:-	ENSG00000028310	BRD9	SE	5	-	868819	869460	21.4692	0.513851	no	21.2781	0.520743	yes	24.5497	0.556789	yes	21.0039	0.570582	yes	7.99495	0.503273	no		non-coding
ENSG00000028310;SE:5:880004-884053:884185-886707:-	ENSG00000028310	BRD9	SE	5	-	879904	886807	21.4692	0.94995	no	21.2781	0.943533	yes	24.5497	0.948878	yes	21.0039	0.940733	no	7.99495	0.86407	no		gain of function
ENSG00000028310;SE:5:881297-883466:883565-884053:-	ENSG00000028310	BRD9	SE	5	-	881197	884153	21.4692	0.1647	yes	21.2781	0.228913	yes	24.5497	0.234235	yes	21.0039	0.258429	yes	7.99495	0.296784	no		loss of function
ENSG00000028528;A3:15:64420005-64422072:64420005-64422115:+	ENSG00000028528	SNX1	A3	15	+	64419905	64422215	119.427	0.0373	no	63.415	0.0367391	no	62.2669	0.0358673	no	52.5678	0.0378534	no	70.3015	0.0572864	yes		loss of function
ENSG00000028528;AL:15:64424091-64424539:64424575:64424091-64426863:64427153:+	ENSG00000028528	SNX1	AL	15	+	64423991	64427153	119.427	0.96935	no	63.415	0.946576	yes	62.2669	0.94551	yes	52.5678	0.935288	yes	70.3015	0.949095	yes		gain of function
ENSG00000028528;AL:15:64429131-64429767:64430205:64429131-64430241:64432074:+	ENSG00000028528	SNX1	AL	15	+	64429031	64432074	119.427	0.1	yes	63.415	0.0842391	yes	62.2669	0.0836224	yes	52.5678	0.073089	yes	70.3015	0.149045	yes		modified protein
ENSG00000028839;SE:6:134274563-134289993:134290095-134301220:+	ENSG00000028839	TBPL1	SE	6	+	134274463	134301320	10.981	0.06735	yes	9.19706	0.0851087	no	10.407	0.0829592	yes	9.9651	0.0941361	no	5.02029	0.138593	no		modified protein
ENSG00000029363;A3:6:136599914-136600901:136599908-136600901:-	ENSG00000029363	BCLAF1	A3	6	-	136599808	136601001	54.3799	0.909	yes	47.4981	0.914565	yes	54.3369	0.912143	yes	47.9404	0.906021	yes	22.7497	0.899444	yes		modified protein
ENSG00000029363;SE:6:136582615-136588167:136588313-136589300:-	ENSG00000029363	BCLAF1	SE	6	-	136582515	136589400	54.3799	0.5803	yes	47.4981	0.558315	yes	54.3369	0.552041	yes	47.9404	0.521832	yes	22.7497	0.526985	yes		modified protein
ENSG00000029363;SE:6:136589477-136590279:136590441-136590575:-	ENSG00000029363	BCLAF1	SE	6	-	136589377	136590675	54.3799	0.2252	yes	47.4981	0.242011	yes	54.3369	0.22398	yes	47.9404	0.218848	yes	22.7497	0.289799	yes		loss of function
ENSG00000029363;SE:6:136590750-136591461:136591521-136593133:-	ENSG00000029363	BCLAF1	SE	6	-	136590650	136593233	54.3799	0.0587	yes	47.4981	0.0651087	yes	54.3369	0.0708673	yes	47.9404	0.0742932	yes	22.7497	0.0894975	yes		loss of function
ENSG00000029363;SE:6:136594325-136595101:136595327-136596670:-	ENSG00000029363	BCLAF1	SE	6	-	136594225	136596770	54.3799	0.0708	yes	47.4981	0.0786413	yes	54.3369	0.0703571	yes	47.9404	0.0670157	yes	22.7497	0.116985	yes		loss of function
ENSG00000029363;SE:6:136597127-136597606:136597646-136599003:-	ENSG00000029363	BCLAF1	SE	6	-	136597027	136599103	54.3799	0.6039	yes	47.4981	0.572609	yes	54.3369	0.570561	yes	47.9404	0.53644	yes	22.7497	0.548543	yes		loss of function
ENSG00000029364;AF:14:69864732:69865167-69890811:69866087:69866182-69890811:+	ENSG00000029364	SLC39A9	AF	14	+	69864732	69890911	20.109	0.0594	yes	16.732	0.09875	yes	19.7646	0.106837	yes	18.1999	0.150628	yes	8.01126	0.193568	no		loss of function
ENSG00000029364;AF:14:69865103:69865320-69890811:69866087:69866182-69890811:+	ENSG00000029364	SLC39A9	AF	14	+	69865103	69890911	20.109	0.12075	yes	16.732	0.167663	yes	19.7646	0.181276	yes	18.1999	0.218743	yes	8.01126	0.269196	no		loss of function
ENSG00000029364;AL:14:69922583-69925080:69927268:69922583-69928414:69929105:+	ENSG00000029364	SLC39A9	AL	14	+	69922483	69929105	20.109	0.5798	yes	16.732	0.562391	yes	19.7646	0.564847	no	18.1999	0.546963	no	8.01126	0.609799	no		modified protein
ENSG00000029364;MX:14:69890919-69908786:69908983-69921529:69890919-69919958:69920026-69921529:+	ENSG00000029364	SLC39A9	MX	14	+	69890819	69921629	20.109	0.6302	yes	16.732	0.623478	yes	19.7646	0.610612	yes	18.1999	0.607592	yes	8.01126	0.618844	no		modified protein
ENSG00000029364;SE:14:69890919-69908549:69908689-69908786:+	ENSG00000029364	SLC39A9	SE	14	+	69890819	69908886	20.109	0.143	yes	16.732	0.206467	yes	19.7646	0.219439	yes	18.1999	0.273927	yes	8.01126	0.282362	no		loss of function
ENSG00000029364;SE:14:69890919-69908786:69908983-69919958:+	ENSG00000029364	SLC39A9	SE	14	+	69890819	69920058	20.109	0.9243	yes	16.732	0.923043	yes	19.7646	0.930051	yes	18.1999	0.93178	yes	8.01126	0.889045	no		modified protein
ENSG00000029364;SE:14:69908983-69919958:69920026-69921529:+	ENSG00000029364	SLC39A9	SE	14	+	69908883	69921629	20.109	0.89815	yes	16.732	0.906739	yes	19.7646	0.910357	yes	18.1999	0.917016	yes	8.01126	0.866231	no		modified protein
ENSG00000029364;SE:14:69922583-69925080:69925446-69928414:+	ENSG00000029364	SLC39A9	SE	14	+	69922483	69928514	20.109	0.92575	yes	16.732	0.919728	yes	19.7646	0.927602	no	18.1999	0.92733	no	8.01126	0.878492	no		loss of function
ENSG00000029725;SE:17:5185815-5211989:5212117-5235244:+	ENSG00000029725	RABEP1	SE	17	+	5185715	5235344	24.2775	0.93535	yes	21.2825	0.938478	yes	22.6231	0.94301	yes	18.3377	0.935079	yes	9.80373	0.891859	no		modified protein
ENSG00000029725;SE:17:5257785-5259803:5259868-5264503:+	ENSG00000029725	RABEP1	SE	17	+	5257685	5264603	24.2775	0.1112	yes	21.2825	0.129402	yes	22.6231	0.125102	yes	18.3377	0.127592	yes	9.80373	0.153317	no		modified protein
ENSG00000029725;SE:17:5281527-5283659:5283757-5284684:+	ENSG00000029725	RABEP1	SE	17	+	5281427	5284784	24.2775	0.94065	yes	21.2825	0.936033	yes	22.6231	0.936224	yes	18.3377	0.930995	yes	9.80373	0.900754	no		modified protein
ENSG00000030066;RI:11:47833616:47833776-47833854:47833981:-	ENSG00000030066	NUP160	RI	11	-	47833616	47833981	11.093	0.05845	yes	9.79677	0.0683607	no	7.94136	0.0745876	no	13.0091	0.0582199	yes	14.9696	0.0461809	no		modified protein
ENSG00000030110;SE:6:33545412-33545575:33545685-33547802:-	ENSG00000030110	BAK1	SE	6	-	33545312	33547902	8.87233	0.345685	no	5.48621	0.381159	no	4.17926	0.407124	no	4.5895	0.432372	no	14.7939	0.405354	yes		modified protein
ENSG00000030582;A3:17:42422702-42422899:42422702-42422934:+	ENSG00000030582	GRN	A3	17	+	42422602	42423034	875.478	0.713065	yes	397.406	0.709429	yes	302.929	0.686404	no	244.632	0.676964	no	1034.23	0.687947	yes		modified protein
ENSG00000030582;A3:17:42427708-42427810:42427708-42427830:+	ENSG00000030582	GRN	A3	17	+	42427608	42427930	875.478	0.9486	yes	397.406	0.95038	no	302.929	0.952755	no	244.632	0.957435	no	1034.23	0.951608	no		gain of function
ENSG00000030582;A3:17:42429939-42430029:42429939-42430084:+	ENSG00000030582	GRN	A3	17	+	42429839	42430184	875.478	0.9399	yes	397.406	0.937717	yes	302.929	0.937602	yes	244.632	0.938325	yes	1034.23	0.939196	yes		modified protein
ENSG00000030582;MX:17:42422702-42422899:42422973-42426526:42422702-42422978:42423109-42426526:+	ENSG00000030582	GRN	MX	17	+	42422602	42426626	875.478	0.7282	yes	397.406	0.689783	yes	302.929	0.679694	yes	244.632	0.651832	no	1034.23	0.78397	yes		modified protein
ENSG00000030582;MX:17:42422702-42422978:42423109-42426526:42422702-42423457:42423596-42426526:+	ENSG00000030582	GRN	MX	17	+	42422602	42426626	875.478	0.44995	yes	397.406	0.424891	yes	302.929	0.42852	yes	244.632	0.428482	yes	1034.23	0.461558	yes		modified protein
ENSG00000030582;SE:17:42422702-42422899:42422973-42426526:+	ENSG00000030582	GRN	SE	17	+	42422602	42426626	875.478	0.08885	yes	397.406	0.084837	yes	302.929	0.0825	yes	244.632	0.0780105	no	1034.23	0.115578	yes		modified protein
ENSG00000031003;SE:5:137281686-137281917:137282000-137284644:-	ENSG00000031003	FAM13B	SE	5	-	137281586	137284744	28.986	0.55135	yes	20.5298	0.592554	yes	21.5868	0.604286	yes	15.8574	0.622147	yes	12.5257	0.455628	yes		modified protein
ENSG00000031003;SE:5:137290065-137292166:137292231-137295305:-	ENSG00000031003	FAM13B	SE	5	-	137289965	137295405	28.986	0.2119	yes	20.5298	0.289348	yes	21.5868	0.292347	yes	15.8574	0.315759	yes	12.5257	0.303015	yes		modified protein
ENSG00000031003;SE:5:137354203-137354644:137354835-137356720:-	ENSG00000031003	FAM13B	SE	5	-	137354103	137356820	28.986	0.50855	yes	20.5298	0.533478	yes	21.5868	0.550612	yes	15.8574	0.595131	yes	12.5257	0.450251	yes		modified protein
ENSG00000031003;SE:5:137354835-137355570:137355666-137356720:-	ENSG00000031003	FAM13B	SE	5	-	137354735	137356820	28.986	0.1606	yes	20.5298	0.213098	yes	21.5868	0.223949	yes	15.8574	0.282932	yes	12.5257	0.231777	yes		modified protein
ENSG00000031823;A3:19:5950886-5951404:5950883-5951404:-	ENSG00000031823	RANBP3	A3	19	-	5950783	5951504	36.5201	0.359211	no	28.1683	0.368547	yes	29.5982	0.34474	yes	22.5342	0.334813	yes	15.6375	0.341293	no		non-coding
ENSG00000031823;A5:19:5928098-5931415:5928098-5931430:-	ENSG00000031823	RANBP3	A5	19	-	5927998	5931530	36.5201	0.5008	yes	28.1683	0.497011	yes	29.5982	0.504541	yes	22.5342	0.502304	yes	15.6375	0.495176	yes		modified protein
ENSG00000031823;SE:19:5928098-5931430:5931542-5932463:-	ENSG00000031823	RANBP3	SE	19	-	5927998	5932563	36.5201	0.9251	yes	28.1683	0.916739	yes	29.5982	0.923929	yes	22.5342	0.913822	yes	15.6375	0.89	yes		modified protein
ENSG00000031823;SE:19:5941846-5950728:5950883-5951404:-	ENSG00000031823	RANBP3	SE	19	-	5941746	5951504	36.5201	0.477	yes	28.1683	0.527213	yes	29.5982	0.567245	yes	22.5342	0.595393	yes	15.6375	0.583046	yes		loss of function
ENSG00000031823;SE:19:5941846-5951404:5951607-5957929:-	ENSG00000031823	RANBP3	SE	19	-	5941746	5958029	36.5201	0.82685	yes	28.1683	0.824837	yes	29.5982	0.832653	yes	22.5342	0.819162	yes	15.6375	0.755276	yes		modified protein
ENSG00000031823;SE:19:5941846-5957929:5957984-5978072:-	ENSG00000031823	RANBP3	SE	19	-	5941746	5978172	36.5201	0.8652	yes	28.1683	0.822186	yes	29.5982	0.822908	yes	22.5342	0.79234	yes	15.6375	0.746613	no		modified protein
ENSG00000031823;SE:19:5951607-5957929:5957984-5978072:-	ENSG00000031823	RANBP3	SE	19	-	5951507	5978172	36.5201	0.772764	yes	28.1683	0.760984	yes	29.5982	0.77352	yes	22.5342	0.76086	no	15.6375	0.689293	no		gain of function
ENSG00000032219;A5:14:58818394-58820376:58818041-58820376:+	ENSG00000032219	ARID4A	A5	14	+	58817941	58820476	11.2845	0.1026	yes	6.80724	0.112228	no	7.20541	0.11641	no	5.89	0.121702	no	4.17261	0.123859	no		loss of function
ENSG00000032219;A5:14:58832948-58833601:58832786-58833601:+	ENSG00000032219	ARID4A	A5	14	+	58832686	58833701	11.2845	0.93665	yes	6.80724	0.910054	no	7.20541	0.914745	no	5.89	0.894031	no	4.17261	0.875578	no		modified protein
ENSG00000032219;AF:14:58765277:58765418-58766516:58766049:58766409-58766516:+	ENSG00000032219	ARID4A	AF	14	+	58765277	58766616	11.2845	0.88178	yes	6.80724	0.84766	no	7.20541	0.845926	no	5.89	0.838762	no	4.17261	0.8522	no		modified protein
ENSG00000032219;SE:14:58766578-58768298:58768408-58771662:+	ENSG00000032219	ARID4A	SE	14	+	58766478	58771762	11.2845	0.92345	yes	6.80724	0.890056	no	7.20541	0.884635	no	5.89	0.878072	no	4.17261	0.845486	no		modified protein
ENSG00000032219;SE:14:58832340-58832742:58832948-58833601:+	ENSG00000032219	ARID4A	SE	14	+	58832240	58833701	11.2845	0.94315	yes	6.80724	0.914293	no	7.20541	0.91398	no	5.89	0.901099	no	4.17261	0.885377	no		modified protein
ENSG00000032444;A3:19:7616323-7618758:7616323-7618761:+	ENSG00000032444	PNPLA6	A3	19	+	7616223	7618861	81.3805	0.41675	yes	41.6043	0.435598	yes	38.3216	0.425612	yes	19.1093	0.432199	yes	26.5948	0.415327	yes		modified protein
ENSG00000032444;RI:19:7607647:7607814-7607893:7607970:+	ENSG00000032444	PNPLA6	RI	19	+	7607647	7607970	81.3805	0.0178	no	41.6043	0.0319565	no	38.3216	0.0327551	no	19.1093	0.053822	yes	26.5948	0.0361307	no		loss of function
ENSG00000032444;SE:19:7599125-7599265:7599332-7599636:+	ENSG00000032444	PNPLA6	SE	19	+	7599025	7599736	81.3805	0.584899	yes	41.6043	0.565634	no	38.3216	0.599533	no	19.1093	0.5512	no	26.5948	0.55375	no		modified protein
ENSG00000032444;SE:19:7599788-7600013:7600099-7600395:+	ENSG00000032444	PNPLA6	SE	19	+	7599688	7600495	81.3805	0.10635	yes	41.6043	0.155776	no	38.3216	0.189451	no	19.1093	0.17037	no	26.5948	0.15747	no		modified protein
ENSG00000032444;SE:19:7606570-7606870:7606953-7607447:+	ENSG00000032444	PNPLA6	SE	19	+	7606470	7607547	81.3805	0.88885	yes	41.6043	0.876739	yes	38.3216	0.877602	yes	19.1093	0.854398	yes	26.5948	0.86206	yes		modified protein
ENSG00000032444;SE:19:7607814-7607893:7607970-7614793:+	ENSG00000032444	PNPLA6	SE	19	+	7607714	7614893	81.3805	0.8347	yes	41.6043	0.838641	no	38.3216	0.82898	no	19.1093	0.828639	no	26.5948	0.841407	no		modified protein
ENSG00000033030;AF:12:122977336-122983374:122983872:122977336-122984520:122985067:-	ENSG00000033030	ZCCHC8	AF	12	-	122977236	122985067	22.6602	0.4771	yes	17.9706	0.482772	yes	17.245	0.474388	yes	15.5355	0.441099	yes	14.9962	0.431608	yes		modified protein
ENSG00000033030;RI:12:122967826:122967891-122968007:122968110:-	ENSG00000033030	ZCCHC8	RI	12	-	122967826	122968110	22.6602	0.1294	yes	17.9706	0.126087	yes	17.245	0.132602	yes	15.5355	0.149843	yes	14.9962	0.12804	yes		modified protein
ENSG00000033030;SE:12:122967242-122967826:122968110-122973933:-	ENSG00000033030	ZCCHC8	SE	12	-	122967142	122974033	22.6602	0.8839	yes	17.9706	0.875054	yes	17.245	0.861224	yes	15.5355	0.86445	yes	14.9962	0.856231	yes		modified protein
ENSG00000033030;SE:12:122975114-122975482:122975600-122977262:-	ENSG00000033030	ZCCHC8	SE	12	-	122975014	122977362	22.6602	0.04865	no	17.9706	0.0580435	no	17.245	0.0644898	yes	15.5355	0.0673822	no	14.9962	0.0903518	yes		modified protein
ENSG00000033050;A5:7:150923586-150923824:150923586-150923943:-	ENSG00000033050	ABCF2	A5	7	-	150923486	150924043	12.5945	0.5733	yes	11.6478	0.567049	yes	15.2052	0.570204	yes	11.2203	0.547872	yes	2.78823	0.566154	no		loss of function
ENSG00000033050;AF:7:150923586-150923943:150924121:150923586-150924249:150924252:-	ENSG00000033050	ABCF2	AF	7	-	150923486	150924252	12.5945	0.747107	yes	11.6478	0.714056	yes	15.2052	0.743128	yes	11.2203	0.707459	yes	2.78823	0.6096	no		modified protein
ENSG00000033050;AF:7:150923586-150923943:150924121:150923586-150924249:150924316:-	ENSG00000033050	ABCF2	AF	7	-	150923486	150924316	12.5945	0.8682	yes	11.6478	0.840217	yes	15.2052	0.862449	yes	11.2203	0.836649	yes	2.78823	0.725714	no		modified protein
ENSG00000033100;SE:7:150933676-150934042:150934258-150934460:+	ENSG00000033100	CHPF2	SE	7	+	150933576	150934560	23.7305	0.21535	yes	18.0049	0.209511	yes	19.3304	0.198469	yes	9.57249	0.212618	no	5.69734	0.214623	no		loss of function
ENSG00000033327;AL:11:77938003:77938097-77991647:77961403:77961446-77991647:-	ENSG00000033327	GAB2	AL	11	-	77938003	77991747	19.7334	0.05375	yes	21.1155	0.0507065	yes	26.7642	0.0393367	no	20.837	0.0523037	yes	9.43014	0.116616	no		loss of function
ENSG00000033327;MX:11:77991947-78029189:78029265-78128692:77991947-78075062:78075149-78128692:-	ENSG00000033327	GAB2	MX	11	-	77991847	78128792	19.7334	0.22975	yes	21.1155	0.22377	yes	26.7642	0.198	yes	20.837	0.223089	yes	9.43014	0.278564	no		gain of function
ENSG00000033327;SE:11:77938097-77961203:77961446-77991647:-	ENSG00000033327	GAB2	SE	11	-	77937997	77991747	19.7334	0.90685	yes	21.1155	0.91212	yes	26.7642	0.913418	yes	20.837	0.91	yes	9.43014	0.885075	no		gain of function
ENSG00000033627;A3:17:40622236-40629657:40622236-40629678:+	ENSG00000033627	ATP6V0A1	A3	17	+	40622136	40629778	54.2911	0.34345	yes	34.9419	0.386576	yes	36.9402	0.380306	yes	18.189	0.394398	yes	10.9999	0.43	yes		modified protein
ENSG00000033627;AF:17:40632281:40632767-40635056:40633304:40633376-40635056:+	ENSG00000033627	ATP6V0A1	AF	17	+	40632281	40635156	54.2911	0.7869	yes	34.9419	0.737011	yes	36.9402	0.730255	yes	18.189	0.701675	yes	10.9999	0.680872	yes		gain of function
ENSG00000033627;MX:17:40618525-40620028:40620125-40629678:40618525-40622108:40622236-40629678:+	ENSG00000033627	ATP6V0A1	MX	17	+	40618425	40629778	54.2911	0.57485	yes	34.9419	0.58413	yes	36.9402	0.587755	yes	18.189	0.574188	no	10.9999	0.560955	no		gain of function
ENSG00000033627;SE:17:40618525-40620028:40620125-40622108:+	ENSG00000033627	ATP6V0A1	SE	17	+	40618425	40622208	54.2911	0.96925	no	34.9419	0.95663	no	36.9402	0.95602	no	18.189	0.928377	yes	10.9999	0.892462	no		gain of function
ENSG00000033627;SE:17:40630607-40630945:40631067-40632685:+	ENSG00000033627	ATP6V0A1	SE	17	+	40630507	40632785	54.2911	0.0446	no	34.9419	0.0546196	yes	36.9402	0.0551531	yes	18.189	0.077801	yes	10.9999	0.0937056	no		modified protein
ENSG00000033627;SE:17:40659645-40662077:40662201-40665879:+	ENSG00000033627	ATP6V0A1	SE	17	+	40659545	40665979	54.2911	0.03715	no	34.9419	0.0563043	yes	36.9402	0.055102	yes	18.189	0.0736649	yes	10.9999	0.0767337	yes		loss of function
ENSG00000033627;SE:17:40665996-40666307:40666478-40673045:+	ENSG00000033627	ATP6V0A1	SE	17	+	40665896	40673145	54.2911	0.93855	yes	34.9419	0.941957	yes	36.9402	0.946939	yes	18.189	0.920419	yes	10.9999	0.850151	yes		modified protein
ENSG00000033800;SE:15:68379088-68380180:68380228-68434284:+	ENSG00000033800	PIAS1	SE	15	+	68378988	68434384	36.3465	0.0331	no	24.5609	0.0443478	no	24.6472	0.0445408	no	21.4199	0.0479058	no	24.2003	0.0778392	yes		loss of function
ENSG00000033800;SE:15:68473692-68475968:68476005-68479880:+	ENSG00000033800	PIAS1	SE	15	+	68473592	68479980	36.3465	0.9411	yes	24.5609	0.932935	yes	24.6472	0.935255	yes	21.4199	0.93288	yes	24.2003	0.933618	yes		gain of function
ENSG00000034152;AF:17:21187984:21188281-21199398:21191358:21191403-21199398:+	ENSG00000034152	MAP2K3	AF	17	+	21187984	21199498	100.655	0.87585	no	170.112	0.899185	no	174.297	0.894082	yes	174.268	0.885864	yes	87.1416	0.861859	no		loss of function
ENSG00000034152;AF:17:21188023:21188281-21201725:21191348:21191403-21201725:+	ENSG00000034152	MAP2K3	AF	17	+	21188023	21201825	100.655	0.95735	no	170.112	0.969946	no	174.297	0.967194	no	174.268	0.961832	no	87.1416	0.942814	yes		modified protein
ENSG00000034152;SE:17:21188281-21198987:21199081-21201725:+	ENSG00000034152	MAP2K3	SE	17	+	21188181	21201825	100.655	0.06725	yes	170.112	0.0772283	yes	174.297	0.0812245	yes	174.268	0.0927225	yes	87.1416	0.0841709	yes		loss of function
ENSG00000034152;SE:17:21188281-21199398:21199522-21201725:+	ENSG00000034152	MAP2K3	SE	17	+	21188181	21201825	100.655	0.116	yes	170.112	0.129891	yes	174.297	0.146122	yes	174.268	0.183979	yes	87.1416	0.132814	yes		loss of function
ENSG00000034677;A3:8:101315629-101322095:101315593-101322095:-	ENSG00000034677	RNF19A	A3	8	-	101315493	101322195	46.4136	0.656162	yes	49.5846	0.648696	yes	41.3275	0.652857	yes	35.1437	0.628168	yes	46.7266	0.606667	yes		gain of function
ENSG00000034677;AF:8:101300495-101315388:101315458:101300495-101322095:101322555:-	ENSG00000034677	RNF19A	AF	8	-	101300395	101322555	46.4136	0.41005	yes	49.5846	0.355924	yes	41.3275	0.361122	yes	35.1437	0.378272	yes	46.7266	0.298141	yes		modified protein
ENSG00000034677;AF:8:101300495-101321526:101321754:101300495-101322095:101322555:-	ENSG00000034677	RNF19A	AF	8	-	101300395	101322555	46.4136	0.6789	yes	49.5846	0.669185	yes	41.3275	0.682296	yes	35.1437	0.70377	no	46.7266	0.656834	yes		modified protein
ENSG00000034677;SE:8:101272225-101273770:101273983-101276262:-	ENSG00000034677	RNF19A	SE	8	-	101272125	101276362	46.4136	0.96715	no	49.5846	0.958478	no	41.3275	0.952959	no	35.1437	0.94733	yes	46.7266	0.96608	no		gain of function
ENSG00000034677;SE:8:101300495-101312756:101312879-101315388:-	ENSG00000034677	RNF19A	SE	8	-	101300395	101315488	46.4136	0.3798	yes	49.5846	0.310217	yes	41.3275	0.31051	yes	35.1437	0.339476	yes	46.7266	0.216734	yes		modified protein
ENSG00000034713;AL:16:75600805-75601935:75602303:75600805-75611177:75611779:+	ENSG00000034713	GABARAPL2	AL	16	+	75600705	75611779	68.6506	0.59345	yes	49.2493	0.58375	yes	53.2829	0.583571	yes	36.6456	0.583874	yes	50.3599	0.594623	yes		modified protein
ENSG00000035681;AF:8:59555632-59571754:59572093:59555632-59572132:59572223:-	ENSG00000035681	NSMAF	AF	8	-	59555532	59572223	237.595	0.9625	no	390.77	0.943641	yes	465.835	0.951224	no	582.202	0.930052	yes	176.627	0.848485	yes		modified protein
ENSG00000035681;RI:8:59498211:59498320-59498457:59498559:-	ENSG00000035681	NSMAF	RI	8	-	59498211	59498559	237.595	0.05405	yes	390.77	0.0467935	no	465.835	0.0433673	no	582.202	0.0362827	no	176.627	0.0516583	yes		loss of function
ENSG00000035681;RI:8:59512529:59512580-59512672:59512737:-	ENSG00000035681	NSMAF	RI	8	-	59512529	59512737	237.595	0.6699	yes	390.77	0.624783	yes	465.835	0.624485	yes	582.202	0.625215	yes	176.627	0.577529	no		non-coding
ENSG00000035681;SE:8:59548105-59549793:59549948-59555543:-	ENSG00000035681	NSMAF	SE	8	-	59548005	59555643	237.595	0.0682	yes	390.77	0.0780978	yes	465.835	0.0890816	yes	582.202	0.115079	yes	176.627	0.177739	yes		loss of function
ENSG00000036054;AF:3:99979845:99979915-99998493:99986036:99986092-99998493:+	ENSG00000036054	TBC1D23	AF	3	+	99979845	99998593	27.4465	0.95245	no	24.539	0.949674	yes	25.4018	0.946276	yes	21.5106	0.941309	yes	14.5566	0.912261	yes		modified protein
ENSG00000036054;SE:3:100000691-100002451:100002655-100009422:+	ENSG00000036054	TBC1D23	SE	3	+	100000591	100009522	27.4465	0.93525	yes	24.539	0.929457	yes	25.4018	0.932041	yes	21.5106	0.932775	yes	14.5566	0.922362	yes		modified protein
ENSG00000036054;SE:3:100029386-100030677:100030721-100034943:+	ENSG00000036054	TBC1D23	SE	3	+	100029286	100035043	27.4465	0.53525	yes	24.539	0.591739	yes	25.4018	0.591173	yes	21.5106	0.633822	yes	14.5566	0.544724	yes		modified protein
ENSG00000036257;A3:2:225421137-225422376:225421106-225422376:-	ENSG00000036257	CUL3	A3	2	-	225421006	225422476	44.076	0.6173	yes	35.2129	0.619396	yes	39.8423	0.626974	yes	32.1903	0.615608	no	25.6136	0.61474	no		non-coding
ENSG00000036257;AF:2:225422573-225434406:225434542:225422573-225449661:225450065:-	ENSG00000036257	CUL3	AF	2	-	225422473	225450065	44.076	0.9621	no	35.2129	0.91663	yes	39.8423	0.899031	yes	32.1903	0.936649	yes	25.6136	0.940603	no		modified protein
ENSG00000036257;SE:2:225343062-225346609:225346795-225360549:-	ENSG00000036257	CUL3	SE	2	-	225342962	225360649	44.076	0.9028	yes	35.2129	0.903587	yes	39.8423	0.901122	yes	32.1903	0.894555	yes	25.6136	0.898291	yes		gain of function
ENSG00000036257;SE:2:225400358-225421012:225421137-225422376:-	ENSG00000036257	CUL3	SE	2	-	225400258	225422476	44.076	0.051	yes	35.2129	0.0593478	yes	39.8423	0.0588776	yes	32.1903	0.0618848	yes	25.6136	0.0682915	yes		loss of function
ENSG00000036257;SE:2:225400358-225422376:225422573-225449661:-	ENSG00000036257	CUL3	SE	2	-	225400258	225449761	44.076	0.92405	yes	35.2129	0.921576	yes	39.8423	0.925612	yes	32.1903	0.914712	yes	25.6136	0.917789	yes		modified protein
ENSG00000037474;SE:5:6620411-6622129:6622213-6623327:-	ENSG00000037474	NSUN2	SE	5	-	6620311	6623427	38.5312	0.95365	no	45.4865	0.960543	no	50.861	0.963265	no	62.6904	0.967539	no	21.2722	0.937236	yes		modified protein
ENSG00000037474;SE:5:6625782-6631986:6632090-6632712:-	ENSG00000037474	NSUN2	SE	5	-	6625682	6632812	38.5312	0.90145	yes	45.4865	0.918533	yes	50.861	0.919898	yes	62.6904	0.930628	yes	21.2722	0.88201	yes		modified protein
ENSG00000037749;A5:5:153418862-153429117:153418571-153429117:+	ENSG00000037749	MFAP3	A5	5	+	153418471	153429217	12.0132	0.141809	yes	11.3455	0.146298	yes	13.3563	0.136872	yes	10.6762	0.157553	yes	4.7268	0.257767	no		modified protein
ENSG00000037749;SE:5:153429577-153431297:153431503-153432480:+	ENSG00000037749	MFAP3	SE	5	+	153429477	153432580	12.0132	0.09015	yes	11.3455	0.09625	yes	13.3563	0.0916837	yes	10.6762	0.0954974	yes	4.7268	0.116805	no		loss of function
ENSG00000037897;A3:12:58163206-58163348:58163187-58163348:-	ENSG00000037897	METTL1	A3	12	-	58163087	58163448	9.83329	0.11404	no	19.5561	0.0845109	yes	21.8968	0.0780102	yes	15.2858	0.0890052	no	1.51173	0.17	no		modified protein
ENSG00000037897;A3:12:58163461-58163555:58163419-58163555:-	ENSG00000037897	METTL1	A3	12	-	58163319	58163655	9.83329	0.896907	no	19.5561	0.923967	yes	21.8968	0.927194	yes	15.2858	0.914346	yes	1.51173	0.84625	no		modified protein
ENSG00000037897;SE:12:58163461-58163555:58163739-58164877:-	ENSG00000037897	METTL1	SE	12	-	58163361	58164977	9.83329	0.86395	no	19.5561	0.901522	yes	21.8968	0.901837	yes	15.2858	0.902932	yes	1.51173	0.7408	no		modified protein
ENSG00000037897;SE:12:58165040-58165263:58165388-58165757:-	ENSG00000037897	METTL1	SE	12	-	58164940	58165857	9.83329	0.0907179	no	19.5561	0.0608696	yes	21.8968	0.0602551	yes	15.2858	0.0605759	yes	1.51173	0.131667	no		loss of function
ENSG00000038219;SE:4:13571752-13574326:13574466-13578462:-	ENSG00000038219	BOD1L1	SE	4	-	13571652	13578562	26.3095	0.4139	yes	22.1147	0.481196	yes	23.9637	0.485051	yes	19.4627	0.492618	yes	10.5558	0.499246	yes		modified protein
ENSG00000038274;A5:5:162940675-162940848:162939202-162940848:+	ENSG00000038274	MAT2B	A5	5	+	162939102	162940948	45.9178	0.5001	no	36.8322	0.51212	no	32.9814	0.522347	no	42.1255	0.498639	no	75.4238	0.47397	yes		gain of function
ENSG00000038274;AF:5:162930258:162930430-162939008:162932620:162932755-162939008:+	ENSG00000038274	MAT2B	AF	5	+	162930258	162939108	45.9178	0.0476	no	36.8322	0.0416848	no	32.9814	0.0436735	no	42.1255	0.0429843	no	75.4238	0.0521106	yes		modified protein
ENSG00000038358;RI:16:67915168:67915320-67915400:67915436:+	ENSG00000038358	EDC4	RI	16	+	67915168	67915436	56.6396	0.1438	yes	36.9976	0.155652	yes	38.5451	0.154439	yes	25.3238	0.160942	yes	14.3237	0.159697	yes		loss of function
ENSG00000038358;RI:16:67915571:67915748-67915857:67916012:+	ENSG00000038358	EDC4	RI	16	+	67915571	67916012	56.6396	0.3884	yes	36.9976	0.40375	yes	38.5451	0.402194	yes	25.3238	0.404817	yes	14.3237	0.34	yes		loss of function
ENSG00000038358;RI:16:67916861:67916909-67917018:67917080:+	ENSG00000038358	EDC4	RI	16	+	67916861	67917080	56.6396	0.88575	yes	36.9976	0.850761	yes	38.5451	0.855408	yes	25.3238	0.814188	yes	14.3237	0.756734	yes		modified protein
ENSG00000038358;SE:16:67907246-67909641:67909740-67909848:+	ENSG00000038358	EDC4	SE	16	+	67907146	67909948	56.6396	0.1301	yes	36.9976	0.183279	yes	38.5451	0.184898	yes	25.3238	0.205659	yes	14.3237	0.194308	no		loss of function
ENSG00000038382;A5:5:14488369-14492676:14487839-14492676:+	ENSG00000038382	TRIO	A5	5	+	14487739	14492776	83.2405	0.9551	no	71.1331	0.94587	no	76.7295	0.94352	no	60.3922	0.933141	no	46.7292	0.91804	yes		modified protein
ENSG00000038382;SE:5:14504702-14507231:14507369-14507989:+	ENSG00000038382	TRIO	SE	5	+	14504602	14508089	83.2405	0.9661	no	71.1331	0.96962	no	76.7295	0.971378	no	60.3922	0.970157	no	46.7292	0.944171	yes		gain of function
ENSG00000038427;SE:5:82808215-82815168:82818128-82832826:+	ENSG00000038427	VCAN	SE	5	+	82808115	82832926	214.142	0.1392	yes	38.0125	0.184783	yes	35.574	0.198929	yes	10.1653	0.282094	yes	20.4462	0.366784	yes		modified protein
ENSG00000038427;SE:5:82808215-82832826:82838087-82841356:+	ENSG00000038427	VCAN	SE	5	+	82808115	82841456	214.142	0.9792	no	38.0125	0.952446	no	35.574	0.953316	no	10.1653	0.889634	yes	20.4462	0.914774	yes		modified protein
ENSG00000039319;MX:5:79703972-79707465:79707592-79729928:79703972-79723311:79723364-79729928:+	ENSG00000039319	ZFYVE16	MX	5	+	79703872	79730028	162.902	0.14485	yes	166.873	0.156957	yes	183.082	0.164745	yes	92.8565	0.191518	yes	34.0094	0.251106	yes		modified protein
ENSG00000039319;SE:5:79703972-79723311:79723364-79729928:+	ENSG00000039319	ZFYVE16	SE	5	+	79703872	79730028	162.902	0.35005	yes	166.873	0.394511	yes	183.082	0.402959	yes	92.8565	0.404136	yes	34.0094	0.361206	yes		modified protein
ENSG00000039319;SE:5:79730036-79731581:79731673-79732575:+	ENSG00000039319	ZFYVE16	SE	5	+	79729936	79732675	162.902	0.03725	no	166.873	0.0442391	no	183.082	0.0490816	no	92.8565	0.0680628	yes	34.0094	0.0640201	yes		loss of function
ENSG00000039319;SE:5:79739103-79739613:79739739-79741082:+	ENSG00000039319	ZFYVE16	SE	5	+	79739003	79741182	162.902	0.08055	yes	166.873	0.102609	yes	183.082	0.11	yes	92.8565	0.131047	yes	34.0094	0.106633	yes		loss of function
ENSG00000039319;SE:5:79741224-79743845:79744223-79745410:+	ENSG00000039319	ZFYVE16	SE	5	+	79741124	79745510	162.902	0.9256	yes	166.873	0.929674	yes	183.082	0.923929	yes	92.8565	0.887435	yes	34.0094	0.848291	yes		gain of function
ENSG00000039319;SE:5:79755313-79768580:79768742-79769573:+	ENSG00000039319	ZFYVE16	SE	5	+	79755213	79769673	162.902	0.9533	no	166.873	0.948152	yes	183.082	0.94449	yes	92.8565	0.923874	yes	34.0094	0.925226	yes		gain of function
ENSG00000039523;A3:16:67574404-67574455:67574404-67574482:+	ENSG00000039523	FAM65A	A3	16	+	67574304	67574582	55.0341	0.0852	yes	33.8282	0.104783	yes	34.2793	0.102602	yes	20.5287	0.129895	no	23.8893	0.108141	yes		modified protein
ENSG00000039523;A3:16:67577167-67577251:67577167-67577254:+	ENSG00000039523	FAM65A	A3	16	+	67577067	67577354	55.0341	0.91145	yes	33.8282	0.904348	yes	34.2793	0.90199	yes	20.5287	0.894136	yes	23.8893	0.901407	yes		modified protein
ENSG00000039523;AF:16:67562720:67562817-67572327:67563630:67563762-67572327:+	ENSG00000039523	FAM65A	AF	16	+	67562720	67572427	55.0341	0.543112	yes	33.8282	0.470329	no	34.2793	0.478121	no	20.5287	0.465899	no	23.8893	0.477905	no		modified protein
ENSG00000039523;AF:16:67563250:67563762-67572327:67565451:67565533-67572327:+	ENSG00000039523	FAM65A	AF	16	+	67563250	67572427	55.0341	0.491457	yes	33.8282	0.532527	no	34.2793	0.529427	no	20.5287	0.572793	no	23.8893	0.579898	no		modified protein
ENSG00000039523;RI:16:67579852:67579935-67580044:67580134:+	ENSG00000039523	FAM65A	RI	16	+	67579852	67580134	55.0341	0.0883	yes	33.8282	0.102283	yes	34.2793	0.0965306	yes	20.5287	0.103613	yes	23.8893	0.0829648	yes		loss of function
ENSG00000039523;SE:16:67572453-67572575:67572727-67572893:+	ENSG00000039523	FAM65A	SE	16	+	67572353	67572993	55.0341	0.9442	yes	33.8282	0.922228	yes	34.2793	0.918923	yes	20.5287	0.895654	yes	23.8893	0.88899	yes		modified protein
ENSG00000039650;A3:19:50369785-50370311:50369702-50370311:-	ENSG00000039650	PNKP	A3	19	-	50369602	50370411	20.2129	0.4382	yes	15.4671	0.455217	yes	16.6744	0.45898	yes	8.95245	0.481593	no	14.0049	0.561658	yes		loss of function
ENSG00000039650;AF:19:50370474-50370726:50370833:50370474-50370936:50371166:-	ENSG00000039650	PNKP	AF	19	-	50370374	50371166	20.2129	0.450217	no	15.4671	0.360654	no	16.6744	0.343625	no	8.95245	0.353558	no	14.0049	0.694133	yes		modified protein
ENSG00000039650;RI:19:50364706:50364767-50364865:50365138:-	ENSG00000039650	PNKP	RI	19	-	50364706	50365138	20.2129	0.1849	yes	15.4671	0.204185	yes	16.6744	0.198615	yes	8.95245	0.205368	no	14.0049	0.168342	yes		loss of function
ENSG00000039650;RI:19:50364865:50364952-50365029:50365138:-	ENSG00000039650	PNKP	RI	19	-	50364865	50365138	20.2129	0.20397	yes	15.4671	0.209779	yes	16.6744	0.225538	yes	8.95245	0.220275	no	14.0049	0.209692	yes		loss of function
ENSG00000039650;RI:19:50367436:50367493-50367581:50367660:-	ENSG00000039650	PNKP	RI	19	-	50367436	50367660	20.2129	0.2745	yes	15.4671	0.310326	yes	16.6744	0.324898	yes	8.95245	0.319843	no	14.0049	0.31191	yes		loss of function
ENSG00000039650;SE:19:50364952-50365029:50365138-50365301:-	ENSG00000039650	PNKP	SE	19	-	50364852	50365401	20.2129	0.9279	yes	15.4671	0.912935	yes	16.6744	0.914439	yes	8.95245	0.879895	no	14.0049	0.855427	yes		modified protein
ENSG00000040487;A3:1:19651256-19651989:19651256-19652020:+	ENSG00000040487	PQLC2	A3	1	+	19651156	19652120	16.2024	0.819	yes	11.1943	0.796359	yes	11.4465	0.800357	yes	4.83151	0.747184	no	2.71027	0.710323	no		gain of function
ENSG00000040487;SE:1:19639383-19644094:19644335-19651127:+	ENSG00000040487	PQLC2	SE	1	+	19639283	19651227	16.2024	0.9318	yes	11.1943	0.918478	yes	11.4465	0.927092	yes	4.83151	0.882304	no	2.71027	0.811759	no		modified protein
ENSG00000040531;A5:17:3540125-3540401:3540002-3540401:+	ENSG00000040531	CTNS	A5	17	+	3539902	3540501	22.7795	0.8607	yes	19.7627	0.857337	yes	20.5259	0.857959	yes	12.1616	0.816402	yes	12.0221	0.830354	yes		modified protein
ENSG00000040531;A5:17:3540181-3540401:3540125-3540401:+	ENSG00000040531	CTNS	A5	17	+	3540025	3540501	22.7795	0.1021	yes	19.7627	0.109293	yes	20.5259	0.10898	yes	12.1616	0.129681	yes	12.0221	0.15301	yes		modified protein
ENSG00000040531;AF:17:3539773:3540002-3540401:3540054:3540125-3540401:+	ENSG00000040531	CTNS	AF	17	+	3539773	3540501	22.7795	0.13515	yes	19.7627	0.139457	yes	20.5259	0.151429	yes	12.1616	0.18836	yes	12.0221	0.163889	yes		modified protein
ENSG00000040531;SE:17:3540610-3543482:3543561-3550738:+	ENSG00000040531	CTNS	SE	17	+	3540510	3550838	22.7795	0.93905	yes	19.7627	0.94788	yes	20.5259	0.946684	yes	12.1616	0.928063	yes	12.0221	0.921508	yes		gain of function
ENSG00000040531;SE:17:3550816-3552141:3552225-3558292:+	ENSG00000040531	CTNS	SE	17	+	3550716	3558392	22.7795	0.93805	yes	19.7627	0.943696	yes	20.5259	0.949643	yes	12.1616	0.928429	yes	12.0221	0.913618	yes		gain of function
ENSG00000040633;A3:17:7140086-7140704:7139885-7140704:-	ENSG00000040633	PHF23	A3	17	-	7139785	7140804	52.8269	0.8492	yes	24.1474	0.858098	yes	25.4735	0.854949	yes	16.6577	0.85733	yes	25.6814	0.786281	yes		modified protein
ENSG00000040633;AF:17:7140979-7141372:7141490:7140979-7142565:7142758:-	ENSG00000040633	PHF23	AF	17	-	7140879	7142758	52.8269	0.8658	yes	24.1474	0.775659	yes	25.4735	0.781897	yes	16.6577	0.738306	yes	25.6814	0.760606	yes		modified protein
ENSG00000041357;A3:15:78834272-78834519:78834272-78834825:+	ENSG00000041357	PSMA4	A3	15	+	78834172	78834925	130.171	0.6957	yes	155.391	0.649674	yes	128.288	0.640408	yes	186.471	0.617487	yes	413.117	0.391256	yes		modified protein
ENSG00000041357;A5:15:78832881-78834247:78832805-78834247:+	ENSG00000041357	PSMA4	A5	15	+	78832705	78834347	130.171	0.9345	yes	155.391	0.942935	yes	128.288	0.936786	yes	186.471	0.947225	yes	413.117	0.974472	no		modified protein
ENSG00000041357;AF:15:78832801:78832881-78834247:78833189:78833292-78834247:+	ENSG00000041357	PSMA4	AF	15	+	78832801	78834347	130.171	0.94435	yes	155.391	0.941033	yes	128.288	0.935357	yes	186.471	0.946178	yes	413.117	0.970603	no		modified protein
ENSG00000041357;AF:15:78832809:78832881-78834247:78833189:78833292-78834247:+	ENSG00000041357	PSMA4	AF	15	+	78832809	78834347	130.171	0.624743	no	155.391	0.605091	no	128.288	0.608421	no	186.471	0.604855	no	413.117	0.674847	yes		modified protein
ENSG00000041357;AL:15:78838106-78838917:78839040:78838106-78841132:78841312:+	ENSG00000041357	PSMA4	AL	15	+	78838006	78841312	130.171	0.3329	yes	155.391	0.332989	yes	128.288	0.33199	yes	186.471	0.329581	yes	413.117	0.327588	yes		modified protein
ENSG00000041357;MX:15:78834272-78834519:78834561-78836532:78834272-78834825:78834987-78836532:+	ENSG00000041357	PSMA4	MX	15	+	78834172	78836632	130.171	0.031	no	155.391	0.0271739	no	128.288	0.0270918	no	186.471	0.0231937	no	413.117	0.0551759	yes		modified protein
ENSG00000041357;MX:15:78834561-78834825:78834987-78837211:78834561-78836532:78836609-78837211:+	ENSG00000041357	PSMA4	MX	15	+	78834461	78837311	130.171	0.48095	yes	155.391	0.488315	yes	128.288	0.485816	yes	186.471	0.484712	yes	413.117	0.46598	yes		modified protein
ENSG00000041357;RI:15:78834519:78834561-78834918:78834987:+	ENSG00000041357	PSMA4	RI	15	+	78834519	78834987	130.171	0.86675	yes	155.391	0.872174	yes	128.288	0.86051	yes	186.471	0.877644	yes	413.117	0.920955	yes		loss of function
ENSG00000041357;SE:15:78834987-78836532:78836609-78837211:+	ENSG00000041357	PSMA4	SE	15	+	78834887	78837311	130.171	0.9459	yes	155.391	0.944728	yes	128.288	0.941429	yes	186.471	0.942513	yes	413.117	0.941608	yes		modified protein
ENSG00000041802;A3:3:194369533-194371610:194369482-194371610:-	ENSG00000041802	LSG1	A3	3	-	194369382	194371710	13.5157	0.918	yes	10.9711	0.902391	yes	12.7071	0.909847	yes	12.2191	0.911675	no	3.34069	0.773352	no		modified protein
ENSG00000041802;SE:3:194380862-194381471:194381615-194386286:-	ENSG00000041802	LSG1	SE	3	-	194380762	194386386	13.5157	0.0657	yes	10.9711	0.0672283	no	12.7071	0.0673469	yes	12.2191	0.0603141	yes	3.34069	0.173232	no		loss of function
ENSG00000041988;A3:1:6685352-6687823:6685352-6688559:+	ENSG00000041988	THAP3	A3	1	+	6685252	6688659	9.6186	0.12045	no	7.88594	0.142663	no	8.04575	0.140204	no	8.35544	0.135393	no	11.1578	0.116667	yes		loss of function
ENSG00000041988;A3:1:6688751-6690348:6688751-6690351:+	ENSG00000041988	THAP3	A3	1	+	6688651	6690451	9.6186	0.8209	no	7.88594	0.815598	no	8.04575	0.799439	no	8.35544	0.805131	no	11.1578	0.820452	yes		modified protein
ENSG00000041988;AL:1:6692555-6692856:6693625:6692555-6694080:6695646:+	ENSG00000041988	THAP3	AL	1	+	6692455	6695646	9.6186	0.4141	no	7.88594	0.443804	no	8.04575	0.480714	no	8.35544	0.402932	no	11.1578	0.299347	yes		modified protein
ENSG00000041988;SE:1:6688751-6689703:6689784-6690348:+	ENSG00000041988	THAP3	SE	1	+	6688651	6690448	9.6186	0.09575	no	7.88594	0.113152	no	8.04575	0.127092	no	8.35544	0.125026	no	11.1578	0.105528	yes		loss of function
ENSG00000042429;RI:11:93526894:93527030-93527117:93527201:+	ENSG00000042429	MED17	RI	11	+	93526894	93527201	29.5961	0.1484	yes	25.8978	0.139239	yes	28.331	0.13199	yes	27.2736	0.13	yes	15.417	0.142211	yes		loss of function
ENSG00000042429;SE:11:93527201-93528074:93528226-93529576:+	ENSG00000042429	MED17	SE	11	+	93527101	93529676	29.5961	0.9641	no	25.8978	0.961793	no	28.331	0.963776	no	27.2736	0.96199	no	15.417	0.937186	yes		gain of function
ENSG00000042753;A3:19:47342877-47349250:47342835-47349250:-	ENSG00000042753	AP2S1	A3	19	-	47342735	47349350	23.1223	0.04985	no	10.1306	0.054837	yes	9.55675	0.0578571	no	5.18254	0.0658639	no	9.21913	0.0583417	no		modified protein
ENSG00000042753;AF:19:47342835-47349250:47349405:47342835-47354021:47354091:-	ENSG00000042753	AP2S1	AF	19	-	47342735	47354091	23.1223	0.03915	no	10.1306	0.050163	yes	9.55675	0.0478571	no	5.18254	0.066178	no	9.21913	0.0541709	no		modified protein
ENSG00000042753;AF:19:47349399-47353391:47353573:47349399-47354021:47354023:-	ENSG00000042753	AP2S1	AF	19	-	47349299	47354023	23.1223	0.9579	no	10.1306	0.882033	yes	9.55675	0.873455	no	5.18254	0.810838	no	9.21913	0.878684	no		modified protein
ENSG00000042753;AF:19:47349399-47353391:47353573:47349399-47354021:47354249:-	ENSG00000042753	AP2S1	AF	19	-	47349299	47354249	23.1223	0.9408	yes	10.1306	0.929402	yes	9.55675	0.923112	no	5.18254	0.896806	no	9.21913	0.919296	no		modified protein
ENSG00000042753;MX:19:47342056-47342722:47342835-47354021:47342056-47349250:47349399-47354021:-	ENSG00000042753	AP2S1	MX	19	-	47341956	47354121	23.1223	0.429	yes	10.1306	0.432065	yes	9.55675	0.430102	no	5.18254	0.435026	no	9.21913	0.416231	no		modified protein
ENSG00000042753;SE:19:47342056-47342722:47342877-47349250:-	ENSG00000042753	AP2S1	SE	19	-	47341956	47349350	23.1223	0.92095	yes	10.1306	0.915489	yes	9.55675	0.916122	no	5.18254	0.884031	no	9.21913	0.888794	no		modified protein
ENSG00000042980;AL:8:24201097-24207377:24207398:24201097-24208745:24208996:+	ENSG00000042980	ADAM28	AL	8	+	24200997	24208996	19.1706	0.62265	yes	4.0075	0.556975	no	2.36832	0.546803	no	1.70714	0.553824	no	8.20464	0.556283	no		non-coding
ENSG00000042980;SE:8:24157590-24166154:24166281-24167407:+	ENSG00000042980	ADAM28	SE	8	+	24157490	24167507	19.1706	0.114121	yes	4.0075	0.3254	no	2.36832	0.365207	no	1.70714	0.3813	no	8.20464	0.187789	no		loss of function
ENSG00000042980;SE:8:24168950-24170901:24171093-24177749:+	ENSG00000042980	ADAM28	SE	8	+	24168850	24177849	19.1706	0.8799	yes	4.0075	0.716647	no	2.36832	0.676329	no	1.70714	0.640171	no	8.20464	0.826332	no		modified protein
ENSG00000042980;SE:8:24201097-24207377:24207485-24208745:+	ENSG00000042980	ADAM28	SE	8	+	24200997	24208845	19.1706	0.94925	yes	4.0075	0.807826	no	2.36832	0.749344	no	1.70714	0.721228	no	8.20464	0.899598	no		gain of function
ENSG00000042980;SE:8:24209565-24211283:24211345-24211897:+	ENSG00000042980	ADAM28	SE	8	+	24209465	24211997	19.1706	0.917	yes	4.0075	0.806175	no	2.36832	0.751989	no	1.70714	0.728148	no	8.20464	0.907588	no		modified protein
ENSG00000043093;A5:3:182681837-182683325:182681837-182683467:-	ENSG00000043093	DCUN1D1	A5	3	-	182681737	182683567	27.9468	0.9708	no	25.8206	0.968207	no	27.2487	0.962857	no	30.1197	0.969215	no	10.8567	0.94191	yes		gain of function
ENSG00000044115;SE:5:138117718-138118866:138119061-138145727:+	ENSG00000044115	CTNNA1	SE	5	+	138117618	138145827	185.746	0.94025	yes	141.52	0.938043	yes	129.915	0.939796	yes	110.096	0.944607	yes	234.454	0.937638	yes		modified protein
ENSG00000044115;SE:5:138240130-138253431:138253587-138260199:+	ENSG00000044115	CTNNA1	SE	5	+	138240030	138260299	185.746	0.89395	yes	141.52	0.894348	no	129.915	0.893265	yes	110.096	0.89288	yes	234.454	0.893166	no		gain of function
ENSG00000047056;AF:10:1102344:1102504-1118056:1102798:1102908-1118056:+	ENSG00000047056	WDR37	AF	10	+	1102344	1118156	16.3447	0.65345	yes	10.3633	0.689836	yes	12.3177	0.734	yes	7.98133	0.707688	no	4.96887	0.60763	no		modified protein
ENSG00000047249;A5:8:54754285-54755064:54754285-54755431:-	ENSG00000047249	ATP6V1H	A5	8	-	54754185	54755531	58.1308	0.347475	yes	85.6028	0.280272	yes	92.2002	0.326378	yes	63.959	0.439162	yes	69.7369	0.331717	yes		modified protein
ENSG00000047249;AF:8:54628584-54656137:54656275:54628584-54708207:54708321:-	ENSG00000047249	ATP6V1H	AF	8	-	54628484	54708321	58.1308	0.24115	no	85.6028	0.244293	no	92.2002	0.241582	yes	63.959	0.24288	no	69.7369	0.229497	no		non-coding
ENSG00000047249;AF:8:54754285-54755064:54755459:54754285-54755594:54756118:-	ENSG00000047249	ATP6V1H	AF	8	-	54754185	54756118	58.1308	0.96845	no	85.6028	0.963804	no	92.2002	0.956735	no	63.959	0.936754	yes	69.7369	0.959296	no		modified protein
ENSG00000047249;SE:8:54714456-54719302:54719418-54723724:-	ENSG00000047249	ATP6V1H	SE	8	-	54714356	54723824	58.1308	0.0343	no	85.6028	0.0367391	no	92.2002	0.0373469	no	63.959	0.0487435	no	69.7369	0.0550251	yes		loss of function
ENSG00000047315;SE:4:57852592-57856914:57857064-57860570:+	ENSG00000047315	POLR2B	SE	4	+	57852492	57860670	47.7254	0.96365	no	37.128	0.958859	no	38.7581	0.961327	no	30.6385	0.960576	no	16.8137	0.93392	yes		modified protein
ENSG00000047346;A5:15:52877141-52879253:52877141-52879348:-	ENSG00000047346	FAM214A	A5	15	-	52877041	52879448	10.1569	0.28705	yes	5.77137	0.31038	no	6.48927	0.293214	no	4.91266	0.318953	no	3.6578	0.370761	no		loss of function
ENSG00000047346;AF:15:52970319-52970627:52970956:52970319-52971025:52971569:-	ENSG00000047346	FAM214A	AF	15	-	52970219	52971569	10.1569	0.447604	yes	5.77137	0.479048	no	6.48927	0.453129	no	4.91266	0.482966	no	3.6578	0.539074	no		gain of function
ENSG00000047346;AF:15:52970319-52970769:52970820:52970319-52971025:52971569:-	ENSG00000047346	FAM214A	AF	15	-	52970219	52971569	10.1569	0.611094	yes	5.77137	0.616463	no	6.48927	0.596074	no	4.91266	0.607288	no	3.6578	0.62463	no		modified protein
ENSG00000047346;SE:15:52877141-52879348:52879416-52885775:-	ENSG00000047346	FAM214A	SE	15	-	52877041	52885875	10.1569	0.9098	yes	5.77137	0.873533	no	6.48927	0.886224	no	4.91266	0.856963	no	3.6578	0.804646	no		modified protein
ENSG00000047346;SE:15:52885933-52892324:52892432-52893283:-	ENSG00000047346	FAM214A	SE	15	-	52885833	52893383	10.1569	0.90165	yes	5.77137	0.872283	no	6.48927	0.88949	no	4.91266	0.869738	no	3.6578	0.817348	no		gain of function
ENSG00000047346;SE:15:52903974-52905870:52906054-52970203:-	ENSG00000047346	FAM214A	SE	15	-	52903874	52970303	10.1569	0.87245	yes	5.77137	0.831848	no	6.48927	0.843744	no	4.91266	0.811852	no	3.6578	0.772712	no		modified protein
ENSG00000047410;A3:1:186323012-186324542:186322982-186324542:-	ENSG00000047410	TPR	A3	1	-	186322882	186324642	27.5558	0.0467	no	19.9809	0.0632065	yes	21.7789	0.0551282	yes	17.0173	0.0685864	yes	9.0497	0.115585	no		loss of function
ENSG00000047579;A3:6:15651639-15652318:15651594-15652318:-	ENSG00000047579	DTNBP1	A3	6	-	15651494	15652418	26.4284	0.229848	yes	12.642	0.297396	no	12.5928	0.278547	no	9.97535	0.282919	no	14.8015	0.357356	no		loss of function
ENSG00000047579;SE:6:15638035-15651544:15651594-15652318:-	ENSG00000047579	DTNBP1	SE	6	-	15637935	15652418	26.4284	0.906	yes	12.642	0.876685	yes	12.5928	0.881786	yes	9.97535	0.861323	no	14.8015	0.85804	yes		gain of function
ENSG00000047579;SE:6:15652371-15660614:15660752-15663045:-	ENSG00000047579	DTNBP1	SE	6	-	15652271	15663145	26.4284	0.14925	yes	12.642	0.181957	yes	12.5928	0.179541	yes	9.97535	0.219577	no	14.8015	0.20995	yes		loss of function
ENSG00000047849;A3:3:47894529-47894653:47894428-47894653:-	ENSG00000047849	MAP4	A3	3	-	47894328	47894753	30.2988	0.87465	yes	24.7682	0.84125	yes	21.042	0.83551	yes	16.2003	0.842094	yes	21.323	0.870905	yes		modified protein
ENSG00000047849;A5:3:47910817-47912303:47910817-47912348:-	ENSG00000047849	MAP4	A5	3	-	47910717	47912448	30.2988	0.85075	yes	24.7682	0.832228	yes	21.042	0.828929	yes	16.2003	0.823665	yes	21.323	0.828643	yes		modified protein
ENSG00000047849;AF:3:47919013-47932514:47934325:47919013-47950528:47950757:-	ENSG00000047849	MAP4	AF	3	-	47918913	47950757	30.2988	0.9356	no	24.7682	0.932283	no	21.042	0.931582	no	16.2003	0.920419	no	21.323	0.935678	yes		modified protein
ENSG00000047849;SE:3:47919013-47950528:47953911-47956307:-	ENSG00000047849	MAP4	SE	3	-	47918913	47956407	30.2988	0.04975	no	24.7682	0.0603261	yes	21.042	0.0706633	yes	16.2003	0.0739267	yes	21.323	0.139146	yes		modified protein
ENSG00000047849;SE:3:47960331-47963255:47963368-47969718:-	ENSG00000047849	MAP4	SE	3	-	47960231	47969818	30.2988	0.9555	no	24.7682	0.951739	no	21.042	0.948622	yes	16.2003	0.933089	yes	21.323	0.948492	yes		modified protein
ENSG00000047849;SE:3:48019423-48028873:48028923-48040128:-	ENSG00000047849	MAP4	SE	3	-	48019323	48040228	30.2988	0.04535	no	24.7682	0.0516848	yes	21.042	0.0581122	yes	16.2003	0.0655497	yes	21.323	0.059598	yes		modified protein
ENSG00000048028;SE:11:113675768-113677211:113677306-113679020:-	ENSG00000048028	USP28	SE	11	-	113675668	113679120	6.59991	0.117766	no	4.20992	0.150649	no	3.07727	0.165638	no	3.09068	0.159222	no	10.5426	0.105838	yes		modified protein
ENSG00000048028;SE:11:113686104-113688380:113688559-113694327:-	ENSG00000048028	USP28	SE	11	-	113686004	113694427	6.59991	0.8133	no	4.20992	0.792802	no	3.07727	0.769086	no	3.09068	0.762099	no	10.5426	0.822663	yes		modified protein
ENSG00000048028;SE:11:113704279-113704971:113705057-113711320:-	ENSG00000048028	USP28	SE	11	-	113704179	113711420	6.59991	0.830152	no	4.20992	0.825986	no	3.07727	0.806941	no	3.09068	0.814778	no	10.5426	0.866359	yes		modified protein
ENSG00000048028;SE:11:113705057-113705929:113706049-113711320:-	ENSG00000048028	USP28	SE	11	-	113704957	113711420	6.59991	0.157174	no	4.20992	0.197755	no	3.07727	0.206389	no	3.09068	0.159574	no	10.5426	0.192356	yes		loss of function
ENSG00000048052;A3:7:18625145-18629959:18625145-18629968:+	ENSG00000048052	HDAC9	A3	7	+	18625045	18630068	4.4099	0.754474	no	21.56	0.786902	yes	30.4719	0.779694	yes	33.8393	0.787225	yes	2.52202	0.722373	no		modified protein
ENSG00000048052;A5:7:18535646-18535885:18535477-18535885:+	ENSG00000048052	HDAC9	A5	7	+	18535377	18535985	4.4099	0.754872	no	21.56	0.774674	yes	30.4719	0.786531	yes	33.8393	0.793455	yes	2.52202	NA	no		modified protein
ENSG00000048052;A5:7:18631265-18633531:18631259-18633531:+	ENSG00000048052	HDAC9	A5	7	+	18631159	18633631	4.4099	0.826481	no	21.56	0.876576	yes	30.4719	0.888214	yes	33.8393	0.890733	yes	2.52202	0.775	no		modified protein
ENSG00000048052;AF:7:18535885:18535947-18624904:18548896:18549069-18624904:+	ENSG00000048052	HDAC9	AF	7	+	18535885	18625004	4.4099	0.527448	no	21.56	0.577554	yes	30.4719	0.610408	yes	33.8393	0.621937	yes	2.52202	0.351593	no		modified protein
ENSG00000048052;SE:7:18535947-18541976:18542109-18542204:+	ENSG00000048052	HDAC9	SE	7	+	18535847	18542304	4.4099	0.578	no	21.56	0.634607	yes	30.4719	0.659741	yes	33.8393	0.663457	yes	2.52202	NA	no		loss of function
ENSG00000048052;SE:7:18633652-18668973:18669104-18674250:+	ENSG00000048052	HDAC9	SE	7	+	18633552	18674350	4.4099	0.552095	no	21.56	0.580598	yes	30.4719	0.588061	yes	33.8393	0.571204	yes	2.52202	0.579143	no		modified protein
ENSG00000048162;AL:5:175810949:175811284-175812222:175811335:175811375-175812222:-	ENSG00000048162	NOP16	AL	5	-	175810949	175812322	8.44312	0.3981	no	10.0576	0.40288	yes	13.9166	0.378061	yes	14.383	0.383037	yes	2.16039	0.454192	no		modified protein
ENSG00000048162;AL:5:175811644:175812328-175813841:175812942:175813020-175813841:-	ENSG00000048162	NOP16	AL	5	-	175811644	175813941	8.44312	0.77575	no	10.0576	0.776793	yes	13.9166	0.799133	yes	14.383	0.792565	yes	2.16039	0.653176	no		gain of function
ENSG00000048162;RI:5:175815236:175815344-175815434:175815599:-	ENSG00000048162	NOP16	RI	5	-	175815236	175815599	8.44312	0.08995	no	10.0576	0.0902717	yes	13.9166	0.0773469	yes	14.383	0.0692147	yes	2.16039	0.161071	no		loss of function
ENSG00000048392;A5:8:103244532-103250669:103244532-103250787:-	ENSG00000048392	RRM2B	A5	8	-	103244432	103250887	19.8858	0.414293	yes	13.4484	0.451154	yes	15.3057	0.447806	yes	14.1221	0.451316	yes	14.7011	0.459242	yes		loss of function
ENSG00000048392;AF:8:103244532-103250787:103251003:103244532-103251055:103251102:-	ENSG00000048392	RRM2B	AF	8	-	103244432	103251102	19.8858	0.8691	yes	13.4484	0.864457	yes	15.3057	0.861939	yes	14.1221	0.826335	yes	14.7011	0.835176	yes		modified protein
ENSG00000048392;SE:8:103238262-103244377:103244532-103251055:-	ENSG00000048392	RRM2B	SE	8	-	103238162	103251155	19.8858	0.94015	yes	13.4484	0.928967	yes	15.3057	0.928469	yes	14.1221	0.930209	yes	14.7011	0.927538	yes		modified protein
ENSG00000048405;A5:7:127031669-127032114:127031669-127032313:-	ENSG00000048405	ZNF800	A5	7	-	127031569	127032413	15.7871	0.786927	yes	15.1362	0.805965	no	16.058	0.793016	yes	14.3728	0.776667	no	9.82042	0.792683	no		modified protein
ENSG00000048405;AF:7:127031669-127032119:127032172:127031669-127032602:127032772:-	ENSG00000048405	ZNF800	AF	7	-	127031569	127032772	15.7871	0.7181	yes	15.1362	0.719728	yes	16.058	0.712653	yes	14.3728	0.710316	no	9.82042	0.672088	no		modified protein
ENSG00000048405;AF:7:127031669-127032313:127032420:127031669-127032602:127032772:-	ENSG00000048405	ZNF800	AF	7	-	127031569	127032772	15.7871	0.78005	yes	15.1362	0.786304	no	16.058	0.785459	yes	14.3728	0.783947	no	9.82042	0.746868	no		modified protein
ENSG00000048405;AL:7:126986844:126988097-127013396:127010353:127011868-127013396:-	ENSG00000048405	ZNF800	AL	7	-	126986844	127013496	15.7871	0.2908	yes	15.1362	0.294348	yes	16.058	0.312908	yes	14.3728	0.308848	yes	9.82042	0.478392	no		loss of function
ENSG00000048649;A5:11:77409738-77411766:77409738-77411775:-	ENSG00000048649	RSF1	A5	11	-	77409638	77411875	19.0362	0.84035	yes	15.4202	0.827989	yes	15.6062	0.83199	yes	13.9247	0.837592	yes	14.7249	0.830402	yes		modified protein
ENSG00000048649;SE:11:77413540-77436590:77436744-77451776:-	ENSG00000048649	RSF1	SE	11	-	77413440	77451876	19.0362	0.93265	yes	15.4202	0.923043	yes	15.6062	0.919847	yes	13.9247	0.911047	yes	14.7249	0.899548	yes		gain of function
ENSG00000048707;RI:1:12408880:12409030-12409221:12409431:+	ENSG00000048707	VPS13D	RI	1	+	12408880	12409431	10.3118	0.07445	yes	7.94307	0.0902747	no	9.10388	0.0833846	no	7.66154	0.0865426	no	8.11779	0.104819	no		loss of function
ENSG00000048740;A5:10:11356233-11363170:11356221-11363170:+	ENSG00000048740	CELF2	A5	10	+	11356121	11363270	12.1812	0.30205	yes	3.96444	0.359454	no	2.7255	0.410914	no	3.89048	0.425851	no	8.2602	0.389849	no		modified protein
ENSG00000048740;RI:10:11370889:11371060-11372419:11374591:+	ENSG00000048740	CELF2	RI	10	+	11370889	11374591	12.1812	0.7579	yes	3.96444	0.73625	no	2.7255	0.726173	no	3.89048	0.638639	no	8.2602	0.628643	no		modified protein
ENSG00000048740;SE:10:11207645-11259388:11259470-11291116:+	ENSG00000048740	CELF2	SE	10	+	11207545	11291216	12.1812	0.94205	yes	3.96444	0.874076	no	2.7255	0.84801	no	3.89048	0.870785	no	8.2602	0.91397	no		modified protein
ENSG00000048828;SE:9:96278551-96285562:96285645-96289437:+	ENSG00000048828	FAM120A	SE	9	+	96278451	96289537	39.6157	0.06555	yes	25.4349	0.0877717	yes	23.7775	0.0928571	yes	15.6965	0.105654	yes	28.2949	0.0824121	yes		modified protein
ENSG00000048828;SE:9:96291862-96292993:96293013-96294437:+	ENSG00000048828	FAM120A	SE	9	+	96291762	96294537	39.6157	0.04615	no	25.4349	0.0555435	yes	23.7775	0.0536735	yes	15.6965	0.0696335	yes	28.2949	0.0541206	yes		loss of function
ENSG00000048828;SE:9:96320292-96320863:96321000-96323391:+	ENSG00000048828	FAM120A	SE	9	+	96320192	96323491	39.6157	0.95635	no	25.4349	0.947935	yes	23.7775	0.947551	yes	15.6965	0.933455	yes	28.2949	0.949246	yes		modified protein
ENSG00000049130;SE:12:88900914-88909311:88909394-88910111:-	ENSG00000049130	KITLG	SE	12	-	88900814	88910211	5.0002	0.528268	no	2.80372	0.570818	no	2.21574	0.56988	no	2.68171	0.592212	no	15.8782	0.633131	yes		modified protein
ENSG00000049245;AF:1:7831329:7831445-7833502:7832767:7833258-7833502:+	ENSG00000049245	VAMP3	AF	1	+	7831329	7833602	77.4848	0.8252	yes	58.4855	0.840489	yes	61.8685	0.842143	yes	51.535	0.865759	yes	45.9399	0.905025	yes		modified protein
ENSG00000049449;A5:11:32124748-32124827:32124704-32124827:+	ENSG00000049449	RCN1	A5	11	+	32124604	32124927	8.25695	0.623135	no	17.5174	0.681202	no	23.4563	0.712872	yes	37.4735	0.765602	yes	6.87876	0.599441	no		non-coding
ENSG00000049449;SE:11:32122154-32124550:32124748-32124827:+	ENSG00000049449	RCN1	SE	11	+	32122054	32124927	8.25695	0.07575	no	17.5174	0.0713043	no	23.4563	0.0696429	yes	37.4735	0.0794764	yes	6.87876	0.0778392	no		loss of function
ENSG00000049656;A3:5:1330546-1331914:1330498-1331914:-	ENSG00000049656	CLPTM1L	A3	5	-	1330398	1332014	53.861	0.0487	no	43.3071	0.0548913	yes	49.0485	0.0509694	yes	38.7425	0.0584817	yes	27.4626	0.0587437	yes		loss of function
ENSG00000049656;RI:5:1321750:1321794-1321879:1321934:-	ENSG00000049656	CLPTM1L	RI	5	-	1321750	1321934	53.861	0.415078	yes	43.3071	0.438059	no	49.0485	0.440311	yes	38.7425	0.457582	yes	27.4626	0.449728	no		loss of function
ENSG00000049656;RI:5:1324878:1324928-1325866:1325931:-	ENSG00000049656	CLPTM1L	RI	5	-	1324878	1325931	53.861	0.0474	no	43.3071	0.0507065	yes	49.0485	0.05	no	38.7425	0.0559162	yes	27.4626	0.038191	no		loss of function
ENSG00000049759;A5:18:55895139-55912659:55895120-55912659:+	ENSG00000049759	NEDD4L	A5	18	+	55895020	55912759	11.035	0.604627	no	34.1728	0.641959	no	48.4215	0.6765	no	54.6768	0.676257	yes	9.26873	0.585926	no		modified protein
ENSG00000049759;AF:18:55862622:55862965-55912659:55888800:55888989-55912659:+	ENSG00000049759	NEDD4L	AF	18	+	55862622	55912759	11.035	0.466556	no	34.1728	0.258967	yes	48.4215	0.227908	yes	54.6768	0.140576	yes	9.26873	0.339415	no		modified protein
ENSG00000049759;SE:18:55833093-55895062:55895139-55912659:+	ENSG00000049759	NEDD4L	SE	18	+	55832993	55912759	11.035	0.261056	no	34.1728	0.295761	yes	48.4215	0.344133	yes	54.6768	0.508783	yes	9.26873	0.283388	no		modified protein
ENSG00000049759;SE:18:55862965-55895062:55895139-55912659:+	ENSG00000049759	NEDD4L	SE	18	+	55862865	55912759	11.035	0.288354	no	34.1728	0.215246	yes	48.4215	0.206939	yes	54.6768	0.271832	yes	9.26873	0.392869	no		modified protein
ENSG00000049759;SE:18:56001124-56002710:56002769-56008270:+	ENSG00000049759	NEDD4L	SE	18	+	56001024	56008370	11.035	0.270157	yes	34.1728	0.243315	yes	48.4215	0.240306	yes	54.6768	0.226963	yes	9.26873	0.247953	no		modified protein
ENSG00000049860;SE:5:74011515-74012412:74012498-74014116:+	ENSG00000049860	HEXB	SE	5	+	74011415	74014216	176.74	0.83115	yes	65.2807	0.85875	yes	61.6917	0.852959	yes	32.2759	0.853717	yes	153.972	0.831055	yes		modified protein
ENSG00000050130;A3:14:59951311-59953431:59951311-59953449:+	ENSG00000050130	JKAMP	A3	14	+	59951211	59953549	20.4065	0.68915	yes	10.7299	0.688804	yes	10.0877	0.675102	yes	7.248	0.665376	no	11.6407	0.681709	yes		modified protein
ENSG00000050130;SE:14:59951311-59951708:59951834-59953431:+	ENSG00000050130	JKAMP	SE	14	+	59951211	59953531	20.4065	0.09895	yes	10.7299	0.125815	yes	10.0877	0.130612	yes	7.248	0.159677	no	11.6407	0.138794	yes		loss of function
ENSG00000050130;SE:14:59951311-59951708:59951834-59953449:+	ENSG00000050130	JKAMP	SE	14	+	59951211	59953549	20.4065	0.21965	yes	10.7299	0.278531	yes	10.0877	0.281795	yes	7.248	0.295	no	11.6407	0.277641	yes		modified protein
ENSG00000050130;SE:14:59951311-59953431:59953522-59954392:+	ENSG00000050130	JKAMP	SE	14	+	59951211	59954492	20.4065	0.89115	yes	10.7299	0.875761	yes	10.0877	0.87801	yes	7.248	0.860052	no	11.6407	0.873467	yes		gain of function
ENSG00000050426;A3:12:51442261-51442796:51442261-51442817:+	ENSG00000050426	LETMD1	A3	12	+	51442161	51442917	16.1596	0.17205	yes	9.74361	0.21337	no	10.3252	0.209031	no	7.80519	0.213495	no	5.03372	0.230391	no		modified protein
ENSG00000050426;A3:12:51442968-51447561:51442968-51447595:+	ENSG00000050426	LETMD1	A3	12	+	51442868	51447695	16.1596	0.619694	yes	9.74361	0.577381	no	10.3252	0.57623	no	7.80519	0.546242	no	5.03372	0.597	no		modified protein
ENSG00000050426;A3:12:51450285-51451789:51450285-51451815:+	ENSG00000050426	LETMD1	A3	12	+	51450185	51451915	16.1596	0.1033	yes	9.74361	0.124076	no	10.3252	0.116582	no	7.80519	0.129738	no	5.03372	0.151762	no		loss of function
ENSG00000050426;A5:12:51442261-51442817:51442154-51442817:+	ENSG00000050426	LETMD1	A5	12	+	51442054	51442917	16.1596	0.82065	yes	9.74361	0.788207	no	10.3252	0.802194	yes	7.80519	0.778824	no	5.03372	0.729844	no		modified protein
ENSG00000050426;AF:12:51442861:51442968-51450133:51449482:51450028-51450133:+	ENSG00000050426	LETMD1	AF	12	+	51442861	51450233	16.1596	0.49365	yes	9.74361	0.422663	no	10.3252	0.417551	yes	7.80519	0.407749	no	5.03372	0.469296	no		modified protein
ENSG00000050426;AL:12:51442968-51445871:51446144:51442968-51450133:51450735:+	ENSG00000050426	LETMD1	AL	12	+	51442868	51450735	16.1596	0.6874	no	9.74361	0.653261	no	10.3252	0.653724	yes	7.80519	0.645707	no	5.03372	0.693367	no		gain of function
ENSG00000050426;AL:12:51450285-51451815:51451911:51450285-51453144:51453500:+	ENSG00000050426	LETMD1	AL	12	+	51450185	51453500	16.1596	0.47935	yes	9.74361	0.477391	no	10.3252	0.473367	yes	7.80519	0.452356	no	5.03372	0.46593	no		modified protein
ENSG00000050426;SE:12:51442968-51445875:51445990-51447561:+	ENSG00000050426	LETMD1	SE	12	+	51442868	51447661	16.1596	0.7582	yes	9.74361	0.757869	no	10.3252	0.769643	yes	7.80519	0.753141	no	5.03372	0.630761	no		modified protein
ENSG00000050426;SE:12:51442968-51447595:51447643-51449618:+	ENSG00000050426	LETMD1	SE	12	+	51442868	51449718	16.1596	0.7138	yes	9.74361	0.699435	no	10.3252	0.703878	yes	7.80519	0.706935	no	5.03372	0.621223	no		modified protein
ENSG00000050426;SE:12:51450285-51451815:51451911-51453144:+	ENSG00000050426	LETMD1	SE	12	+	51450185	51453244	16.1596	0.8908	yes	9.74361	0.884293	no	10.3252	0.895306	yes	7.80519	0.88178	no	5.03372	0.820854	no		modified protein
ENSG00000050730;AL:4:122052563:122053817-122059779:122058604:122059170-122059779:-	ENSG00000050730	TNIP3	AL	4	-	122052563	122059879	13.392	0.91875	yes	229.974	0.906793	yes	345.686	0.904082	yes	463.452	0.896178	yes	28.2712	0.935176	yes		modified protein
ENSG00000050730;SE:4:122053817-122057740:122057840-122059779:-	ENSG00000050730	TNIP3	SE	4	-	122053717	122059879	13.392	0.22148	yes	229.974	0.16375	yes	345.686	0.167296	yes	463.452	0.183246	yes	28.2712	0.152663	yes		loss of function
ENSG00000050730;SE:4:122053817-122059779:122059839-122062971:-	ENSG00000050730	TNIP3	SE	4	-	122053717	122063071	13.392	0.740352	yes	229.974	0.83875	yes	345.686	0.837857	yes	463.452	0.86712	yes	28.2712	0.812864	yes		modified protein
ENSG00000051009;A5:11:6239380-6239788:6239380-6239830:-	ENSG00000051009	FAM160A2	A5	11	-	6239280	6239930	30.4124	0.35875	yes	29.6354	0.376848	yes	31.5798	0.366378	yes	19.7445	0.367958	yes	10.1078	0.363333	yes		modified protein
ENSG00000051108;A3:16:56969224-56969313:56969224-56969316:+	ENSG00000051108	HERPUD1	A3	16	+	56969124	56969416	39.6202	0.9002	yes	37.8676	0.896902	yes	38.4049	0.898265	yes	40.6564	0.892984	yes	25.2986	0.874271	yes		modified protein
ENSG00000051108;A3:16:56976149-56977038:56976149-56977177:+	ENSG00000051108	HERPUD1	A3	16	+	56976049	56977277	39.6202	0.93495	yes	37.8676	0.9325	yes	38.4049	0.933673	yes	40.6564	0.931099	yes	25.2986	0.930352	yes		modified protein
ENSG00000051108;AF:16:56966060:56966303-56969147:56967096:56967227-56969147:+	ENSG00000051108	HERPUD1	AF	16	+	56966060	56969247	39.6202	0.9431	no	37.8676	0.944293	no	38.4049	0.942653	no	40.6564	0.935864	no	25.2986	0.91392	yes		modified protein
ENSG00000051108;AF:16:56970636:56970729-56973807:56973056:56973271-56973807:+	ENSG00000051108	HERPUD1	AF	16	+	56970636	56973907	39.6202	0.0364	no	37.8676	0.0389674	no	38.4049	0.0372449	no	40.6564	0.0378534	no	25.2986	0.0671357	yes		gain of function
ENSG00000051108;SE:16:56969224-56969313:56969387-56970599:+	ENSG00000051108	HERPUD1	SE	16	+	56969124	56970699	39.6202	0.9584	no	37.8676	0.9575	no	38.4049	0.960714	no	40.6564	0.956702	no	25.2986	0.936784	yes		modified protein
ENSG00000051108;SE:16:56970729-56973807:56974157-56976044:+	ENSG00000051108	HERPUD1	SE	16	+	56970629	56976144	39.6202	0.9224	yes	37.8676	0.926576	yes	38.4049	0.918724	yes	40.6564	0.925602	yes	25.2986	0.902563	yes		modified protein
ENSG00000051128;AF:19:19049858-19051130:19051575:19049858-19052002:19052070:-	ENSG00000051128	HOMER3	AF	19	-	19049758	19052070	46.466	0.1806	yes	30.3132	0.172826	yes	31.059	0.177908	yes	19.4418	0.203298	yes	24.7115	0.200804	yes		modified protein
ENSG00000051128;AF:19:19049858-19051860:19051999:19049858-19052002:19052070:-	ENSG00000051128	HOMER3	AF	19	-	19049758	19052070	46.466	0.25895	yes	30.3132	0.27456	yes	31.059	0.265233	yes	19.4418	0.320333	no	24.7115	0.304421	yes		modified protein
ENSG00000051128;SE:19:19043854-19045112:19045219-19049162:-	ENSG00000051128	HOMER3	SE	19	-	19043754	19049262	46.466	0.9307	yes	30.3132	0.93087	yes	31.059	0.93051	yes	19.4418	0.927696	yes	24.7115	0.925176	yes		modified protein
ENSG00000051382;AF:3:138478201-138488893:138489397:138478201-138553537:138553594:-	ENSG00000051382	PIK3CB	AF	3	-	138478101	138553594	14.3609	0.67456	no	13.703	0.660798	no	17.5092	0.662447	yes	15.1785	0.676196	yes	5.4725	0.602698	no		modified protein
ENSG00000051382;MX:3:138417937-138423285:138423335-138431050:138417937-138426001:138426131-138431050:-	ENSG00000051382	PIK3CB	MX	3	-	138417837	138431150	14.3609	0.4168	yes	13.703	0.426196	yes	17.5092	0.413265	yes	15.1785	0.41445	yes	5.4725	0.417744	no		modified protein
ENSG00000051382;SE:3:138402629-138403467:138403645-138407717:-	ENSG00000051382	PIK3CB	SE	3	-	138402529	138407817	14.3609	0.9415	yes	13.703	0.93663	yes	17.5092	0.948061	yes	15.1785	0.941466	yes	5.4725	0.85732	no		gain of function
ENSG00000051382;SE:3:138417937-138423285:138423335-138426001:-	ENSG00000051382	PIK3CB	SE	3	-	138417837	138426101	14.3609	0.9261	yes	13.703	0.92288	yes	17.5092	0.927857	yes	15.1785	0.919476	yes	5.4725	0.85807	no		modified protein
ENSG00000051382;SE:3:138423335-138426001:138426131-138431050:-	ENSG00000051382	PIK3CB	SE	3	-	138423235	138431150	14.3609	0.91455	yes	13.703	0.909946	yes	17.5092	0.925459	yes	15.1785	0.913874	yes	5.4725	0.843184	no		modified protein
ENSG00000051382;SE:3:138452280-138453476:138453646-138456549:-	ENSG00000051382	PIK3CB	SE	3	-	138452180	138456649	14.3609	0.94095	yes	13.703	0.938152	yes	17.5092	0.946122	yes	15.1785	0.938848	yes	5.4725	0.868263	no		modified protein
ENSG00000051382;SE:3:138478201-138488893:138488959-138515305:-	ENSG00000051382	PIK3CB	SE	3	-	138478101	138515405	14.3609	0.13275	yes	13.703	0.154645	yes	17.5092	0.164796	yes	15.1785	0.173089	yes	5.4725	0.232081	no		modified protein
ENSG00000051382;SE:3:138478201-138515305:138515409-138553537:-	ENSG00000051382	PIK3CB	SE	3	-	138478101	138553637	14.3609	0.8462	yes	13.703	0.847174	yes	17.5092	0.84398	yes	15.1785	0.826754	yes	5.4725	0.755556	no		modified protein
ENSG00000051523;AL:16:88709691:88709979-88712524:88711150:88711837-88712524:-	ENSG00000051523	CYBA	AL	16	-	88709691	88712624	335.39	0.70955	yes	501.129	0.674076	yes	451.238	0.691531	yes	248.197	0.723403	yes	306.998	0.792211	yes		modified protein
ENSG00000051523;AL:16:88709922:88709989-88712524:88711150:88711837-88712524:-	ENSG00000051523	CYBA	AL	16	-	88709922	88712624	335.39	0.0327	no	501.129	0.0231522	no	451.238	0.0257653	no	248.197	0.0381675	no	306.998	0.0576382	yes		modified protein
ENSG00000052749;RI:10:99130680:99130838-99131830:99131923:-	ENSG00000052749	RRP12	RI	10	-	99130680	99131923	18.8495	0.057	yes	20.3707	0.0572826	yes	21.2714	0.0534694	yes	23.5307	0.0501047	yes	27.0882	0.0509694	yes		loss of function
ENSG00000052749;SE:10:99139171-99139385:99139527-99140556:-	ENSG00000052749	RRP12	SE	10	-	99139071	99140656	18.8495	0.945	yes	20.3707	0.947717	yes	21.2714	0.953929	no	23.5307	0.955602	no	27.0882	0.929949	yes		gain of function
ENSG00000052795;AF:4:159690290:159690471-159747068:159727246:159727575-159747068:+	ENSG00000052795	FNIP2	AF	4	+	159690290	159747168	77.7465	0.2855	yes	106.174	0.361957	yes	114.15	0.353418	yes	184.77	0.335445	yes	150.757	0.203719	yes		modified protein
ENSG00000052795;SE:4:159754780-159754953:159755042-159756557:+	ENSG00000052795	FNIP2	SE	4	+	159754680	159756657	77.7465	0.0754	yes	106.174	0.0809239	yes	114.15	0.0971429	yes	184.77	0.110419	yes	150.757	0.0553769	yes		modified protein
ENSG00000052802;A5:4:166249098-166254492:166248916-166254492:+	ENSG00000052802	MSMO1	A5	4	+	166248816	166254592	11.7589	0.0654592	yes	11.0743	0.0636158	yes	9.65735	0.0677901	no	8.98839	0.0734302	no	7.21709	0.0938994	no		modified protein
ENSG00000052802;SE:4:166248916-166254492:166254777-166258941:+	ENSG00000052802	MSMO1	SE	4	+	166248816	166259041	11.7589	0.8731	yes	11.0743	0.859239	yes	9.65735	0.843163	no	8.98839	0.834188	no	7.21709	0.848579	no		modified protein
ENSG00000052841;SE:11:43436326-43457714:43457884-43464875:+	ENSG00000052841	TTC17	SE	11	+	43436226	43464975	20.3997	0.89185	yes	16.0379	0.887174	yes	16.8124	0.881786	yes	13.8873	0.883613	yes	9.30849	0.84804	no		modified protein
ENSG00000053501;A3:19:17326316-17326611:17326316-17326801:+	ENSG00000053501	USE1	A3	19	+	17326216	17326901	29.2198	0.914	yes	21.0458	0.894185	yes	23.827	0.901531	yes	27.1217	0.911152	yes	37.0361	0.927337	no		non-coding
ENSG00000053501;AF:19:17326155:17326316-17326801:17326529:17326660-17326801:+	ENSG00000053501	USE1	AF	19	+	17326155	17326901	29.2198	0.4842	yes	21.0458	0.467826	yes	23.827	0.471633	yes	27.1217	0.471414	yes	37.0361	0.491759	no		loss of function
ENSG00000053501;RI:19:17326611:17326660-17326801:17326879:+	ENSG00000053501	USE1	RI	19	+	17326611	17326879	29.2198	0.055	yes	21.0458	0.0755435	yes	23.827	0.0714286	yes	27.1217	0.0774869	yes	37.0361	0.0386432	no		loss of function
ENSG00000053770;A5:14:57736106-57740962:57735787-57740962:+	ENSG00000053770	AP5M1	A5	14	+	57735687	57741062	11.3792	0.90705	yes	7.49427	0.882011	no	7.18242	0.882806	no	5.27495	0.85288	no	4.71042	0.851313	no		modified protein
ENSG00000053770;SE:14:57736106-57740962:57741607-57746913:+	ENSG00000053770	AP5M1	SE	14	+	57736006	57747013	11.3792	0.92185	yes	7.49427	0.9075	no	7.18242	0.906735	no	5.27495	0.892775	no	4.71042	0.853869	no		gain of function
ENSG00000053900;A5:4:25382101-25384883:25382067-25384883:+	ENSG00000053900	ANAPC4	A5	4	+	25381967	25384983	15.1476	0.88435	yes	9.22439	0.848022	no	8.51436	0.846398	no	6.83316	0.830818	no	7.82199	0.836471	no		gain of function
ENSG00000054116;A5:1:36605767-36614693:36605767-36614861:-	ENSG00000054116	TRAPPC3	A5	1	-	36605667	36614961	41.4061	0.87485	yes	33.2208	0.86038	yes	35.3667	0.847398	yes	28.1685	0.835864	yes	23.874	0.813819	yes		modified protein
ENSG00000054116;AF:1:36605767-36614693:36614888:36605767-36614938:36615097:-	ENSG00000054116	TRAPPC3	AF	1	-	36605667	36615097	41.4061	0.8144	yes	33.2208	0.817989	yes	35.3667	0.822602	yes	28.1685	0.824869	yes	23.874	0.812814	yes		modified protein
ENSG00000054118;SE:1:36690106-36691013:36691064-36724983:+	ENSG00000054118	THRAP3	SE	1	+	36690006	36725083	53.7805	0.08375	yes	44.7566	0.111522	yes	47.7043	0.117806	yes	42.9363	0.123298	yes	34.6911	0.152513	yes		modified protein
ENSG00000054267;A5:1:235359430-235377084:235359430-235377192:-	ENSG00000054267	ARID4B	A5	1	-	235359330	235377292	27.9184	0.88645	yes	29.4463	0.847283	yes	28.7645	0.836378	yes	32.8548	0.816545	yes	28.583	0.862714	yes		modified protein
ENSG00000054267;A5:1:235490283-235491084:235490283-235491251:-	ENSG00000054267	ARID4B	A5	1	-	235490183	235491351	27.9184	0.9283	no	29.4463	0.935815	yes	28.7645	0.930918	yes	32.8548	0.929581	yes	28.583	0.925578	yes		modified protein
ENSG00000054267;AF:1:235490283-235491084:235491178:235490283-235491251:235491511:-	ENSG00000054267	ARID4B	AF	1	-	235490183	235491511	27.9184	0.3006	no	29.4463	0.293152	yes	28.7645	0.29551	yes	32.8548	0.305131	yes	28.583	0.300653	yes		modified protein
ENSG00000054267;SE:1:235338714-235340063:235340218-235341115:-	ENSG00000054267	ARID4B	SE	1	-	235338614	235341215	27.9184	0.0883	yes	29.4463	0.115217	yes	28.7645	0.129082	yes	32.8548	0.17288	yes	28.583	0.0807035	yes		loss of function
ENSG00000054267;SE:1:235341228-235344386:235344499-235344900:-	ENSG00000054267	ARID4B	SE	1	-	235341128	235345000	27.9184	0.0529	yes	29.4463	0.0746739	yes	28.7645	0.0777551	yes	32.8548	0.0960209	yes	28.583	0.0619598	yes		loss of function
ENSG00000054267;SE:1:235359430-235377084:235377341-235383108:-	ENSG00000054267	ARID4B	SE	1	-	235359330	235383208	27.9184	0.8379	yes	29.4463	0.839674	yes	28.7645	0.839592	yes	32.8548	0.836702	yes	28.583	0.872462	yes		modified protein
ENSG00000054277;A5:1:241761299-241767562:241761299-241767722:-	ENSG00000054277	OPN3	A5	1	-	241761199	241767822	27.1091	0.8945	yes	12.4943	0.86087	yes	12.4502	0.85449	yes	13.6248	0.87089	yes	11.8625	0.856382	yes		gain of function
ENSG00000054277;SE:1:241761299-241767562:241767881-241803184:-	ENSG00000054277	OPN3	SE	1	-	241761199	241803284	27.1091	0.6138	yes	12.4943	0.661793	yes	12.4502	0.685663	yes	13.6248	0.712513	yes	11.8625	0.600653	yes		modified protein
ENSG00000054282;A3:1:243419542-243433394:243419542-243433407:+	ENSG00000054282	SDCCAG8	A3	1	+	243419442	243433507	9.86005	0.187	no	11.8602	0.194837	yes	14.5824	0.182347	yes	13.1454	0.206882	yes	5.66804	0.265248	no		loss of function
ENSG00000054282;AF:1:243449685:243449699-243468015:243456420:243456521-243468015:+	ENSG00000054282	SDCCAG8	AF	1	+	243449685	243468115	9.86005	0.27565	no	11.8602	0.270656	yes	14.5824	0.251939	yes	13.1454	0.259895	yes	5.66804	0.364494	no		gain of function
ENSG00000054282;SE:1:243449699-243456393:243456521-243468015:+	ENSG00000054282	SDCCAG8	SE	1	+	243449599	243468115	9.86005	0.86815	no	11.8602	0.886087	yes	14.5824	0.90102	yes	13.1454	0.886806	yes	5.66804	0.798367	no		modified protein
ENSG00000054282;SE:1:243456521-243456701:243456796-243468015:+	ENSG00000054282	SDCCAG8	SE	1	+	243456421	243468115	9.86005	0.4348	no	11.8602	0.521304	yes	14.5824	0.530969	yes	13.1454	0.583874	yes	5.66804	0.524873	no		modified protein
ENSG00000054965;SE:11:73131044-73136067:73136093-73141735:-	ENSG00000054965	FAM168A	SE	11	-	73130944	73141835	13.5971	0.11155	yes	5.53401	0.218268	no	4.45504	0.257081	no	2.53681	0.306164	no	8.8135	0.125879	no		modified protein
ENSG00000054967;RI:11:73105281:73105362-73105522:73105779:+	ENSG00000054967	RELT	RI	11	+	73105281	73105779	34.2326	0.0394	no	20.6466	0.0455435	no	18.5549	0.0455102	no	13.3305	0.0554974	yes	12.9074	0.0670352	yes		loss of function
ENSG00000054967;RI:11:73105522:73105779-73106132:73106330:+	ENSG00000054967	RELT	RI	11	+	73105522	73106330	34.2326	0.06585	yes	20.6466	0.0699457	yes	18.5549	0.0705612	yes	13.3305	0.0715707	yes	12.9074	0.0761307	yes		loss of function
ENSG00000054983;A3:14:88401222-88406249:88400343-88406249:-	ENSG00000054983	GALC	A3	14	-	88400243	88406349	13.2239	0.9436	yes	4.84061	0.897826	no	4.25009	0.89398	no	3.10509	0.857853	no	4.48774	0.868191	no		modified protein
ENSG00000054983;AL:14:88400067:88400343-88406249:88400675:88401222-88406249:-	ENSG00000054983	GALC	AL	14	-	88400067	88406349	13.2239	0.4219	yes	4.84061	0.421685	no	4.25009	0.423316	no	3.10509	0.432932	no	4.48774	0.439749	no		modified protein
ENSG00000054983;SE:14:88407902-88411897:88412077-88414072:-	ENSG00000054983	GALC	SE	14	-	88407802	88414172	13.2239	0.9186	yes	4.84061	0.876793	no	4.25009	0.865744	no	3.10509	0.844326	no	4.48774	0.868342	no		gain of function
ENSG00000054983;SE:14:88442832-88447758:88447791-88448549:-	ENSG00000054983	GALC	SE	14	-	88442732	88448649	13.2239	0.152161	yes	4.84061	0.254717	no	4.25009	0.259471	no	3.10509	0.293862	no	4.48774	0.266163	no		loss of function
ENSG00000054983;SE:14:88452946-88453313:88453400-88454488:-	ENSG00000054983	GALC	SE	14	-	88452846	88454588	13.2239	0.07855	yes	4.84061	0.126519	no	4.25009	0.124701	no	3.10509	0.156429	no	4.48774	0.134309	no		loss of function
ENSG00000055044;SE:2:203142725-203142935:203143052-203147074:+	ENSG00000055044	NOP58	SE	2	+	203142625	203147174	16.6716	0.0901	yes	19.6175	0.0930978	yes	25.6448	0.0859184	yes	26.6504	0.0763874	yes	5.80567	0.1875	no		loss of function
ENSG00000055044;SE:2:203149204-203152383:203152447-203155046:+	ENSG00000055044	NOP58	SE	2	+	203149104	203155146	16.6716	0.9458	yes	19.6175	0.952989	no	25.6448	0.960969	no	26.6504	0.96	no	5.80567	0.864588	no		gain of function
ENSG00000055044;SE:2:203157626-203160397:203160560-203162102:+	ENSG00000055044	NOP58	SE	2	+	203157526	203162202	16.6716	0.92895	yes	19.6175	0.935543	yes	25.6448	0.938827	yes	26.6504	0.943403	yes	5.80567	0.857889	no		gain of function
ENSG00000055070;A3:1:16693803-16719723:16693803-16719726:+	ENSG00000055070	SZRD1	A3	1	+	16693703	16719826	63.6138	0.4376	yes	60.4484	0.444511	yes	61.7342	0.437908	yes	61.1237	0.426702	yes	63.0643	0.448844	yes		modified protein
ENSG00000055070;A3:1:16717919-16719723:16717919-16719726:+	ENSG00000055070	SZRD1	A3	1	+	16717819	16719826	63.6138	0.3751	yes	60.4484	0.397826	yes	61.7342	0.404847	yes	61.1237	0.409948	yes	63.0643	0.396533	yes		modified protein
ENSG00000055070;SE:1:16693803-16713550:16713620-16717870:+	ENSG00000055070	SZRD1	SE	1	+	16693703	16717970	63.6138	0.11085	yes	60.4484	0.10694	yes	61.7342	0.11	yes	61.1237	0.0945026	yes	63.0643	0.144472	yes		loss of function
ENSG00000055070;SE:1:16693803-16717870:16717919-16719723:+	ENSG00000055070	SZRD1	SE	1	+	16693703	16719823	63.6138	0.35855	yes	60.4484	0.429457	yes	61.7342	0.447449	yes	61.1237	0.486021	yes	63.0643	0.384322	yes		modified protein
ENSG00000055070;SE:1:16693803-16717870:16717919-16719726:+	ENSG00000055070	SZRD1	SE	1	+	16693703	16719826	63.6138	0.3476	yes	60.4484	0.404565	yes	61.7342	0.410408	yes	61.1237	0.427539	yes	63.0643	0.365879	yes		modified protein
ENSG00000055208;AF:6:149639063:149639151-149691045:149663949:149663969-149691045:+	ENSG00000055208	TAB2	AF	6	+	149639063	149691145	7.50504	0.4782	no	13.0908	0.46375	yes	13.2634	0.46301	yes	15.5733	0.41801	yes	10.8188	0.472965	yes		modified protein
ENSG00000055208;SE:6:149700654-149701070:149701279-149718740:+	ENSG00000055208	TAB2	SE	6	+	149700554	149718840	7.50504	0.03285	no	13.0908	0.037663	no	13.2634	0.040051	no	15.5733	0.0438743	no	10.8188	0.108543	yes		loss of function
ENSG00000055332;A3:2:37376166-37384051:37376058-37384051:-	ENSG00000055332	EIF2AK2	A3	2	-	37375958	37384151	60.1535	0.955	no	101.491	0.974511	no	57.1989	0.946103	yes	153.283	0.984398	no	138.091	0.984824	no		modified protein
ENSG00000055332;A3:2:37376166-37384051:37376082-37384051:-	ENSG00000055332	EIF2AK2	A3	2	-	37375982	37384151	60.1535	0.873	yes	101.491	0.8625	yes	57.1989	0.848205	yes	153.283	0.871414	yes	138.091	0.90593	yes		modified protein
ENSG00000055332;A3:2:37376400-37384051:37376166-37384051:-	ENSG00000055332	EIF2AK2	A3	2	-	37376066	37384151	60.1535	0.117727	yes	101.491	0.116848	yes	57.1989	0.139368	yes	153.283	0.104764	yes	138.091	0.120302	yes		modified protein
ENSG00000055483;A3:17:76793984-76794482:76793961-76794482:-	ENSG00000055483	USP36	A3	17	-	76793861	76794582	20.9112	0.6023	yes	18.0261	0.631359	yes	20.1414	0.630357	yes	15.1759	0.631099	yes	7.76423	0.585573	no		modified protein
ENSG00000055483;A5:17:76831583-76832193:76831583-76832344:-	ENSG00000055483	USP36	A5	17	-	76831483	76832444	20.9112	0.92735	no	18.0261	0.924674	no	20.1414	0.925918	yes	15.1759	0.912408	no	7.76423	0.852468	no		gain of function
ENSG00000055483;AF:17:76834832-76836818:76836862:76834832-76837343:76837523:-	ENSG00000055483	USP36	AF	17	-	76834732	76837523	20.9112	0.130102	yes	18.0261	0.127654	yes	20.1414	0.127772	yes	15.1759	0.141609	no	7.76423	0.273838	no		modified protein
ENSG00000055483;AL:17:76783463:76783740-76794482:76791735:76793984-76794482:-	ENSG00000055483	USP36	AL	17	-	76783463	76794582	20.9112	0.10815	yes	18.0261	0.113913	yes	20.1414	0.112245	yes	15.1759	0.122356	yes	7.76423	0.248693	no		modified protein
ENSG00000055483;AL:17:76783549:76783740-76792399:76787945:76788162-76792399:-	ENSG00000055483	USP36	AL	17	-	76783549	76792499	20.9112	0.5565	yes	18.0261	0.542554	yes	20.1414	0.50898	yes	15.1759	0.517696	yes	7.76423	0.563216	no		non-coding
ENSG00000055483;SE:17:76818086-76819195:76819265-76823327:-	ENSG00000055483	USP36	SE	17	-	76817986	76823427	20.9112	0.0802	yes	18.0261	0.0902717	yes	20.1414	0.0971429	yes	15.1759	0.109948	yes	7.76423	0.211868	no		modified protein
ENSG00000055609;A3:7:151853431-151854846:151853359-151854846:-	ENSG00000055609	MLL3	A3	7	-	151853259	151854946	30.5032	0.91295	yes	19.2979	0.899891	yes	19.155	0.895538	yes	13.4242	0.877016	yes	13.0167	0.876263	yes		modified protein
ENSG00000055609;A3:7:152027827-152055672:152027824-152055672:-	ENSG00000055609	MLL3	A3	7	-	152027724	152055772	30.5032	0.185	yes	19.2979	0.212135	yes	19.155	0.205132	yes	13.4242	0.24648	no	13.0167	0.245866	no		modified protein
ENSG00000055609;A5:7:151841966-151842238:151841966-151842250:-	ENSG00000055609	MLL3	A5	7	-	151841866	151842350	30.5032	0.55285	yes	19.2979	0.559511	yes	19.155	0.555051	yes	13.4242	0.54288	yes	13.0167	0.570452	yes		modified protein
ENSG00000055609;A5:7:151855010-151855942:151855010-151855948:-	ENSG00000055609	MLL3	A5	7	-	151854910	151856048	30.5032	0.06905	yes	19.2979	0.101359	yes	19.155	0.102359	yes	13.4242	0.125263	yes	13.0167	0.132121	yes		modified protein
ENSG00000055609;AF:7:151933018-151935792:151936154:151933018-151944987:151945104:-	ENSG00000055609	MLL3	AF	7	-	151932918	151945104	30.5032	0.45435	yes	19.2979	0.452174	no	19.155	0.452205	no	13.4242	0.461789	no	13.0167	0.445155	no		gain of function
ENSG00000055609;RI:7:151832010:151834009-151835881:151835989:-	ENSG00000055609	MLL3	RI	7	-	151832010	151835989	30.5032	0.1506	yes	19.2979	0.175652	yes	19.155	0.181888	yes	13.4242	0.170419	yes	13.0167	0.133568	yes		modified protein
ENSG00000055609;SE:7:151853431-151854846:151855010-151855948:-	ENSG00000055609	MLL3	SE	7	-	151853331	151856048	30.5032	0.8277	yes	19.2979	0.819239	yes	19.155	0.815408	yes	13.4242	0.799319	yes	13.0167	0.791809	yes		modified protein
ENSG00000055609;SE:7:151933018-151935792:151935911-151944987:-	ENSG00000055609	MLL3	SE	7	-	151932918	151945087	30.5032	0.85685	yes	19.2979	0.83212	no	19.155	0.833112	no	13.4242	0.814684	no	13.0167	0.807398	no		modified protein
ENSG00000055917;A5:2:20455931-20457998:20455931-20458004:-	ENSG00000055917	PUM2	A5	2	-	20455831	20458104	45.2074	0.282	yes	35.2248	0.302609	yes	39.5712	0.315051	yes	33.335	0.317592	yes	23.3979	0.321206	yes		modified protein
ENSG00000055917;AF:2:20527139-20550358:20550463:20527139-20550571:20550595:-	ENSG00000055917	PUM2	AF	2	-	20527039	20550595	45.2074	0.1204	yes	35.2248	0.14462	yes	39.5712	0.133214	yes	33.335	0.148639	yes	23.3979	0.200553	yes		loss of function
ENSG00000055917;AL:2:20508175:20508345-20511997:20511401:20511424-20511997:-	ENSG00000055917	PUM2	AL	2	-	20508175	20512097	45.2074	0.3185	yes	35.2248	0.31625	yes	39.5712	0.316735	yes	33.335	0.320209	yes	23.3979	0.346482	yes		non-coding
ENSG00000055917;SE:2:20463221-20478344:20478580-20482708:-	ENSG00000055917	PUM2	SE	2	-	20463121	20482808	45.2074	0.4927	yes	35.2248	0.547174	yes	39.5712	0.546276	yes	33.335	0.559319	yes	23.3979	0.610603	yes		modified protein
ENSG00000055917;SE:2:20508345-20511255:20511424-20511997:-	ENSG00000055917	PUM2	SE	2	-	20508245	20512097	45.2074	0.9035	yes	35.2248	0.902011	yes	39.5712	0.905612	yes	33.335	0.900681	yes	23.3979	0.861156	yes		gain of function
ENSG00000055917;SE:2:20518406-20526022:20526146-20527071:-	ENSG00000055917	PUM2	SE	2	-	20518306	20527171	45.2074	0.13405	yes	35.2248	0.148641	yes	39.5712	0.154718	yes	33.335	0.163979	yes	23.3979	0.179899	yes		loss of function
ENSG00000055950;A5:10:102746329-102746444:102746329-102746506:-	ENSG00000055950	MRPL43	A5	10	-	102746229	102746606	14.3386	0.86405	yes	9.13981	0.842717	no	9.85397	0.845765	no	6.22234	0.80199	no	3.49559	0.722684	no		modified protein
ENSG00000055950;AL:10:102737578:102739129-102743512:102741133:102741300-102743512:-	ENSG00000055950	MRPL43	AL	10	-	102737578	102743612	14.3386	0.29225	yes	9.13981	0.299609	no	9.85397	0.288205	no	6.22234	0.32962	no	3.49559	0.27365	no		modified protein
ENSG00000055950;SE:10:102743574-102743705:102743831-102746506:-	ENSG00000055950	MRPL43	SE	10	-	102743474	102746606	14.3386	0.5056	yes	9.13981	0.535731	no	9.85397	0.57543	no	6.22234	0.573735	no	3.49559	0.507682	no		modified protein
ENSG00000055955;RI:3:52852068:52852184-52852273:52852299:-	ENSG00000055955	ITIH4	RI	3	-	52852068	52852299	2.86662	0.424074	no	3.07035	0.401059	no	1.91831	0.37	no	2.89899	0.380805	no	12.2365	0.425678	yes		loss of function
ENSG00000055955;RI:3:52853770:52853808-52853956:52854006:-	ENSG00000055955	ITIH4	RI	3	-	52853770	52854006	2.86662	0.518182	no	3.07035	0.502759	no	1.91831	0.493333	no	2.89899	0.466667	no	12.2365	0.497704	yes		modified protein
ENSG00000055955;RI:3:52853770:52853823-52853956:52854006:-	ENSG00000055955	ITIH4	RI	3	-	52853770	52854006	2.86662	0.546364	no	3.07035	0.607241	no	1.91831	0.59	no	2.89899	0.617778	no	12.2365	0.648265	yes		modified protein
ENSG00000055955;SE:3:52851074-52852068:52852184-52852273:-	ENSG00000055955	ITIH4	SE	3	-	52850974	52852373	2.86662	0.76663	no	3.07035	0.777267	no	1.91831	0.76681	no	2.89899	0.790183	no	12.2365	0.814975	yes		modified protein
ENSG00000055955;SE:3:52853534-52853770:52854006-52854307:-	ENSG00000055955	ITIH4	SE	3	-	52853434	52854407	2.86662	0.659545	no	3.07035	0.66337	no	1.91831	0.628421	no	2.89899	0.679783	no	12.2365	0.778737	yes		modified protein
ENSG00000056586;A3:9:125616894-125617463:125616860-125617463:-	ENSG00000056586	RC3H2	A3	9	-	125616760	125617563	18.5448	0.9498	yes	16.6676	0.946141	no	17.6303	0.948929	yes	18.1362	0.948848	yes	12.4848	0.92593	no		modified protein
ENSG00000056586;A5:9:125612101-125613360:125612101-125613379:-	ENSG00000056586	RC3H2	A5	9	-	125612001	125613479	18.5448	0.756	yes	16.6676	0.746304	yes	17.6303	0.764949	yes	18.1362	0.755812	yes	12.4848	0.776263	yes		modified protein
ENSG00000056586;RI:9:125627628:125627820-125627903:125627936:-	ENSG00000056586	RC3H2	RI	9	-	125627628	125627936	18.5448	0.9225	yes	16.6676	0.914565	yes	17.6303	0.918154	yes	18.1362	0.916283	yes	12.4848	0.888535	yes		modified protein
ENSG00000056972;A3:6:111922521-111926979:111922509-111926979:-	ENSG00000056972	TRAF3IP2	A3	6	-	111922409	111927079	3.48453	0.445192	no	9.84441	0.354689	no	15.8687	0.298557	yes	26.9086	0.255767	yes	4.37852	0.42156	no		loss of function
ENSG00000056972;SE:6:111913297-111922399:111922509-111926979:-	ENSG00000056972	TRAF3IP2	SE	6	-	111913197	111927079	3.48453	0.18467	no	9.84441	0.135761	no	15.8687	0.125663	yes	26.9086	0.14288	yes	4.37852	0.164623	no		modified protein
ENSG00000057252;AF:1:179262937:179263071-179271812:179263455:179263536-179271812:+	ENSG00000057252	SOAT1	AF	1	+	179262937	179271912	80.494	0.9071	yes	48.3008	0.907011	yes	39.1269	0.902041	yes	31.6519	0.893979	yes	97.6824	0.898492	yes		modified protein
ENSG00000057252;MX:1:179263071-179271812:179271937-179304641:179263071-179292572:179292630-179304641:+	ENSG00000057252	SOAT1	MX	1	+	179262971	179304741	80.494	0.6089	yes	48.3008	0.608587	yes	39.1269	0.602602	no	31.6519	0.60623	no	97.6824	0.610452	yes		modified protein
ENSG00000057252;SE:1:179271937-179292572:179292630-179304641:+	ENSG00000057252	SOAT1	SE	1	+	179271837	179304741	80.494	0.91425	yes	48.3008	0.906793	yes	39.1269	0.906837	yes	31.6519	0.900681	yes	97.6824	0.911809	yes		modified protein
ENSG00000057608;A3:10:5808601-5810176:5808258-5810176:-	ENSG00000057608	GDI2	A3	10	-	5808158	5810276	124.563	0.92355	yes	104.937	0.92288	yes	107.153	0.920204	yes	100.498	0.911047	yes	90.6527	0.92804	yes		loss of function
ENSG00000057608;SE:10:5828013-5836848:5836982-5838726:-	ENSG00000057608	GDI2	SE	10	-	5827913	5838826	124.563	0.9478	yes	104.937	0.947935	yes	107.153	0.948571	yes	100.498	0.945183	yes	90.6527	0.949548	yes		modified protein
ENSG00000057608;SE:10:5842668-5853837:5853919-5855177:-	ENSG00000057608	GDI2	SE	10	-	5842568	5855277	124.563	0.05745	yes	104.937	0.0563587	yes	107.153	0.0590306	yes	100.498	0.0574869	yes	90.6527	0.0649246	yes		modified protein
ENSG00000057657;AF:6:106534195:106534470-106536076:106535455:106535782-106536076:+	ENSG00000057657	PRDM1	AF	6	+	106534195	106536176	44.3082	0.8128	yes	35.8606	0.832554	yes	32.161	0.846633	yes	35.0806	0.84199	yes	65.5185	0.765578	yes		modified protein
ENSG00000057657;AF:6:106546481:106546596-106547175:106546815:106546969-106547175:+	ENSG00000057657	PRDM1	AF	6	+	106546481	106547275	44.3082	0.251392	no	35.8606	0.22978	no	32.161	0.226943	no	35.0806	0.151204	no	65.5185	0.136884	yes		modified protein
ENSG00000057663;SE:6:106740981-106756239:106756366-106763976:-	ENSG00000057663	ATG5	SE	6	-	106740881	106764076	14.457	0.8564	yes	10.4753	0.853696	yes	11.021	0.850816	yes	10.3917	0.856702	yes	7.03961	0.82804	no		modified protein
ENSG00000058063;A5:3:182598769-182602541:182598735-182602541:+	ENSG00000058063	ATP11B	A5	3	+	182598635	182602641	36.9755	0.90275	yes	27.0612	0.893043	yes	26.4533	0.889541	yes	18.3947	0.861047	yes	18.4098	0.850653	yes		gain of function
ENSG00000058063;SE:3:182602686-182603739:182603798-182605374:+	ENSG00000058063	ATP11B	SE	3	+	182602586	182605474	36.9755	0.96065	no	27.0612	0.947174	yes	26.4533	0.949796	yes	18.3947	0.928639	yes	18.4098	0.926583	yes		modified protein
ENSG00000058262;A5:3:127771745-127774359:127771402-127774359:+	ENSG00000058262	SEC61A1	A5	3	+	127771302	127774459	74.8875	0.89965	yes	99.3276	0.929348	yes	107.856	0.93801	yes	105.811	0.932618	yes	73.3372	0.901156	yes		modified protein
ENSG00000058272;A3:12:80200113-80201006:80200077-80201006:-	ENSG00000058272	PPP1R12A	A3	12	-	80199977	80201106	56.1494	0.8707	yes	47.5536	0.855435	yes	48.0096	0.850459	yes	34.7518	0.835131	yes	25.1991	0.859698	yes		modified protein
ENSG00000058272;MX:12:80192364-80199372:80199548-80201006:80192364-80199946:80200113-80201006:-	ENSG00000058272	PPP1R12A	MX	12	-	80192264	80201106	56.1494	0.33075	yes	47.5536	0.345815	yes	48.0096	0.347296	yes	34.7518	0.37267	yes	25.1991	0.348141	yes		modified protein
ENSG00000058272;SE:12:80175642-80176351:80176375-80180154:-	ENSG00000058272	PPP1R12A	SE	12	-	80175542	80180254	56.1494	0.09055	yes	47.5536	0.0959239	yes	48.0096	0.0929592	yes	34.7518	0.0970681	no	25.1991	0.108894	yes		loss of function
ENSG00000058272;SE:12:80182563-80183378:80183460-80184247:-	ENSG00000058272	PPP1R12A	SE	12	-	80182463	80184347	56.1494	0.11375	yes	47.5536	0.136304	yes	48.0096	0.141633	yes	34.7518	0.157016	yes	25.1991	0.190303	yes		loss of function
ENSG00000058272;SE:12:80192364-80199946:80200113-80201006:-	ENSG00000058272	PPP1R12A	SE	12	-	80192264	80201106	56.1494	0.93395	yes	47.5536	0.943696	yes	48.0096	0.943112	yes	34.7518	0.937853	yes	25.1991	0.913518	yes		modified protein
ENSG00000058272;SE:12:80199548-80199946:80200113-80201006:-	ENSG00000058272	PPP1R12A	SE	12	-	80199448	80201106	56.1494	0.7693	yes	47.5536	0.780163	yes	48.0096	0.779694	yes	34.7518	0.761885	yes	25.1991	0.766131	yes		modified protein
ENSG00000058272;SE:12:80214946-80215896:80215970-80222100:-	ENSG00000058272	PPP1R12A	SE	12	-	80214846	80222200	56.1494	0.95805	no	47.5536	0.964457	no	48.0096	0.962398	no	34.7518	0.951571	no	25.1991	0.939045	yes		modified protein
ENSG00000058673;A3:1:203764903-203765421:203764903-203765579:+	ENSG00000058673	ZC3H11A	A3	1	+	203764803	203765679	62.6476	0.907	yes	57.749	0.904022	yes	64.0068	0.913929	yes	63.6799	0.917906	yes	47.5144	0.872965	yes		modified protein
ENSG00000058673;A3:1:203764922-203765421:203764922-203765579:+	ENSG00000058673	ZC3H11A	A3	1	+	203764822	203765679	62.6476	0.9298	yes	57.749	0.936848	yes	64.0068	0.938418	yes	63.6799	0.948743	yes	47.5144	0.897387	yes		gain of function
ENSG00000058673;A3:1:203770756-203771780:203770756-203772085:+	ENSG00000058673	ZC3H11A	A3	1	+	203770656	203772185	62.6476	0.9398	yes	57.749	0.933804	yes	64.0068	0.935459	yes	63.6799	0.918691	yes	47.5144	0.919246	yes		modified protein
ENSG00000058673;A5:1:203764922-203765421:203764903-203765421:+	ENSG00000058673	ZC3H11A	A5	1	+	203764803	203765521	62.6476	0.5815	yes	57.749	0.5675	yes	64.0068	0.554694	yes	63.6799	0.540471	yes	47.5144	0.584925	yes		modified protein
ENSG00000058673;A5:1:203765729-203770703:203765624-203770703:+	ENSG00000058673	ZC3H11A	A5	1	+	203765524	203770803	62.6476	0.45175	yes	57.749	0.362283	yes	64.0068	0.355255	yes	63.6799	0.315602	yes	47.5144	0.377437	yes		modified protein
ENSG00000058673;AL:1:203764922-203765579:203765916:203764922-203770703:203771389:+	ENSG00000058673	ZC3H11A	AL	1	+	203764822	203771389	62.6476	0.79075	yes	57.749	0.802772	yes	64.0068	0.8	yes	63.6799	0.797487	yes	47.5144	0.758744	yes		gain of function
ENSG00000058673;SE:1:203764922-203765421:203765624-203770703:+	ENSG00000058673	ZC3H11A	SE	1	+	203764822	203770803	62.6476	0.60865	yes	57.749	0.662935	yes	64.0068	0.689286	yes	63.6799	0.729476	yes	47.5144	0.703518	yes		gain of function
ENSG00000058799;AL:1:54317406:54317943-54325729:54320691:54320724-54325729:-	ENSG00000058799	YIPF1	AL	1	-	54317406	54325829	11.5009	0.6636	yes	7.66295	0.657989	no	7.45441	0.645	no	9.40353	0.631257	no	5.99803	0.632261	no		modified protein
ENSG00000058799;SE:1:54317943-54320674:54320724-54325729:-	ENSG00000058799	YIPF1	SE	1	-	54317843	54325829	11.5009	0.61335	yes	7.66295	0.710272	no	7.45441	0.72648	no	9.40353	0.751885	no	5.99803	0.696181	no		loss of function
ENSG00000058799;SE:1:54344395-54348616:54348704-54348786:-	ENSG00000058799	YIPF1	SE	1	-	54344295	54348886	11.5009	0.0889	yes	7.66295	0.10663	no	7.45441	0.117704	no	9.40353	0.134555	no	5.99803	0.180704	no		loss of function
ENSG00000058799;SE:1:54344395-54348786:54348949-54354580:-	ENSG00000058799	YIPF1	SE	1	-	54344295	54354680	11.5009	0.9004	yes	7.66295	0.886739	no	7.45441	0.887194	no	9.40353	0.900157	no	5.99803	0.861005	no		gain of function
ENSG00000058799;SE:1:54348949-54354580:54354659-54355386:-	ENSG00000058799	YIPF1	SE	1	-	54348849	54355486	11.5009	0.9072	yes	7.66295	0.879457	no	7.45441	0.88648	no	9.40353	0.890995	no	5.99803	0.850352	no		modified protein
ENSG00000058799;SE:1:54354659-54354917:54355136-54355386:-	ENSG00000058799	YIPF1	SE	1	-	54354559	54355486	11.5009	0.61695	yes	7.66295	0.612228	no	7.45441	0.620816	no	9.40353	0.686387	no	5.99803	0.659536	no		gain of function
ENSG00000059145;A3:16:1417859-1420131:1417813-1420131:-	ENSG00000059145	UNKL	A3	16	-	1417713	1420231	19.885	0.8924	yes	17.9503	0.886196	yes	22.1191	0.894796	yes	10.9867	0.848325	yes	7.8026	0.809141	no		gain of function
ENSG00000059145;A5:16:1416396-1417093:1416396-1417243:-	ENSG00000059145	UNKL	A5	16	-	1416296	1417343	19.885	0.6975	yes	17.9503	0.666413	yes	22.1191	0.660308	yes	10.9867	0.685348	yes	7.8026	0.65615	no		modified protein
ENSG00000059145;A5:16:1417859-1419935:1417859-1420131:-	ENSG00000059145	UNKL	A5	16	-	1417759	1420231	19.885	0.3068	no	17.9503	0.262826	yes	22.1191	0.242245	yes	10.9867	0.289162	no	7.8026	0.337236	no		modified protein
ENSG00000059145;AF:16:1421612-1428915:1429177:1421612-1429534:1429681:-	ENSG00000059145	UNKL	AF	16	-	1421512	1429681	19.885	0.3652	yes	17.9503	0.355489	yes	22.1191	0.381684	yes	10.9867	0.392094	yes	7.8026	0.362234	no		gain of function
ENSG00000059145;AF:16:1421612-1428915:1429177:1421612-1429595:1429687:-	ENSG00000059145	UNKL	AF	16	-	1421512	1429687	19.885	0.24375	yes	17.9503	0.207446	yes	22.1191	0.18898	yes	10.9867	0.252461	yes	7.8026	0.311146	no		gain of function
ENSG00000059145;AL:16:1447046:1447296-1449375:1448306:1448942-1449375:-	ENSG00000059145	UNKL	AL	16	-	1447046	1449475	19.885	0.659848	yes	17.9503	0.591793	no	22.1191	0.615655	no	10.9867	0.558214	no	7.8026	0.60494	no		modified protein
ENSG00000059377;A5:7:139575465-139611024:139575436-139611024:+	ENSG00000059377	TBXAS1	A5	7	+	139575336	139611124	62.7801	0.02865	no	35.7111	0.0391848	no	36.1403	0.0368878	no	13.2277	0.0667016	yes	13.6903	0.0442211	no		loss of function
ENSG00000059377;AL:7:139611120-139612864:139613828:139611120-139635990:139636106:+	ENSG00000059377	TBXAS1	AL	7	+	139611020	139636106	62.7801	0.9562	no	35.7111	0.905163	yes	36.1403	0.891633	yes	13.2277	0.865079	yes	13.6903	0.950704	no		modified protein
ENSG00000059377;AL:7:139715660-139716192:139716629:139715660-139719825:139720123:+	ENSG00000059377	TBXAS1	AL	7	+	139715560	139720123	62.7801	0.79305	yes	35.7111	0.757663	yes	36.1403	0.748214	yes	13.2277	0.703141	yes	13.6903	0.630603	yes		gain of function
ENSG00000059377;SE:7:139575436-139605900:139605997-139611024:+	ENSG00000059377	TBXAS1	SE	7	+	139575336	139611124	62.7801	0.01965	no	35.7111	0.032337	no	36.1403	0.0369898	no	13.2277	0.0586387	yes	13.6903	0.0300503	no		loss of function
ENSG00000059377;SE:7:139575436-139611024:139611120-139635990:+	ENSG00000059377	TBXAS1	SE	7	+	139575336	139636090	62.7801	0.98155	no	35.7111	0.972391	no	36.1403	0.97301	no	13.2277	0.948115	yes	13.6903	0.96608	no		gain of function
ENSG00000059377;SE:7:139636106-139652350:139652487-139653167:+	ENSG00000059377	TBXAS1	SE	7	+	139636006	139653267	62.7801	0.0168	no	35.7111	0.0344565	no	36.1403	0.0396939	no	13.2277	0.0528796	yes	13.6903	0.0330151	no		modified protein
ENSG00000059377;SE:7:139715660-139717471:139717633-139719825:+	ENSG00000059377	TBXAS1	SE	7	+	139715560	139719925	62.7801	0.89685	yes	35.7111	0.886413	yes	36.1403	0.87398	yes	13.2277	0.824817	yes	13.6903	0.849749	yes		modified protein
ENSG00000059378;AF:7:139737656-139741444:139741528:139737656-139754462:139754563:-	ENSG00000059378	PARP12	AF	7	-	139737556	139754563	98.5773	0.09255	yes	156.424	0.0903804	yes	92.7614	0.099949	yes	227.878	0.0882723	yes	291.268	0.080804	yes		non-coding
ENSG00000059378;AL:7:139724381:139724685-139725997:139725043:139725382-139725997:-	ENSG00000059378	PARP12	AL	7	-	139724381	139726097	98.5773	0.9057	yes	156.424	0.91625	yes	92.7614	0.913878	yes	227.878	0.929843	yes	291.268	0.941859	yes		modified protein
ENSG00000059378;SE:7:139726148-139727076:139727206-139728413:-	ENSG00000059378	PARP12	SE	7	-	139726048	139728513	98.5773	0.90745	yes	156.424	0.929293	yes	92.7614	0.933571	yes	227.878	0.946178	yes	291.268	0.92392	yes		modified protein
ENSG00000059378;SE:7:139734131-139737515:139737656-139741444:-	ENSG00000059378	PARP12	SE	7	-	139734031	139741544	98.5773	0.94785	yes	156.424	0.956685	no	92.7614	0.955153	no	227.878	0.969895	no	291.268	0.971307	no		gain of function
ENSG00000059728;SE:2:70143352-70148868:70148897-70162483:+	ENSG00000059728	MXD1	SE	2	+	70143252	70162583	82.495	0.90965	yes	88.4857	0.910924	yes	89.2983	0.913469	yes	109.202	0.909424	yes	205.174	0.912864	yes		modified protein
ENSG00000060069;MX:18:77478016-77488907:77489069-77513652:77478016-77496355:77496521-77513652:+	ENSG00000060069	CTDP1	MX	18	+	77477916	77513752	17.3944	0.478	yes	13.1821	0.48712	yes	14.4	0.485765	yes	12.1466	0.494241	yes	6.13699	0.486985	no		modified protein
ENSG00000060069;SE:18:77478016-77488907:77489069-77496355:+	ENSG00000060069	CTDP1	SE	18	+	77477916	77496455	17.3944	0.7189	yes	13.1821	0.729239	yes	14.4	0.725561	yes	12.1466	0.734188	yes	6.13699	0.742714	no		modified protein
ENSG00000060138;A5:12:10854733-10856650:10854733-10856659:-	ENSG00000060138	CSDA	A5	12	-	10854633	10856759	104.048	0.90645	yes	105.399	0.904565	yes	120.55	0.901378	yes	89.037	0.894293	yes	57.5882	0.903819	yes		gain of function
ENSG00000060138;A5:12:10862713-10863133:10862713-10863253:-	ENSG00000060138	CSDA	A5	12	-	10862613	10863353	104.048	0.84205	yes	105.399	0.864348	yes	120.55	0.867908	yes	89.037	0.842147	yes	57.5882	0.711055	yes		non-coding
ENSG00000060138;SE:12:10856747-10862507:10862713-10865810:-	ENSG00000060138	CSDA	SE	12	-	10856647	10865910	104.048	0.6366	yes	105.399	0.630598	yes	120.55	0.641633	yes	89.037	0.644241	yes	57.5882	0.60407	yes		modified protein
ENSG00000060237;A3:12:980514-987378:980514-987381:+	ENSG00000060237	WNK1	A3	12	+	980414	987481	52.0364	0.6164	yes	37.6432	0.626793	yes	41.866	0.624564	yes	28.9348	0.615684	yes	19.2565	0.637727	yes		modified protein
ENSG00000060237;A5:12:999679-1003728:999676-1003728:+	ENSG00000060237	WNK1	A5	12	+	999576	1003828	52.0364	0.89125	yes	37.6432	0.885598	yes	41.866	0.887908	yes	28.9348	0.869267	yes	19.2565	0.850854	yes		modified protein
ENSG00000060237;SE:12:971436-980431:980514-987378:+	ENSG00000060237	WNK1	SE	12	+	971336	987478	52.0364	0.6493	yes	37.6432	0.700109	yes	41.866	0.711888	yes	28.9348	0.724293	yes	19.2565	0.69404	yes		modified protein
ENSG00000060237;SE:12:971436-980431:980514-987381:+	ENSG00000060237	WNK1	SE	12	+	971336	987481	52.0364	0.7598	yes	37.6432	0.799022	yes	41.866	0.803214	yes	28.9348	0.808534	yes	19.2565	0.76702	yes		modified protein
ENSG00000060237;SE:12:987527-988739:989197-989887:+	ENSG00000060237	WNK1	SE	12	+	987427	989987	52.0364	0.1781	yes	37.6432	0.242609	yes	41.866	0.269286	yes	28.9348	0.351579	yes	19.2565	0.309442	yes		modified protein
ENSG00000060237;SE:12:987527-989887:990165-990858:+	ENSG00000060237	WNK1	SE	12	+	987427	990958	52.0364	0.19975	yes	37.6432	0.283804	yes	41.866	0.305663	yes	28.9348	0.334607	yes	19.2565	0.286482	yes		modified protein
ENSG00000060237;SE:12:991239-992109:992225-992561:+	ENSG00000060237	WNK1	SE	12	+	991139	992661	52.0364	0.9571	no	37.6432	0.952826	no	41.866	0.951122	no	28.9348	0.938586	yes	19.2565	0.910503	yes		modified protein
ENSG00000060339;A5:10:70481045-70482212:70481039-70482212:+	ENSG00000060339	CCAR1	A5	10	+	70480939	70482312	38.8068	0.26125	yes	26.6045	0.276575	yes	29.7914	0.28724	yes	20.8662	0.282222	no	14.172	0.316312	no		modified protein
ENSG00000060339;A5:10:70481163-70482212:70481039-70482212:+	ENSG00000060339	CCAR1	A5	10	+	70480939	70482312	38.8068	0.1503	yes	26.6045	0.17221	yes	29.7914	0.17375	yes	20.8662	0.198833	no	14.172	0.248662	no		modified protein
ENSG00000060339;SE:10:70481039-70482212:70482334-70496633:+	ENSG00000060339	CCAR1	SE	10	+	70480939	70496733	38.8068	0.92315	yes	26.6045	0.912337	yes	29.7914	0.915026	no	20.8662	0.895131	no	14.172	0.85809	no		modified protein
ENSG00000060339;SE:10:70496805-70497602:70497646-70500386:+	ENSG00000060339	CCAR1	SE	10	+	70496705	70500486	38.8068	0.86405	yes	26.6045	0.857283	yes	29.7914	0.867436	yes	20.8662	0.839529	yes	14.172	0.804895	yes		modified protein
ENSG00000060339;SE:10:70496805-70500386:70500418-70502133:+	ENSG00000060339	CCAR1	SE	10	+	70496705	70502233	38.8068	0.857	yes	26.6045	0.838315	no	29.7914	0.845436	no	20.8662	0.817696	no	14.172	0.770202	no		modified protein
ENSG00000060339;SE:10:70515293-70516030:70516240-70517051:+	ENSG00000060339	CCAR1	SE	10	+	70515193	70517151	38.8068	0.9051	yes	26.6045	0.909837	yes	29.7914	0.909745	yes	20.8662	0.900628	yes	14.172	0.873467	yes		gain of function
ENSG00000060339;SE:10:70525836-70530963:70531202-70532745:+	ENSG00000060339	CCAR1	SE	10	+	70525736	70532845	38.8068	0.86185	yes	26.6045	0.854511	yes	29.7914	0.861173	yes	20.8662	0.854241	yes	14.172	0.824774	yes		modified protein
ENSG00000060642;AF:1:27113963:27114297-27117250:27114455:27114480-27117250:+	ENSG00000060642	PIGV	AF	1	+	27113963	27117350	4.66028	0.55985	no	10.8526	0.691141	yes	12.39	0.68449	yes	11.344	0.706963	yes	3.37587	0.592264	no		gain of function
ENSG00000060642;AF:1:27113963:27114297-27117250:27114486:27114759-27117250:+	ENSG00000060642	PIGV	AF	1	+	27113963	27117350	4.66028	0.76605	no	10.8526	0.88837	yes	12.39	0.904643	yes	11.344	0.895759	yes	3.37587	0.77805	no		modified protein
ENSG00000060688;AF:1:31732968-31733802:31733924:31732968-31734376:31734669:-	ENSG00000060688	SNRNP40	AF	1	-	31732868	31734669	14.9765	0.90735	yes	9.95951	0.889185	no	11.535	0.89148	yes	7.8608	0.874031	no	2.90086	0.776364	no		gain of function
ENSG00000060971;MX:3:38169357-38170781:38170879-38173417:38169357-38173087:38173129-38173417:-	ENSG00000060971	ACAA1	MX	3	-	38169257	38173517	33.3175	0.77455	yes	15.3712	0.772717	yes	11.4428	0.770714	yes	8.76119	0.747644	no	18.4241	0.721859	yes		modified protein
ENSG00000060971;RI:3:38167317:38167372-38167653:38168191:-	ENSG00000060971	ACAA1	RI	3	-	38167317	38168191	33.3175	0.4048	yes	15.3712	0.406304	yes	11.4428	0.412194	yes	8.76119	0.343403	no	18.4241	0.178693	yes		loss of function
ENSG00000060971;SE:3:38167372-38167653:38167832-38168001:-	ENSG00000060971	ACAA1	SE	3	-	38167272	38168101	33.3175	0.8064	yes	15.3712	0.789022	yes	11.4428	0.787092	yes	8.76119	0.770995	no	18.4241	0.82603	yes		modified protein
ENSG00000060971;SE:3:38169357-38170781:38170879-38173087:-	ENSG00000060971	ACAA1	SE	3	-	38169257	38173187	33.3175	0.96605	no	15.3712	0.940272	yes	11.4428	0.921837	yes	8.76119	0.902042	no	18.4241	0.943869	yes		modified protein
ENSG00000060971;SE:3:38170879-38173087:38173129-38173417:-	ENSG00000060971	ACAA1	SE	3	-	38170779	38173517	33.3175	0.6872	yes	15.3712	0.692772	yes	11.4428	0.674541	yes	8.76119	0.701257	no	18.4241	0.789447	yes		modified protein
ENSG00000060971;SE:3:38173496-38175443:38175500-38178083:-	ENSG00000060971	ACAA1	SE	3	-	38173396	38178183	33.3175	0.93405	yes	15.3712	0.912446	yes	11.4428	0.898724	yes	8.76119	0.865497	no	18.4241	0.929497	yes		gain of function
ENSG00000060971;SE:3:38175500-38176000:38176043-38178083:-	ENSG00000060971	ACAA1	SE	3	-	38175400	38178183	33.3175	0.07765	yes	15.3712	0.142174	yes	11.4428	0.172347	yes	8.76119	0.22478	no	18.4241	0.116884	yes		modified protein
ENSG00000060982;AF:12:25054819-25054897:25055322:25054819-25055881:25056009:-	ENSG00000060982	BCAT1	AF	12	-	25054719	25056009	36.991	0.42895	yes	46.7444	0.381141	yes	59.4007	0.362857	yes	70.6852	0.335602	yes	16.244	0.42196	yes		modified protein
ENSG00000060982;AF:12:25054819-25054897:25055322:25054819-25101861:25102393:-	ENSG00000060982	BCAT1	AF	12	-	25054719	25102393	36.991	0.2267	yes	46.7444	0.497554	yes	59.4007	0.492602	yes	70.6852	0.583874	yes	16.244	0.222965	yes		modified protein
ENSG00000060982;SE:12:25031583-25034235:25034345-25047209:-	ENSG00000060982	BCAT1	SE	12	-	25031483	25047309	36.991	0.9483	yes	46.7444	0.956902	no	59.4007	0.95699	no	70.6852	0.960524	no	16.244	0.92407	yes		modified protein
ENSG00000060982;SE:12:25047409-25054748:25054819-25101861:-	ENSG00000060982	BCAT1	SE	12	-	25047309	25101961	36.991	0.8542	no	46.7444	0.875761	yes	59.4007	0.881378	yes	70.6852	0.890524	yes	16.244	0.833869	no		modified protein
ENSG00000061273;A3:12:48191282-48191891:48191210-48191891:-	ENSG00000061273	HDAC7	A3	12	-	48191110	48191991	11.5146	0.90485	yes	7.68641	0.869727	no	8.8569	0.885969	no	10.8727	0.900263	yes	5.40957	0.828201	no		modified protein
ENSG00000061273;RI:12:48177862:48178000-48179170:48179254:-	ENSG00000061273	HDAC7	RI	12	-	48177862	48179254	11.5146	0.35455	yes	7.68641	0.317446	no	8.8569	0.322449	no	10.8727	0.254031	yes	5.40957	0.407186	no		loss of function
ENSG00000061273;RI:12:48183596:48183703-48185042:48185091:-	ENSG00000061273	HDAC7	RI	12	-	48183596	48185091	11.5146	0.2088	yes	7.68641	0.251421	no	8.8569	0.260102	no	10.8727	0.242408	yes	5.40957	0.276043	no		loss of function
ENSG00000061273;RI:12:48185654:48185787-48186321:48186452:-	ENSG00000061273	HDAC7	RI	12	-	48185654	48186452	11.5146	0.60603	no	7.68641	0.619422	no	8.8569	0.628385	no	10.8727	0.607354	yes	5.40957	0.584066	no		non-coding
ENSG00000061273;SE:12:48185787-48186321:48186452-48187152:-	ENSG00000061273	HDAC7	SE	12	-	48185687	48187252	11.5146	0.1331	no	7.68641	0.174725	no	8.8569	0.165714	no	10.8727	0.144293	yes	5.40957	0.218627	no		loss of function
ENSG00000061273;SE:12:48189550-48189689:48189799-48189990:-	ENSG00000061273	HDAC7	SE	12	-	48189450	48190090	11.5146	0.361134	yes	7.68641	0.398712	no	8.8569	0.394317	no	10.8727	0.48232	no	5.40957	0.393867	no		modified protein
ENSG00000061936;A5:12:132198785-132199367:132198738-132199367:+	ENSG00000061936	SFSWAP	A5	12	+	132198638	132199467	24.2392	0.69505	yes	21.7298	0.633261	yes	24.0888	0.643673	yes	20.3192	0.637068	yes	11.4792	0.738191	yes		gain of function
ENSG00000061936;A5:12:132270464-132271008:132269773-132271008:+	ENSG00000061936	SFSWAP	A5	12	+	132269673	132271108	24.2392	0.3812	no	21.7298	0.429783	no	24.0888	0.385255	no	20.3192	0.405812	no	11.4792	0.348071	yes		loss of function
ENSG00000061936;SE:12:132241189-132249001:132249231-132250663:+	ENSG00000061936	SFSWAP	SE	12	+	132241089	132250763	24.2392	0.84575	yes	21.7298	0.865815	yes	24.0888	0.87148	yes	20.3192	0.858115	yes	11.4792	0.854121	yes		modified protein
ENSG00000061936;SE:12:132262875-132269618:132269773-132271008:+	ENSG00000061936	SFSWAP	SE	12	+	132262775	132271108	24.2392	0.0834	yes	21.7298	0.0951087	yes	24.0888	0.102704	yes	20.3192	0.120995	yes	11.4792	0.135829	yes		modified protein
ENSG00000061938;A3:3:195594135-195594232:195594129-195594232:-	ENSG00000061938	TNK2	A3	3	-	195594029	195594332	21.4251	0.862284	yes	20.1028	0.849887	yes	10.3343	0.812642	no	16.7496	0.839056	no	50.0426	0.885226	yes		modified protein
ENSG00000061938;A3:3:195597249-195599147:195597076-195599147:-	ENSG00000061938	TNK2	A3	3	-	195596976	195599247	21.4251	0.12585	yes	20.1028	0.130109	yes	10.3343	0.151702	yes	16.7496	0.120524	yes	50.0426	0.11201	yes		loss of function
ENSG00000061938;A3:3:195597275-195599147:195597249-195599147:-	ENSG00000061938	TNK2	A3	3	-	195597149	195599247	21.4251	0.340206	no	20.1028	0.358434	no	10.3343	0.378389	no	16.7496	0.366742	no	50.0426	0.247387	yes		gain of function
ENSG00000061938;A5:3:195606046-195608922:195606046-195609157:-	ENSG00000061938	TNK2	A5	3	-	195605946	195609257	21.4251	0.92665	yes	20.1028	0.916033	yes	10.3343	0.870561	yes	16.7496	0.908848	yes	50.0426	0.952764	no		gain of function
ENSG00000061938;AF:3:195615477-195619282:195619646:195615477-195635356:195635955:-	ENSG00000061938	TNK2	AF	3	-	195615377	195635955	21.4251	0.60085	yes	20.1028	0.569617	yes	10.3343	0.539337	yes	16.7496	0.556283	yes	50.0426	0.627889	yes		modified protein
ENSG00000061938;AF:3:195615477-195622117:195622432:195615477-195635356:195635955:-	ENSG00000061938	TNK2	AF	3	-	195615377	195635955	21.4251	0.75405	yes	20.1028	0.739121	no	10.3343	0.707047	no	16.7496	0.724895	no	50.0426	0.813065	yes		modified protein
ENSG00000061938;AF:3:195615477-195622766:195622804:195615477-195635356:195635955:-	ENSG00000061938	TNK2	AF	3	-	195615377	195635955	21.4251	0.57795	yes	20.1028	0.594725	no	10.3343	0.577047	no	16.7496	0.606053	no	50.0426	0.615879	yes		gain of function
ENSG00000061938;AL:3:195595088:195597076-195599147:195597140:195597275-195599147:-	ENSG00000061938	TNK2	AL	3	-	195595088	195599247	21.4251	0.81685	no	20.1028	0.824565	no	10.3343	0.757949	no	16.7496	0.804188	no	50.0426	0.86598	yes		modified protein
ENSG00000061938;SE:3:195593887-195594040:195594135-195594232:-	ENSG00000061938	TNK2	SE	3	-	195593787	195594332	21.4251	0.89805	yes	20.1028	0.872935	yes	10.3343	0.849476	yes	16.7496	0.888796	yes	50.0426	0.854171	yes		modified protein
ENSG00000061938;SE:3:195595580-195596368:195596412-195596985:-	ENSG00000061938	TNK2	SE	3	-	195595480	195597085	21.4251	0.21585	yes	20.1028	0.252826	yes	10.3343	0.298967	no	16.7496	0.285947	yes	50.0426	0.234422	yes		modified protein
ENSG00000061938;SE:3:195606046-195608922:195609199-195610028:-	ENSG00000061938	TNK2	SE	3	-	195605946	195610128	21.4251	0.8293	yes	20.1028	0.83212	yes	10.3343	0.800918	yes	16.7496	0.834398	yes	50.0426	0.807186	yes		gain of function
ENSG00000061938;SE:3:195609199-195609316:195609398-195610028:-	ENSG00000061938	TNK2	SE	3	-	195609099	195610128	21.4251	0.096	yes	20.1028	0.113388	yes	10.3343	0.16017	no	16.7496	0.125526	yes	50.0426	0.0823116	yes		loss of function
ENSG00000061938;SE:3:195611904-195612284:195612414-195613848:-	ENSG00000061938	TNK2	SE	3	-	195611804	195613948	21.4251	0.26075	yes	20.1028	0.287391	yes	10.3343	0.311823	yes	16.7496	0.294607	yes	50.0426	0.320905	yes		loss of function
ENSG00000061987;SE:12:62861098-62864481:62864558-62877950:+	ENSG00000061987	MON2	SE	12	+	62860998	62878050	16.9672	0.179594	yes	12.4979	0.189274	yes	12.8747	0.185337	yes	10.633	0.204944	no	5.45684	0.294361	no		loss of function
ENSG00000061987;SE:12:62878013-62883816:62883896-62887695:+	ENSG00000061987	MON2	SE	12	+	62877913	62887795	16.9672	0.135381	yes	12.4979	0.162346	yes	12.8747	0.155131	yes	10.633	0.161461	no	5.45684	0.220566	no		loss of function
ENSG00000061987;SE:12:62959160-62959794:62959811-62960102:+	ENSG00000061987	MON2	SE	12	+	62959060	62960202	16.9672	0.2231	yes	12.4979	0.247935	yes	12.8747	0.256122	yes	10.633	0.272199	yes	5.45684	0.229628	no		modified protein
ENSG00000061987;SE:12:62981936-62982636:62982696-62986366:+	ENSG00000061987	MON2	SE	12	+	62981836	62986466	16.9672	0.04635	no	12.4979	0.0552174	yes	12.8747	0.0530612	yes	10.633	0.0550262	yes	5.45684	0.0890909	no		modified protein
ENSG00000062194;A3:5:56543042-56545236:56543042-56545281:+	ENSG00000062194	GPBP1	A3	5	+	56542942	56545381	62.8204	0.93525	yes	68.5127	0.927826	yes	71.2529	0.925612	yes	104.834	0.925864	yes	156.269	0.93809	yes		modified protein
ENSG00000062194;SE:5:56510020-56517203:56517223-56526673:+	ENSG00000062194	GPBP1	SE	5	+	56509920	56526773	62.8204	0.2302	yes	68.5127	0.231196	yes	71.2529	0.236582	yes	104.834	0.241099	yes	156.269	0.234472	yes		modified protein
ENSG00000062194;SE:5:56531859-56532940:56532999-56542127:+	ENSG00000062194	GPBP1	SE	5	+	56531759	56542227	62.8204	0.19655	yes	68.5127	0.332609	yes	71.2529	0.360255	yes	104.834	0.398272	yes	156.269	0.377387	yes		modified protein
ENSG00000062485;A3:12:56669979-56676204:56669927-56676204:-	ENSG00000062485	CS	A3	12	-	56669827	56676304	42.3515	0.9571	no	33.489	0.94962	yes	34.062	0.949439	yes	21.8239	0.941152	yes	28.9593	0.925628	yes		gain of function
ENSG00000062485;A3:12:56680429-56685415:56680404-56685415:-	ENSG00000062485	CS	A3	12	-	56680304	56685515	42.3515	0.670808	yes	33.489	0.647877	yes	34.062	0.656073	yes	21.8239	0.637389	no	28.9593	0.698223	yes		gain of function
ENSG00000062485;A3:12:56680429-56693944:56680404-56693944:-	ENSG00000062485	CS	A3	12	-	56680304	56694044	42.3515	0.9221	yes	33.489	0.910109	yes	34.062	0.905765	yes	21.8239	0.888901	yes	28.9593	0.879397	yes		modified protein
ENSG00000062485;MX:12:56680429-56685004:56685090-56693944:56680429-56685415:56685577-56693944:-	ENSG00000062485	CS	MX	12	-	56680329	56694044	42.3515	0.15885	no	33.489	0.184783	no	34.062	0.174745	yes	21.8239	0.220995	no	28.9593	0.151055	yes		modified protein
ENSG00000062485;MX:12:56680429-56685415:56685577-56693944:56680429-56692393:56692475-56693944:-	ENSG00000062485	CS	MX	12	-	56680329	56694044	42.3515	0.6184	yes	33.489	0.569185	yes	34.062	0.568163	yes	21.8239	0.549843	yes	28.9593	0.680503	yes		modified protein
ENSG00000062485;SE:12:56680429-56685415:56685577-56693944:-	ENSG00000062485	CS	SE	12	-	56680329	56694044	42.3515	0.12335	yes	33.489	0.132989	yes	34.062	0.138827	yes	21.8239	0.150628	yes	28.9593	0.297538	yes		modified protein
ENSG00000062582;A5:7:43908975-43909056:43908975-43909123:-	ENSG00000062582	MRPS24	A5	7	-	43908875	43909223	26.6466	0.615474	no	40.9795	0.455363	yes	40.8589	0.447552	yes	42.0413	0.447872	yes	33.4851	0.445445	yes		gain of function
ENSG00000062598;A3:20:45016076-45017678:45016070-45017678:-	ENSG00000062598	ELMO2	A3	20	-	45015970	45017778	39.0402	0.9627	no	27.9976	0.947989	yes	24.8481	0.949235	yes	28.1401	0.950314	no	79.4462	0.972915	no		modified protein
ENSG00000062598;A3:20:45023171-45027336:45023142-45027336:-	ENSG00000062598	ELMO2	A3	20	-	45023042	45027436	39.0402	0.80305	yes	27.9976	0.78962	yes	24.8481	0.791378	yes	28.1401	0.779947	yes	79.4462	0.820553	yes		modified protein
ENSG00000062598;A5:20:45022240-45022620:45022240-45022688:-	ENSG00000062598	ELMO2	A5	20	-	45022140	45022788	39.0402	0.181407	yes	27.9976	0.208791	yes	24.8481	0.244433	yes	28.1401	0.209149	yes	79.4462	0.150201	yes		modified protein
ENSG00000062598;SE:20:45014914-45015977:45016076-45017678:-	ENSG00000062598	ELMO2	SE	20	-	45014814	45017778	39.0402	0.9366	yes	27.9976	0.925543	yes	24.8481	0.928418	yes	28.1401	0.933927	yes	79.4462	0.915176	yes		modified protein
ENSG00000062598;SE:20:45021782-45022168:45022240-45022688:-	ENSG00000062598	ELMO2	SE	20	-	45021682	45022788	39.0402	0.9314	yes	27.9976	0.912011	yes	24.8481	0.90199	yes	28.1401	0.909895	yes	79.4462	0.964623	no		gain of function
ENSG00000062598;SE:20:45023142-45027336:45027410-45035187:-	ENSG00000062598	ELMO2	SE	20	-	45023042	45035287	39.0402	0.7295	yes	27.9976	0.713696	yes	24.8481	0.718974	yes	28.1401	0.715895	yes	79.4462	0.774121	yes		modified protein
ENSG00000062598;SE:20:45023171-45027336:45027410-45035187:-	ENSG00000062598	ELMO2	SE	20	-	45023071	45035287	39.0402	0.7525	yes	27.9976	0.759185	yes	24.8481	0.769643	yes	28.1401	0.768316	yes	79.4462	0.813367	yes		gain of function
ENSG00000062716;A3:17:57816308-57842332:57816308-57842413:+	ENSG00000062716	VMP1	A3	17	+	57816208	57842513	248.252	0.9611	no	164.588	0.95538	no	182.8	0.952908	no	199.083	0.946387	yes	115.331	0.949849	yes		modified protein
ENSG00000062716;AF:17:57784826:57785109-57808782:57807076:57807378-57808782:+	ENSG00000062716	VMP1	AF	17	+	57784826	57808882	248.252	0.9303	yes	164.588	0.951848	no	182.8	0.953316	no	199.083	0.946911	yes	115.331	0.906332	yes		modified protein
ENSG00000062716;MX:17:57808883-57812699:57812834-57816198:57808883-57814814:57814904-57816198:+	ENSG00000062716	VMP1	MX	17	+	57808783	57816298	248.252	0.5787	yes	164.588	0.57413	yes	182.8	0.574847	yes	199.083	0.573351	yes	115.331	0.582211	yes		modified protein
ENSG00000062716;SE:17:57816308-57842332:57842499-57851115:+	ENSG00000062716	VMP1	SE	17	+	57816208	57851215	248.252	0.91865	yes	164.588	0.911196	yes	182.8	0.915357	yes	199.083	0.908639	yes	115.331	0.90809	yes		modified protein
ENSG00000062716;SE:17:57895134-57911373:57911411-57915656:+	ENSG00000062716	VMP1	SE	17	+	57895034	57915756	248.252	0.08245	yes	164.588	0.0978261	yes	182.8	0.113214	yes	199.083	0.172618	yes	115.331	0.0988442	yes		modified protein
ENSG00000062725;SE:17:58571978-58573774:58573802-58577760:-	ENSG00000062725	APPBP2	SE	17	-	58571878	58577860	19.6531	0.06565	yes	15.3498	0.0792935	yes	16.5868	0.0794898	yes	15.1019	0.0797382	yes	10.8779	0.100905	yes		loss of function
ENSG00000063046;A5:12:53428508-53431193:53428493-53431193:+	ENSG00000063046	EIF4B	A5	12	+	53428393	53431293	77.2057	0.1014	yes	44.1142	0.100815	yes	49.3751	0.0944898	yes	34.9258	0.10377	yes	41.8442	0.109045	yes		modified protein
ENSG00000063046;AL:12:53413810-53415500:53415542:53413810-53415590:53415619:+	ENSG00000063046	EIF4B	AL	12	+	53413710	53415619	77.2057	0.96705	no	44.1142	0.952174	no	49.3751	0.961888	no	34.9258	0.949738	yes	41.8442	0.945729	yes		gain of function
ENSG00000063046;AL:12:53416411-53421566:53421656:53416411-53421799:53421957:+	ENSG00000063046	EIF4B	AL	12	+	53416311	53421957	77.2057	0.7013	yes	44.1142	0.705815	yes	49.3751	0.699082	yes	34.9258	0.706859	yes	41.8442	0.730201	yes		gain of function
ENSG00000063046;MX:12:53415644-53416277:53416411-53421799:53415644-53421566:53421703-53421799:+	ENSG00000063046	EIF4B	MX	12	+	53415544	53421899	77.2057	0.6306	yes	44.1142	0.62788	no	49.3751	0.630204	no	34.9258	0.626545	no	41.8442	0.656432	no		modified protein
ENSG00000063046;SE:12:53400280-53402381:53402427-53410257:+	ENSG00000063046	EIF4B	SE	12	+	53400180	53410357	77.2057	0.18345	yes	44.1142	0.190489	yes	49.3751	0.192602	yes	34.9258	0.216492	yes	41.8442	0.262273	yes		loss of function
ENSG00000063046;SE:12:53416411-53419011:53419129-53421566:+	ENSG00000063046	EIF4B	SE	12	+	53416311	53421666	77.2057	0.03325	no	44.1142	0.0517391	yes	49.3751	0.0464286	no	34.9258	0.0582723	yes	41.8442	0.0561809	yes		loss of function
ENSG00000063046;SE:12:53416411-53421566:53421703-53421799:+	ENSG00000063046	EIF4B	SE	12	+	53416311	53421899	77.2057	0.90655	yes	44.1142	0.906522	yes	49.3751	0.905051	yes	34.9258	0.898377	yes	41.8442	0.782965	yes		modified protein
ENSG00000063177;AF:19:49120680-49121048:49121141:49120680-49122398:49122421:-	ENSG00000063177	RPL18	AF	19	-	49120580	49122421	118.165	0.0591	yes	74.342	0.0577174	no	80.5382	0.0572449	no	69.9208	0.059267	no	111.615	0.059598	yes		modified protein
ENSG00000063177;AF:19:49121134-49121817:49122384:49121134-49122398:49122793:-	ENSG00000063177	RPL18	AF	19	-	49121034	49122793	118.165	0.95915	no	74.342	0.93212	yes	80.5382	0.929898	yes	69.9208	0.918482	yes	111.615	0.975829	no		modified protein
ENSG00000063244;A5:19:56180547-56180810:56180535-56180810:+	ENSG00000063244	U2AF2	A5	19	+	56180435	56180910	74.5625	0.1299	yes	55.6703	0.134674	yes	63.9669	0.131786	yes	47.9039	0.135602	yes	33.5164	0.139698	yes		modified protein
ENSG00000063244;SE:19:56166519-56170228:56170347-56170576:+	ENSG00000063244	U2AF2	SE	19	+	56166419	56170676	74.5625	0.0834	yes	55.6703	0.103424	yes	63.9669	0.107398	yes	47.9039	0.11712	yes	33.5164	0.0809045	yes		loss of function
ENSG00000063245;A3:19:56204162-56204317:56204162-56204320:+	ENSG00000063245	EPN1	A3	19	+	56204062	56204420	24.8876	0.622	yes	16.3328	0.62224	yes	17.1822	0.602143	yes	12.804	0.612827	yes	9.48476	0.601168	no		modified protein
ENSG00000063245;SE:19:56200360-56200663:56200737-56201233:+	ENSG00000063245	EPN1	SE	19	+	56200260	56201333	24.8876	0.9463	yes	16.3328	0.935652	yes	17.1822	0.936888	yes	12.804	0.925759	yes	9.48476	0.905285	no		modified protein
ENSG00000063322;SE:19:39882278-39883104:39883162-39884193:+	ENSG00000063322	MED29	SE	19	+	39882178	39884293	10.8245	0.948	yes	7.24818	0.929511	no	7.80111	0.925459	no	7.756	0.916911	no	6.76085	0.899246	no		gain of function
ENSG00000063438;A5:5:344084-353845:344079-353845:+	ENSG00000063438	AHRR	A5	5	+	343979	353945	76.9144	0.07415	yes	72.4292	0.0813115	yes	72.3509	0.0792347	yes	76.7582	0.0834031	yes	35.3164	0.134673	yes		modified protein
ENSG00000063438;AF:5:321874:321934-344008:322685:322777-344008:+	ENSG00000063438	AHRR	AF	5	+	321874	344108	76.9144	0.852895	no	72.4292	0.855909	yes	72.3509	0.849185	no	76.7582	0.859779	no	35.3164	0.770385	no		modified protein
ENSG00000063438;SE:5:424092-427752:427805-427922:+	ENSG00000063438	AHRR	SE	5	+	423992	428022	76.9144	0.07565	yes	72.4292	0.0966304	yes	72.3509	0.0956122	yes	76.7582	0.121571	yes	35.3164	0.152462	yes		modified protein
ENSG00000063854;A3:16:1859447-1859755:1859383-1859755:-	ENSG00000063854	HAGH	A3	16	-	1859283	1859855	13.6	0.0552	yes	5.5558	0.0940116	no	5.97512	0.101111	no	2.47714	0.125156	no	2.0205	0.152121	no		modified protein
ENSG00000063854;SE:16:1867272-1869116:1869224-1869898:-	ENSG00000063854	HAGH	SE	16	-	1867172	1869998	13.6	0.84115	yes	5.5558	0.815082	no	5.97512	0.837347	no	2.47714	0.793801	no	2.0205	0.778864	no		modified protein
ENSG00000063854;SE:16:1873038-1876508:1876603-1876713:-	ENSG00000063854	HAGH	SE	16	-	1872938	1876813	13.6	0.333333	yes	5.5558	0.293836	no	5.97512	0.350444	no	2.47714	0.186	no	2.0205	0.2	no		modified protein
ENSG00000063978;A5:4:2470985-2492064:2470956-2492064:+	ENSG00000063978	RNF4	A5	4	+	2470856	2492164	29.1507	0.9494	yes	23.3504	0.94413	yes	25.6592	0.943061	yes	22.7624	0.937906	yes	12.5695	0.923618	yes		modified protein
ENSG00000063978;SE:4:2470985-2492064:2492229-2498734:+	ENSG00000063978	RNF4	SE	4	+	2470885	2498834	29.1507	0.96545	no	23.3504	0.962283	no	25.6592	0.964184	no	22.7624	0.960942	no	12.5695	0.942362	yes		gain of function
ENSG00000064012;A3:2:202098835-202131184:202098835-202131210:+	ENSG00000064012	CASP8	A3	2	+	202098735	202131310	27.7165	0.79565	yes	12.709	0.749511	yes	8.67811	0.705767	no	12.785	0.729267	yes	35.5885	0.793819	yes		modified protein
ENSG00000064012;A5:2:202098345-202098739:202098277-202098739:+	ENSG00000064012	CASP8	A5	2	+	202098177	202098839	27.7165	0.621875	no	12.709	0.599286	no	8.67811	0.612857	no	12.785	0.591373	no	35.5885	0.678744	yes		modified protein
ENSG00000064012;A5:2:202123105-202131184:202122877-202131184:+	ENSG00000064012	CASP8	A5	2	+	202122777	202131284	27.7165	0.61155	yes	12.709	0.565707	yes	8.67811	0.544415	no	12.785	0.502581	yes	35.5885	0.633467	yes		modified protein
ENSG00000064012;A5:2:202141827-202149539:202141691-202149539:+	ENSG00000064012	CASP8	A5	2	+	202141591	202149639	27.7165	0.20535	yes	12.709	0.24837	yes	8.67811	0.264592	no	12.785	0.252408	yes	35.5885	0.201709	yes		loss of function
ENSG00000064012;AF:2:202122759:202123105-202131184:202125223:202125336-202131184:+	ENSG00000064012	CASP8	AF	2	+	202122759	202131284	27.7165	0.25125	yes	12.709	0.237935	yes	8.67811	0.225567	no	12.785	0.223089	yes	35.5885	0.332111	yes		modified protein
ENSG00000064012;AF:2:202122841:202122877-202131184:202125223:202125336-202131184:+	ENSG00000064012	CASP8	AF	2	+	202122841	202131284	27.7165	0.2974	yes	12.709	0.326776	yes	8.67811	0.333144	no	12.785	0.350263	yes	35.5885	0.35397	yes		modified protein
ENSG00000064012;MX:2:202137499-202137621:202137665-202141550:202137499-202139612:202139676-202141550:+	ENSG00000064012	CASP8	MX	2	+	202137399	202141650	27.7165	0.30005	yes	12.709	0.313207	yes	8.67811	0.328265	no	12.785	0.32199	yes	35.5885	0.287437	yes		modified protein
ENSG00000064012;SE:2:202137499-202137621:202137665-202139612:+	ENSG00000064012	CASP8	SE	2	+	202137399	202139712	27.7165	0.73935	yes	12.709	0.740326	yes	8.67811	0.741276	no	12.785	0.73644	yes	35.5885	0.71196	yes		modified protein
ENSG00000064012;SE:2:202137499-202139612:202139676-202141550:+	ENSG00000064012	CASP8	SE	2	+	202137399	202141650	27.7165	0.7967	yes	12.709	0.797065	yes	8.67811	0.790204	no	12.785	0.794136	yes	35.5885	0.839296	yes		modified protein
ENSG00000064012;SE:2:202137499-202141550:202141691-202149539:+	ENSG00000064012	CASP8	SE	2	+	202137399	202149639	27.7165	0.85595	yes	12.709	0.859674	yes	8.67811	0.83852	no	12.785	0.851885	yes	35.5885	0.860754	yes		modified protein
ENSG00000064012;SE:2:202137665-202139612:202139676-202141550:+	ENSG00000064012	CASP8	SE	2	+	202137565	202141650	27.7165	0.92805	yes	12.709	0.899185	yes	8.67811	0.876429	no	12.785	0.884188	yes	35.5885	0.941508	yes		modified protein
ENSG00000064225;A5:3:98482283-98487274:98482275-98487274:+	ENSG00000064225	ST3GAL6	A5	3	+	98482175	98487374	62.3257	0.57375	yes	52.5827	0.543804	yes	64.7353	0.536939	yes	40.0573	0.512723	yes	12.9095	0.526633	yes		modified protein
ENSG00000064225;AF:3:98451080:98451376-98475213:98451558:98451855-98475213:+	ENSG00000064225	ST3GAL6	AF	3	+	98451080	98475313	62.3257	0.86765	yes	52.5827	0.893261	yes	64.7353	0.90551	yes	40.0573	0.916283	yes	12.9095	0.767895	no		loss of function
ENSG00000064225;AF:3:98451109:98451376-98487274:98482184:98482283-98487274:+	ENSG00000064225	ST3GAL6	AF	3	+	98451109	98487374	62.3257	0.28355	yes	52.5827	0.488207	yes	64.7353	0.578469	yes	40.0573	0.677539	yes	12.9095	0.260553	yes		modified protein
ENSG00000064225;AL:3:98492827-98501051:98501304:98492827-98501702:98501761:+	ENSG00000064225	ST3GAL6	AL	3	+	98492727	98501761	62.3257	0.36255	yes	52.5827	0.370109	yes	64.7353	0.387551	yes	40.0573	0.377487	yes	12.9095	0.437312	no		loss of function
ENSG00000064225;AL:3:98492827-98501051:98501304:98492827-98502407:98502583:+	ENSG00000064225	ST3GAL6	AL	3	+	98492727	98502583	62.3257	0.531	yes	52.5827	0.560761	yes	64.7353	0.560102	yes	40.0573	0.560471	yes	12.9095	0.562462	yes		loss of function
ENSG00000064225;AL:3:98492827-98501051:98501344:98492827-98506880:98507039:+	ENSG00000064225	ST3GAL6	AL	3	+	98492727	98507039	62.3257	0.78625	yes	52.5827	0.812989	yes	64.7353	0.814796	yes	40.0573	0.78822	yes	12.9095	0.753116	yes		modified protein
ENSG00000064225;MX:3:98491760-98492764:98492827-98506880:98491760-98503789:98503884-98506880:+	ENSG00000064225	ST3GAL6	MX	3	+	98491660	98506980	62.3257	0.60555	yes	52.5827	0.61788	yes	64.7353	0.625612	yes	40.0573	0.62288	yes	12.9095	0.611055	yes		gain of function
ENSG00000064225;SE:3:98451376-98475213:98475384-98487274:+	ENSG00000064225	ST3GAL6	SE	3	+	98451276	98487374	62.3257	0.4438	yes	52.5827	0.443696	yes	64.7353	0.452449	yes	40.0573	0.432251	yes	12.9095	0.454202	no		loss of function
ENSG00000064225;SE:3:98489800-98489965:98490034-98491657:+	ENSG00000064225	ST3GAL6	SE	3	+	98489700	98491757	62.3257	0.32135	yes	52.5827	0.336739	yes	64.7353	0.331224	yes	40.0573	0.318377	yes	12.9095	0.379548	yes		modified protein
ENSG00000064225;SE:3:98491760-98492764:98492827-98503789:+	ENSG00000064225	ST3GAL6	SE	3	+	98491660	98503889	62.3257	0.87565	yes	52.5827	0.90212	yes	64.7353	0.9075	yes	40.0573	0.902827	yes	12.9095	0.838844	yes		modified protein
ENSG00000064225;SE:3:98492827-98503789:98503884-98506880:+	ENSG00000064225	ST3GAL6	SE	3	+	98492727	98506980	62.3257	0.9717	no	52.5827	0.963587	no	64.7353	0.963878	no	40.0573	0.954974	no	12.9095	0.88191	yes		modified protein
ENSG00000064313;SE:8:120756633-120757121:120757276-120758945:-	ENSG00000064313	TAF2	SE	8	-	120756533	120759045	11.9384	0.13005	yes	9.33845	0.16712	no	9.98315	0.178776	no	8.33125	0.189372	no	4.39482	0.217409	no		modified protein
ENSG00000064313;SE:8:120772978-120773848:120774012-120774655:-	ENSG00000064313	TAF2	SE	8	-	120772878	120774755	11.9384	0.06015	yes	9.33845	0.0811957	no	9.98315	0.0798974	no	8.33125	0.0917801	no	4.39482	0.0979245	no		loss of function
ENSG00000064313;SE:8:120807871-120809230:120809343-120809902:-	ENSG00000064313	TAF2	SE	8	-	120807771	120810002	11.9384	0.89215	yes	9.33845	0.879016	no	9.98315	0.88641	no	8.33125	0.867037	no	4.39482	0.81438	no		modified protein
ENSG00000064313;SE:8:120818641-120831586:120831746-120843917:-	ENSG00000064313	TAF2	SE	8	-	120818541	120844017	11.9384	0.8871	yes	9.33845	0.87929	no	9.98315	0.879588	no	8.33125	0.865344	no	4.39482	0.807471	no		gain of function
ENSG00000064393;A3:7:139299239-139305147:139299158-139305147:-	ENSG00000064393	HIPK2	A3	7	-	139299058	139305247	24.1106	0.63515	yes	18.5238	0.629076	yes	21.8059	0.627194	yes	11.63	0.621099	yes	11.4184	0.674545	yes		modified protein
ENSG00000064419;A3:7:128630256-128632053:128630154-128632053:-	ENSG00000064419	TNPO3	A3	7	-	128630054	128632153	18.0134	0.02845	no	13.9785	0.0329348	no	14.4082	0.0320918	no	13.1028	0.0355497	no	10.1847	0.0625628	yes		modified protein
ENSG00000064419;SE:7:128624313-128626783:128626974-128630015:-	ENSG00000064419	TNPO3	SE	7	-	128624213	128630115	18.0134	0.96785	no	13.9785	0.962337	no	14.4082	0.965357	no	13.1028	0.963298	no	10.1847	0.946181	yes		modified protein
ENSG00000064419;SE:7:128658211-128681611:128681771-128694705:-	ENSG00000064419	TNPO3	SE	7	-	128658111	128694805	18.0134	0.0773	yes	13.9785	0.0872283	yes	14.4082	0.0980612	yes	13.1028	0.0977487	yes	10.1847	0.101156	yes		modified protein
ENSG00000064490;A3:19:19304942-19307772:19304942-19307775:+	ENSG00000064490	RFXANK	A3	19	+	19304842	19307875	19.9272	0.4459	yes	10.5646	0.451359	yes	10.3022	0.450974	yes	6.43798	0.461297	no	7.68881	0.45995	no		modified protein
ENSG00000064490;A5:19:19303494-19303769:19303363-19303769:+	ENSG00000064490	RFXANK	A5	19	+	19303263	19303869	19.9272	0.349239	yes	10.5646	0.370637	no	10.3022	0.380429	no	6.43798	0.394545	no	7.68881	0.387143	no		modified protein
ENSG00000064490;AL:19:19304942-19307772:19307774:19304942-19307775:19308242:+	ENSG00000064490	RFXANK	AL	19	+	19304842	19308242	19.9272	0.46865	yes	10.5646	0.485924	yes	10.3022	0.484847	yes	6.43798	0.504734	no	7.68881	0.492412	no		modified protein
ENSG00000064490;SE:19:19307855-19307995:19308060-19308330:+	ENSG00000064490	RFXANK	SE	19	+	19307755	19308430	19.9272	0.88665	yes	10.5646	0.865326	yes	10.3022	0.851531	yes	6.43798	0.827606	no	7.68881	0.821206	no		modified protein
ENSG00000064490;SE:19:19310043-19311628:19311702-19312458:+	ENSG00000064490	RFXANK	SE	19	+	19309943	19312558	19.9272	0.04775	no	10.5646	0.0763043	yes	10.3022	0.0706122	yes	6.43798	0.109162	no	7.68881	0.084798	no		modified protein
ENSG00000064547;A3:19:19738313-19738901:19738093-19738901:-	ENSG00000064547	LPAR2	A3	19	-	19737993	19739001	59.5163	0.86175	yes	61.9798	0.851685	yes	68.0735	0.864286	yes	49.3056	0.846492	yes	53.9727	0.832663	yes		modified protein
ENSG00000064547;AF:19:19738093-19738206:19738609:19738093-19738901:19739048:-	ENSG00000064547	LPAR2	AF	19	-	19737993	19739048	59.5163	0.07975	yes	61.9798	0.085	yes	68.0735	0.0777041	yes	49.3056	0.0837696	yes	53.9727	0.0929648	yes		modified protein
ENSG00000064547;SE:19:19738313-19738563:19738778-19738901:-	ENSG00000064547	LPAR2	SE	19	-	19738213	19739001	59.5163	0.8915	yes	61.9798	0.886957	yes	68.0735	0.881939	yes	49.3056	0.882199	yes	53.9727	0.86402	yes		modified protein
ENSG00000064601;A5:20:44520064-44520208:44520018-44520208:+	ENSG00000064601	CTSA	A5	20	+	44519918	44520308	137.846	0.17755	yes	73.9966	0.190884	yes	70.1164	0.204041	yes	36.7985	0.232123	no	85.6559	0.189137	yes		modified protein
ENSG00000064607;A5:19:19101958-19104447:19101958-19104457:-	ENSG00000064607	SUGP2	A5	19	-	19101858	19104557	25.0856	0.57665	yes	18.4083	0.584946	yes	19.8701	0.574031	yes	13.3468	0.558482	yes	10.935	0.55206	yes		non-coding
ENSG00000064607;A5:19:19141891-19144246:19141891-19144298:-	ENSG00000064607	SUGP2	A5	19	-	19141791	19144398	25.0856	0.742626	yes	18.4083	0.729322	yes	19.8701	0.740157	yes	13.3468	0.72071	no	10.935	0.714706	no		modified protein
ENSG00000064607;AF:19:19101958-19102149:19102427:19101958-19104086:19104251:-	ENSG00000064607	SUGP2	AF	19	-	19101858	19104251	25.0856	0.41715	yes	18.4083	0.403587	yes	19.8701	0.416327	yes	13.3468	0.406597	yes	10.935	0.346131	yes		non-coding
ENSG00000064607;AF:19:19141891-19144246:19144368:19141891-19144571:19144625:-	ENSG00000064607	SUGP2	AF	19	-	19141791	19144625	25.0856	0.46805	yes	18.4083	0.434167	yes	19.8701	0.424249	yes	13.3468	0.39924	no	10.935	0.432314	no		loss of function
ENSG00000064607;AL:19:19101702:19101958-19105175:19103176:19104549-19105175:-	ENSG00000064607	SUGP2	AL	19	-	19101702	19105275	25.0856	0.48065	yes	18.4083	0.490163	yes	19.8701	0.478367	yes	13.3468	0.50089	no	10.935	0.595678	no		modified protein
ENSG00000064607;RI:19:19105175:19105295-19105953:19106089:-	ENSG00000064607	SUGP2	RI	19	-	19105175	19106089	25.0856	0.6795	yes	18.4083	0.687174	yes	19.8701	0.689235	yes	13.3468	0.681204	yes	10.935	0.614271	yes		loss of function
ENSG00000064607;RI:19:19114977:19115082-19115239:19115455:-	ENSG00000064607	SUGP2	RI	19	-	19114977	19115455	25.0856	0.90015	yes	18.4083	0.881793	yes	19.8701	0.876786	yes	13.3468	0.863246	yes	10.935	0.847638	yes		gain of function
ENSG00000064607;SE:19:19101958-19104447:19104549-19105175:-	ENSG00000064607	SUGP2	SE	19	-	19101858	19105275	25.0856	0.94135	yes	18.4083	0.935761	yes	19.8701	0.93102	yes	13.3468	0.920052	no	10.935	0.912161	no		loss of function
ENSG00000064607;SE:19:19106089-19109733:19109794-19112422:-	ENSG00000064607	SUGP2	SE	19	-	19105989	19112522	25.0856	0.1234	yes	18.4083	0.157609	yes	19.8701	0.151429	yes	13.3468	0.17267	yes	10.935	0.164322	yes		loss of function
ENSG00000064607;SE:19:19112483-19114305:19114417-19114977:-	ENSG00000064607	SUGP2	SE	19	-	19112383	19115077	25.0856	0.09885	yes	18.4083	0.13375	yes	19.8701	0.141327	yes	13.3468	0.173037	yes	10.935	0.155829	yes		loss of function
ENSG00000064666;A5:19:1032695-1036129:1032662-1036129:+	ENSG00000064666	CNN2	A5	19	+	1032562	1036229	55.9506	0.94645	yes	26.5819	0.939293	yes	32.8309	0.939235	yes	43.6128	0.941257	yes	8.50702	0.890452	no		modified protein
ENSG00000064666;SE:19:1032695-1036129:1036245-1036415:+	ENSG00000064666	CNN2	SE	19	+	1032595	1036515	55.9506	0.93515	yes	26.5819	0.942609	yes	32.8309	0.942704	yes	43.6128	0.951361	no	8.50702	0.874975	no		modified protein
ENSG00000064666;SE:19:1036561-1036878:1036999-1037624:+	ENSG00000064666	CNN2	SE	19	+	1036461	1037724	55.9506	0.04005	no	26.5819	0.0500543	yes	32.8309	0.0521429	yes	43.6128	0.0575393	yes	8.50702	0.0921717	no		modified protein
ENSG00000064726;SE:15:83687605-83689427:83689514-83698888:-	ENSG00000064726	BTBD1	SE	15	-	83687505	83698988	20.372	0.901	yes	13.3471	0.9	yes	14.5984	0.901582	yes	10.5437	0.88712	yes	5.02999	0.853216	no		modified protein
ENSG00000064726;SE:15:83689514-83697368:83697480-83698888:-	ENSG00000064726	BTBD1	SE	15	-	83689414	83698988	20.372	0.144	yes	13.3471	0.187989	yes	14.5984	0.202653	yes	10.5437	0.205393	yes	5.02999	0.219444	no		loss of function
ENSG00000064726;SE:15:83710677-83718825:83718930-83725141:-	ENSG00000064726	BTBD1	SE	15	-	83710577	83725241	20.372	0.86795	yes	13.3471	0.850543	yes	14.5984	0.853469	yes	10.5437	0.835497	yes	5.02999	0.810253	no		gain of function
ENSG00000064961;A3:19:3573798-3574368:3573798-3574381:+	ENSG00000064961	HMG20B	A3	19	+	3573698	3574481	26.5136	0.1788	yes	15.3156	0.244863	yes	13.1563	0.244872	yes	6.68862	0.297207	no	12.2939	0.196667	yes		modified protein
ENSG00000064961;RI:19:3576259:3576305-3576551:3576623:+	ENSG00000064961	HMG20B	RI	19	+	3576259	3576623	26.5136	0.0382	no	15.3156	0.051413	yes	13.1563	0.0532143	yes	6.68862	0.0886316	no	12.2939	0.0331156	no		loss of function
ENSG00000064995;SE:6:34846497-34847744:34847840-34848066:-	ENSG00000064995	TAF11	SE	6	-	34846397	34848166	16.8325	0.93525	yes	12.3742	0.937228	yes	13.3899	0.940153	yes	10.1675	0.929424	yes	4.34278	0.85608	no		modified protein
ENSG00000065000;A3:19:2112966-2113335:2112930-2113335:-	ENSG00000065000	AP3D1	A3	19	-	2112830	2113435	48.7103	0.6802	yes	42.2881	0.708859	yes	45.4593	0.717296	yes	33.4341	0.707277	yes	17.6863	0.653011	no		modified protein
ENSG00000065000;A3:19:2116795-2117221:2116745-2117221:-	ENSG00000065000	AP3D1	A3	19	-	2116645	2117321	48.7103	0.03115	no	42.2881	0.0342935	no	45.4593	0.0336224	no	33.4341	0.0379058	no	17.6863	0.0566162	yes		loss of function
ENSG00000065000;AF:19:2138713-2151238:2151556:2138713-2164355:2164464:-	ENSG00000065000	AP3D1	AF	19	-	2138613	2164464	48.7103	0.06505	yes	42.2881	0.0730435	no	45.4593	0.0814286	yes	33.4341	0.0941885	no	17.6863	0.148894	no		loss of function
ENSG00000065000;RI:19:2109085:2109124-2109872:2109957:-	ENSG00000065000	AP3D1	RI	19	-	2109085	2109957	48.7103	0.8145	yes	42.2881	0.809239	yes	45.4593	0.811786	no	33.4341	0.774764	no	17.6863	0.698442	no		loss of function
ENSG00000065000;RI:19:2109085:2109206-2109872:2109957:-	ENSG00000065000	AP3D1	RI	19	-	2109085	2109957	48.7103	0.0677	yes	42.2881	0.0668478	yes	45.4593	0.0661224	yes	33.4341	0.0653927	yes	17.6863	0.0655276	yes		loss of function
ENSG00000065000;RI:19:2112859:2112966-2113335:2113412:-	ENSG00000065000	AP3D1	RI	19	-	2112859	2113412	48.7103	0.2964	yes	42.2881	0.28413	yes	45.4593	0.270816	yes	33.4341	0.259005	yes	17.6863	0.332222	yes		loss of function
ENSG00000065000;SE:19:2123878-2127151:2127200-2129089:-	ENSG00000065000	AP3D1	SE	19	-	2123778	2129189	48.7103	0.96715	no	42.2881	0.968696	no	45.4593	0.967602	no	33.4341	0.959843	no	17.6863	0.921809	yes		gain of function
ENSG00000065000;SE:19:2132577-2133396:2133483-2137010:-	ENSG00000065000	AP3D1	SE	19	-	2132477	2137110	48.7103	0.03405	no	42.2881	0.0445109	no	45.4593	0.0433163	no	33.4341	0.053822	yes	17.6863	0.0870352	yes		loss of function
ENSG00000065029;A3:6:35255622-35258030:35255622-35258043:+	ENSG00000065029	ZNF76	A3	6	+	35255522	35258143	10.6505	0.13	yes	8.5967	0.150326	no	9.24102	0.152449	no	5.02561	0.197263	no	4.18636	0.225155	no		loss of function
ENSG00000065029;A3:6:35259514-35260317:35259514-35260331:+	ENSG00000065029	ZNF76	A3	6	+	35259414	35260431	10.6505	0.19985	yes	8.5967	0.22462	no	9.24102	0.209795	no	5.02561	0.254895	no	4.18636	0.269213	no		loss of function
ENSG00000065029;A5:6:35227618-35248833:35227504-35248833:+	ENSG00000065029	ZNF76	A5	6	+	35227404	35248933	10.6505	0.14435	yes	8.5967	0.171957	no	9.24102	0.155153	no	5.02561	0.228138	no	4.18636	0.245349	no		modified protein
ENSG00000065029;RI:6:35253905:35253985-35254099:35254176:+	ENSG00000065029	ZNF76	RI	6	+	35253905	35254176	10.6505	0.153401	yes	8.5967	0.177829	no	9.24102	0.166667	no	5.02561	0.194158	no	4.18636	0.193846	no		loss of function
ENSG00000065029;SE:6:35260821-35261528:35261692-35262233:+	ENSG00000065029	ZNF76	SE	6	+	35260721	35262333	10.6505	0.553	yes	8.5967	0.571196	no	9.24102	0.591429	no	5.02561	0.595393	no	4.18636	0.555533	no		modified protein
ENSG00000065154;SE:10:126097534-126100542:126100769-126107442:-	ENSG00000065154	OAT	SE	10	-	126097434	126107542	16.9088	0.93715	yes	12.5195	0.927663	yes	15.8221	0.936327	yes	11.8591	0.921571	yes	15.0681	0.933417	yes		modified protein
ENSG00000065243;SE:1:89150311-89206671:89206971-89225905:+	ENSG00000065243	PKN2	SE	1	+	89150211	89226005	12.1079	0.902	yes	8.48941	0.893913	no	6.45725	0.875795	no	9.725	0.89534	no	16.235	0.920402	yes		modified protein
ENSG00000065243;SE:1:89237562-89250322:89250507-89251787:+	ENSG00000065243	PKN2	SE	1	+	89237462	89251887	12.1079	0.91755	yes	8.48941	0.905489	no	6.45725	0.890102	no	9.725	0.911257	no	16.235	0.930754	yes		modified protein
ENSG00000065243;SE:1:89251896-89270074:89270217-89270529:+	ENSG00000065243	PKN2	SE	1	+	89251796	89270629	12.1079	0.90035	yes	8.48941	0.878696	no	6.45725	0.855102	no	9.725	0.886963	no	16.235	0.89593	yes		modified protein
ENSG00000065357;A3:12:56333954-56334036:56333954-56334098:+	ENSG00000065357	DGKA	A3	12	+	56333854	56334198	37.7757	0.1956	yes	11.4639	0.240331	yes	10.5363	0.241129	no	6.77213	0.262712	no	11.0515	0.234286	no		loss of function
ENSG00000065357;A5:12:56331341-56331762:56331327-56331762:+	ENSG00000065357	DGKA	A5	12	+	56331227	56331862	37.7757	0.0671	yes	11.4639	0.137898	yes	10.5363	0.147458	no	6.77213	0.18802	no	11.0515	0.140723	no		loss of function
ENSG00000065357;AF:12:56324756:56325128-56330207:56325835:56325907-56330207:+	ENSG00000065357	DGKA	AF	12	+	56324756	56330307	37.7757	0.1259	yes	11.4639	0.306556	yes	10.5363	0.308895	no	6.77213	0.42587	no	11.0515	0.43257	no		modified protein
ENSG00000065357;AF:12:56324756:56325128-56330207:56325879:56326039-56330207:+	ENSG00000065357	DGKA	AF	12	+	56324756	56330307	37.7757	0.376447	yes	11.4639	0.517159	yes	10.5363	0.527308	no	6.77213	0.557956	no	11.0515	0.6255	no		modified protein
ENSG00000065357;AF:12:56324946:56325128-56330207:56325812:56326039-56330207:+	ENSG00000065357	DGKA	AF	12	+	56324946	56330307	37.7757	0.497121	yes	11.4639	0.610625	yes	10.5363	0.602527	no	6.77213	0.645401	no	11.0515	0.726425	no		modified protein
ENSG00000065357;MX:12:56331836-56332295:56332344-56332699:56331836-56332422:56332482-56332699:+	ENSG00000065357	DGKA	MX	12	+	56331736	56332799	37.7757	0.85035	yes	11.4639	0.800984	yes	10.5363	0.805979	yes	6.77213	0.762403	no	11.0515	0.797527	no		gain of function
ENSG00000065357;RI:12:56332699:56332773-56332970:56333089:+	ENSG00000065357	DGKA	RI	12	+	56332699	56333089	37.7757	0.09545	yes	11.4639	0.127143	yes	10.5363	0.13807	no	6.77213	0.135306	no	11.0515	0.121818	no		loss of function
ENSG00000065357;RI:12:56333199:56333313-56333866:56333954:+	ENSG00000065357	DGKA	RI	12	+	56333199	56333954	37.7757	0.2014	yes	11.4639	0.213661	yes	10.5363	0.202487	yes	6.77213	0.218955	no	11.0515	0.175251	no		loss of function
ENSG00000065357;RI:12:56333866:56333954-56334036:56334217:+	ENSG00000065357	DGKA	RI	12	+	56333866	56334217	37.7757	0.79345	yes	11.4639	0.654945	yes	10.5363	0.644216	no	6.77213	0.624758	no	11.0515	0.628101	no		non-coding
ENSG00000065357;RI:12:56333866:56334217-56334408:56334506:+	ENSG00000065357	DGKA	RI	12	+	56333866	56334506	37.7757	0.18715	yes	11.4639	0.214185	yes	10.5363	0.211128	yes	6.77213	0.228371	no	11.0515	0.189948	yes		loss of function
ENSG00000065357;RI:12:56334681:56334764-56335036:56335109:+	ENSG00000065357	DGKA	RI	12	+	56334681	56335109	37.7757	0.19605	yes	11.4639	0.204134	yes	10.5363	0.211823	no	6.77213	0.222016	no	11.0515	0.169602	no		loss of function
ENSG00000065357;RI:12:56335782:56335867-56335958:56336047:+	ENSG00000065357	DGKA	RI	12	+	56335782	56336047	37.7757	0.0205	no	11.4639	0.0527322	yes	10.5363	0.0565625	yes	6.77213	0.0792903	no	11.0515	0.0581675	yes		loss of function
ENSG00000065357;RI:12:56345407:56345567-56345819:56345883:+	ENSG00000065357	DGKA	RI	12	+	56345407	56345883	37.7757	0.04295	no	11.4639	0.058306	yes	10.5363	0.0682051	yes	6.77213	0.0812069	no	11.0515	0.0654359	yes		loss of function
ENSG00000065357;RI:12:56346125:56346215-56346518:56346716:+	ENSG00000065357	DGKA	RI	12	+	56346125	56346716	37.7757	0.0866	yes	11.4639	0.096087	yes	10.5363	0.105	yes	6.77213	0.115134	no	11.0515	0.0680303	yes		loss of function
ENSG00000065357;RI:12:56347134:56347194-56347469:56347805:+	ENSG00000065357	DGKA	RI	12	+	56347134	56347805	37.7757	0.1203	yes	11.4639	0.131957	yes	10.5363	0.132	yes	6.77213	0.140275	no	11.0515	0.12841	yes		loss of function
ENSG00000065357;SE:12:56326039-56329089:56329188-56330207:+	ENSG00000065357	DGKA	SE	12	+	56325939	56330307	37.7757	0.425909	yes	11.4639	0.47013	no	10.5363	0.499805	no	6.77213	0.479619	no	11.0515	0.519929	no		modified protein
ENSG00000065357;SE:12:56331836-56332422:56332482-56332699:+	ENSG00000065357	DGKA	SE	12	+	56331736	56332799	37.7757	0.760905	yes	11.4639	0.654653	no	10.5363	0.66155	no	6.77213	0.628058	no	11.0515	0.637133	no		loss of function
ENSG00000065357;SE:12:56333313-56333866:56333954-56334098:+	ENSG00000065357	DGKA	SE	12	+	56333213	56334198	37.7757	0.92365	yes	11.4639	0.85038	yes	10.5363	0.837795	yes	6.77213	0.784229	no	11.0515	0.830052	yes		gain of function
ENSG00000065357;SE:12:56335109-56335294:56335368-56335782:+	ENSG00000065357	DGKA	SE	12	+	56335009	56335882	37.7757	0.9444	yes	11.4639	0.881967	yes	10.5363	0.875928	yes	6.77213	0.846325	no	11.0515	0.86934	yes		modified protein
ENSG00000065413;AL:2:197831741:197832170-197858307:197853862:197854373-197858307:-	ENSG00000065413	ANKRD44	AL	2	-	197831741	197858407	12.3616	0.12605	yes	4.16713	0.162446	no	3.11716	0.188615	no	2.33753	0.208377	no	7.13366	0.159397	no		modified protein
ENSG00000065413;AL:2:197853862:197854373-197858307:197855535:197855651-197858307:-	ENSG00000065413	ANKRD44	AL	2	-	197853862	197858407	12.3616	0.48225	yes	4.16713	0.484348	no	3.11716	0.487179	no	2.33753	0.494842	no	7.13366	0.530452	no		gain of function
ENSG00000065427;A5:16:75678360-75681362:75678360-75681476:-	ENSG00000065427	KARS	A5	16	-	75678260	75681576	44.2273	0.12705	yes	47.5366	0.158641	yes	44.7634	0.158469	yes	61.8655	0.191466	yes	68.5514	0.253769	yes		modified protein
ENSG00000065427;MX:16:75675621-75676651:75676733-75681476:75675621-75678181:75678360-75681476:-	ENSG00000065427	KARS	MX	16	-	75675521	75681576	44.2273	0.0726	yes	47.5366	0.087663	yes	44.7634	0.0977551	yes	61.8655	0.0957068	yes	68.5514	0.0845729	yes		modified protein
ENSG00000065427;SE:16:75675621-75678181:75678360-75681476:-	ENSG00000065427	KARS	SE	16	-	75675521	75681576	44.2273	0.22695	yes	47.5366	0.213207	yes	44.7634	0.207347	yes	61.8655	0.20623	yes	68.5514	0.216281	yes		modified protein
ENSG00000065518;A3:3:120315386-120319958:120315386-120321055:+	ENSG00000065518	NDUFB4	A3	3	+	120315286	120321155	71.8768	0.9451	no	59.814	0.937391	no	64.621	0.940663	no	54.8027	0.93466	no	60.3436	0.929045	yes		modified protein
ENSG00000065518;AF:3:120315194:120315386-120321055:120319797:120320104-120321055:+	ENSG00000065518	NDUFB4	AF	3	+	120315194	120321155	71.8768	0.6609	no	59.814	0.661413	no	64.621	0.663622	no	54.8027	0.66623	no	60.3436	0.679849	yes		gain of function
ENSG00000065526;A3:1:16203173-16235816:16203173-16235819:+	ENSG00000065526	SPEN	A3	1	+	16203073	16235919	45.2565	0.87965	yes	27.5528	0.856667	yes	27.789	0.857577	yes	18.8439	0.836126	yes	20.7804	0.831608	yes		modified protein
ENSG00000065548;A5:2:187367314-187368759:187367279-187368759:+	ENSG00000065548	ZC3H15	A5	2	+	187367179	187368859	29.6599	0.95505	no	27.8822	0.949674	yes	32.2765	0.957245	no	29.1644	0.954346	no	9.08551	0.89206	no		gain of function
ENSG00000065559;SE:17:11999011-12011107:12011226-12013692:+	ENSG00000065559	MAP2K4	SE	17	+	11998911	12013792	10.2332	0.9116	yes	7.18946	0.8825	no	8.02917	0.890408	no	5.64061	0.863138	no	3.31072	0.804338	no		gain of function
ENSG00000065600;SE:1:212548642-212550136:212550226-212550904:-	ENSG00000065600	TMEM206	SE	1	-	212548542	212551004	41.0523	0.0316	no	34.9575	0.0332065	no	37.6952	0.0333673	no	23.6092	0.0428796	no	12.2272	0.058392	yes		loss of function
ENSG00000065600;SE:1:212560442-212560955:212561074-212583767:-	ENSG00000065600	TMEM206	SE	1	-	212560342	212583867	41.0523	0.04435	no	34.9575	0.0511957	yes	37.6952	0.0509694	yes	23.6092	0.0626178	yes	12.2272	0.0984422	yes		loss of function
ENSG00000065600;SE:1:212583863-212587240:212587422-212588064:-	ENSG00000065600	TMEM206	SE	1	-	212583763	212588164	41.0523	0.0419	no	34.9575	0.0577174	yes	37.6952	0.0578061	yes	23.6092	0.0851832	yes	12.2272	0.107286	yes		modified protein
ENSG00000065613;SE:10:105768114-105770574:105770666-105777918:+	ENSG00000065613	SLK	SE	10	+	105768014	105778018	24.4175	0.08	yes	23.2488	0.0977174	yes	22.9213	0.0988776	yes	18.6968	0.100942	yes	11.2901	0.0963317	yes		modified protein
ENSG00000065621;SE:10:106034707-106034984:106035092-106037652:+	ENSG00000065621	GSTO2	SE	10	+	106034607	106037752	1.52547	0.765385	no	1.8799	0.790465	no	2.94834	0.823478	no	2.69849	0.809195	no	19.9755	0.945808	yes		gain of function
ENSG00000065621;SE:10:106037874-106039128:106039229-106057336:+	ENSG00000065621	GSTO2	SE	10	+	106037774	106057436	1.52547	0.642096	no	1.8799	0.678642	no	2.94834	0.72933	no	2.69849	0.722128	no	19.9755	0.858995	yes		modified protein
ENSG00000065809;AF:10:14572514-14598361:14598413:14572514-14646239:14646388:-	ENSG00000065809	FAM107B	AF	10	-	14572414	14646388	102.662	0.7083	no	88.2455	0.686667	no	96.5037	0.682194	yes	65.5441	0.644555	no	41.5881	0.624924	no		modified protein
ENSG00000065809;SE:10:14572514-14584578:14584685-14595321:-	ENSG00000065809	FAM107B	SE	10	-	14572414	14595421	102.662	0.04785	no	88.2455	0.0500543	yes	96.5037	0.0538776	yes	65.5441	0.0702618	yes	41.5881	0.0824121	yes		modified protein
ENSG00000065809;SE:10:14572514-14595321:14595386-14646239:-	ENSG00000065809	FAM107B	SE	10	-	14572414	14646339	102.662	0.6524	yes	88.2455	0.70462	yes	96.5037	0.705714	yes	65.5441	0.708168	yes	41.5881	0.674472	yes		modified protein
ENSG00000065833;SE:6:84108235-84117487:84117620-84140596:-	ENSG00000065833	ME1	SE	6	-	84108135	84140696	77.6717	0.8985	yes	39.4463	0.922065	yes	32.215	0.924082	yes	6.62922	0.876383	no	6.66984	0.861856	no		modified protein
ENSG00000065882;AF:4:38029409:38029500-38037209:38032012:38032077-38037209:+	ENSG00000065882	TBC1D1	AF	4	+	38029409	38037309	61.797	0.9577	no	48.1773	0.936685	yes	44.7391	0.93352	yes	50.2625	0.920733	yes	55.4054	0.947839	yes		gain of function
ENSG00000065882;SE:4:38051519-38053520:38053681-38055820:+	ENSG00000065882	TBC1D1	SE	4	+	38051419	38055920	61.797	0.02015	no	48.1773	0.0444565	no	44.7391	0.0521429	yes	50.2625	0.0746073	yes	55.4054	0.038392	no		modified protein
ENSG00000065882;SE:4:38051519-38054727:38054846-38055820:+	ENSG00000065882	TBC1D1	SE	4	+	38051419	38055920	61.797	0.0361	no	48.1773	0.0680978	yes	44.7391	0.0809694	yes	50.2625	0.105916	yes	55.4054	0.0642211	yes		modified protein
ENSG00000065882;SE:4:38055959-38062241:38062279-38091553:+	ENSG00000065882	TBC1D1	SE	4	+	38055859	38091653	61.797	0.1487	yes	48.1773	0.155109	yes	44.7391	0.15898	yes	50.2625	0.183979	yes	55.4054	0.158744	yes		modified protein
ENSG00000065883;A3:7:40127930-40132384:40127930-40132564:+	ENSG00000065883	CDK13	A3	7	+	40127830	40132664	17.8795	0.2719	yes	11.4619	0.269783	yes	11.5954	0.268878	yes	8.49405	0.265654	no	6.54515	0.239347	no		modified protein
ENSG00000065911;AF:2:74425740:74425869-74434831:74433521:74433733-74434831:+	ENSG00000065911	MTHFD2	AF	2	+	74425740	74434931	67.0576	0.9566	no	94.3718	0.959837	no	92.4022	0.960867	no	94.1862	0.92089	yes	57.2757	0.90402	yes		gain of function
ENSG00000065911;SE:2:74425869-74432832:74433016-74434831:+	ENSG00000065911	MTHFD2	SE	2	+	74425769	74434931	67.0576	0.93955	yes	94.3718	0.947011	yes	92.4022	0.948214	yes	94.1862	0.951728	no	57.2757	0.93593	yes		modified protein
ENSG00000065978;A5:1:43149137-43159161:43149036-43159161:+	ENSG00000065978	YBX1	A5	1	+	43148936	43159261	274.178	0.7749	yes	210.186	0.781359	yes	238.34	0.780204	yes	177.777	0.773141	yes	190.187	0.667421	yes		modified protein
ENSG00000065989;A5:19:10574685-10577563:10574651-10577563:+	ENSG00000065989	PDE4A	A5	19	+	10574551	10577663	18.6694	0.05935	yes	14.5023	0.0629348	yes	14.6843	0.0640306	yes	7.72597	0.0871728	no	6.95342	0.106465	no		loss of function
ENSG00000065989;AF:19:10531331:10531760-10556894:10541521:10541762-10556894:+	ENSG00000065989	PDE4A	AF	19	+	10531331	10556994	18.6694	0.125255	yes	14.5023	0.147556	yes	14.6843	0.150847	yes	7.72597	0.19341	no	6.95342	0.181828	no		modified protein
ENSG00000065989;RI:19:10572202:10572356-10572553:10572675:+	ENSG00000065989	PDE4A	RI	19	+	10572202	10572675	18.6694	0.06305	yes	14.5023	0.0676087	yes	14.6843	0.0632143	yes	7.72597	0.0729319	no	6.95342	0.0756784	no		loss of function
ENSG00000066117;AL:12:50493348-50493583:50493627:50493348-50493837:50494101:+	ENSG00000066117	SMARCD1	AL	12	+	50493248	50494101	33.1981	0.928	yes	28.7837	0.918043	yes	31.7554	0.922959	yes	28.4404	0.916754	yes	15.7511	0.869397	yes		non-coding
ENSG00000066117;SE:12:50480661-50481146:50481268-50482304:+	ENSG00000066117	SMARCD1	SE	12	+	50480561	50482404	33.1981	0.76755	yes	28.7837	0.802228	yes	31.7554	0.81699	yes	28.4404	0.827173	yes	15.7511	0.764824	yes		modified protein
ENSG00000066117;SE:12:50488355-50490633:50490755-50492497:+	ENSG00000066117	SMARCD1	SE	12	+	50488255	50492597	33.1981	0.9059	yes	28.7837	0.909728	yes	31.7554	0.9125	yes	28.4404	0.912565	yes	15.7511	0.898492	yes		modified protein
ENSG00000066136;A3:1:41228718-41232268:41228718-41232274:+	ENSG00000066136	NFYC	A3	1	+	41228618	41232374	54.2403	0.94855	yes	47.715	0.948207	yes	50.8841	0.950357	no	43.8855	0.948534	yes	29.673	0.940503	yes		gain of function
ENSG00000066136;A3:1:41235087-41236069:41235087-41236381:+	ENSG00000066136	NFYC	A3	1	+	41234987	41236481	54.2403	0.34775	yes	47.715	0.39663	yes	50.8841	0.408061	yes	43.8855	0.434817	yes	29.673	0.458191	yes		modified protein
ENSG00000066136;A3:1:41235087-41236381:41235087-41236384:+	ENSG00000066136	NFYC	A3	1	+	41234987	41236484	54.2403	0.87925	yes	47.715	0.881522	yes	50.8841	0.883112	yes	43.8855	0.888168	yes	29.673	0.879799	yes		modified protein
ENSG00000066136;AF:1:41157320:41157539-41204508:41200990:41201422-41204508:+	ENSG00000066136	NFYC	AF	1	+	41157320	41204608	54.2403	0.9618	no	47.715	0.961848	no	50.8841	0.963673	no	43.8855	0.967173	no	29.673	0.947085	yes		modified protein
ENSG00000066136;MX:1:41157539-41178359:41178493-41204508:41157539-41189361:41189464-41204508:+	ENSG00000066136	NFYC	MX	1	+	41157439	41204608	54.2403	0.56405	yes	47.715	0.553913	yes	50.8841	0.562653	yes	43.8855	0.576754	yes	29.673	0.511414	no		modified protein
ENSG00000066136;SE:1:41228718-41229035:41229161-41232268:+	ENSG00000066136	NFYC	SE	1	+	41228618	41232368	54.2403	0.10495	yes	47.715	0.117065	yes	50.8841	0.127806	yes	43.8855	0.14377	yes	29.673	0.138744	yes		modified protein
ENSG00000066136;SE:1:41232375-41232590:41232646-41235028:+	ENSG00000066136	NFYC	SE	1	+	41232275	41235128	54.2403	0.142	yes	47.715	0.18962	yes	50.8841	0.195255	yes	43.8855	0.213665	yes	29.673	0.182161	yes		modified protein
ENSG00000066294;SE:1:160523936-160535194:160535535-160549182:-	ENSG00000066294	CD84	SE	1	-	160523836	160549282	37.4722	0.93765	yes	3.72363	0.850852	no	1.86223	0.807482	no	1.38897	0.774014	no	3.94975	0.852591	no		modified protein
ENSG00000066322;A3:1:43831047-43831235:43830679-43831235:-	ENSG00000066322	ELOVL1	A3	1	-	43830579	43831335	111.2	0.9688	no	64.7179	0.962989	no	73.0249	0.966327	no	52.2412	0.960942	no	36.7562	0.940754	yes		gain of function
ENSG00000066322;A5:1:43830131-43830213:43830131-43830286:-	ENSG00000066322	ELOVL1	A5	1	-	43830031	43830386	111.2	0.9116	yes	64.7179	0.914674	yes	73.0249	0.911939	yes	52.2412	0.913665	yes	36.7562	0.917236	yes		gain of function
ENSG00000066322;AF:1:43831294-43831939:43832000:43831294-43833586:43833670:-	ENSG00000066322	ELOVL1	AF	1	-	43831194	43833670	111.2	0.95965	no	64.7179	0.946902	yes	73.0249	0.94949	yes	52.2412	0.941728	yes	36.7562	0.911558	yes		gain of function
ENSG00000066322;AF:1:43831294-43831939:43832258:43831294-43833157:43833409:-	ENSG00000066322	ELOVL1	AF	1	-	43831194	43833409	111.2	0.557	yes	64.7179	0.55125	yes	73.0249	0.548316	yes	52.2412	0.562356	yes	36.7562	0.504925	yes		non-coding
ENSG00000066322;AF:1:43831294-43833157:43833409:43831294-43833586:43833682:-	ENSG00000066322	ELOVL1	AF	1	-	43831194	43833682	111.2	0.8992	yes	64.7179	0.884293	yes	73.0249	0.887449	yes	52.2412	0.889372	yes	36.7562	0.897889	yes		gain of function
ENSG00000066322;MX:1:43830465-43830599:43830679-43831235:43830465-43830857:43831047-43831235:-	ENSG00000066322	ELOVL1	MX	1	-	43830365	43831335	111.2	0.36905	yes	64.7179	0.357337	yes	73.0249	0.3625	yes	52.2412	0.359581	yes	36.7562	0.35804	yes		gain of function
ENSG00000066322;RI:1:43830599:43830679-43830857:43831047:-	ENSG00000066322	ELOVL1	RI	1	-	43830599	43831047	111.2	0.05485	yes	64.7179	0.0616848	yes	73.0249	0.0598469	yes	52.2412	0.0607853	yes	36.7562	0.0433668	no		loss of function
ENSG00000066322;SE:1:43830465-43830599:43830768-43830857:-	ENSG00000066322	ELOVL1	SE	1	-	43830365	43830957	111.2	0.9661	no	64.7179	0.951141	no	73.0249	0.957653	no	52.2412	0.944241	yes	36.7562	0.912714	no		loss of function
ENSG00000066322;SE:1:43831294-43831939:43832082-43833586:-	ENSG00000066322	ELOVL1	SE	1	-	43831194	43833686	111.2	0.05535	yes	64.7179	0.0654348	yes	73.0249	0.0620408	yes	52.2412	0.0597382	no	36.7562	0.0848241	yes		loss of function
ENSG00000066336;A3:11:47397283-47399860:47397280-47399860:-	ENSG00000066336	SPI1	A3	11	-	47397180	47399960	516.473	0.3374	yes	394.837	0.33663	yes	368.594	0.333469	yes	265.953	0.331152	yes	287.117	0.343769	yes		modified protein
ENSG00000066379;A5:6:30029175-30029292:30029166-30029292:+	ENSG00000066379	ZNRD1	A5	6	+	30029066	30029392	11.5664	0.76625	yes	8.53066	0.756087	no	8.30717	0.764847	no	5.06297	0.73911	no	3.37235	0.693518	no		modified protein
ENSG00000066379;SE:6:30029446-30029694:30029794-30030001:+	ENSG00000066379	ZNRD1	SE	6	+	30029346	30030101	11.5664	0.94165	yes	8.53066	0.935272	no	8.30717	0.932908	no	5.06297	0.910785	no	3.37235	0.873518	no		gain of function
ENSG00000066427;A3:14:92547405-92548644:92547401-92548644:-	ENSG00000066427	ATXN3	A3	14	-	92547301	92548744	22.4809	0.9685	no	18.3451	0.965272	no	18.3514	0.963418	no	17.2592	0.961361	no	13.1976	0.945578	yes		gain of function
ENSG00000066427;A3:14:92549602-92555074:92549579-92555074:-	ENSG00000066427	ATXN3	A3	14	-	92549479	92555174	22.4809	0.9394	yes	18.3451	0.932935	no	18.3514	0.930816	no	17.2592	0.929581	no	13.1976	0.915126	no		gain of function
ENSG00000066427;A3:14:92562481-92563018:92562478-92563018:-	ENSG00000066427	ATXN3	A3	14	-	92562378	92563118	22.4809	0.9265	yes	18.3451	0.918098	yes	18.3514	0.918724	yes	17.2592	0.91089	yes	13.1976	0.88804	yes		modified protein
ENSG00000066427;MX:14:92559662-92560090:92560175-92563018:92559662-92562437:92562481-92563018:-	ENSG00000066427	ATXN3	MX	14	-	92559562	92563118	22.4809	0.3344	yes	18.3451	0.34375	yes	18.3514	0.341633	yes	17.2592	0.340366	yes	13.1976	0.311508	yes		loss of function
ENSG00000066427;SE:14:92537397-92545759:92545812-92547309:-	ENSG00000066427	ATXN3	SE	14	-	92537297	92547409	22.4809	0.05025	yes	18.3451	0.0578261	yes	18.3514	0.0584184	yes	17.2592	0.0620942	yes	13.1976	0.0901508	yes		loss of function
ENSG00000066427;SE:14:92549602-92549761:92549847-92555074:-	ENSG00000066427	ATXN3	SE	14	-	92549502	92555174	22.4809	0.02925	no	18.3451	0.0359239	no	18.3514	0.0359184	no	17.2592	0.0384293	no	13.1976	0.0532663	yes		loss of function
ENSG00000066427;SE:14:92555161-92559596:92559662-92562437:-	ENSG00000066427	ATXN3	SE	14	-	92555061	92562537	22.4809	0.89855	yes	18.3451	0.892717	yes	18.3514	0.892704	yes	17.2592	0.884503	yes	13.1976	0.851558	yes		modified protein
ENSG00000066427;SE:14:92560175-92562437:92562481-92563018:-	ENSG00000066427	ATXN3	SE	14	-	92560075	92563118	22.4809	0.9526	no	18.3451	0.950326	no	18.3514	0.952959	no	17.2592	0.94733	yes	13.1976	0.925779	yes		modified protein
ENSG00000066427;SE:14:92562481-92563018:92563182-92572873:-	ENSG00000066427	ATXN3	SE	14	-	92562381	92572973	22.4809	0.9588	no	18.3451	0.951141	no	18.3514	0.951888	no	17.2592	0.948272	yes	13.1976	0.928844	yes		modified protein
ENSG00000066455;SE:14:93302009-93303731:93303794-93305711:+	ENSG00000066455	GOLGA5	SE	14	+	93301909	93305811	14.9926	0.9224	yes	12.8802	0.924402	yes	14.1641	0.925918	yes	13.0758	0.92199	yes	6.10357	0.892161	no		modified protein
ENSG00000066697;A3:9:103204638-103206410:103204638-103207451:+	ENSG00000066697	MSANTD3	A3	9	+	103204538	103207551	16.0088	0.64915	yes	61.7904	0.70625	yes	73.6146	0.700408	yes	61.568	0.701832	yes	11.4632	0.663586	yes		loss of function
ENSG00000066697;AF:9:103189559:103189675-103204188:103189719:103189852-103204188:+	ENSG00000066697	MSANTD3	AF	9	+	103189559	103204288	16.0088	0.732353	no	61.7904	0.756957	yes	73.6146	0.774133	yes	61.568	0.793455	yes	11.4632	0.700824	no		modified protein
ENSG00000066697;SE:9:103189675-103191788:103191944-103204188:+	ENSG00000066697	MSANTD3	SE	9	+	103189575	103204288	16.0088	0.332552	yes	61.7904	0.368478	yes	73.6146	0.380102	yes	61.568	0.390733	yes	11.4632	0.389255	no		modified protein
ENSG00000066697;SE:9:103204638-103206410:103207519-103212839:+	ENSG00000066697	MSANTD3	SE	9	+	103204538	103212939	16.0088	0.11915	yes	61.7904	0.171739	yes	73.6146	0.173367	yes	61.568	0.194293	yes	11.4632	0.165528	yes		loss of function
ENSG00000066777;A3:8:68117054-68123718:68117001-68123718:-	ENSG00000066777	ARFGEF1	A3	8	-	68116901	68123818	27.349	0.9691	no	21.5615	0.961739	no	22.6198	0.961122	no	16.3634	0.949372	yes	8.53952	0.920452	no		gain of function
ENSG00000066777;AL:8:68087722:68087807-68112631:68111246:68111333-68112631:-	ENSG00000066777	ARFGEF1	AL	8	-	68087722	68112731	27.349	0.05115	yes	21.5615	0.0479348	no	22.6198	0.0460714	no	16.3634	0.0513613	yes	8.53952	0.199095	no		modified protein
ENSG00000066777;RI:8:68255399:68255571-68255745:68255912:-	ENSG00000066777	ARFGEF1	RI	8	-	68255399	68255912	27.349	0.631508	yes	21.5615	0.566611	yes	22.6198	0.576546	yes	16.3634	0.540963	yes	8.53952	0.577007	no		modified protein
ENSG00000066855;AL:8:66620246-66621211:66622791:66620246-66631615:66631983:+	ENSG00000066855	MTFR1	AL	8	+	66620146	66631983	20.3795	0.85365	yes	21.1891	0.890598	yes	19.9792	0.872551	yes	19.2151	0.886754	yes	17.5159	0.939397	yes		modified protein
ENSG00000067057;A5:10:3147493-3147585:3147351-3147585:+	ENSG00000067057	PFKP	A5	10	+	3147251	3147685	33.7813	0.0741	yes	24.6832	0.0847826	yes	23.3645	0.0898469	yes	19.3112	0.103927	yes	27.3255	0.0899497	yes		loss of function
ENSG00000067057;AF:10:3109712:3109899-3124580:3111425:3111581-3124580:+	ENSG00000067057	PFKP	AF	10	+	3109712	3124680	33.7813	0.9281	yes	24.6832	0.922772	no	23.3645	0.911538	yes	19.3112	0.892895	yes	27.3255	0.915808	yes		modified protein
ENSG00000067057;AL:10:3178030-3178642:3178985:3178030-3179735:3179904:+	ENSG00000067057	PFKP	AL	10	+	3177930	3179904	33.7813	0.0765	yes	24.6832	0.0806522	yes	23.3645	0.0802551	yes	19.3112	0.0875393	yes	27.3255	0.0890452	yes		modified protein
ENSG00000067064;RI:10:1089241:1089333-1089939:1090111:-	ENSG00000067064	IDI1	RI	10	-	1089241	1090111	41.5739	0.0869	yes	31.5403	0.0869022	yes	30.2016	0.0954592	yes	26.3932	0.0942408	yes	29.1899	0.0847739	yes		loss of function
ENSG00000067064;SE:10:1089333-1089939:1090111-1094804:-	ENSG00000067064	IDI1	SE	10	-	1089233	1094904	41.5739	0.881	yes	31.5403	0.893478	yes	30.2016	0.893316	yes	26.3932	0.902251	yes	29.1899	0.930754	yes		gain of function
ENSG00000067066;A3:2:231334813-231338039:231334813-231338099:+	ENSG00000067066	SP100	A3	2	+	231334713	231338199	137.832	0.7431	yes	148.641	0.759402	yes	104.132	0.758878	yes	193.423	0.770209	yes	275.286	0.82191	yes		modified protein
ENSG00000067066;AF:2:231327150:231327233-231331016:231328333:231328865-231331016:+	ENSG00000067066	SP100	AF	2	+	231327150	231331116	137.832	0.13005	yes	148.641	0.105978	yes	104.132	0.132092	yes	193.423	0.0900524	yes	275.286	0.0986432	yes		gain of function
ENSG00000067066;SE:2:231282380-231305191:231305272-231307652:+	ENSG00000067066	SP100	SE	2	+	231282280	231307752	137.832	0.0347	no	148.641	0.0499457	no	104.132	0.0542347	yes	193.423	0.0539267	yes	275.286	0.155477	yes		modified protein
ENSG00000067066;SE:2:231339162-231358507:231358626-231359131:+	ENSG00000067066	SP100	SE	2	+	231339062	231359231	137.832	0.140204	no	148.641	0.152135	no	104.132	0.183764	no	193.423	0.125579	yes	275.286	0.098995	yes		loss of function
ENSG00000067066;SE:2:231371160-231372708:231372746-231375840:+	ENSG00000067066	SP100	SE	2	+	231371060	231375940	137.832	0.92885	yes	148.641	0.93625	yes	104.132	0.932245	yes	193.423	0.944188	yes	275.286	0.935427	yes		modified protein
ENSG00000067082;A5:10:3822421-3823833:3822421-3823987:-	ENSG00000067082	KLF6	A5	10	-	3822321	3824087	130.671	0.9281	yes	185.56	0.923696	yes	160.679	0.920816	yes	224.758	0.927225	yes	323.826	0.865276	yes		gain of function
ENSG00000067082;SE:10:3821782-3822298:3822421-3823833:-	ENSG00000067082	KLF6	SE	10	-	3821682	3823933	130.671	0.9327	yes	185.56	0.930707	yes	160.679	0.93199	yes	224.758	0.931204	yes	323.826	0.932814	yes		modified protein
ENSG00000067082;SE:10:3824406-3825408:3825473-3827105:-	ENSG00000067082	KLF6	SE	10	-	3824306	3827205	130.671	0.04935	no	185.56	0.0678804	yes	160.679	0.074949	yes	224.758	0.066911	yes	323.826	0.100503	yes		loss of function
ENSG00000067167;SE:8:71510246-71510369:71510490-71512254:-	ENSG00000067167	TRAM1	SE	8	-	71510146	71512354	88.0233	0.896	yes	87.8948	0.921902	yes	82.5267	0.91949	yes	83.454	0.919529	yes	111.529	0.906734	yes		gain of function
ENSG00000067182;A3:12:6443031-6443257:6443004-6443257:-	ENSG00000067182	TNFRSF1A	A3	12	-	6442904	6443357	216.1	0.9408	yes	146.725	0.940109	yes	164.296	0.941939	yes	156.46	0.941623	yes	145.76	0.942864	no		modified protein
ENSG00000067182;AF:12:6439877-6440019:6440547:6439877-6442235:6442271:-	ENSG00000067182	TNFRSF1A	AF	12	-	6439777	6442271	216.1	0.4584	yes	146.725	0.473424	yes	164.296	0.452959	yes	156.46	0.438586	yes	145.76	0.482915	yes		non-coding
ENSG00000067182;AF:12:6443031-6443257:6443410:6443031-6450942:6451280:-	ENSG00000067182	TNFRSF1A	AF	12	-	6442931	6451280	216.1	0.29405	yes	146.725	0.29212	yes	164.296	0.291224	yes	156.46	0.298691	yes	145.76	0.303719	yes		non-coding
ENSG00000067182;SE:12:6443031-6443257:6443410-6450942:-	ENSG00000067182	TNFRSF1A	SE	12	-	6442931	6451042	216.1	0.93305	yes	146.725	0.932011	yes	164.296	0.933112	yes	156.46	0.934031	yes	145.76	0.931055	yes		gain of function
ENSG00000067225;A5:15:72511451-72523237:72511451-72523241:-	ENSG00000067225	PKM	A5	15	-	72511351	72523341	1913.83	0.7759	yes	1330.83	0.760163	yes	1262.46	0.763776	yes	745.845	0.737435	yes	1585.31	0.799849	yes		modified protein
ENSG00000067225;AF:15:72511451-72514791:72514872:72511451-72523940:72524021:-	ENSG00000067225	PKM	AF	15	-	72511351	72524021	1913.83	0.4999	yes	1330.83	0.499185	yes	1262.46	0.49699	yes	745.845	0.489895	yes	1585.31	0.493116	yes		modified protein
ENSG00000067225;AF:15:72511451-72521888:72522063:72511451-72523665:72523965:-	ENSG00000067225	PKM	AF	15	-	72511351	72523965	1913.83	0.8289	yes	1330.83	0.764239	yes	1262.46	0.760765	yes	745.845	0.667592	yes	1585.31	0.804523	yes		modified protein
ENSG00000067225;AF:15:72511451-72523237:72523512:72511451-72523665:72523965:-	ENSG00000067225	PKM	AF	15	-	72511351	72523965	1913.83	0.62665	yes	1330.83	0.580272	yes	1262.46	0.593724	yes	745.845	0.572042	yes	1585.31	0.598744	yes		modified protein
ENSG00000067225;AL:15:72494208:72494961-72499069:72495031:72495529-72499069:-	ENSG00000067225	PKM	AL	15	-	72494208	72499169	1913.83	0.867	yes	1330.83	0.835924	yes	1262.46	0.830306	yes	745.845	0.83	yes	1585.31	0.916834	yes		modified protein
ENSG00000067225;AL:15:72494208:72494961-72499069:72495513:72495529-72499069:-	ENSG00000067225	PKM	AL	15	-	72494208	72499169	1913.83	0.63615	yes	1330.83	0.633587	yes	1262.46	0.637245	yes	745.845	0.629319	yes	1585.31	0.606181	yes		modified protein
ENSG00000067225;MX:15:72492996-72494795:72494961-72499069:72492996-72495363:72495529-72499069:-	ENSG00000067225	PKM	MX	15	-	72492896	72499169	1913.83	0.9186	yes	1330.83	0.915109	yes	1262.46	0.912194	yes	745.845	0.910681	yes	1585.31	0.923266	yes		modified protein
ENSG00000067225;SE:15:72511451-72513509:72513625-72523237:-	ENSG00000067225	PKM	SE	15	-	72511351	72523337	1913.83	0.4979	yes	1330.83	0.545	yes	1262.46	0.567092	yes	745.845	0.568953	yes	1585.31	0.450251	yes		modified protein
ENSG00000067334;A3:1:94343418-94344633:94343045-94344633:-	ENSG00000067334	DNTTIP2	A3	1	-	94342945	94344733	166.817	0.93545	yes	188.157	0.935272	yes	205.774	0.930255	yes	181.522	0.931309	yes	118.957	0.87809	yes		gain of function
ENSG00000067334;A5:1:94343418-94344104:94343418-94344633:-	ENSG00000067334	DNTTIP2	A5	1	-	94343318	94344733	166.817	0.1224	yes	188.157	0.11	yes	205.774	0.128622	yes	181.522	0.114188	yes	118.957	0.151407	yes		loss of function
ENSG00000067365;A3:16:8719655-8722587:8719655-8722757:+	ENSG00000067365	METTL22	A3	16	+	8719555	8722857	14.8993	0.9358	yes	11.7919	0.923533	yes	12.6711	0.927092	yes	10.0163	0.910733	yes	6.08318	0.868191	no		gain of function
ENSG00000067365;A3:16:8736422-8738386:8736422-8738414:+	ENSG00000067365	METTL22	A3	16	+	8736322	8738514	14.8993	0.16605	yes	11.7919	0.16375	yes	12.6711	0.153367	yes	10.0163	0.142565	yes	6.08318	0.222487	no		loss of function
ENSG00000067365;A5:16:8717975-8719353:8717752-8719353:+	ENSG00000067365	METTL22	A5	16	+	8717652	8719453	14.8993	0.571055	yes	11.7919	0.542759	no	12.6711	0.52127	yes	10.0163	0.523709	no	6.08318	0.530175	no		modified protein
ENSG00000067365;AF:16:8715586:8715632-8719353:8717459:8717975-8719353:+	ENSG00000067365	METTL22	AF	16	+	8715586	8719453	14.8993	0.86315	yes	11.7919	0.847663	yes	12.6711	0.865612	yes	10.0163	0.836524	yes	6.08318	0.785273	no		gain of function
ENSG00000067365;AF:16:8732964:8733019-8734988:8733091:8733533-8734988:+	ENSG00000067365	METTL22	AF	16	+	8732964	8735088	14.8993	0.49155	yes	11.7919	0.43962	yes	12.6711	0.444337	yes	10.0163	0.409215	yes	6.08318	0.466373	no		gain of function
ENSG00000067365;AF:16:8734995:8735041-8735984:8735480:8735636-8735984:+	ENSG00000067365	METTL22	AF	16	+	8734995	8736084	14.8993	0.89085	no	11.7919	0.860489	yes	12.6711	0.86699	yes	10.0163	0.831309	yes	6.08318	0.817877	no		gain of function
ENSG00000067365;AL:16:8738582-8739765:8739884:8738582-8739965:8740075:+	ENSG00000067365	METTL22	AL	16	+	8738482	8740075	14.8993	0.796935	yes	11.7919	0.773315	yes	12.6711	0.790255	yes	10.0163	0.780423	yes	6.08318	0.750825	no		modified protein
ENSG00000067365;SE:16:8722967-8728896:8728936-8729025:+	ENSG00000067365	METTL22	SE	16	+	8722867	8729125	14.8993	0.30975	yes	11.7919	0.352446	yes	12.6711	0.383214	yes	10.0163	0.432042	yes	6.08318	0.338586	no		gain of function
ENSG00000067369;A5:15:43708614-43712503:43708614-43712816:-	ENSG00000067369	TP53BP1	A5	15	-	43708514	43712916	17.5533	0.95415	no	13.4502	0.936957	yes	15.7739	0.946224	yes	12.6693	0.927435	yes	5.39784	0.897538	no		gain of function
ENSG00000067369;SE:15:43701939-43704870:43704965-43705317:-	ENSG00000067369	TP53BP1	SE	15	-	43701839	43705417	17.5533	0.05005	yes	13.4502	0.0594022	yes	15.7739	0.0612245	yes	12.6693	0.0687435	yes	5.39784	0.114623	no		modified protein
ENSG00000067369;SE:15:43712933-43713223:43713372-43714053:-	ENSG00000067369	TP53BP1	SE	15	-	43712833	43714153	17.5533	0.89375	yes	13.4502	0.874946	yes	15.7739	0.89301	yes	12.6693	0.872042	yes	5.39784	0.839141	no		modified protein
ENSG00000067369;SE:15:43720366-43724392:43724875-43730522:-	ENSG00000067369	TP53BP1	SE	15	-	43720266	43730622	17.5533	0.86155	yes	13.4502	0.871522	yes	15.7739	0.866327	yes	12.6693	0.86089	yes	5.39784	0.83201	no		gain of function
ENSG00000067369;SE:15:43738788-43738964:43739112-43739564:-	ENSG00000067369	TP53BP1	SE	15	-	43738688	43739664	17.5533	0.18445	yes	13.4502	0.172772	yes	15.7739	0.167296	yes	12.6693	0.198639	yes	5.39784	0.218924	no		loss of function
ENSG00000067560;SE:3:49397815-49398361:49398499-49399929:-	ENSG00000067560	RHOA	SE	3	-	49397715	49400029	540.791	0.06305	yes	417.999	0.0636413	yes	410.902	0.0654592	yes	306.353	0.0662827	yes	485.991	0.0484422	no		modified protein
ENSG00000067560;SE:3:49400059-49405861:49405981-49412867:-	ENSG00000067560	RHOA	SE	3	-	49399959	49412967	540.791	0.8434	yes	417.999	0.850924	yes	410.902	0.849898	yes	306.353	0.85267	yes	485.991	0.868141	yes		modified protein
ENSG00000067596;AL:17:41599594-41600996:41603038:41599594-41603864:41604164:+	ENSG00000067596	DHX8	AL	17	+	41599494	41604164	28.2076	0.2817	yes	21.8505	0.261739	yes	23.2071	0.265051	yes	21.2745	0.234084	yes	13.8801	0.327286	yes		modified protein
ENSG00000067596;SE:17:41561553-41566817:41566902-41567759:+	ENSG00000067596	DHX8	SE	17	+	41561453	41567859	28.2076	0.9429	yes	21.8505	0.940326	yes	23.2071	0.942908	yes	21.2745	0.940366	yes	13.8801	0.909196	yes		gain of function
ENSG00000067955;A5:16:67116242-67132613:67116211-67132613:+	ENSG00000067955	CBFB	A5	16	+	67116111	67132713	62.8869	0.58315	yes	38.1466	0.584293	yes	37.2112	0.584796	yes	24.8138	0.588848	yes	21.3164	0.57804	yes		modified protein
ENSG00000067955;AF:16:67115988:67116211-67132613:67127301:67127532-67132613:+	ENSG00000067955	CBFB	AF	16	+	67115988	67132713	62.8869	0.8993	yes	38.1466	0.888478	yes	37.2112	0.89148	yes	24.8138	0.872147	no	21.3164	0.869698	no		gain of function
ENSG00000067955;SE:16:67063716-67070542:67070658-67100585:+	ENSG00000067955	CBFB	SE	16	+	67063616	67100685	62.8869	0.89965	yes	38.1466	0.889837	yes	37.2112	0.883061	yes	24.8138	0.873246	yes	21.3164	0.888141	yes		modified protein
ENSG00000068079;A5:17:41165396-41165493:41165390-41165493:+	ENSG00000068079	IFI35	A5	17	+	41165290	41165593	76.0599	0.6421	yes	134.813	0.678967	yes	58.7719	0.668418	yes	214.884	0.680524	yes	417.432	0.674422	yes		modified protein
ENSG00000068120;A3:17:40714237-40714630:40714237-40714951:+	ENSG00000068120	COASY	A3	17	+	40714137	40715051	22.7397	0.9483	yes	15.5977	0.927446	yes	14.1114	0.923418	yes	13.9047	0.921309	yes	20.8031	0.910704	yes		modified protein
ENSG00000068120;A3:17:40714505-40714630:40714505-40714951:+	ENSG00000068120	COASY	A3	17	+	40714405	40715051	22.7397	0.9498	no	15.5977	0.937772	no	14.1114	0.929745	no	13.9047	0.929215	no	20.8031	0.938342	yes		modified protein
ENSG00000068120;AL:17:40714505-40714630:40714848:40714505-40714951:40715164:+	ENSG00000068120	COASY	AL	17	+	40714405	40715164	22.7397	0.563	no	15.5977	0.56375	no	14.1114	0.567092	no	13.9047	0.56356	no	20.8031	0.584724	yes		modified protein
ENSG00000068120;RI:17:40714169:40714237-40714374:40714505:+	ENSG00000068120	COASY	RI	17	+	40714169	40714505	22.7397	0.9354	yes	15.5977	0.901467	yes	14.1114	0.899898	yes	13.9047	0.881728	yes	20.8031	0.874372	yes		modified protein
ENSG00000068120;RI:17:40714374:40714505-40714630:40715340:+	ENSG00000068120	COASY	RI	17	+	40714374	40715340	22.7397	0.8912	yes	15.5977	0.856467	yes	14.1114	0.854031	yes	13.9047	0.833089	yes	20.8031	0.845879	yes		modified protein
ENSG00000068120;SE:17:40714237-40714374:40714505-40714630:+	ENSG00000068120	COASY	SE	17	+	40714137	40714730	22.7397	0.7109	yes	15.5977	0.698098	yes	14.1114	0.679795	yes	13.9047	0.662316	yes	20.8031	0.707387	yes		modified protein
ENSG00000068305;AF:15:100105622:100105874-100138635:100106185:100106309-100138635:+	ENSG00000068305	MEF2A	AF	15	+	100105622	100138735	38.3161	0.13165	yes	29.568	0.151099	yes	21.7362	0.193538	yes	27.0626	0.218368	yes	55.8018	0.137286	yes		modified protein
ENSG00000068305;AF:15:100105622:100105874-100138635:100106292:100106309-100138635:+	ENSG00000068305	MEF2A	AF	15	+	100105622	100138735	38.3161	0.333505	yes	29.568	0.348092	no	21.7362	0.376183	no	27.0626	0.389894	yes	55.8018	0.30206	yes		modified protein
ENSG00000068305;MX:15:100185969-100211528:100211659-100214598:100185969-100211725:100211862-100214598:+	ENSG00000068305	MEF2A	MX	15	+	100185869	100214698	38.3161	0.6962	yes	29.568	0.689293	yes	21.7362	0.691939	yes	27.0626	0.674346	yes	55.8018	0.658191	yes		modified protein
ENSG00000068305;SE:15:100106309-100138635:100138716-100173183:+	ENSG00000068305	MEF2A	SE	15	+	100106209	100173283	38.3161	0.8451	yes	29.568	0.839239	yes	21.7362	0.827551	yes	27.0626	0.828482	yes	55.8018	0.846181	yes		modified protein
ENSG00000068305;SE:15:100173378-100185766:100185969-100211528:+	ENSG00000068305	MEF2A	SE	15	+	100173278	100211628	38.3161	0.9627	no	29.568	0.955761	no	21.7362	0.948929	yes	27.0626	0.950785	no	55.8018	0.968543	no		modified protein
ENSG00000068383;A5:10:134595452-134595541:134595401-134595541:+	ENSG00000068383	INPP5A	A5	10	+	134595301	134595641	11.8323	0.8734	yes	7.52039	0.836209	no	8.22145	0.835385	no	4.60849	0.800698	no	5.14106	0.789841	no		modified protein
ENSG00000068650;A3:13:113532617-113536127:113532617-113536190:+	ENSG00000068650	ATP11A	A3	13	+	113532517	113536290	19.6581	0.69785	yes	12.935	0.693098	yes	12.448	0.697857	yes	6.99763	0.661466	no	6.40654	0.634949	no		modified protein
ENSG00000068650;AL:13:113530255-113532531:113532773:113530255-113536130:113541482:+	ENSG00000068650	ATP11A	AL	13	+	113530155	113541482	19.6581	0.77065	yes	12.935	0.739674	yes	12.448	0.730612	yes	6.99763	0.720524	no	6.40654	0.737487	no		modified protein
ENSG00000068650;MX:13:113530255-113532531:113532617-113536190:113530255-113534860:113534963-113536190:+	ENSG00000068650	ATP11A	MX	13	+	113530155	113536290	19.6581	0.7089	yes	12.935	0.71712	yes	12.448	0.729133	yes	6.99763	0.707539	no	6.40654	0.677437	no		modified protein
ENSG00000068650;SE:13:113496693-113505351:113505532-113508593:+	ENSG00000068650	ATP11A	SE	13	+	113496593	113508693	19.6581	0.9234	yes	12.935	0.898859	yes	12.448	0.901531	yes	6.99763	0.880474	no	6.40654	0.873231	no		gain of function
ENSG00000068724;SE:2:47184146-47185634:47185691-47202112:+	ENSG00000068724	TTC7A	SE	2	+	47184046	47202212	15.5495	0.20125	yes	9.39414	0.261793	no	8.19168	0.270102	no	8.49115	0.27466	no	18.5599	0.177588	yes		loss of function
ENSG00000068724;SE:2:47220667-47221496:47221653-47222275:+	ENSG00000068724	TTC7A	SE	2	+	47220567	47222375	15.5495	0.9449	yes	9.39414	0.918098	no	8.19168	0.907857	no	8.49115	0.90555	no	18.5599	0.947337	yes		modified protein
ENSG00000068724;SE:2:47238574-47249001:47249118-47250547:+	ENSG00000068724	TTC7A	SE	2	+	47238474	47250647	15.5495	0.7957	yes	9.39414	0.76663	no	8.19168	0.762974	no	8.49115	0.761571	no	18.5599	0.832462	yes		gain of function
ENSG00000068724;SE:2:47238574-47250547:47250604-47251426:+	ENSG00000068724	TTC7A	SE	2	+	47238474	47251526	15.5495	0.89675	no	9.39414	0.859946	no	8.19168	0.845561	no	8.49115	0.83801	no	18.5599	0.894774	yes		gain of function
ENSG00000068724;SE:2:47256523-47273454:47273570-47277088:+	ENSG00000068724	TTC7A	SE	2	+	47256423	47277188	15.5495	0.9191	yes	9.39414	0.903696	no	8.19168	0.892551	no	8.49115	0.886021	no	18.5599	0.919648	yes		gain of function
ENSG00000068724;SE:2:47273570-47274405:47274476-47277088:+	ENSG00000068724	TTC7A	SE	2	+	47273470	47277188	15.5495	0.05675	yes	9.39414	0.0703825	no	8.19168	0.0806667	no	8.49115	0.0758947	no	18.5599	0.0548241	yes		modified protein
ENSG00000068745;A3:3:48732854-48752748:48732851-48752748:-	ENSG00000068745	IP6K2	A3	3	-	48732751	48752848	31.585	0.401406	yes	31.093	0.393539	yes	36.444	0.395211	yes	34.6249	0.406968	yes	21.1923	0.38601	yes		modified protein
ENSG00000068745;A3:3:48732854-48754590:48732851-48754590:-	ENSG00000068745	IP6K2	A3	3	-	48732751	48754690	31.585	0.57305	yes	31.093	0.595652	yes	36.444	0.602041	yes	34.6249	0.593979	yes	21.1923	0.578442	yes		modified protein
ENSG00000068745;A5:3:48732851-48752748:48732851-48752822:-	ENSG00000068745	IP6K2	A5	3	-	48732751	48752922	31.585	0.668173	yes	31.093	0.642174	yes	36.444	0.661378	yes	34.6249	0.674064	yes	21.1923	0.717839	yes		modified protein
ENSG00000068745;A5:3:48732854-48752748:48732854-48752822:-	ENSG00000068745	IP6K2	A5	3	-	48732754	48752922	31.585	0.626823	yes	31.093	0.617665	no	36.444	0.63427	no	34.6249	0.655683	yes	21.1923	0.698543	yes		modified protein
ENSG00000068745;AL:3:48730501:48730612-48732523:48730881:48731673-48732523:-	ENSG00000068745	IP6K2	AL	3	-	48730501	48732623	31.585	0.8628	yes	31.093	0.858207	yes	36.444	0.863776	yes	34.6249	0.862042	yes	21.1923	0.928442	yes		modified protein
ENSG00000068745;AL:3:48730514:48730612-48732523:48732204:48732257-48732523:-	ENSG00000068745	IP6K2	AL	3	-	48730514	48732623	31.585	0.9274	yes	31.093	0.920761	yes	36.444	0.928061	yes	34.6249	0.924712	yes	21.1923	0.912111	yes		gain of function
ENSG00000068745;AL:3:48730554:48730612-48732523:48731605:48731673-48732523:-	ENSG00000068745	IP6K2	AL	3	-	48730554	48732623	31.585	0.9411	yes	31.093	0.946957	yes	36.444	0.949796	yes	34.6249	0.942984	yes	21.1923	0.943568	yes		modified protein
ENSG00000068745;AL:3:48731218:48732854-48754590:48736795:48737221-48754590:-	ENSG00000068745	IP6K2	AL	3	-	48731218	48754690	31.585	0.9415	yes	31.093	0.943424	yes	36.444	0.947959	yes	34.6249	0.943822	yes	21.1923	0.930754	no		gain of function
ENSG00000068745;MX:3:48731673-48731892:48731958-48732523:48731673-48732127:48732257-48732523:-	ENSG00000068745	IP6K2	MX	3	-	48731573	48732623	31.585	0.20675	no	31.093	0.201576	no	36.444	0.190306	yes	34.6249	0.189267	yes	21.1923	0.299492	no		loss of function
ENSG00000068745;MX:3:48732851-48745553:48745670-48754590:48732851-48748800:48748892-48754590:-	ENSG00000068745	IP6K2	MX	3	-	48732751	48754690	31.585	0.652245	no	31.093	0.651044	yes	36.444	0.658316	no	34.6249	0.661481	no	21.1923	0.574278	no		modified protein
ENSG00000068745;SE:3:48732854-48745553:48745670-48748800:-	ENSG00000068745	IP6K2	SE	3	-	48732754	48748900	31.585	0.559775	no	31.093	0.560814	no	36.444	0.605052	yes	34.6249	0.587967	yes	21.1923	0.508264	no		modified protein
ENSG00000068745;SE:3:48732854-48752748:48752960-48754590:-	ENSG00000068745	IP6K2	SE	3	-	48732754	48754690	31.585	0.14715	yes	31.093	0.131739	yes	36.444	0.133469	yes	34.6249	0.145497	yes	21.1923	0.332663	yes		modified protein
ENSG00000068793;A3:15:22892781-22925750:22892781-22925777:+	ENSG00000068793	CYFIP1	A3	15	+	22892681	22925877	114.049	0.1018	yes	63.1554	0.11623	yes	62.0156	0.123622	yes	46.3201	0.137068	yes	52.072	0.144646	yes		modified protein
ENSG00000068793;A5:15:22956591-22958186:22956186-22958186:+	ENSG00000068793	CYFIP1	A5	15	+	22956086	22958286	114.049	0.9107	yes	63.1554	0.896793	no	62.0156	0.899796	no	46.3201	0.891518	no	52.072	0.895528	no		modified protein
ENSG00000068793;MX:15:22955280-22956039:22956186-22958186:22955280-22956438:22956591-22958186:+	ENSG00000068793	CYFIP1	MX	15	+	22955180	22958286	114.049	0.0589	yes	63.1554	0.0723913	no	62.0156	0.0753061	no	46.3201	0.0887958	no	52.072	0.0662814	no		modified protein
ENSG00000068878;MX:2:54094017-54096513:54096675-54102764:54094017-54101476:54101631-54102764:-	ENSG00000068878	PSME4	MX	2	-	54093917	54102864	33.1853	0.5164	yes	26.1444	0.513533	yes	27.9228	0.5075	yes	21.1156	0.508639	yes	10.6936	0.512513	no		non-coding
ENSG00000068878;SE:2:54094017-54096513:54096675-54101476:-	ENSG00000068878	PSME4	SE	2	-	54093917	54101576	33.1853	0.9232	yes	26.1444	0.921304	yes	27.9228	0.916939	yes	21.1156	0.910471	yes	10.6936	0.886734	yes		gain of function
ENSG00000068878;SE:2:54150556-54152676:54152826-54153096:-	ENSG00000068878	PSME4	SE	2	-	54150456	54153196	33.1853	0.95025	no	26.1444	0.939402	yes	27.9228	0.941378	yes	21.1156	0.930733	yes	10.6936	0.884531	no		gain of function
ENSG00000068878;SE:2:54167137-54169296:54169361-54175558:-	ENSG00000068878	PSME4	SE	2	-	54167037	54175658	33.1853	0.07405	yes	26.1444	0.0948066	yes	27.9228	0.0886458	yes	21.1156	0.112698	no	10.6936	0.176218	no		loss of function
ENSG00000068903;MX:19:39384507-39389019:39389065-39390146:39384507-39389434:39389558-39390146:-	ENSG00000068903	SIRT2	MX	19	-	39384407	39390246	39.7265	0.82165	yes	25.1078	0.785924	yes	25.5513	0.801684	yes	16.9186	0.754555	yes	15.8159	0.802864	yes		modified protein
ENSG00000068903;SE:19:39379795-39379894:39379963-39380329:-	ENSG00000068903	SIRT2	SE	19	-	39379695	39380429	39.7265	0.03155	no	25.1078	0.0468478	no	25.5513	0.047602	no	16.9186	0.0759162	yes	15.8159	0.0639698	yes		loss of function
ENSG00000068903;SE:19:39384507-39389019:39389065-39390146:-	ENSG00000068903	SIRT2	SE	19	-	39384407	39390246	39.7265	0.38765	yes	25.1078	0.464565	yes	25.5513	0.489643	yes	16.9186	0.498953	yes	15.8159	0.473417	yes		modified protein
ENSG00000068912;SE:2:54028979-54035436:54035597-54036351:+	ENSG00000068912	ERLEC1	SE	2	+	54028879	54036451	11.8543	0.77695	yes	12.2142	0.794728	yes	13.4197	0.790255	yes	10.4171	0.807016	yes	4.32414	0.752864	no		modified protein
ENSG00000068912;SE:2:54040210-54041680:54041757-54041997:+	ENSG00000068912	ERLEC1	SE	2	+	54040110	54042097	11.8543	0.9178	yes	12.2142	0.918967	yes	13.4197	0.916633	yes	10.4171	0.914712	yes	4.32414	0.863889	no		modified protein
ENSG00000069345;A3:16:47005571-47005808:47005484-47005808:-	ENSG00000069345	DNAJA2	A3	16	-	47005384	47005908	37.4624	0.02825	no	31.5083	0.0296196	no	34.5452	0.0304082	no	31.3276	0.032199	no	13.5367	0.0548241	yes		loss of function
ENSG00000069399;A5:19:45261730-45261981:45261670-45261981:+	ENSG00000069399	BCL3	A5	19	+	45261570	45262081	103.263	0.06055	yes	112.891	0.0589674	yes	136.194	0.0560204	yes	154.135	0.0518848	yes	51.9564	0.0764322	yes		modified protein
ENSG00000069399;AF:19:45250962:45251385-45254484:45251804:45252303-45254484:+	ENSG00000069399	BCL3	AF	19	+	45250962	45254584	103.263	0.2494	yes	112.891	0.201467	yes	136.194	0.199949	yes	154.135	0.20712	yes	51.9564	0.253819	yes		loss of function
ENSG00000069399;RI:19:45261503:45261670-45261981:45262098:+	ENSG00000069399	BCL3	RI	19	+	45261503	45262098	103.263	0.14995	yes	112.891	0.134946	yes	136.194	0.130102	yes	154.135	0.119058	yes	51.9564	0.115276	yes		loss of function
ENSG00000069424;AF:1:6052423:6052848-6100577:6086360:6086505-6100577:+	ENSG00000069424	KCNAB2	AF	1	+	6052423	6100677	99.5691	0.0404	no	37.6303	0.046087	no	34.0097	0.0472449	no	13.8046	0.0671204	yes	30.4384	0.0409548	no		modified protein
ENSG00000069424;SE:1:6100705-6101891:6101932-6132815:+	ENSG00000069424	KCNAB2	SE	1	+	6100605	6132915	99.5691	0.5274	yes	37.6303	0.563587	yes	34.0097	0.587245	yes	13.8046	0.569215	yes	30.4384	0.591156	yes		modified protein
ENSG00000069424;SE:1:6150535-6151323:6151367-6154460:+	ENSG00000069424	KCNAB2	SE	1	+	6150435	6154560	99.5691	0.0156	no	37.6303	0.0296739	no	34.0097	0.0316837	no	13.8046	0.0649738	yes	30.4384	0.0399497	no		modified protein
ENSG00000069493;A5:12:9840757-9845424:9840682-9845424:+	ENSG00000069493	CLEC2D	A5	12	+	9840582	9845524	8.75949	0.15655	no	48.1984	0.0967391	yes	48.8803	0.0916837	yes	46.9315	0.084712	yes	19.3211	0.138543	yes		loss of function
ENSG00000069493;MX:12:9845527-9845630:9845711-9847356:9845527-9846421:9846544-9847356:+	ENSG00000069493	CLEC2D	MX	12	+	9845427	9847456	8.75949	0.60925	no	48.1984	0.717446	yes	48.8803	0.718112	yes	46.9315	0.739058	yes	19.3211	0.676884	yes		modified protein
ENSG00000069493;RI:12:9845424:9845527-9846421:9846544:+	ENSG00000069493	CLEC2D	RI	12	+	9845424	9846544	8.75949	0.84175	no	48.1984	0.929565	yes	48.8803	0.930408	yes	46.9315	0.900314	yes	19.3211	0.842965	yes		loss of function
ENSG00000069493;SE:12:9822391-9832786:9832847-9833519:+	ENSG00000069493	CLEC2D	SE	12	+	9822291	9833619	8.75949	0.249368	no	48.1984	0.26788	yes	48.8803	0.302449	yes	46.9315	0.18288	yes	19.3211	0.114422	yes		loss of function
ENSG00000069493;SE:12:9840682-9845424:9845527-9847356:+	ENSG00000069493	CLEC2D	SE	12	+	9840582	9847456	8.75949	0.8709	no	48.1984	0.937826	yes	48.8803	0.941888	yes	46.9315	0.942723	yes	19.3211	0.918191	yes		modified protein
ENSG00000069493;SE:12:9845527-9845630:9845711-9847356:+	ENSG00000069493	CLEC2D	SE	12	+	9845427	9847456	8.75949	0.4848	no	48.1984	0.528424	yes	48.8803	0.537857	yes	46.9315	0.545759	yes	19.3211	0.484472	yes		modified protein
ENSG00000069956;AF:15:52311398:52311573-52338027:52312119:52312229-52338027:+	ENSG00000069956	MAPK6	AF	15	+	52311398	52338127	80.3263	0.83735	yes	113.517	0.845163	yes	116.365	0.84801	yes	102.38	0.873037	yes	39.7066	0.819648	yes		gain of function
ENSG00000069956;AF:15:52312119:52312229-52338027:52313661:52313761-52338027:+	ENSG00000069956	MAPK6	AF	15	+	52312119	52338127	80.3263	0.8203	yes	113.517	0.85163	yes	116.365	0.851224	yes	102.38	0.815236	no	39.7066	0.761111	no		non-coding
ENSG00000069956;SE:15:52311573-52334951:52335030-52338027:+	ENSG00000069956	MAPK6	SE	15	+	52311473	52338127	80.3263	0.0969	yes	113.517	0.111467	yes	116.365	0.111429	yes	102.38	0.113403	yes	39.7066	0.171809	yes		loss of function
ENSG00000069974;MX:15:55527154-55530601:55530689-55562363:55527154-55552119:55552221-55562363:-	ENSG00000069974	RAB27A	MX	15	-	55527054	55562463	10.9947	0.614398	yes	7.97623	0.583765	no	9.215	0.624368	no	7.23479	0.6108	no	6.66949	0.558834	no		modified protein
ENSG00000069974;SE:15:55527154-55530601:55530689-55562363:-	ENSG00000069974	RAB27A	SE	15	-	55527054	55562463	10.9947	0.0746	yes	7.97623	0.0892935	no	9.215	0.0947449	no	7.23479	0.102842	no	6.66949	0.111407	no		modified protein
ENSG00000070010;A5:22:19438267-19442272:19438267-19442325:-	ENSG00000070010	UFD1L	A5	22	-	19438167	19442425	43.4571	0.91235	yes	36.7076	0.913804	yes	40.9471	0.917194	yes	27.7721	0.914921	yes	23.9095	0.900452	yes		modified protein
ENSG00000070010;A5:22:19462623-19462993:19462623-19463019:-	ENSG00000070010	UFD1L	A5	22	-	19462523	19463119	43.4571	0.8897	yes	36.7076	0.884511	yes	40.9471	0.87699	yes	27.7721	0.860942	yes	23.9095	0.916985	yes		gain of function
ENSG00000070010;SE:22:19455526-19459210:19459331-19466606:-	ENSG00000070010	UFD1L	SE	22	-	19455426	19466706	43.4571	0.95075	no	36.7076	0.948587	yes	40.9471	0.953214	no	27.7721	0.946545	yes	23.9095	0.930603	yes		modified protein
ENSG00000070047;A3:11:581606-581962:581606-581965:+	ENSG00000070047	PHRF1	A3	11	+	581506	582065	13.0525	0.7132	yes	9.56747	0.723261	no	10.4216	0.735255	yes	8.85558	0.724339	no	7.10367	0.699769	no		modified protein
ENSG00000070047;A3:11:605300-605605:605300-605608:+	ENSG00000070047	PHRF1	A3	11	+	605200	605708	13.0525	0.8284	yes	9.56747	0.822989	no	10.4216	0.82551	yes	8.85558	0.824555	no	7.10367	0.773819	no		modified protein
ENSG00000070047;A3:11:610347-610501:610347-610667:+	ENSG00000070047	PHRF1	A3	11	+	610247	610767	13.0525	0.948	yes	9.56747	0.936902	no	10.4216	0.940765	yes	8.85558	0.933508	no	7.10367	0.903317	no		gain of function
ENSG00000070047;RI:11:581492:581606-581962:582081:+	ENSG00000070047	PHRF1	RI	11	+	581492	582081	13.0525	0.0708	yes	9.56747	0.0819565	no	10.4216	0.0761224	yes	8.85558	0.0858639	no	7.10367	0.224254	no		loss of function
ENSG00000070190;SE:4:100787278-100787714:100787775-100789274:+	ENSG00000070190	DAPP1	SE	4	+	100787178	100789374	16.9071	0.0524	yes	14.9209	0.0563587	yes	9.81364	0.0725	no	18.9633	0.0463874	no	39.6421	0.0342211	no		modified protein
ENSG00000070214;A3:9:108147783-108151314:108147783-108152185:+	ENSG00000070214	SLC44A1	A3	9	+	108147683	108152285	29.2296	0.95795	no	14.8681	0.948043	yes	12.3203	0.94051	yes	9.09884	0.931414	no	27.0432	0.966734	no		modified protein
ENSG00000070214;AL:9:108147783-108151314:108159627:108147783-108200562:108200782:+	ENSG00000070214	SLC44A1	AL	9	+	108147683	108200782	29.2296	0.3952	yes	14.8681	0.353859	yes	12.3203	0.345306	yes	9.09884	0.29801	no	27.0432	0.250503	yes		modified protein
ENSG00000070367;A3:14:57713576-57714336:57713545-57714336:-	ENSG00000070367	EXOC5	A3	14	-	57713445	57714436	24.6611	0.9227	yes	20.3163	0.918187	yes	20.1538	0.917846	yes	16.1266	0.904709	yes	12.1366	0.886751	yes		gain of function
ENSG00000070367;SE:14:57706377-57710883:57711077-57713429:-	ENSG00000070367	EXOC5	SE	14	-	57706277	57713529	24.6611	0.9392	yes	20.3163	0.933207	yes	20.1538	0.926582	yes	16.1266	0.903246	yes	12.1366	0.904293	yes		modified protein
ENSG00000070495;A3:17:74717438-74717880:74717433-74717880:-	ENSG00000070495	JMJD6	A3	17	-	74717333	74717980	37.7393	0.7124	yes	41.2202	0.742077	yes	42.5154	0.74949	yes	42.972	0.739476	yes	30.2279	0.659263	yes		non-coding
ENSG00000070495;SE:17:74716580-74717345:74717438-74717880:-	ENSG00000070495	JMJD6	SE	17	-	74716480	74717980	37.7393	0.138	yes	41.2202	0.142772	yes	42.5154	0.15398	yes	42.972	0.158743	yes	30.2279	0.110302	yes		loss of function
ENSG00000070540;SE:17:66429716-66430697:66430767-66431761:-	ENSG00000070540	WIPI1	SE	17	-	66429616	66431861	12.6135	0.89605	yes	5.93186	0.824078	no	5.83632	0.827202	no	3.27706	0.77434	no	6.10026	0.810947	no		gain of function
ENSG00000070540;SE:17:66447038-66449051:66449133-66453483:-	ENSG00000070540	WIPI1	SE	17	-	66446938	66453583	12.6135	0.8471	yes	5.93186	0.782299	no	5.83632	0.792747	no	3.27706	0.745845	no	6.10026	0.767409	no		modified protein
ENSG00000070610;A3:9:35737601-35737745:35737444-35737745:-	ENSG00000070610	GBA2	A3	9	-	35737344	35737845	38.6598	0.2398	yes	30.7136	0.241196	yes	32.2292	0.233469	yes	22.4559	0.243141	yes	14.3942	0.231055	yes		modified protein
ENSG00000070610;A3:9:35741905-35744294:35741887-35744294:-	ENSG00000070610	GBA2	A3	9	-	35741787	35744394	38.6598	0.13955	yes	30.7136	0.157935	yes	32.2292	0.158571	yes	22.4559	0.156387	yes	14.3942	0.184422	yes		modified protein
ENSG00000070610;RI:9:35736864:35737601-35737745:35737936:-	ENSG00000070610	GBA2	RI	9	-	35736864	35737936	38.6598	0.7985	yes	30.7136	0.793587	yes	32.2292	0.798163	yes	22.4559	0.769476	yes	14.3942	0.699296	yes		modified protein
ENSG00000070610;SE:9:35741887-35743273:35743323-35744294:-	ENSG00000070610	GBA2	SE	9	-	35741787	35744394	38.6598	0.1394	yes	30.7136	0.202446	yes	32.2292	0.206837	yes	22.4559	0.212199	yes	14.3942	0.201357	yes		loss of function
ENSG00000070756;A5:8:101730116-101730411:101730116-101730459:-	ENSG00000070756	PABPC1	A5	8	-	101730016	101730559	1391.07	0.9524	no	827.976	0.935435	yes	890.13	0.936582	yes	773.064	0.931518	yes	1236.91	0.944623	yes		modified protein
ENSG00000070756;A5:8:101733847-101733957:101733847-101733962:-	ENSG00000070756	PABPC1	A5	8	-	101733747	101734062	1391.07	0.714573	yes	827.976	0.702088	yes	890.13	0.695515	yes	773.064	0.70254	yes	1236.91	0.698154	yes		modified protein
ENSG00000070756;RI:8:101730001:101730116-101730411:101730508:-	ENSG00000070756	PABPC1	RI	8	-	101730001	101730508	1391.07	0.85795	yes	827.976	0.872772	yes	890.13	0.867908	yes	773.064	0.86712	yes	1236.91	0.855628	yes		loss of function
ENSG00000070831;AL:1:22413359-22416436:22416503:22413359-22417921:22419416:+	ENSG00000070831	CDC42	AL	1	+	22413259	22419416	159.581	0.94575	yes	140.728	0.932391	yes	144.943	0.928112	yes	125.769	0.918691	yes	109.409	0.926784	yes		modified protein
ENSG00000070831;SE:1:22379235-22400587:22400712-22404922:+	ENSG00000070831	CDC42	SE	1	+	22379135	22405022	159.581	0.0916	yes	140.728	0.0994565	yes	144.943	0.102245	yes	125.769	0.10623	yes	109.409	0.0803518	yes		modified protein
ENSG00000070961;AF:12:90049884-90102373:90102608:90049884-90102996:90103077:-	ENSG00000070961	ATP2B1	AF	12	-	90049784	90103077	81.7489	0.3174	yes	208.251	0.261304	yes	209.975	0.252143	yes	115.272	0.235131	yes	20.2751	0.295327	yes		modified protein
ENSG00000070961;SE:12:89993076-89995103:89995210-89996820:-	ENSG00000070961	ATP2B1	SE	12	-	89992976	89996920	81.7489	0.8498	yes	208.251	0.866848	yes	209.975	0.872296	yes	115.272	0.866597	yes	20.2751	0.842864	yes		modified protein
ENSG00000071051;A3:2:106433070-106471504:106433070-106471507:+	ENSG00000071051	NCK2	A3	2	+	106432970	106471607	11.5835	0.9003	yes	16.26	0.907554	yes	19.1794	0.909082	yes	10.8812	0.901309	yes	5.47195	0.864322	no		modified protein
ENSG00000071051;SE:2:106471745-106497784:106498505-106509438:+	ENSG00000071051	NCK2	SE	2	+	106471645	106509538	11.5835	0.74115	yes	16.26	0.739511	yes	19.1794	0.762704	yes	10.8812	0.787016	yes	5.47195	0.77	no		modified protein
ENSG00000071054;A3:2:102475544-102476105:102475544-102476198:+	ENSG00000071054	MAP4K4	A3	2	+	102475444	102476298	66.1561	0.48255	yes	64.7664	0.481467	yes	71.9692	0.483163	yes	88.3355	0.485183	yes	34.4639	0.485126	yes		modified protein
ENSG00000071054;A3:2:102481498-102482890:102481498-102482893:+	ENSG00000071054	MAP4K4	A3	2	+	102481398	102482993	66.1561	0.7733	yes	64.7664	0.781467	yes	71.9692	0.786888	yes	88.3355	0.782147	yes	34.4639	0.77191	yes		modified protein
ENSG00000071054;A5:2:102483780-102486084:102483771-102486084:+	ENSG00000071054	MAP4K4	A5	2	+	102483671	102486184	66.1561	0.04445	no	64.7664	0.0582609	yes	71.9692	0.0542857	no	88.3355	0.0636649	no	34.4639	0.0704523	no		modified protein
ENSG00000071054;A5:2:102503723-102504240:102503699-102504240:+	ENSG00000071054	MAP4K4	A5	2	+	102503599	102504340	66.1561	0.27645	yes	64.7664	0.284239	yes	71.9692	0.285561	yes	88.3355	0.284031	yes	34.4639	0.265126	yes		modified protein
ENSG00000071054;SE:2:102476326-102477287:102477448-102481392:+	ENSG00000071054	MAP4K4	SE	2	+	102476226	102481492	66.1561	0.1906	yes	64.7664	0.22663	yes	71.9692	0.229796	yes	88.3355	0.254817	yes	34.4639	0.208894	yes		modified protein
ENSG00000071054;SE:2:102486877-102487956:102488147-102490109:+	ENSG00000071054	MAP4K4	SE	2	+	102486777	102490209	66.1561	0.3819	yes	64.7664	0.47875	yes	71.9692	0.495816	yes	88.3355	0.554869	yes	34.4639	0.424171	yes		modified protein
ENSG00000071082;A3:2:101622533-101634321:101622533-101634351:+	ENSG00000071082	RPL31	A3	2	+	101622433	101634451	54.2387	0.13045	yes	33.9518	0.150109	no	35.4681	0.145714	no	29.3109	0.163037	no	55.2665	0.119698	yes		modified protein
ENSG00000071082;AL:2:101622533-101622812:101623729:101622533-101635460:101636078:+	ENSG00000071082	RPL31	AL	2	+	101622433	101636078	54.2387	0.12385	yes	33.9518	0.106196	yes	35.4681	0.107602	yes	29.3109	0.0980628	yes	55.2665	0.123367	yes		modified protein
ENSG00000071082;AL:2:101622533-101634351:101634751:101622533-101640087:101640494:+	ENSG00000071082	RPL31	AL	2	+	101622433	101640494	54.2387	0.24995	yes	33.9518	0.252989	yes	35.4681	0.270663	yes	29.3109	0.265288	yes	55.2665	0.292714	yes		modified protein
ENSG00000071127;A5:4:10090365-10097950:10090365-10098045:-	ENSG00000071127	WDR1	A5	4	-	10090265	10098145	337.814	0.653354	no	349.839	0.625425	no	373.268	0.632743	no	347.272	0.603048	yes	232.965	0.591771	no		non-coding
ENSG00000071127;AF:4:10090365-10096307:10096520:10090365-10098045:10098202:-	ENSG00000071127	WDR1	AF	4	-	10090265	10098202	337.814	0.42037	no	349.839	0.441193	no	373.268	0.41829	yes	347.272	0.446283	yes	232.965	0.441642	no		non-coding
ENSG00000071189;A3:7:17861304-17865645:17861271-17865645:-	ENSG00000071189	SNX13	A3	7	-	17861171	17865745	15.7939	0.10455	yes	11.6447	0.111467	yes	12.7739	0.109337	yes	7.93141	0.121481	no	4.42824	0.187843	no		modified protein
ENSG00000071189;A3:7:17931258-17932955:17931251-17932955:-	ENSG00000071189	SNX13	A3	7	-	17931151	17933055	15.7939	0.95345	no	11.6447	0.937826	yes	12.7739	0.947704	yes	7.93141	0.910995	no	4.42824	0.882888	no		gain of function
ENSG00000071189;SE:7:17937069-17946872:17946963-17979907:-	ENSG00000071189	SNX13	SE	7	-	17936969	17980007	15.7939	0.08645	yes	11.6447	0.114754	yes	12.7739	0.123846	yes	7.93141	0.128148	no	4.42824	0.167262	no		loss of function
ENSG00000071205;SE:4:148968202-148984299:148984451-148985567:+	ENSG00000071205	ARHGAP10	SE	4	+	148968102	148985667	24.5653	0.8702	yes	10.4685	0.855272	yes	8.55487	0.859898	no	6.59172	0.858848	no	14.927	0.846181	yes		modified protein
ENSG00000071243;SE:7:120595678-120604796:120604892-120606680:+	ENSG00000071243	ING3	SE	7	+	120595578	120606780	21.0082	0.84935	yes	22.8432	0.883587	yes	25.8909	0.895612	yes	27.0538	0.911309	yes	11.9468	0.855226	yes		gain of function
ENSG00000071246;AF:14:77228532:77229473-77236306:77235648:77235815-77236306:+	ENSG00000071246	VASH1	AF	14	+	77228532	77236406	20.9072	0.69485	yes	5.35583	0.613098	no	2.75601	0.569846	no	0.996856	0.471	no	2.24785	0.569845	no		gain of function
ENSG00000071462;A5:7:73098231-73100966:73098134-73100966:+	ENSG00000071462	WBSCR22	A5	7	+	73098034	73101066	20.3965	0.0874	yes	15.9949	0.10788	yes	17.7766	0.0934184	yes	11.6797	0.131885	yes	10.0542	0.149849	yes		modified protein
ENSG00000071462;AL:7:73101230-73101329:73101425:73101230-73106926:73107203:+	ENSG00000071462	WBSCR22	AL	7	+	73101130	73107203	20.3965	0.0425	no	15.9949	0.0409239	no	17.7766	0.0385204	no	11.6797	0.0509948	yes	10.0542	0.0381407	no		gain of function
ENSG00000071462;MX:7:73101230-73101329:73101425-73106926:73101230-73105246:73105342-73106926:+	ENSG00000071462	WBSCR22	MX	7	+	73101130	73107026	20.3965	0.6424	yes	15.9949	0.639348	yes	17.7766	0.641939	yes	11.6797	0.62911	yes	10.0542	0.646985	yes		non-coding
ENSG00000071462;SE:7:73101230-73101329:73101425-73105246:+	ENSG00000071462	WBSCR22	SE	7	+	73101130	73105346	20.3965	0.94005	yes	15.9949	0.929022	yes	17.7766	0.935765	yes	11.6797	0.914555	yes	10.0542	0.92	yes		gain of function
ENSG00000071462;SE:7:73101230-73101329:73101425-73106926:+	ENSG00000071462	WBSCR22	SE	7	+	73101130	73107026	20.3965	0.93185	yes	15.9949	0.921196	yes	17.7766	0.927908	yes	11.6797	0.898743	yes	10.0542	0.894573	yes		modified protein
ENSG00000071462;SE:7:73101425-73105246:73105342-73106926:+	ENSG00000071462	WBSCR22	SE	7	+	73101325	73107026	20.3965	0.9447	yes	15.9949	0.939076	yes	17.7766	0.944235	yes	11.6797	0.921361	yes	10.0542	0.917236	yes		gain of function
ENSG00000071462;SE:7:73107999-73108322:73108380-73111935:+	ENSG00000071462	WBSCR22	SE	7	+	73107899	73112035	20.3965	0.95275	no	15.9949	0.941304	no	17.7766	0.94648	no	11.6797	0.919895	no	10.0542	0.910251	yes		modified protein
ENSG00000071462;SE:7:73108380-73111796:73111846-73111935:+	ENSG00000071462	WBSCR22	SE	7	+	73108280	73112035	20.3965	0.05825	yes	15.9949	0.077663	yes	17.7766	0.0687245	yes	11.6797	0.101257	yes	10.0542	0.100955	no		modified protein
ENSG00000071537;A3:14:81972585-81993077:81972522-81993077:-	ENSG00000071537	SEL1L	A3	14	-	81972422	81993177	41.0687	0.92765	yes	34.3152	0.918641	yes	35.4749	0.914898	yes	25.5117	0.90801	yes	14.7893	0.914573	yes		modified protein
ENSG00000071564;A3:19:1615519-1615685:1615484-1615685:-	ENSG00000071564	TCF3	A3	19	-	1615384	1615785	11.26	0.84185	yes	5.89473	0.803198	no	5.90814	0.796685	no	2.87065	0.754731	no	2.18639	0.749583	no		gain of function
ENSG00000071564;A5:19:1627425-1631950:1627425-1632037:-	ENSG00000071564	TCF3	A5	19	-	1627325	1632137	11.26	0.276162	yes	5.89473	0.290815	no	5.90814	0.297815	no	2.87065	0.312121	no	2.18639	0.361667	no		modified protein
ENSG00000071564;AL:19:1609291:1609598-1611703:1610190:1610499-1611703:-	ENSG00000071564	TCF3	AL	19	-	1609291	1611803	11.26	0.5395	yes	5.89473	0.539837	no	5.90814	0.530153	no	2.87065	0.529526	no	2.18639	0.574278	no		modified protein
ENSG00000071564;AL:19:1609291:1609598-1611703:1610966:1611368-1611703:-	ENSG00000071564	TCF3	AL	19	-	1609291	1611803	11.26	0.23115	yes	5.89473	0.235054	no	5.90814	0.227653	no	2.87065	0.252513	no	2.18639	0.387959	no		modified protein
ENSG00000071564;MX:19:1611848-1612206:1612432-1615685:1611848-1615284:1615519-1615685:-	ENSG00000071564	TCF3	MX	19	-	1611748	1615785	11.26	0.5774	yes	5.89473	0.551359	no	5.90814	0.56301	no	2.87065	0.544712	no	2.18639	0.556406	no		modified protein
ENSG00000071564;RI:19:1611248:1611368-1611703:1611848:-	ENSG00000071564	TCF3	RI	19	-	1611248	1611848	11.26	0.71315	yes	5.89473	0.678913	no	5.90814	0.673776	no	2.87065	0.655503	no	2.18639	0.632941	no		modified protein
ENSG00000071564;RI:19:1615284:1615519-1615685:1615820:-	ENSG00000071564	TCF3	RI	19	-	1615284	1615820	11.26	0.0927	yes	5.89473	0.132678	no	5.90814	0.138821	no	2.87065	0.185	no	2.18639	0.178491	no		modified protein
ENSG00000071575;AL:2:12863678-12864755:12864951:12863678-12880452:12882860:+	ENSG00000071575	TRIB2	AL	2	+	12863578	12882860	3.38326	0.6723	no	3.82312	0.638641	no	2.44385	0.631856	no	4.14527	0.577277	no	28.2477	0.810503	yes		modified protein
ENSG00000071626;A3:19:1418730-1421147:1418730-1421150:+	ENSG00000071626	DAZAP1	A3	19	+	1418630	1421250	98.0875	0.77435	yes	86.1952	0.775326	yes	100.567	0.775153	yes	61.7258	0.778639	yes	44.9943	0.768844	yes		gain of function
ENSG00000071626;A3:19:1432689-1434736:1432689-1434739:+	ENSG00000071626	DAZAP1	A3	19	+	1432589	1434839	98.0875	0.8463	yes	86.1952	0.849076	yes	100.567	0.84949	yes	61.7258	0.849058	yes	44.9943	0.840955	yes		modified protein
ENSG00000071626;A3:19:1433826-1434736:1433826-1434739:+	ENSG00000071626	DAZAP1	A3	19	+	1433726	1434839	98.0875	0.670452	yes	86.1952	0.680272	yes	100.567	0.690255	yes	61.7258	0.651958	yes	44.9943	0.630674	yes		modified protein
ENSG00000071626;SE:19:1407801-1416456:1416554-1417499:+	ENSG00000071626	DAZAP1	SE	19	+	1407701	1417599	98.0875	0.08515	yes	86.1952	0.110546	yes	100.567	0.111173	yes	61.7258	0.141111	yes	44.9943	0.110152	yes		loss of function
ENSG00000071655;A5:19:1585213-1592521:1585213-1592617:-	ENSG00000071655	MBD3	A5	19	-	1585113	1592717	22.2742	0.228794	yes	14.176	0.248634	yes	15.3148	0.255959	yes	7.00283	0.30541	no	7.34162	0.338848	no		modified protein
ENSG00000071655;RI:19:1576677:1578157-1578334:1578537:-	ENSG00000071655	MBD3	RI	19	-	1576677	1578537	22.2742	0.12435	yes	14.176	0.139837	yes	15.3148	0.129286	yes	7.00283	0.129476	no	7.34162	0.118794	no		modified protein
ENSG00000071894;RI:8:145619098:145619253-145619328:145619375:-	ENSG00000071894	CPSF1	RI	8	-	145619098	145619375	22.4158	0.3602	yes	13.6682	0.34712	yes	13.9489	0.367602	yes	8.49473	0.388216	no	7.05152	0.2975	no		loss of function
ENSG00000071894;RI:8:145619449:145619515-145619594:145619770:-	ENSG00000071894	CPSF1	RI	8	-	145619449	145619770	22.4158	0.14715	yes	13.6682	0.139022	yes	13.9489	0.146071	yes	8.49473	0.16633	no	7.05152	0.162914	no		loss of function
ENSG00000071894;RI:8:145625382:145625475-145625560:145625670:-	ENSG00000071894	CPSF1	RI	8	-	145625382	145625670	22.4158	0.03825	no	13.6682	0.0604494	yes	13.9489	0.0569948	yes	8.49473	0.08175	no	7.05152	0.088961	no		loss of function
ENSG00000071894;RI:8:145625560:145625670-145625748:145625887:-	ENSG00000071894	CPSF1	RI	8	-	145625560	145625887	22.4158	0.0915	yes	13.6682	0.115879	yes	13.9489	0.113214	yes	8.49473	0.142324	no	7.05152	0.127228	no		loss of function
ENSG00000071994;A3:6:170892835-170893387:170892711-170893387:-	ENSG00000071994	PDCD2	A3	6	-	170892611	170893487	16.7477	0.9294	yes	13.354	0.922446	yes	15.3557	0.922143	yes	12.575	0.919215	yes	5.07094	0.863698	no		gain of function
ENSG00000071994;AL:6:170884383:170886805-170887945:170887570:170887744-170887945:-	ENSG00000071994	PDCD2	AL	6	-	170884383	170888045	16.7477	0.6435	yes	13.354	0.711467	yes	15.3557	0.707347	yes	12.575	0.740576	yes	5.07094	0.716834	no		modified protein
ENSG00000071994;AL:6:170889181:170889193-170892145:170890835:170891353-170892145:-	ENSG00000071994	PDCD2	AL	6	-	170889181	170892245	16.7477	0.63115	yes	13.354	0.660054	yes	15.3557	0.670561	yes	12.575	0.684974	yes	5.07094	0.632929	no		modified protein
ENSG00000071994;SE:6:170888058-170889090:170889193-170892145:-	ENSG00000071994	PDCD2	SE	6	-	170887958	170892245	16.7477	0.9251	yes	13.354	0.92837	yes	15.3557	0.936327	yes	12.575	0.932513	yes	5.07094	0.875226	no		gain of function
ENSG00000072042;A5:14:68159310-68159651:68159310-68159690:-	ENSG00000072042	RDH11	A5	14	-	68159210	68159790	25.4088	0.9003	yes	10.1876	0.856848	yes	8.71434	0.873265	no	3.94958	0.810058	no	5.4623	0.825279	no		modified protein
ENSG00000072042;AL:14:68151227:68151921-68157857:68156992:68157138-68157857:-	ENSG00000072042	RDH11	AL	14	-	68151227	68157957	25.4088	0.14825	yes	10.1876	0.157989	yes	8.71434	0.158163	no	3.94958	0.177906	no	5.4623	0.169196	no		modified protein
ENSG00000072042;SE:14:68151921-68156929:68157138-68157857:-	ENSG00000072042	RDH11	SE	14	-	68151821	68157957	25.4088	0.9211	yes	10.1876	0.908098	yes	8.71434	0.890765	no	3.94958	0.856649	no	5.4623	0.872362	no		modified protein
ENSG00000072062;AL:19:14203855:14204049-14208173:14204462:14204604-14208173:-	ENSG00000072062	PRKACA	AL	19	-	14203855	14208273	47.5253	0.26255	yes	20.7771	0.270163	yes	18.4297	0.269388	yes	6.64965	0.283717	no	8.61923	0.274824	no		gain of function
ENSG00000072062;SE:19:14204049-14204440:14204604-14208173:-	ENSG00000072062	PRKACA	SE	19	-	14203949	14208273	47.5253	0.93035	yes	20.7771	0.921685	yes	18.4297	0.915204	yes	6.64965	0.887592	no	8.61923	0.897487	no		modified protein
ENSG00000072110;SE:14:69349309-69349590:69349772-69350885:-	ENSG00000072110	ACTN1	SE	14	-	69349209	69350985	79.2199	0.9188	yes	67.8788	0.914239	yes	69.3223	0.918265	yes	47.4724	0.915864	yes	45.7594	0.906432	yes		modified protein
ENSG00000072121;A5:14:68248246-68249497:68248246-68249816:-	ENSG00000072121	ZFYVE26	A5	14	-	68248146	68249916	14.9148	0.92985	yes	13.5234	0.920489	yes	13.4267	0.926939	yes	16.9228	0.926806	yes	17.1178	0.926784	yes		gain of function
ENSG00000072121;RI:14:68228083:68228301-68228920:68229129:-	ENSG00000072121	ZFYVE26	RI	14	-	68228083	68229129	14.9148	0.0558	yes	13.5234	0.0477717	no	13.4267	0.0484694	no	16.9228	0.046911	no	17.1178	0.0299497	no		loss of function
ENSG00000072121;SE:14:68270981-68271934:68272022-68272171:-	ENSG00000072121	ZFYVE26	SE	14	-	68270881	68272271	14.9148	0.845075	yes	13.5234	0.840166	yes	13.4267	0.84829	yes	16.9228	0.861053	yes	17.1178	0.822551	yes		gain of function
ENSG00000072135;A3:2:131128860-131129662:131128860-131129830:+	ENSG00000072135	PTPN18	A3	2	+	131128760	131129930	37.2876	0.1419	yes	17.0031	0.193218	no	15.3969	0.198703	no	11.111	0.215039	no	12.3118	0.191732	no		loss of function
ENSG00000072135;RI:2:131128130:131128196-131128278:131128355:+	ENSG00000072135	PTPN18	RI	2	+	131128130	131128355	37.2876	0.25565	yes	17.0031	0.291193	yes	15.3969	0.316758	no	11.111	0.312661	no	12.3118	0.252483	no		loss of function
ENSG00000072210;A3:17:19575269-19576464:19575269-19576513:+	ENSG00000072210	ALDH3A2	A3	17	+	19575169	19576613	44.5063	0.7938	yes	17.757	0.720726	yes	14.572	0.708796	no	9.15304	0.66061	no	6.6299	0.623854	no		modified protein
ENSG00000072210;MX:17:19566812-19568261:19568360-19578871:19566812-19575034:19575269-19578871:+	ENSG00000072210	ALDH3A2	MX	17	+	19566712	19578971	44.5063	0.44095	yes	17.757	0.440435	yes	14.572	0.436531	yes	9.15304	0.439319	no	6.6299	0.431162	no		gain of function
ENSG00000072210;RI:17:19552036:19552156-19552248:19552437:+	ENSG00000072210	ALDH3A2	RI	17	+	19552036	19552437	44.5063	0.93155	yes	17.757	0.86235	yes	14.572	0.836316	yes	9.15304	0.78234	no	6.6299	0.811264	no		modified protein
ENSG00000072210;SE:17:19566812-19568261:19568360-19575034:+	ENSG00000072210	ALDH3A2	SE	17	+	19566712	19575134	44.5063	0.9501	no	17.757	0.925924	yes	14.572	0.928827	yes	9.15304	0.893979	no	6.6299	0.861649	no		gain of function
ENSG00000072210;SE:17:19568360-19575034:19575269-19578871:+	ENSG00000072210	ALDH3A2	SE	17	+	19568260	19578971	44.5063	0.9425	yes	17.757	0.917989	yes	14.572	0.913571	yes	9.15304	0.889529	no	6.6299	0.861624	no		modified protein
ENSG00000072210;SE:17:19575269-19576464:19576588-19578871:+	ENSG00000072210	ALDH3A2	SE	17	+	19575169	19578971	44.5063	0.1075	yes	17.757	0.153261	yes	14.572	0.16301	yes	9.15304	0.203526	no	6.6299	0.201552	no		modified protein
ENSG00000072274;A5:3:195803993-195808702:195803993-195808914:-	ENSG00000072274	TFRC	A5	3	-	195803893	195809014	3.24244	0.558421	no	4.38068	0.539756	no	7.53779	0.455724	no	22.967	0.369405	yes	1.81198	0.65784	no		modified protein
ENSG00000072274;SE:3:195800996-195802030:195802231-195803935:-	ENSG00000072274	TFRC	SE	3	-	195800896	195804035	3.24244	0.826912	no	4.38068	0.857791	no	7.53779	0.89366	no	22.967	0.940316	yes	1.81198	0.784571	no		modified protein
ENSG00000072310;A5:17:17722768-17722852:17722768-17722858:-	ENSG00000072310	SREBF1	A5	17	-	17722668	17722958	23.8757	0.87515	yes	14.2315	0.856758	yes	14.0887	0.85299	yes	9.17131	0.825894	no	9.25585	0.819549	no		modified protein
ENSG00000072310;AL:17:17720437:17720771-17721010:17720880:17720905-17721010:-	ENSG00000072310	SREBF1	AL	17	-	17720437	17721110	23.8757	0.75255	yes	14.2315	0.699945	yes	14.0887	0.697041	yes	9.17131	0.66967	no	9.25585	0.659892	no		modified protein
ENSG00000072310;RI:17:17720862:17720905-17721010:17721230:-	ENSG00000072310	SREBF1	RI	17	-	17720862	17721230	23.8757	0.28055	yes	14.2315	0.303607	yes	14.0887	0.318265	yes	9.17131	0.342674	no	9.25585	0.336096	no		loss of function
ENSG00000072310;SE:17:17717724-17717929:17718061-17718149:-	ENSG00000072310	SREBF1	SE	17	-	17717624	17718249	23.8757	0.90365	yes	14.2315	0.862446	yes	14.0887	0.863061	yes	9.17131	0.833797	no	9.25585	0.816263	no		gain of function
ENSG00000072310;SE:17:17720771-17720862:17720905-17721010:-	ENSG00000072310	SREBF1	SE	17	-	17720671	17721110	23.8757	0.17915	yes	14.2315	0.193077	yes	14.0887	0.198205	yes	9.17131	0.241941	no	9.25585	0.24522	no		loss of function
ENSG00000072310;SE:17:17723835-17726832:17726921-17740041:-	ENSG00000072310	SREBF1	SE	17	-	17723735	17740141	23.8757	0.20095	yes	14.2315	0.229185	yes	14.0887	0.23	yes	9.17131	0.28246	no	9.25585	0.283352	no		modified protein
ENSG00000072364;AF:5:132272885-132273341:132273432:132272885-132298951:132299310:-	ENSG00000072364	AFF4	AF	5	-	132272785	132299310	34.6253	0.6531	yes	33.7749	0.577989	yes	34.5557	0.560867	yes	31.1683	0.564764	yes	26.7206	0.476533	yes		modified protein
ENSG00000072364;AL:5:132232896:132232932-132234796:132233975:132234084-132234796:-	ENSG00000072364	AFF4	AL	5	-	132232896	132234896	34.6253	0.0751	yes	33.7749	0.0692935	yes	34.5557	0.0706667	yes	31.1683	0.0780526	yes	26.7206	0.100352	yes		non-coding
ENSG00000072364;SE:5:132240096-132262813:132262899-132267870:-	ENSG00000072364	AFF4	SE	5	-	132239996	132267970	34.6253	0.95345	no	33.7749	0.95413	no	34.5557	0.953776	no	31.1683	0.950733	no	26.7206	0.935377	yes		modified protein
ENSG00000072518;A3:11:63669802-63670073:63669802-63670076:+	ENSG00000072518	MARK2	A3	11	+	63669702	63670176	14.0643	0.1288	yes	11.3092	0.138533	yes	10.9456	0.136786	yes	8.08254	0.142565	no	7.72338	0.146834	no		modified protein
ENSG00000072518;SE:11:63670630-63671458:63671619-63672258:+	ENSG00000072518	MARK2	SE	11	+	63670530	63672358	14.0643	0.19995	yes	11.3092	0.21875	yes	10.9456	0.221429	yes	8.08254	0.23801	no	7.72338	0.197085	no		modified protein
ENSG00000072518;SE:11:63672515-63673560:63673586-63675732:+	ENSG00000072518	MARK2	SE	11	+	63672415	63675832	14.0643	0.09755	yes	11.3092	0.102065	yes	10.9456	0.101071	yes	8.08254	0.120262	no	7.72338	0.162764	no		modified protein
ENSG00000072518;SE:11:63672515-63673560:63673586-63676349:+	ENSG00000072518	MARK2	SE	11	+	63672415	63676449	14.0643	0.26785	yes	11.3092	0.305738	yes	10.9456	0.327333	yes	8.08254	0.331237	no	7.72338	0.27799	no		modified protein
ENSG00000072518;SE:11:63672515-63675732:63675776-63676349:+	ENSG00000072518	MARK2	SE	11	+	63672415	63676449	14.0643	0.81395	yes	11.3092	0.857065	yes	10.9456	0.878776	yes	8.08254	0.876178	no	7.72338	0.742312	no		modified protein
ENSG00000072609;A3:12:133424809-133425227:133424741-133425227:-	ENSG00000072609	CHFR	A3	12	-	133424641	133425327	42.0708	0.15695	yes	34.6431	0.185815	yes	36.5663	0.174796	yes	33.2051	0.194607	yes	13.8334	0.230854	yes		loss of function
ENSG00000072609;A3:12:133424843-133425227:133424809-133425227:-	ENSG00000072609	CHFR	A3	12	-	133424709	133425327	42.0708	0.75385	yes	34.6431	0.762065	yes	36.5663	0.774643	yes	33.2051	0.755236	yes	13.8334	0.683077	yes		non-coding
ENSG00000072609;A3:12:133428323-133430017:133428320-133430017:-	ENSG00000072609	CHFR	A3	12	-	133428220	133430117	42.0708	0.4748	yes	34.6431	0.480054	yes	36.5663	0.460714	yes	33.2051	0.472461	yes	13.8334	0.486061	yes		modified protein
ENSG00000072609;A3:12:133446384-133447310:133446261-133447310:-	ENSG00000072609	CHFR	A3	12	-	133446161	133447410	42.0708	0.94995	yes	34.6431	0.94337	yes	36.5663	0.941122	yes	33.2051	0.936021	yes	13.8334	0.869548	yes		modified protein
ENSG00000072609;A3:12:133446420-133447310:133446384-133447310:-	ENSG00000072609	CHFR	A3	12	-	133446284	133447410	42.0708	0.2174	yes	34.6431	0.243859	yes	36.5663	0.250204	yes	33.2051	0.250419	yes	13.8334	0.289797	yes		modified protein
ENSG00000072609;AL:12:133447311:133447369-133448871:133448559:133448774-133448871:-	ENSG00000072609	CHFR	AL	12	-	133447311	133448971	42.0708	0.95725	no	34.6431	0.964674	no	36.5663	0.96648	no	33.2051	0.963351	no	13.8334	0.920303	yes		gain of function
ENSG00000072609;MX:12:133423716-133424671:133424741-133425227:133423716-133424768:133424843-133425227:-	ENSG00000072609	CHFR	MX	12	-	133423616	133425327	42.0708	0.92805	yes	34.6431	0.896304	yes	36.5663	0.889541	yes	33.2051	0.887277	yes	13.8334	0.854824	yes		loss of function
ENSG00000072609;SE:12:133425310-133428204:133428320-133430017:-	ENSG00000072609	CHFR	SE	12	-	133425210	133430117	42.0708	0.94715	yes	34.6431	0.943478	yes	36.5663	0.949184	yes	33.2051	0.946126	yes	13.8334	0.881709	yes		gain of function
ENSG00000072609;SE:12:133438220-133446205:133446384-133447310:-	ENSG00000072609	CHFR	SE	12	-	133438120	133447410	42.0708	0.80225	yes	34.6431	0.836957	yes	36.5663	0.855918	yes	33.2051	0.861885	yes	13.8334	0.772814	yes		modified protein
ENSG00000072609;SE:12:133438220-133447310:133447369-133448871:-	ENSG00000072609	CHFR	SE	12	-	133438120	133448971	42.0708	0.8985	yes	34.6431	0.905978	yes	36.5663	0.912602	yes	33.2051	0.90555	yes	13.8334	0.848141	yes		modified protein
ENSG00000072778;A3:17:7123516-7123783:7123516-7124085:+	ENSG00000072778	ACADVL	A3	17	+	7123416	7124185	760.088	0.9539	no	439.679	0.940054	yes	387.723	0.936327	yes	217.512	0.901361	no	215.249	0.899397	no		modified protein
ENSG00000072778;A3:17:7126556-7126741:7126556-7126963:+	ENSG00000072778	ACADVL	A3	17	+	7126456	7127063	760.088	0.0761	yes	439.679	0.0602174	no	387.723	0.0620408	no	217.512	0.0539267	no	215.249	0.0226633	no		loss of function
ENSG00000072778;A3:17:7127712-7127799:7127712-7127803:+	ENSG00000072778	ACADVL	A3	17	+	7127612	7127903	760.088	0.85295	yes	439.679	0.860054	yes	387.723	0.856633	yes	217.512	0.866649	yes	215.249	0.904472	yes		modified protein
ENSG00000072778;A5:17:7124377-7124857:7124149-7124857:+	ENSG00000072778	ACADVL	A5	17	+	7124049	7124957	760.088	0.946	yes	439.679	0.94663	yes	387.723	0.943061	yes	217.512	0.941466	yes	215.249	0.939095	yes		gain of function
ENSG00000072778;A5:17:7127194-7127287:7127177-7127287:+	ENSG00000072778	ACADVL	A5	17	+	7127077	7127387	760.088	0.9524	no	439.679	0.95	no	387.723	0.949184	yes	217.512	0.951571	no	215.249	0.961508	no		gain of function
ENSG00000072778;MX:17:7124149-7124243:7124377-7125271:7124149-7124857:7125001-7125271:+	ENSG00000072778	ACADVL	MX	17	+	7124049	7125371	760.088	0.4354	yes	439.679	0.435652	yes	387.723	0.43648	yes	217.512	0.436387	yes	215.249	0.439045	yes		non-coding
ENSG00000072778;RI:17:7124085:7124149-7124243:7124377:+	ENSG00000072778	ACADVL	RI	17	+	7124085	7124377	760.088	0.1158	yes	439.679	0.0992935	yes	387.723	0.103571	yes	217.512	0.0798429	yes	215.249	0.0326131	no		loss of function
ENSG00000072778;SE:17:7123516-7123783:7123848-7123923:+	ENSG00000072778	ACADVL	SE	17	+	7123416	7124023	760.088	0.9419	yes	439.679	0.939565	yes	387.723	0.936122	yes	217.512	0.933298	yes	215.249	0.930201	yes		modified protein
ENSG00000072778;SE:17:7127388-7127465:7127562-7127640:+	ENSG00000072778	ACADVL	SE	17	+	7127288	7127740	760.088	0.94375	yes	439.679	0.939674	yes	387.723	0.942857	yes	217.512	0.939162	yes	215.249	0.951005	no		modified protein
ENSG00000072786;SE:5:171472026-171472430:171472484-171479933:-	ENSG00000072786	STK10	SE	5	-	171471926	171480033	126.135	0.0245	no	148.708	0.0420652	no	144.898	0.0471429	no	151.937	0.0562304	yes	87.8003	0.0353266	no		modified protein
ENSG00000072803;AF:5:171341409-171423894:171423991:171341409-171433462:171433877:-	ENSG00000072803	FBXW11	AF	5	-	171341309	171433877	20.3101	0.3539	yes	14.6283	0.354565	yes	16.1198	0.336684	yes	11.9802	0.353508	yes	12.2523	0.365226	yes		modified protein
ENSG00000072803;AL:5:171288556:171291105-171295614:171294839:171295048-171295614:-	ENSG00000072803	FBXW11	AL	5	-	171288556	171295714	20.3101	0.9539	no	14.6283	0.948859	no	16.1198	0.950612	no	11.9802	0.94	no	12.2523	0.944774	yes		gain of function
ENSG00000072803;MX:5:171337801-171341347:171341409-171433462:171337801-171423894:171424055-171433462:-	ENSG00000072803	FBXW11	MX	5	-	171337701	171433562	20.3101	0.6492	yes	14.6283	0.643478	yes	16.1198	0.635867	yes	11.9802	0.661414	yes	12.2523	0.66809	yes		loss of function
ENSG00000072803;SE:5:171337801-171341347:171341409-171423894:-	ENSG00000072803	FBXW11	SE	5	-	171337701	171423994	20.3101	0.73545	yes	14.6283	0.762391	yes	16.1198	0.749745	yes	11.9802	0.778063	yes	12.2523	0.783819	yes		gain of function
ENSG00000072803;SE:5:171337801-171341347:171341409-171433462:-	ENSG00000072803	FBXW11	SE	5	-	171337701	171433562	20.3101	0.71125	yes	14.6283	0.746848	yes	16.1198	0.747704	yes	11.9802	0.736911	yes	12.2523	0.744925	yes		modified protein
ENSG00000072803;SE:5:171341409-171423894:171424055-171433462:-	ENSG00000072803	FBXW11	SE	5	-	171341309	171433562	20.3101	0.6897	yes	14.6283	0.679402	yes	16.1198	0.704286	yes	11.9802	0.68178	yes	12.2523	0.671608	yes		loss of function
ENSG00000072818;SE:17:7240106-7240631:7240688-7245267:+	ENSG00000072818	ACAP1	SE	17	+	7240006	7245367	10.2034	0.832746	yes	4.43194	0.780784	no	3.76597	0.781875	no	3.36388	0.785862	no	6.7512	0.802256	no		modified protein
ENSG00000072849;A3:17:5383863-5384421:5383779-5384421:-	ENSG00000072849	DERL2	A3	17	-	5383679	5384521	50.2815	0.92265	yes	49.0074	0.91462	yes	53.4995	0.916378	yes	46.2585	0.90733	yes	25.7991	0.892864	yes		modified protein
ENSG00000072849;A5:17:5388536-5389183:5388536-5389389:-	ENSG00000072849	DERL2	A5	17	-	5388436	5389489	50.2815	0.09275	yes	49.0074	0.0868478	yes	53.4995	0.0814796	yes	46.2585	0.0818848	yes	25.7991	0.164874	yes		loss of function
ENSG00000072849;A5:17:5388536-5389183:5388536-5389437:-	ENSG00000072849	DERL2	A5	17	-	5388436	5389537	50.2815	0.79025	yes	49.0074	0.779565	yes	53.4995	0.778367	yes	46.2585	0.753089	yes	25.7991	0.759246	yes		non-coding
ENSG00000072849;AL:17:5378047:5378109-5383374:5381217:5381319-5383374:-	ENSG00000072849	DERL2	AL	17	-	5378047	5383474	50.2815	0.9308	yes	49.0074	0.935815	yes	53.4995	0.93949	yes	46.2585	0.930838	yes	25.7991	0.919899	yes		gain of function
ENSG00000072849;AL:17:5383444:5383464-5388471:5386130:5386202-5388471:-	ENSG00000072849	DERL2	AL	17	-	5383444	5388571	50.2815	0.0972	yes	49.0074	0.0986957	yes	53.4995	0.0936735	yes	46.2585	0.114712	yes	25.7991	0.163518	yes		gain of function
ENSG00000072849;RI:17:5384421:5384462-5384616:5384709:-	ENSG00000072849	DERL2	RI	17	-	5384421	5384709	50.2815	0.8041	yes	49.0074	0.805924	yes	53.4995	0.81602	yes	46.2585	0.811728	yes	25.7991	0.733869	yes		loss of function
ENSG00000072849;SE:17:5383464-5383707:5383863-5384421:-	ENSG00000072849	DERL2	SE	17	-	5383364	5384521	50.2815	0.94705	yes	49.0074	0.947989	yes	53.4995	0.944592	yes	46.2585	0.940838	yes	25.7991	0.899849	yes		modified protein
ENSG00000072849;SE:17:5383902-5384616:5384709-5386129:-	ENSG00000072849	DERL2	SE	17	-	5383802	5386229	50.2815	0.9482	yes	49.0074	0.948098	yes	53.4995	0.947143	yes	46.2585	0.943613	yes	25.7991	0.922965	yes		gain of function
ENSG00000072864;A3:16:15790717-15793454:15790717-15793586:+	ENSG00000072864	NDE1	A3	16	+	15790617	15793686	26.7296	0.3151	yes	17.6268	0.360435	yes	18.6485	0.352245	yes	17.9618	0.351571	yes	10.0264	0.39096	yes		modified protein
ENSG00000072864;AL:16:15790717-15793586:15794348:15790717-15818048:15820210:+	ENSG00000072864	NDE1	AL	16	+	15790617	15820210	26.7296	0.29525	yes	17.6268	0.281739	yes	18.6485	0.271071	yes	17.9618	0.254031	yes	10.0264	0.301005	yes		modified protein
ENSG00000072864;MX:16:15788113-15790566:15790717-15818048:15788113-15793586:15793711-15818048:+	ENSG00000072864	NDE1	MX	16	+	15788013	15818148	26.7296	0.7732	yes	17.6268	0.773152	yes	18.6485	0.765357	yes	17.9618	0.763927	yes	10.0264	0.768744	yes		modified protein
ENSG00000072864;SE:16:15744151-15745788:15745907-15758593:+	ENSG00000072864	NDE1	SE	16	+	15744051	15758693	26.7296	0.2076	yes	17.6268	0.259076	yes	18.6485	0.274796	yes	17.9618	0.312513	yes	10.0264	0.260216	no		loss of function
ENSG00000072864;SE:16:15761296-15766547:15766628-15771658:+	ENSG00000072864	NDE1	SE	16	+	15761196	15771758	26.7296	0.05125	yes	17.6268	0.0585326	yes	18.6485	0.0657653	yes	17.9618	0.0698429	yes	10.0264	0.0783417	yes		loss of function
ENSG00000072864;SE:16:15788113-15790566:15790717-15793586:+	ENSG00000072864	NDE1	SE	16	+	15788013	15793686	26.7296	0.9109	yes	17.6268	0.900924	yes	18.6485	0.900102	yes	17.9618	0.906545	yes	10.0264	0.864121	yes		modified protein
ENSG00000072864;SE:16:15790717-15793586:15793711-15818048:+	ENSG00000072864	NDE1	SE	16	+	15790617	15818148	26.7296	0.6048	yes	17.6268	0.614946	yes	18.6485	0.641224	yes	17.9618	0.664817	yes	10.0264	0.606935	yes		modified protein
ENSG00000072958;SE:19:16308879-16313800:16313912-16314270:+	ENSG00000072958	AP1M1	SE	19	+	16308779	16314370	28.7395	0.05795	yes	23.2706	0.0717486	no	25.5503	0.0755612	yes	21.5463	0.0851832	yes	12.4481	0.116533	no		modified protein
ENSG00000072958;SE:19:16319988-16321171:16321206-16337232:+	ENSG00000072958	AP1M1	SE	19	+	16319888	16337332	28.7395	0.06445	yes	23.2706	0.0784783	yes	25.5503	0.0740306	yes	21.5463	0.0746597	yes	12.4481	0.0955779	yes		modified protein
ENSG00000073050;RI:19:44056949:44057060-44057134:44057243:-	ENSG00000073050	XRCC1	RI	19	-	44056949	44057243	17.68	0.1057	yes	7.61301	0.154185	no	7.94579	0.15398	no	3.48116	0.189152	no	5.48793	0.169949	no		loss of function
ENSG00000073050;SE:19:44058956-44065062:44065172-44079062:-	ENSG00000073050	XRCC1	SE	19	-	44058856	44079162	17.68	0.94065	yes	7.61301	0.900435	no	7.94579	0.910306	no	3.48116	0.839841	no	5.48793	0.837236	no		modified protein
ENSG00000073169;A3:22:50644949-50646917:50644949-50646965:+	ENSG00000073169	RP3-402G11.5	A3	22	+	50644849	50647065	19.8689	0.5102	yes	16.691	0.523641	yes	14.2749	0.538878	yes	17.2829	0.51623	yes	49.78	0.341759	yes		loss of function
ENSG00000073417;SE:15:85626875-85632569:85632647-85641179:+	ENSG00000073417	PDE8A	SE	15	+	85626775	85641279	10.7202	0.8478	yes	12.4765	0.858696	yes	14.5481	0.876939	yes	11.5325	0.849791	yes	4.994	0.755204	no		gain of function
ENSG00000073417;SE:15:85632647-85633949:85634146-85634275:+	ENSG00000073417	PDE8A	SE	15	+	85632547	85634375	10.7202	0.109447	yes	12.4765	0.103587	yes	14.5481	0.100408	yes	11.5325	0.134789	yes	4.994	0.162557	no		loss of function
ENSG00000073417;SE:15:85632647-85634275:85634412-85641179:+	ENSG00000073417	PDE8A	SE	15	+	85632547	85641279	10.7202	0.88475	yes	12.4765	0.907554	yes	14.5481	0.916173	yes	11.5325	0.895654	yes	4.994	0.840151	no		modified protein
ENSG00000073578;AF:5:240559:240591-251107:249169:250891-251107:+	ENSG00000073578	SDHA	AF	5	+	240559	251207	32.1154	0.9653	no	20.6068	0.954565	no	20.8101	0.954388	no	18.2535	0.949791	yes	19.3974	0.936231	yes		gain of function
ENSG00000073578;SE:5:218533-220355:220452-223597:+	ENSG00000073578	SDHA	SE	5	+	218433	223697	32.1154	0.0546	yes	20.6068	0.0779558	yes	20.8101	0.0906667	yes	18.2535	0.0865263	yes	19.3974	0.0868718	yes		loss of function
ENSG00000073578;SE:5:224636-225534:225677-225998:+	ENSG00000073578	SDHA	SE	5	+	224536	226098	32.1154	0.9171	yes	20.6068	0.919402	no	20.8101	0.917245	no	18.2535	0.921885	no	19.3974	0.932412	no		modified protein
ENSG00000073584;SE:17:38785245-38786460:38786538-38786966:-	ENSG00000073584	SMARCE1	SE	17	-	38785145	38787066	33.8973	0.06675	yes	25.3551	0.0794565	yes	26.7655	0.0822449	yes	21.1486	0.0937173	yes	18.9298	0.0686935	yes		modified protein
ENSG00000073584;SE:17:38793824-38796233:38796330-38798707:-	ENSG00000073584	SMARCE1	SE	17	-	38793724	38798807	33.8973	0.0345	no	25.3551	0.0494565	no	26.7655	0.0453061	no	21.1486	0.048534	no	18.9298	0.0523116	yes		loss of function
ENSG00000073584;SE:17:38798811-38801828:38801871-38802048:-	ENSG00000073584	SMARCE1	SE	17	-	38798711	38802148	33.8973	0.8859	yes	25.3551	0.873641	no	26.7655	0.866633	yes	21.1486	0.841047	no	18.9298	0.825126	yes		gain of function
ENSG00000073614;AL:12:389295:394828-401925:395329:395373-401925:-	ENSG00000073614	KDM5A	AL	12	-	389295	402025	28.6032	0.5854	yes	22.1106	0.54462	yes	21.8316	0.529235	yes	19.9259	0.526597	yes	15.5424	0.571508	yes		modified protein
ENSG00000073614;SE:12:394828-395292:395373-401925:-	ENSG00000073614	KDM5A	SE	12	-	394728	402025	28.6032	0.1979	yes	22.1106	0.252826	yes	21.8316	0.263827	yes	19.9259	0.264031	yes	15.5424	0.216784	yes		loss of function
ENSG00000073737;A3:2:169926227-169938033:169926227-169938150:+	ENSG00000073737	DHRS9	A3	2	+	169926127	169938250	52.8931	0.80885	yes	3.86021	0.728516	no	3.32919	0.716718	no	4.85309	0.741466	no	97.5367	0.776332	yes		modified protein
ENSG00000073737;SE:2:169926227-169937561:169937662-169938033:+	ENSG00000073737	DHRS9	SE	2	+	169926127	169938133	52.8931	0.0368	no	3.86021	0.183295	no	3.32919	0.233481	no	4.85309	0.190423	no	97.5367	0.090201	yes		modified protein
ENSG00000073849;SE:3:186756661-186759705:186759754-186760442:+	ENSG00000073849	ST6GAL1	SE	3	+	186756561	186760542	6.66274	0.0847568	no	5.48948	0.0928931	no	5.95863	0.102697	no	4.35169	0.12	no	12.9129	0.0668844	yes		modified protein
ENSG00000073849;SE:3:186769134-186782308:186782404-186790637:+	ENSG00000073849	ST6GAL1	SE	3	+	186769034	186790737	6.66274	0.100101	no	5.48948	0.121264	no	5.95863	0.124923	no	4.35169	0.150733	no	12.9129	0.0823618	yes		loss of function
ENSG00000073910;A3:13:32839753-32841307:32839753-32841380:+	ENSG00000073910	FRY	A3	13	+	32839653	32841480	21.0292	0.91555	yes	16.4347	0.903696	yes	10.2624	0.890515	yes	4.5191	0.841975	no	3.96429	0.840299	no		gain of function
ENSG00000073921;A3:11:85693046-85694909:85693031-85694909:-	ENSG00000073921	PICALM	A3	11	-	85692931	85695009	204.765	0.55755	yes	173.372	0.555598	yes	171.434	0.556276	yes	147.85	0.559738	yes	199.632	0.581005	yes		modified protein
ENSG00000073921;A3:11:85701442-85707869:85701421-85707869:-	ENSG00000073921	PICALM	A3	11	-	85701321	85707969	204.765	0.9196	yes	173.372	0.912772	yes	171.434	0.910867	yes	147.85	0.909895	yes	199.632	0.927739	yes		modified protein
ENSG00000073921;AF:11:85726006-85733410:85733512:85726006-85779693:85780026:-	ENSG00000073921	PICALM	AF	11	-	85725906	85780026	204.765	0.1558	yes	173.372	0.161141	yes	171.434	0.159796	yes	147.85	0.159948	yes	199.632	0.16799	yes		loss of function
ENSG00000073921;AL:11:85670066:85670103-85692172:85687692:85687725-85692172:-	ENSG00000073921	PICALM	AL	11	-	85670066	85692272	204.765	0.11275	yes	173.372	0.104239	yes	171.434	0.104439	yes	147.85	0.110942	yes	199.632	0.0785427	yes		modified protein
ENSG00000073921;SE:11:85670103-85685751:85685855-85692172:-	ENSG00000073921	PICALM	SE	11	-	85670003	85692272	204.765	0.90275	yes	173.372	0.908913	yes	171.434	0.910408	yes	147.85	0.906702	yes	199.632	0.909246	yes		modified protein
ENSG00000073921;SE:11:85685855-85687666:85687725-85692172:-	ENSG00000073921	PICALM	SE	11	-	85685755	85692272	204.765	0.8871	yes	173.372	0.889837	yes	171.434	0.884592	yes	147.85	0.87822	yes	199.632	0.898744	yes		modified protein
ENSG00000073921;SE:11:85687725-85689113:85689136-85692172:-	ENSG00000073921	PICALM	SE	11	-	85687625	85692272	204.765	0.6169	yes	173.372	0.595978	yes	171.434	0.592347	yes	147.85	0.58644	yes	199.632	0.537337	yes		modified protein
ENSG00000073921;SE:11:85695016-85701293:85701442-85707869:-	ENSG00000073921	PICALM	SE	11	-	85694916	85707969	204.765	0.335	yes	173.372	0.381522	yes	171.434	0.37801	yes	147.85	0.374136	yes	199.632	0.534724	yes		modified protein
ENSG00000074054;SE:2:122165291-122166600:122166623-122168442:-	ENSG00000074054	CLASP1	SE	2	-	122165191	122168542	10.2205	0.3146	yes	7.18915	0.374809	no	6.98314	0.372228	no	5.66619	0.409676	no	8.29929	0.358154	no		modified protein
ENSG00000074054;SE:2:122187753-122203025:122203072-122204913:-	ENSG00000074054	CLASP1	SE	2	-	122187653	122205013	10.2205	0.2323	yes	7.18915	0.266685	no	6.98314	0.274053	no	5.66619	0.273146	no	8.29929	0.294337	no		modified protein
ENSG00000074181;SE:19:15292612-15295106:15295261-15295717:-	ENSG00000074181	NOTCH3	SE	19	-	15292512	15295817	24.7125	0.85085	yes	9.16608	0.837725	no	9.24285	0.847353	no	2.02318	0.8048	no	2.26858	0.710769	no		modified protein
ENSG00000074201;AL:11:77327449:77327740-77330651:77329578:77329732-77330651:-	ENSG00000074201	CLNS1A	AL	11	-	77327449	77330751	18.6291	0.9365	yes	13.3884	0.933152	yes	14.4671	0.934745	yes	9.69342	0.916754	no	4.90928	0.870303	no		modified protein
ENSG00000074201;SE:11:77330740-77333545:77333718-77336008:-	ENSG00000074201	CLNS1A	SE	11	-	77330640	77336108	18.6291	0.9431	yes	13.3884	0.932989	yes	14.4671	0.941071	yes	9.69342	0.919634	no	4.90928	0.862292	no		modified protein
ENSG00000074201;SE:11:77336863-77340808:77340944-77348635:-	ENSG00000074201	CLNS1A	SE	11	-	77336763	77348735	18.6291	0.8936	yes	13.3884	0.894891	no	14.4671	0.892194	no	9.69342	0.873822	no	4.90928	0.838743	no		gain of function
ENSG00000074266;SE:11:85979603-85981125:85981199-85988022:+	ENSG00000074266	EED	SE	11	+	85979503	85988122	13.9735	0.20445	yes	10.9548	0.246467	yes	10.3319	0.261531	yes	10.1975	0.285131	yes	6.3556	0.221457	no		modified protein
ENSG00000074319;AF:11:18531212-18536225:18536397:18531212-18548322:18548472:-	ENSG00000074319	TSG101	AF	11	-	18531112	18548472	92.511	0.12415	yes	89.0401	0.119185	yes	98.9208	0.116837	yes	84.3597	0.123141	yes	49.8651	0.153015	yes		gain of function
ENSG00000074319;SE:11:18531212-18537646:18537711-18548322:-	ENSG00000074319	TSG101	SE	11	-	18531112	18548422	92.511	0.519749	yes	89.0401	0.483607	yes	98.9208	0.488462	yes	84.3597	0.492147	yes	49.8651	0.527527	no		modified protein
ENSG00000074319;SE:11:18537711-18541066:18541150-18548322:-	ENSG00000074319	TSG101	SE	11	-	18537611	18548422	92.511	0.9674	no	89.0401	0.971957	no	98.9208	0.971939	no	84.3597	0.969372	no	49.8651	0.947236	yes		gain of function
ENSG00000074319;SE:11:18541150-18547208:18547249-18548322:-	ENSG00000074319	TSG101	SE	11	-	18541050	18548422	92.511	0.05325	yes	89.0401	0.0572826	yes	98.9208	0.0630612	yes	84.3597	0.0664398	yes	49.8651	0.0880402	yes		loss of function
ENSG00000074356;A5:17:3725346-3727087:3725346-3727354:-	ENSG00000074356	C17orf85	A5	17	-	3725246	3727454	32.4284	0.8586	yes	22.8224	0.85163	yes	25.1548	0.854796	yes	19.7536	0.82801	yes	10.5609	0.714721	yes		loss of function
ENSG00000074356;A5:17:3725346-3727087:3725346-3728236:-	ENSG00000074356	C17orf85	A5	17	-	3725246	3728336	32.4284	0.1584	yes	22.8224	0.229674	yes	25.1548	0.233673	yes	19.7536	0.234293	yes	10.5609	0.188945	yes		loss of function
ENSG00000074356;SE:17:3725346-3727354:3727386-3728236:-	ENSG00000074356	C17orf85	SE	17	-	3725246	3728336	32.4284	0.06345	yes	22.8224	0.102989	yes	25.1548	0.108316	yes	19.7536	0.123246	yes	10.5609	0.182864	yes		modified protein
ENSG00000074370;A3:17:3828735-3831957:3828732-3831957:-	ENSG00000074370	ATP2A3	A3	17	-	3828632	3832057	28.2282	0.7936	yes	14.8769	0.784293	yes	16.5878	0.796888	yes	6.14552	0.765864	no	13.3368	0.783719	yes		modified protein
ENSG00000074370;A5:17:3828735-3831521:3828735-3831534:-	ENSG00000074370	ATP2A3	A5	17	-	3828635	3831634	28.2282	0.46984	no	14.8769	0.476358	no	16.5878	0.467789	yes	6.14552	0.487868	no	13.3368	0.459136	no		modified protein
ENSG00000074370;RI:17:3827169:3828095-3828690:3828735:-	ENSG00000074370	ATP2A3	RI	17	-	3827169	3828735	28.2282	0.96085	no	14.8769	0.945924	yes	16.5878	0.9475	yes	6.14552	0.908796	no	13.3368	0.932663	yes		modified protein
ENSG00000074370;SE:17:3828735-3831534:3831621-3831957:-	ENSG00000074370	ATP2A3	SE	17	-	3828635	3832057	28.2282	0.0491	no	14.8769	0.0750543	yes	16.5878	0.075102	yes	6.14552	0.118848	no	13.3368	0.0715075	yes		modified protein
ENSG00000074416;AF:3:127540681-127541152:127541701:127540681-127541927:127542051:-	ENSG00000074416	MGLL	AF	3	-	127540581	127542051	69.7716	0.9184	yes	84.8326	0.905924	yes	73.1331	0.898776	yes	57.1586	0.878796	yes	22.5757	0.846734	yes		modified protein
ENSG00000074416;MX:3:127411166-127413818:127414033-127439896:127411166-127429419:127429508-127439896:-	ENSG00000074416	MGLL	MX	3	-	127411066	127439996	69.7716	0.57585	yes	84.8326	0.57712	yes	73.1331	0.57648	yes	57.1586	0.575026	yes	22.5757	0.567739	no		modified protein
ENSG00000074416;SE:3:127414033-127429419:127429508-127439896:-	ENSG00000074416	MGLL	SE	3	-	127413933	127439996	69.7716	0.91635	yes	84.8326	0.918478	yes	73.1331	0.923724	yes	57.1586	0.922251	yes	22.5757	0.90201	yes		modified protein
ENSG00000074603;AL:15:65799641:65799693-65804633:65804299:65804446-65804633:-	ENSG00000074603	DPP8	AL	15	-	65799641	65804733	11.3627	0.9134	yes	8.54294	0.892011	no	9.21517	0.889846	no	6.33842	0.845238	no	5.07802	0.849353	no		gain of function
ENSG00000074603;SE:15:65744440-65746601:65746753-65748563:-	ENSG00000074603	DPP8	SE	15	-	65744340	65748663	11.3627	0.72415	yes	8.54294	0.733587	no	9.21517	0.735918	no	6.33842	0.719843	no	5.07802	0.715051	no		modified protein
ENSG00000074603;SE:15:65744440-65748563:65748709-65756099:-	ENSG00000074603	DPP8	SE	15	-	65744340	65756199	11.3627	0.90025	yes	8.54294	0.888641	no	9.21517	0.895714	no	6.33842	0.875288	no	5.07802	0.852462	no		modified protein
ENSG00000074603;SE:15:65746753-65748050:65748179-65748563:-	ENSG00000074603	DPP8	SE	15	-	65746653	65748663	11.3627	0.2396	yes	8.54294	0.264783	no	9.21517	0.27648	no	6.33842	0.299372	no	5.07802	0.278663	no		loss of function
ENSG00000074603;SE:15:65790370-65792944:65793117-65799581:-	ENSG00000074603	DPP8	SE	15	-	65790270	65799681	11.3627	0.9159	yes	8.54294	0.905652	no	9.21517	0.91559	no	6.33842	0.898684	no	5.07802	0.875736	no		modified protein
ENSG00000074603;SE:15:65804902-65807994:65808129-65809824:-	ENSG00000074603	DPP8	SE	15	-	65804802	65809924	11.3627	0.23595	yes	8.54294	0.268152	no	9.21517	0.275357	no	6.33842	0.300847	no	5.07802	0.366236	no		modified protein
ENSG00000074660;A3:17:1540149-1540235:1540112-1540235:-	ENSG00000074660	SCARF1	A3	17	-	1540012	1540335	7.71452	0.8503	no	18.1674	0.851793	yes	18.8954	0.854439	yes	8.27446	0.832199	no	4.9927	0.817579	no		modified protein
ENSG00000074660;A3:17:1543334-1543742:1543264-1543742:-	ENSG00000074660	SCARF1	A3	17	-	1543164	1543842	7.71452	0.81705	no	18.1674	0.902609	yes	18.8954	0.899592	yes	8.27446	0.825316	no	4.9927	0.771905	no		gain of function
ENSG00000074660;A5:17:1548533-1548854:1548533-1548891:-	ENSG00000074660	SCARF1	A5	17	-	1548433	1548991	7.71452	0.236094	no	18.1674	0.156304	yes	18.8954	0.151327	yes	8.27446	0.202575	no	4.9927	0.263982	no		loss of function
ENSG00000074660;RI:17:1543206:1543334-1543742:1543960:-	ENSG00000074660	SCARF1	RI	17	-	1543206	1543960	7.71452	0.3577	no	18.1674	0.322772	yes	18.8954	0.310918	yes	8.27446	0.335654	no	4.9927	0.335707	no		loss of function
ENSG00000074755;A3:17:3985801-3988964:3985798-3988964:-	ENSG00000074755	ZZEF1	A3	17	-	3985698	3989064	21.2278	0.89575	yes	16.0051	0.874556	yes	18.0388	0.878497	yes	15.1607	0.871033	yes	6.74629	0.824034	no		loss of function
ENSG00000074755;A5:17:3970536-3973978:3970536-3974105:-	ENSG00000074755	ZZEF1	A5	17	-	3970436	3974205	21.2278	0.84525	yes	16.0051	0.812663	yes	18.0388	0.802513	yes	15.1607	0.780053	yes	6.74629	0.780164	no		gain of function
ENSG00000074755;SE:17:3919760-3919927:3920068-3920665:-	ENSG00000074755	ZZEF1	SE	17	-	3919660	3920765	21.2278	0.03285	no	16.0051	0.0447826	no	18.0388	0.0447959	no	15.1607	0.0521466	yes	6.74629	0.0728141	no		loss of function
ENSG00000074755;SE:17:3957489-3959510:3959639-3961288:-	ENSG00000074755	ZZEF1	SE	17	-	3957389	3961388	21.2278	0.9179	yes	16.0051	0.915435	yes	18.0388	0.9225	yes	15.1607	0.912147	yes	6.74629	0.853283	no		gain of function
ENSG00000074755;SE:17:3974218-3974633:3974740-3975902:-	ENSG00000074755	ZZEF1	SE	17	-	3974118	3976002	21.2278	0.16825	yes	16.0051	0.221803	yes	18.0388	0.22	yes	15.1607	0.26836	yes	6.74629	0.235404	no		loss of function
ENSG00000074964;SE:1:17958961-17961043:17961057-17961330:+	ENSG00000074964	ARHGEF10L	SE	1	+	17958861	17961430	52.6066	0.11715	yes	53.2799	0.127826	yes	39.2238	0.130408	yes	47.4869	0.13644	yes	46.5587	0.118241	yes		modified protein
ENSG00000074964;SE:1:18014242-18017615:18017687-18021653:+	ENSG00000074964	ARHGEF10L	SE	1	+	18014142	18021753	52.6066	0.0266	no	53.2799	0.035163	no	39.2238	0.0355102	no	47.4869	0.037644	no	46.5587	0.101156	yes		loss of function
ENSG00000075142;SE:7:87840240-87844110:87844251-87846437:-	ENSG00000075142	SRI	SE	7	-	87840140	87846537	24.0753	0.0857	yes	25.0435	0.0955435	yes	19.2852	0.115918	yes	12.1174	0.174603	yes	12.3642	0.173096	yes		loss of function
ENSG00000075234;SE:22:46664488-46665039:46665186-46668232:+	ENSG00000075234	TTC38	SE	22	+	46664388	46668332	9.04716	0.134271	no	6.62846	0.178483	no	4.54167	0.211243	no	7.31859	0.183316	no	25.03	0.126784	yes		loss of function
ENSG00000075234;SE:22:46677615-46677868:46678048-46679870:+	ENSG00000075234	TTC38	SE	22	+	46677515	46679970	9.04716	0.1732	no	6.62846	0.207667	no	4.54167	0.236188	no	7.31859	0.230526	no	25.03	0.162915	yes		loss of function
ENSG00000075234;SE:22:46685796-46688100:46688225-46688688:+	ENSG00000075234	TTC38	SE	22	+	46685696	46688788	9.04716	0.338	no	6.62846	0.378315	no	4.54167	0.413469	no	7.31859	0.426073	no	25.03	0.325477	yes		loss of function
ENSG00000075240;AF:22:46973026:46973187-47022648:47016299:47016462-47022648:+	ENSG00000075240	GRAMD4	AF	22	+	46973026	47022748	21.0345	0.78465	yes	7.89137	0.771117	no	7.61207	0.759687	no	2.93004	0.660278	no	4.50096	0.654751	no		modified protein
ENSG00000075292;A5:2:71559005-71575883:71558995-71575883:+	ENSG00000075292	ZNF638	A5	2	+	71558895	71575983	58.4628	0.36535	yes	44.7781	0.37288	yes	47.5254	0.364745	yes	35.353	0.366806	yes	38.5194	0.392362	yes		modified protein
ENSG00000075292;SE:2:71559005-71575883:71577401-71582849:+	ENSG00000075292	ZNF638	SE	2	+	71558905	71582949	58.4628	0.9351	yes	44.7781	0.919022	yes	47.5254	0.919184	yes	35.353	0.899895	yes	38.5194	0.919497	yes		gain of function
ENSG00000075292;SE:2:71654544-71655677:71655781-71658457:+	ENSG00000075292	ZNF638	SE	2	+	71654444	71658557	58.4628	0.9189	yes	44.7781	0.926033	yes	47.5254	0.927143	yes	35.353	0.915445	yes	38.5194	0.923116	yes		gain of function
ENSG00000075413;A3:14:103933528-103934370:103933528-103934418:+	ENSG00000075413	MARK3	A3	14	+	103933428	103934518	79.532	0.7779	yes	87.8636	0.790707	yes	95.7928	0.787449	yes	91.0988	0.785131	yes	40.5156	0.82799	yes		modified protein
ENSG00000075413;AF:14:103851748:103852034-103871413:103852197:103852417-103871413:+	ENSG00000075413	MARK3	AF	14	+	103851748	103871513	79.532	0.19165	yes	87.8636	0.195543	yes	95.7928	0.192908	yes	91.0988	0.190838	yes	40.5156	0.216834	no		loss of function
ENSG00000075413;AL:14:103946827-103958114:103958371:103946827-103969219:103969619:+	ENSG00000075413	MARK3	AL	14	+	103946727	103969619	79.532	0.49835	yes	87.8636	0.494348	yes	95.7928	0.494184	yes	91.0988	0.494136	yes	40.5156	0.508593	yes		gain of function
ENSG00000075413;SE:14:103852034-103852378:103852417-103871413:+	ENSG00000075413	MARK3	SE	14	+	103851934	103871513	79.532	0.94485	yes	87.8636	0.943859	yes	95.7928	0.945867	yes	91.0988	0.940052	yes	40.5156	0.885779	no		non-coding
ENSG00000075413;SE:14:103871604-103894724:103894777-103915256:+	ENSG00000075413	MARK3	SE	14	+	103871504	103915356	79.532	0.9716	no	87.8636	0.976033	no	95.7928	0.976939	no	91.0988	0.972932	no	40.5156	0.947688	yes		modified protein
ENSG00000075413;SE:14:103894777-103907807:103907900-103915256:+	ENSG00000075413	MARK3	SE	14	+	103894677	103915356	79.532	0.12955	no	87.8636	0.12478	yes	95.7928	0.104694	yes	91.0988	0.124579	yes	40.5156	0.208994	no		loss of function
ENSG00000075413;SE:14:103923549-103925064:103925132-103928742:+	ENSG00000075413	MARK3	SE	14	+	103923449	103928842	79.532	0.0242	no	87.8636	0.0270652	no	95.7928	0.0278571	no	91.0988	0.0281152	no	40.5156	0.0613065	yes		modified protein
ENSG00000075413;SE:14:103928798-103931894:103932130-103932309:+	ENSG00000075413	MARK3	SE	14	+	103928698	103932409	79.532	0.90025	yes	87.8636	0.904891	yes	95.7928	0.902449	yes	91.0988	0.902408	yes	40.5156	0.893116	yes		modified protein
ENSG00000075413;SE:14:103946827-103957289:103957444-103958114:+	ENSG00000075413	MARK3	SE	14	+	103946727	103958214	79.532	0.0445	no	87.8636	0.0505435	yes	95.7928	0.0496939	no	91.0988	0.0505759	yes	40.5156	0.0533166	yes		modified protein
ENSG00000075413;SE:14:103946827-103958114:103958371-103969219:+	ENSG00000075413	MARK3	SE	14	+	103946727	103969319	79.532	0.88055	yes	87.8636	0.884402	yes	95.7928	0.879847	yes	91.0988	0.881099	yes	40.5156	0.874523	yes		modified protein
ENSG00000075413;SE:14:103958371-103964839:103964865-103966493:+	ENSG00000075413	MARK3	SE	14	+	103958271	103966593	79.532	0.17085	yes	87.8636	0.160109	yes	95.7928	0.159847	yes	91.0988	0.175026	yes	40.5156	0.291307	yes		modified protein
ENSG00000075415;A3:12:98987518-98987753:98987518-98987757:+	ENSG00000075415	SLC25A3	A3	12	+	98987418	98987857	213.463	0.95595	no	171.914	0.954946	no	192.98	0.95352	no	150.652	0.950838	no	95.8388	0.940603	yes		modified protein
ENSG00000075415;MX:12:98987913-98989211:98989439-98991634:98987913-98989505:98989626-98991634:+	ENSG00000075415	SLC25A3	MX	12	+	98987813	98991734	213.463	0.05005	yes	171.914	0.0509239	yes	192.98	0.0492857	no	150.652	0.0491099	no	95.8388	0.0472362	no		loss of function
ENSG00000075415;RI:12:98987753:98987913-98989505:98989626:+	ENSG00000075415	SLC25A3	RI	12	+	98987753	98989626	213.463	0.08015	yes	171.914	0.0845652	yes	192.98	0.0819898	yes	150.652	0.0821466	yes	95.8388	0.0577387	yes		loss of function
ENSG00000075420;AF:3:171757418:171757561-171830242:171758345:171758414-171830242:+	ENSG00000075420	FNDC3B	AF	3	+	171757418	171830342	60.1544	0.78075	yes	91.3553	0.801957	yes	85.4184	0.808265	yes	63.6363	0.807068	yes	62.5952	0.790754	yes		modified protein
ENSG00000075420;AL:3:171851336-171904502:171905088:171851336-171944661:171945053:+	ENSG00000075420	FNDC3B	AL	3	+	171851236	171945053	60.1544	0.1968	yes	91.3553	0.161793	yes	85.4184	0.151122	yes	63.6363	0.157539	yes	62.5952	0.16603	yes		modified protein
ENSG00000075426;A3:2:28631733-28634746:28631733-28634797:+	ENSG00000075426	FOSL2	A3	2	+	28631633	28634897	111.369	0.04475	no	94.6547	0.0518478	yes	108.954	0.0497959	no	77.6398	0.0511518	yes	52.1043	0.0453769	no		modified protein
ENSG00000075426;AF:2:28615725:28616689-28626974:28618378:28618643-28626974:+	ENSG00000075426	FOSL2	AF	2	+	28615725	28627074	111.369	0.81325	yes	94.6547	0.792935	yes	108.954	0.789898	yes	77.6398	0.773089	yes	52.1043	0.781608	yes		modified protein
ENSG00000075539;A3:4:48548288-48549601:48548285-48549601:-	ENSG00000075539	FRYL	A3	4	-	48548185	48549701	11.3049	0.74596	yes	7.84599	0.73573	no	7.81724	0.732042	no	6.96812	0.736319	no	8.54036	0.738404	no		modified protein
ENSG00000075539;AL:4:48636435:48636507-48686690:48647986:48648034-48686690:-	ENSG00000075539	FRYL	AL	4	-	48636435	48686790	11.3049	0.819337	yes	7.84599	0.775	no	7.81724	0.774916	no	6.96812	0.758556	no	8.54036	0.758161	no		gain of function
ENSG00000075539;MX:4:48636507-48686690:48686812-48782095:48636507-48712536:48712715-48782095:-	ENSG00000075539	FRYL	MX	4	-	48636407	48782195	11.3049	0.497186	yes	7.84599	0.482337	no	7.81724	0.476598	no	6.96812	0.466911	no	8.54036	0.458939	no		non-coding
ENSG00000075539;SE:4:48503750-48504845:48504862-48507564:-	ENSG00000075539	FRYL	SE	4	-	48503650	48507664	11.3049	0.0729	yes	7.84599	0.0931522	no	7.81724	0.0939286	no	6.96812	0.112408	no	8.54036	0.106935	no		modified protein
ENSG00000075539;SE:4:48537844-48541988:48542085-48542370:-	ENSG00000075539	FRYL	SE	4	-	48537744	48542470	11.3049	0.91505	yes	7.84599	0.907826	no	7.81724	0.913487	no	6.96812	0.907696	no	8.54036	0.902663	no		gain of function
ENSG00000075539;SE:4:48636507-48686690:48686812-48712536:-	ENSG00000075539	FRYL	SE	4	-	48636407	48712636	11.3049	0.804322	yes	7.84599	0.784333	no	7.81724	0.778918	no	6.96812	0.781852	no	8.54036	0.773627	no		gain of function
ENSG00000075539;SE:4:48686812-48712536:48712715-48782095:-	ENSG00000075539	FRYL	SE	4	-	48686712	48782195	11.3049	0.833668	yes	7.84599	0.814317	no	7.81724	0.811606	no	6.96812	0.822	no	8.54036	0.824416	no		gain of function
ENSG00000075568;SE:2:98410016-98411393:98411578-98412681:-	ENSG00000075568	TMEM131	SE	2	-	98409916	98412781	20.033	0.93195	yes	21.4942	0.950272	no	19.9099	0.942908	yes	26.697	0.952147	no	20.4429	0.944221	yes		modified protein
ENSG00000075568;SE:2:98431770-98435076:98435184-98449828:-	ENSG00000075568	TMEM131	SE	2	-	98431670	98449928	20.033	0.94265	yes	21.4942	0.946848	yes	19.9099	0.943214	yes	26.697	0.953141	no	20.4429	0.935327	yes		modified protein
ENSG00000075618;AL:7:5643661-5644587:5644803:5643661-5644903:5646285:+	ENSG00000075618	FSCN1	AL	7	+	5643561	5646285	5.94629	0.93875	no	15.9227	0.953478	no	11.6692	0.946224	yes	4.9463	0.89466	no	2.3319	0.874242	no		gain of function
ENSG00000075651;AF:3:171455872-171488985:171489149:171455872-171528189:171528252:-	ENSG00000075651	PLD1	AF	3	-	171455772	171528252	3.70321	0.769342	no	27.3042	0.927322	yes	34.7663	0.945102	yes	24.4668	0.910632	yes	2.938	0.732743	no		modified protein
ENSG00000075651;SE:3:171395484-171404475:171404588-171405161:-	ENSG00000075651	PLD1	SE	3	-	171395384	171405261	3.70321	0.718851	no	27.3042	0.84663	yes	34.7663	0.859031	yes	24.4668	0.833141	yes	2.938	0.708846	no		modified protein
ENSG00000075785;SE:3:128516912-128526386:128526514-128532170:+	ENSG00000075785	RAB7A	SE	3	+	128516812	128532270	388.562	0.784	yes	395.476	0.782935	yes	438.56	0.788776	yes	399.915	0.795131	yes	295.195	0.79206	yes		modified protein
ENSG00000075790;AL:7:107253877-107255691:107256319:107253877-107258773:107259060:+	ENSG00000075790	BCAP29	AL	7	+	107253777	107259060	26.9282	0.9521	no	17.4119	0.950761	no	17.071	0.944184	yes	13.0628	0.937696	yes	12.8306	0.952663	no		modified protein
ENSG00000075790;AL:7:107253877-107258773:107259891:107253877-107262075:107262398:+	ENSG00000075790	BCAP29	AL	7	+	107253777	107262398	26.9282	0.28235	yes	17.4119	0.228696	yes	17.071	0.226071	yes	13.0628	0.216754	yes	12.8306	0.299397	yes		modified protein
ENSG00000075790;AL:7:107253877-107258773:107259891:107253877-107269267:107269615:+	ENSG00000075790	BCAP29	AL	7	+	107253777	107269615	26.9282	0.11785	yes	17.4119	0.1	yes	17.071	0.0941837	yes	13.0628	0.108168	yes	12.8306	0.190251	yes		loss of function
ENSG00000075790;SE:7:107220746-107221204:107221309-107224327:+	ENSG00000075790	BCAP29	SE	7	+	107220646	107224427	26.9282	0.934	yes	17.4119	0.921359	yes	17.071	0.924541	yes	13.0628	0.907435	yes	12.8306	0.900609	yes		modified protein
ENSG00000075790;SE:7:107253877-107254099:107254177-107258773:+	ENSG00000075790	BCAP29	SE	7	+	107253777	107258873	26.9282	0.1898	yes	17.4119	0.206196	yes	17.071	0.222347	yes	13.0628	0.23822	yes	12.8306	0.225528	yes		modified protein
ENSG00000075790;SE:7:107253877-107256706:107256834-107258773:+	ENSG00000075790	BCAP29	SE	7	+	107253777	107258873	26.9282	0.10155	yes	17.4119	0.121848	yes	17.071	0.126224	yes	13.0628	0.139319	yes	12.8306	0.147839	yes		loss of function
ENSG00000075856;A3:12:108938308-108938915:108938254-108938915:-	ENSG00000075856	SART3	A3	12	-	108938154	108939015	24.1543	0.33645	yes	19.8966	0.341359	yes	21.4111	0.334235	yes	19.7295	0.357539	yes	10.2738	0.428492	yes		modified protein
ENSG00000075856;A5:12:108931979-108932710:108931979-108932721:-	ENSG00000075856	SART3	A5	12	-	108931879	108932821	24.1543	0.92915	yes	19.8966	0.918967	yes	21.4111	0.92352	yes	19.7295	0.919215	yes	10.2738	0.887387	yes		gain of function
ENSG00000075856;SE:12:108930561-108931264:108931371-108931841:-	ENSG00000075856	SART3	SE	12	-	108930461	108931941	24.1543	0.9644	no	19.8966	0.956739	no	21.4111	0.959031	no	19.7295	0.959424	no	10.2738	0.919548	yes		modified protein
ENSG00000075856;SE:12:108932865-108936546:108936627-108936804:-	ENSG00000075856	SART3	SE	12	-	108932765	108936904	24.1543	0.07675	yes	19.8966	0.0978804	yes	21.4111	0.0989286	yes	19.7295	0.115445	yes	10.2738	0.106181	yes		loss of function
ENSG00000076053;A3:11:114273637-114276428:114273637-114276431:+	ENSG00000076053	RBM7	A3	11	+	114273537	114276531	22.7283	0.68235	yes	24.2906	0.68712	yes	24.6688	0.688469	yes	33.0294	0.684031	yes	28.2746	0.679749	yes		modified protein
ENSG00000076053;AL:11:114276521-114278167:114281329:114276521-114284678:114284925:+	ENSG00000076053	RBM7	AL	11	+	114276421	114284925	22.7283	0.02675	no	24.2906	0.0271739	no	24.6688	0.0268878	no	33.0294	0.0226702	no	28.2746	0.0652764	yes		modified protein
ENSG00000076053;SE:11:114271489-114273550:114273637-114276428:+	ENSG00000076053	RBM7	SE	11	+	114271389	114276528	22.7283	0.94035	yes	24.2906	0.944348	yes	24.6688	0.945102	yes	33.0294	0.95555	no	28.2746	0.947487	yes		modified protein
ENSG00000076108;A3:12:56994882-56994964:56994870-56994964:-	ENSG00000076108	BAZ2A	A3	12	-	56994770	56995064	40.8467	0.95205	no	33.59	0.945489	yes	30.7355	0.943724	yes	39.9613	0.946335	yes	42.2609	0.945729	yes		modified protein
ENSG00000076108;A3:12:57000179-57000417:57000096-57000417:-	ENSG00000076108	BAZ2A	A3	12	-	56999996	57000517	40.8467	0.0368	no	33.59	0.0429891	no	30.7355	0.0427551	no	39.9613	0.0418848	no	42.2609	0.0574372	yes		loss of function
ENSG00000076108;A3:12:57004323-57005357:57004301-57005357:-	ENSG00000076108	BAZ2A	A3	12	-	57004201	57005457	40.8467	0.14835	yes	33.59	0.160326	yes	30.7355	0.157551	yes	39.9613	0.141675	yes	42.2609	0.136985	yes		modified protein
ENSG00000076108;AF:12:57011316-57023909:57023995:57011316-57029966:57030163:-	ENSG00000076108	BAZ2A	AF	12	-	57011216	57030163	40.8467	0.2545	yes	33.59	0.173207	yes	30.7355	0.168673	yes	39.9613	0.136126	yes	42.2609	0.193266	yes		modified protein
ENSG00000076108;RI:12:56998369:56998583-56998857:56999111:-	ENSG00000076108	BAZ2A	RI	12	-	56998369	56999111	40.8467	0.1796	yes	33.59	0.160217	yes	30.7355	0.153724	yes	39.9613	0.149372	yes	42.2609	0.0892462	yes		loss of function
ENSG00000076108;RI:12:57008798:57008912-57009003:57009391:-	ENSG00000076108	BAZ2A	RI	12	-	57008798	57009391	40.8467	0.94265	yes	33.59	0.932717	yes	30.7355	0.932245	yes	39.9613	0.928325	yes	42.2609	0.90799	yes		modified protein
ENSG00000076108;SE:12:57009391-57011179:57011316-57023909:-	ENSG00000076108	BAZ2A	SE	12	-	57009291	57024009	40.8467	0.95035	no	33.59	0.943478	yes	30.7355	0.939388	yes	39.9613	0.949581	yes	42.2609	0.947789	yes		gain of function
ENSG00000076108;SE:12:57011316-57024560:57024649-57029966:-	ENSG00000076108	BAZ2A	SE	12	-	57011216	57030066	40.8467	0.73125	yes	33.59	0.70235	yes	30.7355	0.670781	yes	39.9613	0.688947	yes	42.2609	0.705427	yes		modified protein
ENSG00000076201;A3:3:47447288-47447405:47447288-47447435:+	ENSG00000076201	PTPN23	A3	3	+	47447188	47447535	17.2565	0.85155	yes	15.1274	0.8425	yes	15.7014	0.848571	yes	12.9941	0.836283	yes	6.59918	0.814375	no		modified protein
ENSG00000076201;SE:3:47437707-47446142:47446269-47446495:+	ENSG00000076201	PTPN23	SE	3	+	47437607	47446595	17.2565	0.79325	yes	15.1274	0.831576	yes	15.7014	0.833061	yes	12.9941	0.853246	yes	6.59918	0.774772	no		modified protein
ENSG00000076242;A3:3:37035154-37038110:37035154-37038115:+	ENSG00000076242	MLH1	A3	3	+	37035054	37038215	16.9384	0.9195	yes	22.4594	0.934022	yes	25.2193	0.935	yes	22.4419	0.933298	yes	10.2148	0.885276	yes		gain of function
ENSG00000076242;A5:3:37035381-37038110:37035154-37038110:+	ENSG00000076242	MLH1	A5	3	+	37035054	37038210	16.9384	0.0547	yes	22.4594	0.0508696	yes	25.2193	0.0489796	no	22.4419	0.0461257	no	10.2148	0.0817085	yes		modified protein
ENSG00000076242;AL:3:37090508-37091977:37092197:37090508-37107108:37107380:+	ENSG00000076242	MLH1	AL	3	+	37090408	37107380	16.9384	0.0531	yes	22.4594	0.0411957	no	25.2193	0.0367347	no	22.4419	0.0409948	no	10.2148	0.0849246	no		modified protein
ENSG00000076242;SE:3:37038200-37042446:37042544-37045892:+	ENSG00000076242	MLH1	SE	3	+	37038100	37045992	16.9384	0.94675	yes	22.4594	0.95875	no	25.2193	0.96199	no	22.4419	0.955393	no	10.2148	0.912513	no		gain of function
ENSG00000076242;SE:3:37048554-37050305:37050396-37053311:+	ENSG00000076242	MLH1	SE	3	+	37048454	37053411	16.9384	0.94005	yes	22.4594	0.953261	no	25.2193	0.957959	no	22.4419	0.952775	no	10.2148	0.898342	yes		modified protein
ENSG00000076242;SE:3:37056035-37058997:37059090-37061801:+	ENSG00000076242	MLH1	SE	3	+	37055935	37061901	16.9384	0.9489	yes	22.4594	0.962228	no	25.2193	0.967245	no	22.4419	0.963298	no	10.2148	0.922412	no		gain of function
ENSG00000076242;SE:3:37056035-37061801:37061954-37067128:+	ENSG00000076242	MLH1	SE	3	+	37055935	37067228	16.9384	0.9093	yes	22.4594	0.92288	yes	25.2193	0.930357	yes	22.4419	0.92555	yes	10.2148	0.882412	no		gain of function
ENSG00000076382;A3:17:26920084-26925528:26919492-26925528:-	ENSG00000076382	SPAG5	A3	17	-	26919392	26925628	5.26799	0.85025	no	6.25955	0.858152	no	7.99342	0.882398	no	10.9286	0.882984	yes	5.99607	0.811658	no		gain of function
ENSG00000076513;A3:12:110463628-110465510:110463628-110465513:+	ENSG00000076513	ANKRD13A	A3	12	+	110463528	110465613	26.6623	0.80135	yes	23.3217	0.790543	yes	21.7388	0.79648	yes	14.7664	0.746316	yes	13.2356	0.748434	yes		modified protein
ENSG00000076513;AF:12:110436991:110437124-110449810:110437235:110437589-110449810:+	ENSG00000076513	ANKRD13A	AF	12	+	110436991	110449910	26.6623	0.1291	yes	23.3217	0.13212	yes	21.7388	0.136122	yes	14.7664	0.16582	yes	13.2356	0.175808	yes		loss of function
ENSG00000076513;SE:12:110468563-110471602:110471762-110474066:+	ENSG00000076513	ANKRD13A	SE	12	+	110468463	110474166	26.6623	0.9349	yes	23.3217	0.935761	yes	21.7388	0.934694	yes	14.7664	0.916702	yes	13.2356	0.91608	yes		modified protein
ENSG00000076604;RI:17:27074861:27074965-27075035:27075196:+	ENSG00000076604	TRAF4	RI	17	+	27074861	27075196	2.36284	0.210506	no	13.5693	0.119781	yes	22.4377	0.0989796	yes	119.641	0.0799476	yes	3.02796	0.19551	no		loss of function
ENSG00000076662;A3:19:10449921-10450215:10449539-10450215:-	ENSG00000076662	ICAM3	A3	19	-	10449439	10450315	26.3496	0.8962	yes	12.8067	0.845543	no	11.3965	0.844337	no	10.5462	0.834421	no	37.7355	0.90809	no		gain of function
ENSG00000076662;RI:19:10445742:10446029-10446347:10446652:-	ENSG00000076662	ICAM3	RI	19	-	10445742	10446652	26.3496	0.04145	no	12.8067	0.0648913	yes	11.3965	0.0814796	yes	10.5462	0.0781152	yes	37.7355	0.0290452	no		loss of function
ENSG00000076662;RI:19:10449358:10449624-10449738:10449921:-	ENSG00000076662	ICAM3	RI	19	-	10449358	10449921	26.3496	0.0721	yes	12.8067	0.115326	no	11.3965	0.127041	no	10.5462	0.150942	no	37.7355	0.0636683	yes		modified protein
ENSG00000076685;A5:10:104859776-104860420:104859776-104860509:-	ENSG00000076685	NT5C2	A5	10	-	104859676	104860609	66.1697	0.1382	no	67.2512	0.132011	yes	55.6424	0.125459	yes	85.2191	0.107225	yes	146.133	0.114121	yes		non-coding
ENSG00000076685;AF:10:104899236-104899874:104899949:104899236-104913048:104913384:-	ENSG00000076685	NT5C2	AF	10	-	104899136	104913384	66.1697	0.608701	no	67.2512	0.603576	no	55.6424	0.608304	no	85.2191	0.630815	no	146.133	0.676173	yes		gain of function
ENSG00000076685;AF:10:104899236-104913048:104913384:104899236-104952993:104953029:-	ENSG00000076685	NT5C2	AF	10	-	104899136	104953029	66.1697	0.434026	no	67.2512	0.428909	no	55.6424	0.424235	no	85.2191	0.428478	no	146.133	0.326308	yes		modified protein
ENSG00000076685;AF:10:104934739-104940942:104941077:104934739-104952993:104953029:-	ENSG00000076685	NT5C2	AF	10	-	104934639	104953029	66.1697	0.54965	yes	67.2512	0.535489	yes	55.6424	0.527296	yes	85.2191	0.503141	yes	146.133	0.602462	yes		gain of function
ENSG00000076685;AL:10:104857065:104857131-104858688:104857729:104857845-104858688:-	ENSG00000076685	NT5C2	AL	10	-	104857065	104858788	66.1697	0.9462	yes	67.2512	0.945326	yes	55.6424	0.940561	yes	85.2191	0.947487	yes	146.133	0.976131	no		modified protein
ENSG00000076685;AL:10:104871502:104871562-104934615:104929041:104929206-104934615:-	ENSG00000076685	NT5C2	AL	10	-	104871502	104934715	66.1697	0.7786	yes	67.2512	0.700055	yes	55.6424	0.673724	yes	85.2191	0.610052	yes	146.133	0.829095	yes		gain of function
ENSG00000076685;SE:10:104859776-104860509:104860700-104860802:-	ENSG00000076685	NT5C2	SE	10	-	104859676	104860902	66.1697	0.14475	yes	67.2512	0.156848	yes	55.6424	0.175867	yes	85.2191	0.185236	yes	146.133	0.0822613	yes		loss of function
ENSG00000076685;SE:10:104861083-104865115:104865138-104865463:-	ENSG00000076685	NT5C2	SE	10	-	104860983	104865563	66.1697	0.28395	yes	67.2512	0.299076	yes	55.6424	0.28648	yes	85.2191	0.289948	yes	146.133	0.385126	yes		modified protein
ENSG00000076685;SE:10:104866463-104871502:104871562-104899163:-	ENSG00000076685	NT5C2	SE	10	-	104866363	104899263	66.1697	0.1693	yes	67.2512	0.16375	yes	55.6424	0.179847	yes	85.2191	0.178848	yes	146.133	0.0941709	yes		loss of function
ENSG00000076685;SE:10:104871562-104899163:104899236-104934615:-	ENSG00000076685	NT5C2	SE	10	-	104871462	104934715	66.1697	0.9298	yes	67.2512	0.928098	yes	55.6424	0.925867	yes	85.2191	0.932408	yes	146.133	0.939849	yes		loss of function
ENSG00000076928;A3:19:42392936-42396096:42392936-42396402:+	ENSG00000076928	ARHGEF1	A3	19	+	42392836	42396502	96.6225	0.95495	no	65.4836	0.940326	no	64.7347	0.942092	no	41.6763	0.908063	no	51.7709	0.914623	yes		loss of function
ENSG00000076928;A3:19:42396920-42397261:42396920-42397345:+	ENSG00000076928	ARHGEF1	A3	19	+	42396820	42397445	96.6225	0.052	yes	65.4836	0.0663587	no	64.7347	0.0764615	no	41.6763	0.105474	no	51.7709	0.0836598	no		loss of function
ENSG00000076928;A3:19:42407557-42407808:42407557-42407859:+	ENSG00000076928	ARHGEF1	A3	19	+	42407457	42407959	96.6225	0.05925	yes	65.4836	0.0598913	yes	64.7347	0.065	yes	41.6763	0.0656545	yes	51.7709	0.0655779	yes		loss of function
ENSG00000076928;A3:19:42409413-42409742:42409413-42409912:+	ENSG00000076928	ARHGEF1	A3	19	+	42409313	42410012	96.6225	0.0811	yes	65.4836	0.0841304	yes	64.7347	0.085051	yes	41.6763	0.082356	no	51.7709	0.0623618	yes		loss of function
ENSG00000076928;MX:19:42408535-42409101:42409188-42409912:42408535-42409327:42409413-42409912:+	ENSG00000076928	ARHGEF1	MX	19	+	42408435	42410012	96.6225	0.55085	yes	65.4836	0.550326	yes	64.7347	0.543469	yes	41.6763	0.542408	yes	51.7709	0.557286	yes		gain of function
ENSG00000076928;RI:19:42396096:42396194-42396402:42396444:+	ENSG00000076928	ARHGEF1	RI	19	+	42396096	42396444	96.6225	0.0978	yes	65.4836	0.095163	yes	64.7347	0.0970408	yes	41.6763	0.0949215	yes	51.7709	0.0705528	yes		loss of function
ENSG00000076928;SE:19:42398620-42398699:42398734-42399422:+	ENSG00000076928	ARHGEF1	SE	19	+	42398520	42399522	96.6225	0.9464	yes	65.4836	0.942283	yes	64.7347	0.943571	yes	41.6763	0.935602	yes	51.7709	0.93799	yes		modified protein
ENSG00000076928;SE:19:42400555-42401464:42401475-42402095:+	ENSG00000076928	ARHGEF1	SE	19	+	42400455	42402195	96.6225	0.69705	yes	65.4836	0.710219	yes	64.7347	0.711939	yes	41.6763	0.67	yes	51.7709	0.671709	yes		modified protein
ENSG00000076928;SE:19:42400555-42402095:42402262-42402591:+	ENSG00000076928	ARHGEF1	SE	19	+	42400455	42402691	96.6225	0.6224	yes	65.4836	0.703152	yes	64.7347	0.669031	yes	41.6763	0.667906	yes	51.7709	0.674444	yes		modified protein
ENSG00000076928;SE:19:42410177-42410609:42410772-42410855:+	ENSG00000076928	ARHGEF1	SE	19	+	42410077	42410955	96.6225	0.91855	yes	65.4836	0.905978	yes	64.7347	0.900663	yes	41.6763	0.877592	yes	51.7709	0.877387	yes		modified protein
ENSG00000076944;A3:19:7704693-7705584:7704693-7705626:+	ENSG00000076944	STXBP2	A3	19	+	7704593	7705726	228.599	0.7479	yes	167.847	0.726413	yes	166.96	0.748418	yes	120.031	0.686223	yes	159.479	0.642176	yes		modified protein
ENSG00000076944;A3:19:7710192-7711058:7710192-7711135:+	ENSG00000076944	STXBP2	A3	19	+	7710092	7711235	228.599	0.1778	yes	167.847	0.152011	yes	166.96	0.140102	yes	120.031	0.156702	yes	159.479	0.242663	yes		loss of function
ENSG00000076944;AF:19:7701767:7701921-7703612:7702005:7702072-7703612:+	ENSG00000076944	STXBP2	AF	19	+	7701767	7703712	228.599	0.055	yes	167.847	0.0781522	yes	166.96	0.07	yes	120.031	0.0945026	yes	159.479	0.121658	yes		modified protein
ENSG00000076944;AL:19:7712133-7712240:7712341:7712133-7712611:7712759:+	ENSG00000076944	STXBP2	AL	19	+	7712033	7712759	228.599	0.1503	yes	167.847	0.166413	yes	166.96	0.170204	yes	120.031	0.158272	yes	159.479	0.170302	yes		gain of function
ENSG00000076944;RI:19:7712048:7712133-7712240:7712397:+	ENSG00000076944	STXBP2	RI	19	+	7712048	7712397	228.599	0.13665	yes	167.847	0.168913	yes	166.96	0.17699	yes	120.031	0.155812	yes	159.479	0.0843216	yes		loss of function
ENSG00000076944;SE:19:7705889-7706591:7706739-7706920:+	ENSG00000076944	STXBP2	SE	19	+	7705789	7707020	228.599	0.9498	yes	167.847	0.949457	yes	166.96	0.949235	yes	120.031	0.946702	yes	159.479	0.943769	yes		gain of function
[truncated: 14,470 more rows]

## Sheet: b. Differential splicing 
Supplementary Data 2b. Differential splicing upon stimulation
Legend
[truncated: 16,182 more rows]

## Sheet: c. DSG & DEG
Supplementary Data 2c. Comparison of differentially spliced genes and differentially expressed genes in response to stimulation
[truncated: 4,745 more rows]

[truncated: 1 more sheets: d. Noisy splicing]
