# Supplementary material for: Defining the genetic and evolutionary architecture of alternative splicing in response to infection
Source: Nat Commun. 2019 Apr 11;10:1671. doi: 10.1038/s41467-019-09689-7 (PMC6459842; doi:10.1038/s41467-019-09689-7)
Supplement: Supplementary file 7 — Supplementary Data 3 [file 41467_2019_9689_MOESM7_ESM.xlsx]

## Sheet: a. sQTL
Supplementary Data 3a. List of detected sQTLs
Legend
DAF: derived allele frequency
AFB: Africans
EUB: Europeans
a Alternative splicing event is considered as detected (alternatively spliced) when gene FPKM>10 and 0.05<PSI<0.95 .
b When multiple SNPs are in perfect LD, a randomly selected SNP is reported as the sQTL peak SNP.
c Distance between sQTL peak SNP and event boundaries. Distance is negative when the peak SNP is upstream of the AS event, positive when the peak SNP is downstream of the AS event and equal to 0 when it falls within the boundaries of the AS event.
d Minor allele frequency is mentionned in () when the ancestral/derived state of the SNP was not available.
e Effect size (β) corresponds to the effect of one copy of the derived allele on the percentage spliced in (PSI values).
f p-value and effect size are grayed when the AS event does not pass the threshold of detection in that condition. n.s. : not significant (p > 0.05).
g sQTL where the peak SNP falls within 300 bp of a known splice site are annotated as exonic or intronic based exon annotations from on Ensembl 70. They are considered deleterious when the Spidex absolute Z value is greater than 2.
h For each sQTL, splice regulatory elements (ie. donor/acceptor site, splice site flanks, and branchpoints) that overlap the peak SNP are reported. Donor/acceptor site are defined as the 2bp immediately flanking the exon. Splice site flank are defined as the region located between 3bp and 10 bp away from the exon boundary. Branch point are defined as the region located between 18 and 39 bp upstre…
i For each sQTL, we report the names of splicing factors that are predicted to bind pre-mRNAs at the position of the peak SNP. RNA binding of splicing factors is predicted using HOMER, based on motifs of RNA binding proteins from (Ray et al, 2013)
j For each sQTL, we report the consequence of the associated AS event on protein-coding potential of the transcript. AS events are annotated as ‘modified protein’ if both isoforms are associated to a protein-coding transcript, ‘loss/gain of function’ if only one of the isoforms is associated to a protein-coding transcript, and ‘non-coding’ if both isoforms are non-coding.
																			NSf			LPSf			Pam3CSK4f			R848f			IAVf
Alternative splicing event ID	Gene symbol	Event type	Alternatively spliceda NS	Alternatively spliceda LPS	Alternatively spliceda Pam3CSK4	Alternatively spliceda R848	Alternatively spliceda IAV	Is immune gene (GO:0006955)		Condition where the sQTL is the most significant	sQTL peak SNPb	Associated p-value	Peak SNP position (bp)	Distancec from AS event (bp)		DAFAFBd	DAFEUBd		p-value	sQTL effect size (β)e	sQTL effect size (R2)	p-value	sQTL effect size (β)e	sQTL effect size (R2)	p-value	sQTL effect size (β)e	sQTL effect size (R2)	p-value	sQTL effect size (β)e	sQTL effect size (R2)	p-value	sQTL effect size (β)e	sQTL effect size (R2)		Predicted effect on splicingg	Splice Regulatory Elementh	Overlapping motif of RNA binding proteinh	Overlapping regulatory element		coding consequencej
ENSG00000143337;A3:1:179853904-179858445:179853904-179858448:+	TOR1AIP1	A3	yes	yes	yes	yes	yes	no		IAV	rs2245425	1.61148e-69	179858444	0		0.44	0.645		2.00711e-68	-0.366811	0.788711	2.72673e-61	-0.352776	0.779279	4.80562e-65	-0.355294	0.778237	3.18368e-61	-0.344635	0.766055	1.61148e-69	-0.358967	0.795723		intronic deleterious	donor site		none		modified protein
ENSG00000181381;A3:4:169317278-169321977:169317275-169321977:-	DDX60L	A3	yes	yes	yes	yes	yes	no		IAV	rs3857035	2.64287e-69	169317279	0		0.345	0.62		6.79108e-62	-0.389252	0.75382	7.96254e-61	-0.40864	0.776646	7.65903e-64	-0.402014	0.771773	5.14248e-65	-0.430339	0.786834	2.64287e-69	-0.418498	0.794687		intronic deleterious	donor site		none		modified protein
ENSG00000181381;SE:4:169296675-169298879:169298994-169299505:-	DDX60L	SE	yes	yes	yes	yes	yes	no		R848	rs2046770	2.45163e-31	169298000	0		0.545	0.68		9.87264e-25	-0.0699014	0.414307	8.79351e-28	-0.0740923	0.482853	5.68645e-29	-0.0751666	0.47615	2.45163e-31	-0.0766127	0.513942	1.42731e-27	-0.0745216	0.453351		none			none		loss of function
ENSG00000181381;SE:4:169393960-169397147:169397271-169401528:-	DDX60L	SE	yes	yes	yes	yes	yes	no		R848	rs4692942	1.73224e-18	169397160	0		0.205	0.19		2.00258e-11	-0.0431859	0.203817	3.25035e-14	-0.0465097	0.272191	9.68906e-16	-0.0507741	0.283802	1.73224e-18	-0.0477741	0.335756	4.41238e-09	-0.0370101	0.160859		none			Promoter Flanking Region		modified protein
ENSG00000181381;AL:4:169383082:169383191-169392898:169391855:169391988-169392898:-	DDX60L	AL	yes	yes	yes	yes	yes	no		NS	rs56999040	3.14724e-08	169399476	-6478		0.085	0.17		3.14724e-08	-0.0327226	0.143692	5.69093e-07	-0.0312827	0.128831	5.46511e-05	-0.0257844	0.0807234	2.66393e-05	-0.0298462	0.0893953	1.56121e-07	-0.0354754	0.130733		none			Promoter Flanking Region		gain of function
ENSG00000164308;A5:5:96235949-96237210:96235893-96237210:+	ERAP2	A5	no	no	no	no	yes	no		IAV	rs2927608	1.73265e-66	96252432	15122		0.54	0.445		2.73382e-09	-0.0714368	0.164073	0.00167899	-0.0385124	0.0529495	n.s.	n.s.	n.s.	2.48947e-10	-0.093269	0.191544	1.73265e-66	-0.328553	0.780617		none			none		loss of function
ENSG00000164308;A5:5:96245513-96248341:96245468-96248341:+	ERAP2	A5	no	no	no	no	yes	no		IAV	rs2548540	1.29535e-56	96230178	-15190		0.46	0.515		1.84908e-25	0.122069	0.424108	1.91443e-19	0.111346	0.361738	5.8028e-13	0.0823019	0.235563	1.23881e-26	0.139056	0.45494	1.29535e-56	0.175238	0.723273		none		FXR2	none		loss of function
ENSG00000164308;AF:5:96215268:96215964-96219496:96216637:96217184-96219496:+	ERAP2	AF	no	no	no	no	yes	no		IAV	rs11135483	1.10541e-21	96221565	1969		0.46	0.555		3.96066e-16	-0.0491716	0.285356	1.04777e-18	-0.0411016	0.349772	4.14806e-12	-0.0356219	0.220128	2.2829e-14	-0.052815	0.266247	1.10541e-21	-0.0457998	0.372911		none		PCBP1	none		modified protein
ENSG00000164308;SE:5:96219634-96222359:96222493-96224889:+	ERAP2	SE	no	no	no	no	yes	no		IAV	rs2247650	4.1966e-08	96229750	4761		0.46	0.52		n.s.	n.s.	n.s.	n.s.	n.s.	n.s.	n.s.	n.s.	n.s.	1.46707e-07	-0.0352973	0.136446	4.1966e-08	-0.035974	0.141932		none			Promoter Flanking Region		modified protein
ENSG00000188676;SE:8:39847357-39862846:39862897-39871084:+	IDO2	SE	no	no	no	no	yes	no		IAV	rs10109853	1.27561e-63	39862881	0		0.325	0.495		n.s.	n.s.	n.s.	1.86271e-09	-0.0917236	0.180588	1.35072e-11	-0.100915	0.210727	7.74882e-18	-0.128096	0.325214	1.27561e-63	-0.225817	0.765308		exonic deleterious			none		gain of function
ENSG00000089127;AL:12:113355505-113356402:113357015:113355505-113357194:113357708:+	OAS1	AL	yes	yes	yes	yes	yes	yes		NS	rs10774671	1.7397e-63	113357193	0		0.33	0.69		1.7397e-63	-0.167741	0.76282	5.93887e-59	-0.167804	0.76573	1.14372e-61	-0.172208	0.759606	1.23496e-58	-0.165865	0.750722	8.76081e-63	-0.165113	0.760643		none	acceptor site		none		modified protein
ENSG00000089127;AL:12:113355505-113357194:113357708:113355505-113369683:113369990:+	OAS1	AL	no	no	no	no	yes	yes		IAV	rs10774671	5.1431e-46	113357193	0		0.33	0.69		7.87325e-39	0.0156843	0.578059	2.60559e-28	0.0145075	0.489718	7.5756e-23	0.0184846	0.394351	3.61342e-39	0.0125487	0.59852	5.1431e-46	0.101464	0.645054		none	acceptor site		none		modified protein
ENSG00000089127;AL:12:113355505-113356402:113357015:113355505-113369683:113369990:+	OAS1	AL	yes	yes	yes	yes	yes	yes		IAV	rs10774671	7.15322e-33	113357193	0		0.33	0.69		2.01613e-20	-0.0760668	0.352807	1.78734e-16	-0.0792485	0.312266	1.67539e-18	-0.0770386	0.328902	3.54037e-23	-0.0847318	0.407161	7.15322e-33	-0.175651	0.517033		none	acceptor site		none		modified protein
ENSG00000089127;A3:12:113346629-113348856:113346629-113348903:+	OAS1	A3	no	no	yes	no	no	yes		Pam3CSK4	rs6489867	1.04238e-08	113363550	14547		0.73	0.68		1.93103e-10	-0.00934102	0.18571	2.33919e-10	-0.00876032	0.198699	1.04238e-08	-0.0134213	0.155866	5.84087e-18	-0.0105481	0.327215	1.49568e-21	-0.0108778	0.370992		none			none		gain of function
ENSG00000160991;MX:7:102074108-102076672:102076780-102086960:102074108-102079391:102079628-102086960:+	ORAI2	MX	yes	yes	no	no	yes	no		NS	rs12669274	2.02512e-61	102076562	0		0.645	0.475		2.02512e-61	-0.085602	0.751072	3.32058e-34	-0.0738253	0.560488	1.33241e-38	-0.0802853	0.583301	1.07752e-29	-0.0731227	0.494084	4.14334e-44	-0.08116	0.628819		intronic			none		loss of function
ENSG00000160991;SE:7:102074108-102076672:102076780-102079391:+	ORAI2	SE	yes	yes	no	no	yes	no		NS	rs12669274	6.74111e-16	102076562	0		0.645	0.475		6.74111e-16	-0.0224377	0.281543	5.54385e-07	-0.0178458	0.129074	0.00138908	-0.01054	0.0514613	n.s.	n.s.	n.s.	0.000182561	-0.0144304	0.0688043		intronic			none		modified protein
ENSG00000140105;SE:14:100835595-100840473:100840581-100841620:-	WARS	SE	yes	yes	yes	yes	yes	no		IAV	rs941928	8.31436e-59	100840596	0		0.445	0.21		8.79787e-57	0.247268	0.722547	2.99255e-56	0.274098	0.749037	4.07806e-57	0.295438	0.731999	9.02763e-58	0.289714	0.745385	8.31436e-59	0.290697	0.737175		none	branchpoint		Promoter		modified protein
ENSG00000140105;SE:14:100828258-100835424:100835595-100841620:-	WARS	SE	yes	yes	yes	no	yes	no		IAV	rs10438234	1.22869e-32	100826260	1898		0.43	0.21		0.0247029	0.00467349	0.0252225	n.s.	n.s.	n.s.	n.s.	n.s.	n.s.	0.0326838	0.00241075	0.0239159	1.22869e-32	0.0128504	0.514372		none	donor flank	MBNL1	none		modified protein
ENSG00000140105;MX:14:100828258-100835424:100835595-100842597:100828258-100841620:100841743-100842597:-	WARS	MX	yes	yes	yes	yes	yes	no		Pam3CSK4	rs941928	1.04359e-26	100840596	0		0.445	0.21		3.19556e-08	-0.0109643	0.143564	2.69236e-12	-0.0127692	0.236457	1.04359e-26	-0.0191779	0.447263	3.71825e-11	-0.0102303	0.207365	5.11367e-06	0.00415502	0.100466		none	branchpoint		Promoter		modified protein
ENSG00000140105;A3:14:100841743-100842597:100841687-100842597:-	WARS	A3	yes	yes	yes	yes	yes	no		IAV	rs7143006	1.01407e-22	100841700	0		0.255	0.21		4.97633e-08	0.0417445	0.139825	1.78104e-13	0.0595851	0.258618	1.17744e-15	0.0670925	0.282375	1.12565e-16	0.0765459	0.305983	1.01407e-22	0.0669769	0.387875		none			Promoter		modified protein
ENSG00000140105;AF:14:100841743-100841848:100842081:100841743-100842597:100842624:-	WARS	AF	yes	yes	yes	yes	yes	no		LPS	rs941928	1.62589e-09	100840596	1047		0.445	0.21		5.40278e-08	0.0692466	0.13913	1.62589e-09	0.0727384	0.181785	4.9955e-07	0.0522529	0.12248	1.53056e-07	0.044406	0.13607	1.86772e-05	0.0235303	0.0890554		none	branchpoint		Promoter		modified protein
ENSG00000140105;MX:14:100828258-100831812:100831913-100835424:100828258-100832291:100832404-100835424:-	WARS	MX	yes	yes	yes	yes	yes	no		Pam3CSK4	rs4905950	4.43049e-07	100795630	32528		0.61	0.78		n.s.	n.s.	n.s.	1.94265e-05	0.0462438	0.095684	4.43049e-07	0.058495	0.123531	0.000529409	0.0343974	0.0617424	0.0104291	0.0206277	0.0328395		intronic			none		loss of function
ENSG00000166927;SE:11:60150761-60152561:60152695-60154190:+	MS4A7	SE	yes	yes	yes	yes	yes	no		NS	rs950803	8.85733e-59	60152563	0		0.455	0.655		8.85733e-59	-0.266113	0.735208	2.21536e-51	-0.257041	0.715914	1.14111e-44	-0.24006	0.639358	5.43335e-41	-0.233094	0.616015	3.54862e-47	-0.23528	0.654596		exonic		ENOX1	none		modified protein
ENSG00000166927;SE:11:60157069-60160158:60160259-60161260:+	MS4A7	SE	yes	yes	yes	no	yes	no		NS	rs4938939	1.39585e-13	60160838	0		0.335	0.3		1.39585e-13	-0.0132481	0.242225	4.46238e-08	-0.0100657	0.152179	1.83858e-08	-0.0101513	0.151035	0.0115071	-0.00438478	0.0333133	4.50754e-07	-0.00948207	0.121614		none			none		gain of function
ENSG00000166927;SE:11:60150761-60154190:60154246-60156863:+	MS4A7	SE	yes	no	no	no	no	no		NS	rs950802	2.64308e-11	60152584	0		0.445	0.32		2.64308e-11	-0.010164	0.20162	5.31613e-07	-0.00747234	0.129462	6.28983e-05	-0.00590655	0.0794568	0.00864327	-0.00425664	0.0359252	0.000177032	-0.00702801	0.0690785		exonic deleterious		HNRPLL/RBM46	none		modified protein
ENSG00000166927;AL:11:60157069-60160158:60160259:60157069-60161260:60161450:+	MS4A7	AL	yes	yes	yes	yes	yes	no		NS	rs955017	1.4293e-09	60173918	12468		0.395	0.345		1.4293e-09	0.0126563	0.169413	3.52537e-06	0.0110739	0.111811	0.000243928	0.00912999	0.0672117	n.s.	n.s.	n.s.	n.s.	n.s.	n.s.		none			none		loss of function
ENSG00000140400;RI:15:75650803:75650959-75651045:75651149:-	MAN2C1	RI	yes	yes	yes	yes	yes	no		NS	rs28610581	9.03377e-59	75812474	-161325		0.575	0.28		9.03377e-59	0.249599	0.735155	4.66758e-54	0.255271	0.734623	2.26985e-56	0.255509	0.727186	7.52051e-49	0.224994	0.683184	1.3658e-47	0.219013	0.657942		none	donor flank		none		loss of function
ENSG00000140400;A3:15:75651532-75651669:75651494-75651669:-	MAN2C1	A3	yes	yes	yes	yes	yes	no		NS	rs7163907	9.26839e-15	75845097	-193328		0.58	0.275		9.26839e-15	-0.0620857	0.262466	1.39726e-08	-0.0491637	0.162659	3.68717e-05	-0.0356497	0.0842658	4.09483e-11	-0.0674298	0.206569	6.06164e-05	-0.0334081	0.07862		none			none		modified protein
ENSG00000140400;A3:15:75660539-75660824:75660500-75660824:-	MAN2C1	A3	yes	no	no	yes	yes	no		NS	rs74026516	5.39659e-11	75876605	-215681		0.605	0.28		5.39659e-11	0.0156852	0.195941	0.000147886	0.0108887	0.0762997	4.24678e-06	0.0138722	0.103595	2.29296e-05	0.0159135	0.0907739	1.74748e-09	0.0219356	0.16854		none			Enhancer		modified protein
ENSG00000140400;A3:15:75651779-75651961:75651766-75651961:-	MAN2C1	A3	yes	yes	yes	yes	yes	no		IAV	rs12910672	8.26765e-11	75922697	-270636		0.63	0.28		0.000696071	-0.0164972	0.0565802	n.s.	n.s.	n.s.	0.000125742	-0.0204708	0.0732045	0.0121653	-0.0146794	0.032807	8.26765e-11	-0.0301583	0.19341		none			none		modified protein
ENSG00000140400;RI:15:75648947:75649026-75649134:75649243:-	MAN2C1	RI	yes	yes	yes	yes	yes	no		NS	rs28610581	8.6503e-08	75812474	-163231		0.575	0.28		8.6503e-08	-0.0260793	0.135141	4.40643e-07	-0.0252156	0.131199	0.000204427	-0.01899	0.0688103	3.87511e-06	-0.025163	0.107027	1.58332e-05	-0.0224652	0.0905151		none	donor flank		none		loss of function
ENSG00000163932;MX:3:53195444-53199120:53199231-53212420:53195444-53207543:53207624-53212420:+	PRKCD	MX	yes	yes	yes	yes	yes	yes		Pam3CSK4	rs3773725	2.00591e-57	53207516	0		0.67	0.34		4.86659e-56	-0.150564	0.717685	5.07324e-56	-0.170344	0.747567	2.00591e-57	-0.165864	0.733963	6.7811e-56	-0.185412	0.733404	5.97591e-47	-0.136343	0.652756		none	donor flank		none		gain of function
ENSG00000168488;A3:16:28846720-28846867:28846720-28846870:+	ATXN2L	A3	yes	yes	yes	yes	yes	no		NS	rs2008514	8.12801e-57	28825605	-21015		-0.235	-0.435		8.12801e-57	-0.0907746	0.72277	1.2916e-44	-0.0907057	0.662568	1.12169e-49	-0.0910583	0.679939	1.16774e-39	-0.0884828	0.603305	1.30411e-33	-0.081629	0.525313		none		DAZAP1/HNRNPA1	none		modified protein
ENSG00000168488;RI:16:28846599:28846720-28846870:28847079:+	ATXN2L	RI	yes	yes	yes	yes	yes	no		NS	rs11859512	6.83277e-13	28871853	24774		0.23	0.435		6.83277e-13	-0.0126203	0.230131	1.56755e-11	-0.0148753	0.221756	7.55377e-11	-0.0131489	0.196834	6.63324e-07	-0.0126192	0.122977	6.40248e-06	-0.0104192	0.0984922		none			none		loss of function
ENSG00000137959;SE:1:79086256-79093591:79094078-79094636:+	IFI44L	SE	yes	yes	yes	yes	yes	yes		IAV	rs1333973	1.04774e-56	79094081	0		0.765	0.68		1.61081e-56	-0.232073	0.720837	5.02351e-50	-0.202724	0.705944	3.44104e-40	-0.174937	0.598756	2.98504e-53	-0.195301	0.715561	1.04774e-56	-0.21615	0.723871		intronic deleterious	donor flank	BRUNOL4/RBM5	none		modified protein
ENSG00000145545;SE:5:6633982-6644921:6645422-6651955:+	SRD5A1	SE	yes	yes	yes	yes	yes	no		NS	rs248805	6.37171e-55	6645016	0		0.71	0.45		6.37171e-55	-0.0926978	0.710214	3.88864e-48	-0.0948102	0.691469	7.14136e-43	-0.0862585	0.623589	5.98654e-49	-0.102241	0.683951	1.0785e-49	-0.118163	0.674417		none		ANKHD1	none		modified protein
ENSG00000059378;SE:7:139726148-139727076:139727206-139728413:-	PARP12	SE	yes	yes	yes	yes	yes	no		IAV	rs2286196	6.56326e-55	139727135	0		0.315	0.255		1.72834e-50	-0.0798477	0.678577	1.04858e-38	-0.0571295	0.607913	5.30404e-38	-0.0516391	0.57731	5.40204e-41	-0.0443721	0.616039	6.56326e-55	-0.068569	0.711961		exonic deleterious		MSI1/PTBP1/RBM28/RBM41/SRSF10	none		modified protein
ENSG00000185499;A3:1:155162101-155162577:155162074-155162577:-	MUC1	A3	no	no	no	no	yes	no		IAV	rs4072037	1.09513e-54	155162067	0		0.255	0.495		0.0172637	-0.00656433	0.0283021	n.s.	n.s.	n.s.	n.s.	n.s.	n.s.	0.000129758	0.0472764	0.074782	1.09513e-54	0.284918	0.710452		exonic deleterious			none		modified protein
ENSG00000196735;AL:6:32610561-32610729:32611049:32610561-32611070:32611429:+	HLA-DQA1	AL	yes	yes	yes	yes	yes	yes		IAV	rs17612928	4.02099e-54	32620976	9547		-0.43	-0.555		1.59205e-43	0.268542	0.621816	5.5756e-38	0.232799	0.600624	2.37955e-37	0.227106	0.570703	5.79297e-42	0.233305	0.625035	4.02099e-54	0.294202	0.706583		none			none		modified protein
ENSG00000196735;SE:6:32610030-32610387:32610561-32610729:+	HLA-DQA1	SE	no	no	no	yes	no	yes		R848	rs9272617	9.76215e-11	32607926	-2004		-0.595	-0.4		5.69128e-07	0.0144559	0.11903	2.30865e-05	0.00844938	0.0940433	4.52744e-07	0.0156566	0.123341	9.76215e-11	0.0241014	0.199368	2.88409e-05	0.012403	0.0852105		none			none		modified protein
ENSG00000166928;SE:11:60170534-60173362:60173460-60182910:+	MS4A14	SE	yes	yes	no	no	yes	no		IAV	rs74733740	9.5157e-53	60165353	-5081		0.45	0.675		9.71315e-29	-0.0372081	0.466338	1.67726e-28	-0.043305	0.492182	5.72665e-29	-0.0562527	0.476112	7.09742e-23	-0.0663683	0.402796	9.5157e-53	-0.0937473	0.696955		exonic		RBM46	none		modified protein
ENSG00000166928;SE:11:60170534-60172019:60172139-60182910:+	MS4A14	SE	yes	yes	yes	yes	yes	no		IAV	rs3217518	8.95579e-22	60165352	-5082		-0.55	-0.33		1.23351e-12	0.0304345	0.225588	6.30196e-12	0.0328464	0.229392	3.12517e-14	0.0405476	0.257967	5.28463e-11	0.0402756	0.204461	8.95579e-22	0.0594932	0.374244		none		RBM46	none		modified protein
ENSG00000166928;SE:11:60165453-60167877:60167927-60170385:+	MS4A14	SE	yes	yes	yes	yes	no	no		Pam3CSK4	rs200819636	3.18286e-19	60144095	-21258		0.58	0.655		0.00145068	0.00955268	0.0500603	3.81251e-09	0.0242001	0.174253	3.18286e-19	0.0402865	0.340223	4.45532e-13	0.0486671	0.243096	4.57582e-09	0.0146953	0.160556		none		ENOX1/HNRNPL/IGF2BP2/IGF2BP3	Enhancer		modified protein
ENSG00000166928;AL:11:60170534-60173362:60173389:60170534-60182910:60185161:+	MS4A14	AL	yes	yes	no	no	yes	no		LPS	rs7944025	7.28827e-08	60142538	-27896		0.46	0.345		0.00608562	-0.0146933	0.037391	7.28827e-08	-0.0313	0.147718	3.98525e-11	-0.0338402	0.20202	2.19036e-09	-0.0379625	0.173107	0.00755115	-0.0139456	0.0356757		none			none		modified protein
ENSG00000266714;A3:17:73588382-73588509:73588382-73588545:+	MYO15B	A3	yes	no	no	no	no	no		NS	rs736521	4.79396e-51	73588542	0		0.68	0.74		4.79396e-51	-0.298925	0.682732	6.58152e-33	-0.234015	0.545797	2.97892e-27	-0.201958	0.45435	3.88424e-09	-0.0958116	0.16819	1.42342e-27	-0.191233	0.453366		none		MBNL1	none		loss of function
ENSG00000266714;A3:17:73587793-73587894:73587793-73588058:+	MYO15B	A3	yes	yes	yes	no	no	no		NS	rs736522	1.56564e-40	73588058	0		0.085	0.345		1.56564e-40	0.186803	0.59447	5.13127e-29	0.176186	0.498749	1.64207e-28	0.176501	0.470396	1.45738e-22	0.155106	0.398248	3.93474e-29	0.196593	0.472902		none			CTCF Binding Site		loss of function
ENSG00000266714;SE:17:73602102-73603014:73603084-73606247:+	MYO15B	SE	yes	yes	yes	yes	yes	no		NS	rs820142	6.63164e-10	73609112	2765		0.26	0.46		6.63164e-10	0.0907445	0.175698	6.18821e-09	0.0890437	0.169945	7.7013e-06	0.0717855	0.0982951	4.2772e-05	0.063699	0.0850357	3.38694e-09	0.0907097	0.163058		none			none		loss of function
ENSG00000266714;A3:17:73619934-73620029:73619934-73620095:+	MYO15B	A3	yes	yes	yes	yes	yes	no		LPS	rs62089218	1.65803e-08	73584086	-35748		0.12	0.07		6.14317e-06	0.0275025	0.09838	1.65803e-08	0.0462493	0.161121	2.81305e-05	0.0386939	0.0866979	0.00133612	0.0334396	0.0531509	0.00325094	0.0241603	0.043129		none		ESRP2	Promoter		no coding consequence
ENSG00000266714;A3:17:73611419-73611584:73611419-73611604:+	MYO15B	A3	yes	yes	yes	no	yes	no		NS	rs62089226	3.19589e-08	73586327	-24992		0.8	0.93		3.19589e-08	-0.0225625	0.143563	0.000297362	-0.024588	0.0695931	0.000323197	-0.021464	0.0646644	6.81753e-05	-0.0293303	0.0807339	3.2141e-06	-0.0338703	0.104536		none		QKI	none		no coding consequence
ENSG00000111331;A3:12:113402213-113403549:113402213-113403702:+	OAS3	A3	yes	yes	yes	yes	yes	yes		IAV	rs2240188	2.4103e-50	113403684	0		0.46	0.26		1.04201e-23	0.0383382	0.400241	6.84825e-28	0.0372953	0.484272	5.50143e-22	0.0404372	0.381892	5.05483e-46	0.0392124	0.660479	2.4103e-50	0.0393958	0.679354		exonic	acceptor flank	SAMD4A	none		modified protein
ENSG00000129667;A3:17:74476023-74477457:74475936-74477457:-	RHBDF2	A3	yes	yes	yes	yes	yes	no		R848	rs3826287	4.33683e-50	74476045	0		0.285	0.485		1.48994e-37	0.0484054	0.565311	8.09906e-41	0.0521192	0.628388	1.12475e-45	0.0508396	0.647904	4.33683e-50	0.0508069	0.692652	1.01319e-44	0.0580787	0.634108		intronic		RBM46	none		modified protein
ENSG00000089041;RI:12:121614950:121615015-121615100:121615249:+	P2RX7	RI	yes	yes	yes	yes	yes	yes		LPS	rs1718119	7.72299e-50	121615103	0		0.455	0.605		9.78036e-49	-0.189138	0.665143	7.72299e-50	-0.209008	0.704543	2.80047e-49	-0.206251	0.676891	1.5042e-48	-0.213262	0.68084	1.40898e-44	-0.210874	0.632876		exonic	branchpoint		none		loss of function
ENSG00000089041;A3:12:121598777-121600074:121598777-121600227:+	P2RX7	A3	yes	yes	yes	yes	yes	yes		Pam3CSK4	rs208293	6.96477e-12	121600180	0		0.84	0.215		1.97254e-10	0.0273342	0.185538	7.83473e-10	0.0198687	0.188191	6.96477e-12	0.0225139	0.216014	1.85459e-08	0.0182206	0.154644	8.49574e-07	0.0240728	0.116129		intronic	acceptor flank	PCBP2/SRSF2	none		loss of function
ENSG00000109323;SE:4:103647840-103674980:103675152-103681875:-	MANBA	SE	yes	yes	yes	no	yes	no		NS	rs223492	5.21276e-49	103675108	0		0.515	0.325		5.21276e-49	-0.152736	0.667273	1.92164e-36	-0.172202	0.584736	7.62038e-36	-0.165961	0.555054	6.31027e-27	-0.167594	0.458812	2.373e-45	-0.194993	0.639479		none	branchpoint		none		loss of function
ENSG00000109323;SE:4:103611928-103612037:103612114-103635595:-	MANBA	SE	yes	yes	yes	no	yes	no		NS	rs150900	1.25137e-22	103625183	0		0.42	0.665		1.25137e-22	0.0668261	0.385047	6.55872e-13	0.0726702	0.248057	3.23572e-13	0.0611251	0.240092	3.35577e-09	0.0733723	0.169447	7.97469e-15	0.0515828	0.264722		none			none		loss of function
ENSG00000169087;AL:3:122478067:122478207-122487548:122480381:122480819-122487548:-	HSPBAP1	AL	yes	no	no	no	yes	no		NS	rs6785814	5.69598e-49	122519257	-31609		0.49	0.225		5.69598e-49	-0.138775	0.666974	5.20508e-39	-0.142271	0.610929	1.30615e-38	-0.128608	0.583387	4.73604e-22	-0.12075	0.390724	n.s.	n.s.	n.s.		none			none		gain of function
ENSG00000196756;SE:20:37049745-37050739:37050888-37055062:-	RP4-564F22.2	SE	no	yes	yes	yes	no	no		Pam3CSK4	rs788343	9.57864e-49	37059070	-3908		0.42	0.16		1.60581e-41	-0.240905	0.603717	2.3002e-41	-0.249237	0.633512	9.57864e-49	-0.267619	0.67275	1.0566e-40	-0.244345	0.613294	7.24978e-15	-0.141626	0.265425		none			none		no coding consequence
ENSG00000196756;A5:20:37063269-37063670:37063269-37063840:-	RP4-564F22.2	A5	no	yes	yes	no	no	no		Pam3CSK4	rs1578462	5.43258e-21	37063671	0		0.01	0.525		2.11617e-18	0.13266	0.321855	8.97004e-14	0.102286	0.26412	5.43258e-21	0.142733	0.367193	8.39038e-14	0.119353	0.256188	n.s.	n.s.	n.s.		none			none		no coding consequence
ENSG00000196756;AF:20:37055146-37056323:37057973:37055146-37059684:37059709:-	RP4-564F22.2	AF	no	yes	yes	yes	no	no		Pam3CSK4	rs3752278	1.39034e-14	37050817	4229		0.5	0.16		7.44309e-09	0.0852296	0.155768	6.09584e-11	0.0954823	0.210246	1.39034e-14	0.103019	0.264068	5.02128e-10	0.0914988	0.185635	0.0251976	0.0356127	0.0251788		none		TARDBP	none		no coding consequence
ENSG00000198431;SE:12:104682818-104684771:104684882-104705068:+	TXNRD1	SE	no	yes	yes	yes	yes	no		R848	rs11111987	4.94798e-47	104698582	0		0.34	0.575		1.01707e-40	-0.017055	0.596238	9.72842e-43	-0.028201	0.646082	1.08064e-42	-0.0306139	0.621972	4.94798e-47	-0.0359502	0.668764	4.68132e-42	-0.0237593	0.61051		none		ZC3H14	none		modified protein
ENSG00000198431;AF:12:104682496:104682818-104705068:104703569:104703877-104705068:+	TXNRD1	AF	no	yes	yes	yes	yes	no		Pam3CSK4	rs7974725	2.37706e-18	104684288	0		0.705	0.78		3.34255e-09	0.00506003	0.162412	1.39333e-13	0.00950145	0.260592	2.37706e-18	0.0108191	0.326494	5.67704e-13	0.0132429	0.241178	0.00664319	0.00563831	0.0368044		none			Promoter		modified protein
ENSG00000145107;SE:3:196051311-196053826:196053903-196054261:-	TM4SF19	SE	yes	yes	yes	yes	yes	no		NS	rs61615159	6.02448e-47	196048593	2618		0.505	0.465		6.02448e-47	0.0624178	0.650851	6.34494e-33	0.0518912	0.54598	3.96906e-31	0.0422914	0.502283	4.84592e-18	0.0248148	0.328534	5.26189e-23	0.0487685	0.391924		none			none		modified protein
ENSG00000119725;SE:14:74387808-74388769:74388909-74390098:+	ZNF410	SE	yes	yes	yes	yes	yes	no		NS	rs17782281	6.48752e-47	74391363	1165		0.175	0.445		6.48752e-47	0.138814	0.650589	1.68889e-35	0.113109	0.574672	3.01388e-42	0.120707	0.61794	8.52028e-33	0.100155	0.530932	2.72655e-28	0.117194	0.46245		intronic		FXR2/RBM45	none		modified protein
ENSG00000140379;SE:15:80253516-80259979:80260034-80263042:-	BCL2A1	SE	yes	yes	yes	yes	yes	no		R848	rs8026803	8.1447e-47	80260014	0		0.635	0.735		5.37213e-25	-0.0529321	0.417886	9.61199e-40	-0.0664931	0.618109	1.16153e-43	-0.068275	0.630595	8.1447e-47	-0.0765139	0.667004	5.6504e-25	-0.0523938	0.419197		exonic deleterious		BRUNOL4/BRUNOL5/HNRNPL/HNRPLL/RBM24	none		modified protein
ENSG00000127507;A3:19:14866689-14867050:14866656-14867050:-	EMR2	A3	yes	yes	yes	yes	no	no		Pam3CSK4	rs2335221	6.41261e-46	14871715	-4565		0.625	0.3		1.03749e-41	-0.114454	0.605467	5.64892e-43	-0.116666	0.648199	6.41261e-46	-0.104923	0.649945	2.50295e-40	-0.103471	0.609737	7.17406e-30	-0.119363	0.481927		none			none		modified protein
ENSG00000127507;SE:19:14876616-14877790:14877921-14883154:-	EMR2	SE	yes	yes	yes	yes	no	no		Pam3CSK4	rs9305048	2.02661e-32	14879034	0		0.685	0.585		8.07066e-28	-0.0684625	0.454814	1.0012e-24	-0.067478	0.44132	2.02661e-32	-0.0664854	0.517322	4.01884e-25	-0.0664408	0.434532	2.53519e-17	-0.0711006	0.306048		none			none		modified protein
ENSG00000127507;SE:19:14865939-14866466:14866689-14867050:-	EMR2	SE	yes	yes	yes	yes	no	no		Pam3CSK4	rs3829680	1.28494e-08	14880806	-13656		0.755	0.58		0.00104467	-0.0160899	0.0529742	0.000154661	-0.0173294	0.0758701	1.28494e-08	-0.0208915	0.154088	0.000195931	-0.0158055	0.0709644	0.00320759	-0.0193665	0.0432482		none			none		modified protein
ENSG00000138378;AL:2:191940953:191941051-192011339:191996217:191996626-192011339:-	STAT4	AL	no	yes	yes	yes	no	no		Pam3CSK4	rs12995923	8.68832e-46	191994100	0		0.455	0.34		0.00178436	0.0121858	0.0482245	7.32547e-35	0.0285729	0.567743	8.68832e-46	0.0319369	0.648843	2.3353e-42	0.0527702	0.628635	1.31539e-05	0.028885	0.0921516		none			none		modified protein
ENSG00000153113;SE:5:96075822-96076449:96076487-96076970:+	CAST	SE	yes	yes	yes	yes	yes	no		NS	rs7724759	8.75157e-46	96076487	0		0.12	0.32		8.75157e-46	-0.340134	0.641247	2.19795e-42	-0.323938	0.642885	1.28681e-42	-0.316745	0.621289	1.27592e-43	-0.332907	0.639927	3.45142e-45	-0.341807	0.638101		exonic deleterious			none		modified protein
ENSG00000153113;AL:5:96011305-96015021:96015336:96011305-96031540:96031998:+	CAST	AL	yes	yes	yes	yes	yes	no		NS	rs13187079	6.55578e-21	96017610	0		0.135	0.24		6.55578e-21	-0.11698	0.360072	1.83218e-10	-0.102387	0.200808	3.88032e-09	-0.0938303	0.164224	3.02863e-17	-0.125775	0.315482	5.43528e-18	-0.127357	0.316732		none			none		gain of function
ENSG00000153113;SE:5:96065429-96066484:96066564-96071876:+	CAST	SE	yes	yes	yes	yes	yes	no		NS	rs151830	2.86335e-16	96057882	-7447		0.46	0.45		2.86335e-16	-0.0182115	0.287673	0.000130838	-0.0114942	0.0774743	3.70902e-06	-0.0143679	0.104798	1.90376e-05	-0.0114065	0.0924824	7.89576e-12	-0.0159898	0.212102		none			none		modified protein
ENSG00000153113;AF:5:96031489:96031611-96058343:96038504:96038619-96058343:+	CAST	AF	yes	yes	yes	yes	yes	no		Pam3CSK4	rs4267886	4.35493e-07	95997266	-34223		0.52	0.22		0.000228843	0.0113446	0.0664622	0.00101993	0.0162783	0.0577406	4.35493e-07	0.0254359	0.123681	0.00305426	0.0187281	0.0454952	0.0208528	0.0105884	0.026809		none		IGF2BP2/IGF2BP3/RBM46	Promoter		modified protein
ENSG00000165119;AF:9:86593367-86595068:86595165:86593367-86595418:86595569:-	HNRNPK	AF	yes	yes	yes	yes	yes	no		NS	rs796004	1.05181e-45	86594798	0		0.47	0.28		1.05181e-45	0.0698758	0.640578	6.00421e-37	0.0800515	0.590025	1.34159e-43	0.0738594	0.630044	2.17927e-44	0.0840467	0.646625	5.49243e-29	0.0669841	0.471116		none		LIN28A/PCBP1/PCBP2/PTBP1	Promoter		modified protein
ENSG00000137965;A5:1:79128602-79129450:79128563-79129450:+	IFI44	A5	yes	yes	yes	yes	yes	no		IAV	rs59610674	2.3944e-44	79126727	-1736		0.42	0.605		3.04624e-35	0.0340404	0.541271	1.73435e-16	0.019236	0.312491	6.63198e-11	0.0201229	0.197892	1.30281e-29	0.0221091	0.493066	2.3944e-44	0.0254207	0.630887		none	donor flank		none		modified protein
ENSG00000137965;A3:1:79115590-79115871:79115590-79116226:+	IFI44	A3	yes	yes	yes	yes	yes	no		IAV	rs2070123	4.60299e-36	79115905	0		0.175	0.055		1.9599e-13	-0.0283643	0.239655	1.15991e-26	-0.0573283	0.467994	1.46748e-19	-0.0639758	0.345437	7.3019e-33	-0.0711866	0.531698	4.60299e-36	-0.0524368	0.551792		exonic			Promoter		modified protein
ENSG00000137965;SE:1:79125168-79126239:79126339-79128389:+	IFI44	SE	yes	yes	yes	yes	yes	no		R848	rs57160941	2.14073e-12	79140322	11833		0.48	0.945		0.000401531	0.010035	0.0614683	5.2539e-07	0.00918335	0.129571	n.s.	n.s.	n.s.	2.14073e-12	0.0113846	0.230592	5.43219e-06	0.00675079	0.0999357		none			none		gain of function
ENSG00000168653;A5:1:39492074-39494395:39492070-39494395:+	NDUFS5	A5	yes	yes	yes	yes	yes	no		NS	rs111409061	3.15497e-44	39501689	7194		-0.585	-0.13		3.15497e-44	-0.189513	0.62797	1.25106e-38	-0.18092	0.607149	3.0581e-41	-0.189451	0.608674	5.64614e-37	-0.187923	0.576416	3.57244e-37	-0.173018	0.563293		none			none		modified protein
ENSG00000269640;A5:19:17516804-17516886:17516796-17516886:+	CTD-2521M24.9	A5	yes	yes	yes	yes	yes	no		IAV	rs28413174	4.24339e-44	17516620	-76		0.32	0.15		1.23307e-31	0.167614	0.501092	1.44598e-32	0.163694	0.541845	2.54568e-28	0.155803	0.467998	5.69774e-39	0.154158	0.596575	4.24339e-44	0.138263	0.628729		none		HNRNPH2/PCBP1/PCBP2	Promoter		no coding consequence
ENSG00000269640;AL:19:17524114-17524945:17525156:17524114-17525200:17525258:+	CTD-2521M24.9	AL	no	no	no	no	yes	no		IAV	rs10420449	1.62473e-10	17525420	162		0.585	0.145		0.000152007	0.0279047	0.070093	1.8136e-10	0.0397315	0.200895	2.1239e-06	0.0396949	0.109739	8.10872e-06	0.0137176	0.100298	1.62473e-10	0.0159986	0.187961		none			none		no coding consequence
ENSG00000269640;AL:19:17517105-17523906:17524003:17517105-17525200:17525813:+	CTD-2521M24.9	AL	yes	yes	yes	yes	yes	no		IAV	rs11668883	1.75672e-07	17527370	1557		0.22	0.83		n.s.	n.s.	n.s.	n.s.	n.s.	n.s.	n.s.	n.s.	n.s.	n.s.	n.s.	n.s.	1.75672e-07	-0.0219678	0.129722		none			none		loss of function
ENSG00000269640;RI:19:17516633:17516796-17516886:17517105:+	CTD-2521M24.9	RI	yes	yes	yes	yes	yes	no		NS	rs139759654	2.90379e-07	17521417	4312		0.36	0.145		2.90379e-07	-0.0339072	0.12481	0.00740574	-0.0156028	0.0387526	n.s.	n.s.	n.s.	n.s.	n.s.	n.s.	0.0200343	0.00522621	0.027155		none			none		no coding consequence
ENSG00000180061;A3:19:55832461-55834016:55832412-55834016:-	TMEM150B	A3	yes	yes	yes	yes	yes	no		NS	rs10412726	1.96712e-43	55832427	0		0.395	0.455		1.96712e-43	0.087229	0.621005	2.05971e-23	0.0768389	0.422486	3.45168e-19	0.0656815	0.339674	2.49432e-27	0.0772397	0.464095	6.40125e-29	0.0651231	0.470294		exonic		RBM5	none		modified protein
ENSG00000180061;SE:19:55831534-55831759:55831826-55831926:-	TMEM150B	SE	yes	yes	yes	yes	yes	no		IAV	rs10420693	6.04685e-08	55830777	657		-0.51	-0.405		n.s.	n.s.	n.s.	0.00149067	0.0119047	0.0540925	0.011687	0.0110773	0.0323286	0.00131005	0.0134296	0.0533336	6.04685e-08	0.0193604	0.13883		none			none		gain of function
ENSG00000173209;RI:2:61412637:61412753-61413581:61413632:+	AHSA2	RI	yes	yes	yes	yes	yes	no		NS	rs67060712	8.31119e-43	61413092	0		-0.29	-0.145		8.31119e-43	-0.104553	0.61543	1.81752e-34	-0.0898235	0.563395	1.03678e-35	-0.074914	0.553637	1.24384e-36	-0.0646373	0.572852	8.42544e-28	-0.080779	0.456265		none	branchpoint	RBM6	none		loss of function
ENSG00000173209;SE:2:61412753-61413115:61413216-61413581:+	AHSA2	SE	no	yes	yes	yes	yes	no		R848	rs67060712	2.11607e-12	61413092	0		-0.29	-0.145		6.00339e-12	-0.0170287	0.213295	2.94806e-11	-0.0209434	0.216422	7.0461e-11	-0.0199091	0.1974	2.11607e-12	-0.0256988	0.230685	5.28443e-08	-0.02973	0.139975		none	branchpoint	RBM6	none		loss of function
ENSG00000103275;A5:16:1362604-1364021:1362559-1364021:+	UBE2I	A5	yes	yes	yes	yes	yes	no		Pam3CSK4	rs8056919	1.20471e-42	1360601	-1858		0.33	0.12		5.2029e-42	-0.245143	0.608216	6.53954e-42	-0.252639	0.638563	1.20471e-42	-0.236823	0.621547	1.13357e-39	-0.23123	0.60343	5.7011e-27	-0.177543	0.445622		none			Promoter		modified protein
ENSG00000101191;A5:20:61545758-61557784:61545758-61557791:-	DIDO1	A5	yes	yes	yes	yes	no	no		NS	rs13040088	4.50572e-42	61549202	0		0.13	0.25		4.50572e-42	-0.249524	0.608786	7.38905e-35	-0.243215	0.567701	7.14024e-40	-0.266303	0.595717	4.2217e-41	-0.280707	0.617042	7.06995e-34	-0.233145	0.528257		none			none		modified protein
ENSG00000101191;AF:20:61545758-61557784:61557821:61545758-61569148:61569304:-	DIDO1	AF	yes	yes	yes	yes	no	no		Pam3CSK4	rs62200158	4.13902e-12	61557906	0		0.15	0.255		3.14074e-10	0.0824186	0.181776	2.98815e-07	0.074462	0.134786	4.13902e-12	0.0935901	0.220145	3.2788e-10	0.0957843	0.189229	2.4373e-06	0.0706499	0.106954		none			Promoter		modified protein
ENSG00000258289;AL:14:65392798-65398856:65401103:65392798-65410017:65410774:+	CHURC1	AL	yes	yes	yes	yes	yes	no		NS	rs10142016	9.38579e-42	65375444	-17254		0.5	0.785		9.38579e-42	0.055237	0.605867	1.46438e-32	0.0571406	0.541782	1.26796e-35	0.0602458	0.552708	1.54603e-39	0.0733561	0.602121	8.20994e-25	0.0510188	0.416995		none		RBM46/SRSF9	none		modified protein
ENSG00000115525;SE:2:86073686-86074505:86074685-86074984:-	ST3GAL5	SE	yes	yes	no	no	yes	no		IAV	rs1518990	2.98722e-41	86079341	-4257		0.795	0.66		9.90872e-38	0.0771083	0.567102	2.96391e-14	0.0655983	0.272921	1.78249e-11	0.0731493	0.208503	1.08465e-07	0.0708252	0.139123	2.98722e-41	0.115993	0.60309		none		CNOT4/MATR3	Promoter Flanking Region		loss of function
ENSG00000115525;AL:2:86075274:86075327-86088304:86079983:86080214-86088304:-	ST3GAL5	AL	yes	yes	no	no	yes	no		NS	rs1138484	5.22497e-19	86088311	0		0.925	0.78		5.22497e-19	0.120306	0.331305	7.39408e-11	0.102353	0.208598	1.49123e-06	0.0985468	0.112864	2.7941e-05	0.0852342	0.0889565	1.45925e-10	0.0923305	0.188829		exonic		RBM41	CTCF Binding Site		modified protein
ENSG00000115525;SE:2:86090608-86097195:86097381-86115947:-	ST3GAL5	SE	yes	yes	no	no	yes	no		NS	rs4832215	3.31197e-08	86112873	0		0.415	0.375		3.31197e-08	0.0454726	0.143262	n.s.	n.s.	n.s.	n.s.	n.s.	n.s.	n.s.	n.s.	n.s.	0.0445179	0.0189137	0.0203365		none			none		loss of function
ENSG00000125952;SE:14:65544146-65544281:65544361-65544631:-	MAX	SE	yes	yes	yes	yes	yes	no		IAV	rs762810	9.02403e-41	65544367	0		0.1	0.335		3.85563e-36	0.198884	0.550763	6.32771e-36	0.190792	0.579247	1.1623e-36	0.183361	0.563612	1.35958e-36	0.177336	0.572449	9.02403e-41	0.200097	0.598597		intronic deleterious	donor flank		none		modified protein
ENSG00000125952;AL:14:65541920:65544754-65560426:65550462:65551017-65560426:-	MAX	AL	yes	yes	yes	yes	yes	no		IAV	rs2763888	5.74629e-10	65571493	-10967		0.855	0.325		n.s.	n.s.	n.s.	0.0123872	-0.00731931	0.0338805	n.s.	n.s.	n.s.	0.00116938	-0.00884156	0.0543872	5.74629e-10	-0.0140312	0.177683		none			none		modified protein
ENSG00000125952;SE:14:65543381-65544062:65544146-65544631:-	MAX	SE	yes	yes	yes	yes	yes	no		IAV	rs884683	1.27907e-07	65574482	-29751		0.09	0.305		5.87313e-07	-0.0155038	0.118759	0.000135931	-0.0126323	0.0771081	0.00616565	-0.0118285	0.0380323	5.13385e-05	-0.0163451	0.0833522	1.27907e-07	-0.0126515	0.13244		none		LIN28A/PCBP1/PCBP2/PTBP1/SRSF10/SRSF2	none		modified protein
ENSG00000213523;RI:5:139930646:139930754-139931567:139931769:-	SRA1	RI	yes	yes	yes	yes	yes	no		NS	rs717097	1.00323e-40	139741370	189276		0.21	0.43		1.00323e-40	0.0240027	0.596294	8.25133e-24	0.0208226	0.428248	1.56931e-31	0.0257316	0.507023	2.85633e-23	0.0202612	0.408503	1.06297e-09	0.0198993	0.172637		intronic			none		loss of function
ENSG00000242247;SE:22:43204896-43206819:43206950-43213148:-	ARFGAP3	SE	yes	yes	yes	yes	yes	no		Pam3CSK4	rs5751375	2.98188e-40	43206346	0		0.105	0.43		6.53083e-35	-0.0613938	0.53772	4.52411e-33	-0.0551964	0.547667	2.98188e-40	-0.0536695	0.59935	1.02509e-39	-0.0566504	0.603853	2.84865e-28	-0.0617732	0.462211		none			none		modified protein
ENSG00000164307;AL:5:96096521:96098932-96112108:96111621:96111898-96112108:-	ERAP1	AL	no	no	no	yes	yes	yes		IAV	rs7063	3.31058e-40	96110211	0		0.095	0.365		3.81563e-42	0.114406	0.609445	1.11065e-37	0.115894	0.597579	2.08097e-41	0.126534	0.610229	5.80007e-40	0.129384	0.60624	3.31058e-40	0.0932511	0.59325		none		HNRNPCL1/HuR/KHDRBS1/KHDRBS2/KHDRBS3/PABPC1/RALY/SART3/TIA1/U2AF2	none		modified protein
ENSG00000168961;SE:17:25970646-25972340:25972375-25972887:+	LGALS9	SE	yes	yes	yes	no	yes	no		IAV	rs9944511	5.6257e-40	25971058	0		-0.17	-0.265		1.66078e-23	-0.0587101	0.397419	1.47311e-17	-0.0429194	0.330734	0.000135654	-0.0325892	0.0725188	2.68234e-20	-0.0329094	0.364254	5.6257e-40	-0.0654026	0.591049		none		SAMD4A/SRSF2	none		modified protein
ENSG00000168961;SE:17:25969374-25970551:25970646-25972340:+	LGALS9	SE	yes	yes	yes	yes	yes	no		IAV	rs36081085	1.92654e-27	26004612	32172		0.665	0.45		1.16224e-21	0.0906723	0.371105	5.02804e-19	0.0885886	0.354967	6.83303e-12	0.085357	0.216166	1.83162e-20	0.0786805	0.366803	1.92654e-27	0.0815923	0.451686		none			none		modified protein
ENSG00000168961;RI:17:25974056:25974144-25974296:25974458:+	LGALS9	RI	yes	yes	yes	yes	no	no		NS	rs11658560	3.68567e-18	25983801	9343		-0.24	-0.28		3.68567e-18	0.0164403	0.31807	5.48338e-09	0.00995217	0.171023	2.40823e-09	0.01231	0.168233	5.42111e-07	0.00627284	0.124787	1.77622e-08	0.00510583	0.149197		none			none		loss of function
ENSG00000168961;SE:17:25974144-25974296:25974458-25975862:+	LGALS9	SE	yes	yes	yes	no	yes	no		NS	rs8368	3.82456e-13	25976524	562		0.115	0.265		3.82456e-13	-0.0175261	0.23457	0.000163777	-0.00916405	0.0753206	2.19663e-06	-0.0167506	0.109441	2.18918e-08	-0.0094737	0.153197	0.00047066	-0.0159015	0.0603534		none			none		modified protein
ENSG00000133943;A5:14:91636545-91639633:91636530-91639633:+	C14orf159	A5	no	no	no	no	yes	no		IAV	rs10148571	9.89278e-40	91621154	-15276		0.095	0.325		0.00171839	-0.0479529	0.0485585	0.0354794	-0.0303633	0.0240727	0.00039523	0.0260961	0.0628424	1.252e-05	-0.0731856	0.0963251	9.89278e-40	-0.272053	0.588693		none			Promoter Flanking Region		modified protein
ENSG00000133943;A5:14:91671211-91681749:91671169-91681749:+	C14orf159	A5	no	no	no	no	yes	no		IAV	rs28660222	4.46517e-11	91664149	-6920		0.13	0.015		1.1455e-08	0.0851799	0.152172	n.s.	n.s.	n.s.	n.s.	n.s.	n.s.	1.24512e-05	0.0779214	0.0963756	4.46517e-11	0.0941285	0.198352		none			none		loss of function
ENSG00000133943;AF:14:91580720:91580872-91623983:91581014:91581338-91623983:+	C14orf159	AF	no	no	no	no	yes	no		IAV	rs41299205	2.23729e-09	91581272	0		0.22	0.03		2.30198e-08	-0.0672122	0.146324	7.07077e-05	-0.0580962	0.0833675	0.00188289	-0.0407357	0.0487112	5.6513e-05	-0.0549194	0.0824661	2.23729e-09	-0.052184	0.166497		none			Promoter		modified protein
ENSG00000204525;A3:6:31237320-31237743:31237302-31237743:-	HLA-C	A3	yes	yes	yes	yes	yes	yes		R848	rs115762318	2.53808e-39	31237048	154		-0.27	-0.285		1.28879e-37	-0.343004	0.565949	1.76058e-35	-0.34295	0.574477	9.77977e-38	-0.338431	0.574629	2.53808e-39	-0.360376	0.600022	1.83184e-36	-0.290207	0.555972		intronic			none		modified protein
ENSG00000177409;SE:7:92775353-92776196:92776459-92777507:-	SAMD9L	SE	yes	yes	yes	yes	yes	no		IAV	rs42498	1.85403e-38	92776185	0		0.09	0.2		2.60779e-30	-0.16463	0.485475	2.02786e-32	-0.159881	0.540137	1.36141e-29	-0.156826	0.48381	8.33818e-36	-0.159424	0.564146	1.85403e-38	-0.14109	0.576241		intronic	acceptor flank	RBM28/RBM45	Promoter		modified protein
ENSG00000177409;AL:7:92765076:92765304-92777507:92774919:92775353-92777507:-	SAMD9L	AL	yes	yes	yes	yes	yes	no		R848	rs42498	1.6867e-10	92776185	0		0.09	0.2		0.000980072	-0.0149469	0.053541	n.s.	n.s.	n.s.	n.s.	n.s.	n.s.	1.6867e-10	-0.0165915	0.194806	1.7425e-06	-0.0154909	0.109883		intronic	acceptor flank	RBM28/RBM45	Promoter		gain of function
ENSG00000242550;SE:18:61570209-61575194:61575274-61582736:+	SERPINB10	SE	no	yes	yes	yes	yes	no		IAV	rs5825542	3.68852e-38	61563641	-6468		-0.45	-0.265		0.0233322	0.0342857	0.0257111	1.69727e-10	0.111069	0.201467	5.01948e-13	0.109895	0.23669	3.34757e-14	0.103296	0.263302	3.68852e-38	0.0862419	0.573265		none		CPEB2/KHDRBS1/KHDRBS2/KHDRBS3	none		modified protein
ENSG00000125991;A3:20:34144042-34144726:34144042-34144744:+	ERGIC3	A3	yes	yes	yes	yes	yes	no		IAV	rs11906494	4.2466e-38	34144311	0		0.21	0.095		8.35742e-36	0.16478	0.547234	7.03184e-30	0.145036	0.509581	3.11825e-34	0.15881	0.537672	3.85254e-32	0.142631	0.523375	4.2466e-38	0.137863	0.572653		intronic		CNOT4	none		modified protein
ENSG00000117335;MX:1:207940540-207941124:207941168-207956637:207940540-207943666:207943707-207956637:+	CD46	MX	yes	yes	yes	yes	yes	yes		NS	rs2761434	4.63664e-38	207917499	-22941		0.23	0.22		4.63664e-38	-0.175731	0.570417	2.59466e-32	-0.17384	0.538888	3.48991e-34	-0.184673	0.537134	8.8312e-32	-0.17229	0.519169	3.61029e-32	-0.16035	0.509026		none			none		modified protein
ENSG00000117335;SE:1:207941168-207943666:207943707-207956637:+	CD46	SE	yes	yes	yes	yes	yes	yes		IAV	rs2761434	5.0184e-15	207917499	-23569		0.23	0.22		1.17969e-13	-0.0440149	0.243495	7.6325e-11	-0.0454281	0.208326	6.45323e-12	-0.0506482	0.216621	1.47424e-07	-0.0446139	0.136403	5.0184e-15	-0.0392651	0.268134		none			none		modified protein
ENSG00000117335;SE:1:207959027-207963598:207963690-207966864:+	CD46	SE	yes	yes	yes	yes	yes	yes		NS	rs76307346	2.24308e-13	207891579	-67348		0.13	0		2.24308e-13	0.0756587	0.238631	0.000253835	0.0476402	0.0711138	0.034861	0.0269863	0.022748	1.34927e-06	0.0681801	0.116585	0.000677709	0.0404769	0.0570986		none			none		modified protein
ENSG00000117335;SE:1:207940540-207943666:207943707-207956637:+	CD46	SE	yes	yes	yes	yes	yes	yes		R848	rs2724360	2.86354e-09	207943158	0		0.235	0.22		0.000246847	0.0131321	0.0657898	4.06142e-07	0.0257212	0.131953	1.57594e-07	0.0318957	0.13254	2.86354e-09	0.0406595	0.17081	0.00116473	0.0144711	0.0522662		none			none		modified protein
ENSG00000117335;SE:1:207940540-207940952:207940996-207941124:+	CD46	SE	yes	yes	yes	yes	yes	yes		IAV	rs2724384	5.73163e-09	207930203	-10237		0.19	0.22		n.s.	n.s.	n.s.	0.0272605	0.0129651	0.0265023	4.67276e-07	0.0346449	0.123065	0.00574477	0.0210261	0.0396713	5.73163e-09	0.0321974	0.158679		intronic			none		modified protein
ENSG00000132694;SE:1:156908305-156908941:156909077-156909340:-	ARHGEF11	SE	yes	yes	yes	yes	yes	no		IAV	rs3765788	5.45184e-38	156908986	0		0.515	0.125		1.31016e-15	-0.0183527	0.276751	8.83501e-13	-0.0203177	0.245623	1.11118e-15	-0.0220917	0.282799	1.16661e-18	-0.0245235	0.338511	5.45184e-38	-0.0328082	0.571565		none		CPEB2/PABPN1/PTBP1/SRSF10/U2AF2	none		loss of function
ENSG00000182853;SE:17:4688954-4689232:4689347-4689453:-	VMO1	SE	yes	no	no	no	yes	no		NS	rs2279961	1.48754e-37	4689313	0		0.2	0.105		1.48754e-37	-0.249032	0.565318	3.97205e-25	-0.185	0.446957	8.44588e-07	-0.0660176	0.117872	5.8691e-08	-0.0823885	0.144546	6.33809e-30	-0.182324	0.482578		exonic		FXR1/SRSF7	none		modified protein
ENSG00000182853;A5:17:4688954-4689232:4688954-4689252:-	VMO1	A5	yes	no	no	no	yes	no		NS	rs3215170	1.32868e-14	4689194	0		-0.255	-0.45		1.32868e-14	-0.0652809	0.259807	0.00035591	-0.0431999	0.0678657	n.s.	n.s.	n.s.	n.s.	n.s.	n.s.	6.82085e-07	-0.0498397	0.118032		none	branchpoint	HNRNPL/YBX1	none		modified protein
ENSG00000175029;SE:10:126727724-126776760:126776888-126799559:-	CTBP2	SE	yes	yes	yes	yes	yes	no		NS	rs73377258	1.57508e-37	126776863	0		0.285	0.185		1.57508e-37	0.0946137	0.565067	8.56177e-25	0.101889	0.442278	1.7661e-28	0.10634	0.469998	1.05276e-18	0.101684	0.339225	5.13925e-21	0.108596	0.363098		none		MBNL1	none		modified protein
ENSG00000075234;SE:22:46685796-46688100:46688225-46688688:+	TTC38	SE	no	no	no	no	yes	no		IAV	rs73886792	1.96964e-37	46687220	0		0.405	0.055		1.9777e-27	-0.150329	0.449862	1.76925e-20	-0.151231	0.378144	1.55051e-23	-0.183439	0.404142	5.41076e-25	-0.175607	0.432753	1.96964e-37	-0.144351	0.56593		none			none		loss of function
ENSG00000075234;SE:22:46664488-46665039:46665186-46668232:+	TTC38	SE	no	no	no	no	yes	no		IAV	rs58980421	6.56829e-10	46689347	21015		0.41	0.055		3.8501e-07	-0.0440845	0.122391	9.01759e-06	-0.0496285	0.102958	2.57157e-06	-0.0550548	0.108046	6.70343e-06	-0.0538572	0.102036	6.56829e-10	-0.042226	0.176588		none			Enhancer		loss of function
ENSG00000075234;SE:22:46677615-46677868:46678048-46679870:+	TTC38	SE	no	no	no	no	yes	no		IAV	rs58434356	1.51657e-09	46692905	12935		0.4	0.055		2.53153e-06	-0.0446722	0.106112	0.041986	-0.0232793	0.0225322	0.0192342	-0.0311252	0.0279281	n.s.	n.s.	n.s.	1.51657e-09	-0.040854	0.16971		none		FMR1/FXR2/HNRNPH2/PCBP2	Promoter		loss of function
ENSG00000123146;MX:19:14501891-14507154:14507285-14508470:14501891-14507889:14508035-14508470:+	CD97	MX	yes	yes	yes	yes	yes	yes		Pam3CSK4	rs6511971	2.54065e-37	14877630	369060		0.11	0.415		4.0155e-22	-0.0584596	0.377791	1.22033e-22	-0.0773576	0.411117	2.54065e-37	-0.106347	0.570413	7.09379e-23	-0.0940137	0.4028	1.45221e-10	-0.0350091	0.188868		intronic		RBM5/SRSF1	none		gain of function
ENSG00000123146;SE:19:14501891-14507154:14507285-14508470:+	CD97	SE	yes	yes	yes	yes	yes	yes		Pam3CSK4	rs9305048	1.5876e-31	14879034	370464		0.685	0.585		5.23082e-21	0.0505611	0.361523	4.15234e-29	0.0721079	0.499913	1.5876e-31	0.0818358	0.506964	9.80247e-27	0.0839979	0.456286	0.00028118	0.0200689	0.0649515		none			none		modified protein
ENSG00000156171;SE:1:111680208-111682123:111682288-111682660:-	DRAM2	SE	yes	yes	yes	no	yes	no		NS	rs3762374	3.17592e-37	111682118	0		0.12	0.245		3.17592e-37	-0.0826273	0.561969	6.48407e-23	-0.0836742	0.415183	3.22381e-20	-0.0760594	0.355528	1.8666e-13	-0.0652638	0.249944	9.96411e-37	-0.123428	0.558713		none		BRUNOL6	Promoter		loss of function
ENSG00000156171;A3:1:111682333-111682660:111682288-111682660:-	DRAM2	A3	yes	yes	yes	no	yes	no		NS	rs3762374	3.36573e-18	111682118	70		0.12	0.245		3.36573e-18	0.107668	0.318691	4.18942e-11	0.112866	0.21344	7.80982e-06	0.0828876	0.0981703	0.000582631	0.0586423	0.0608532	2.08178e-10	0.0925939	0.185953		none		BRUNOL6	Promoter		no coding consequence
ENSG00000089157;SE:12:120635265-120636357:120636434-120636657:-	RPLP0	SE	yes	yes	yes	yes	yes	no		NS	rs57937300	4.21034e-37	120635738	0		-0.47	-0.16		4.21034e-37	0.030431	0.560717	9.274e-25	0.0286467	0.441789	1.9963e-29	0.0267881	0.48177	1.19121e-20	0.0256322	0.369665	1.41927e-29	0.0372429	0.478328		none			none		modified protein
ENSG00000142512;A3:19:51920719-51920799:51920612-51920799:-	SIGLEC10	A3	yes	yes	yes	yes	no	no		R848	rs1010425	1.27449e-36	51920613	0		-0.2	-0.165		6.2212e-29	-0.0852726	0.468732	7.28231e-32	-0.112311	0.533622	8.28958e-31	-0.12313	0.498489	1.27449e-36	-0.149086	0.572742	1.9089e-17	-0.0649912	0.308029		exonic	donor site	ENOX1/FMR1/FXR2/SRSF1	none		modified protein
ENSG00000142512;SE:19:51918869-51919152:51919421-51919564:-	SIGLEC10	SE	yes	yes	yes	yes	no	no		Pam3CSK4	rs253764	5.44255e-09	51938435	-18771		-0.4	-0.265		n.s.	n.s.	n.s.	0.00859328	-0.00906085	0.0373402	5.44255e-09	-0.0183888	0.16137	0.000186077	-0.00991861	0.0714427	0.00529247	-0.012402	0.0388113		none			none		modified protein
ENSG00000142512;A3:19:51920204-51920336:51920030-51920336:-	SIGLEC10	A3	yes	yes	yes	yes	no	no		Pam3CSK4	rs1010425	2.72765e-08	51920613	-177		-0.2	-0.165		2.76788e-06	0.0498675	0.105336	0.000878525	0.0401502	0.059176	2.72765e-08	0.0622777	0.147663	0.000269433	0.0269549	0.0680105	3.5528e-05	0.0489548	0.0833624		exonic	donor site	ENOX1/FMR1/FXR2/SRSF1	none		modified protein
ENSG00000172243;SE:12:10275962-10277686:10277772-10277896:-	CLEC7A	SE	yes	yes	yes	yes	yes	yes		NS	rs11053617	1.43179e-36	10278489	-493		0.675	0.905		1.43179e-36	0.111819	0.555243	5.28874e-21	0.0989628	0.386306	7.52949e-14	0.0978444	0.251289	3.05063e-11	0.0949725	0.208996	1.01194e-31	0.0929499	0.50386		none		RBMS1	none		loss of function
ENSG00000172243;SE:12:10271189-10275844:10275962-10277896:-	CLEC7A	SE	yes	yes	yes	yes	yes	yes		IAV	rs56140555	9.92573e-14	10274849	0		0.31	0.095		0.000168007	0.0217514	0.0692052	0.00118011	0.0272304	0.0563381	0.00461424	0.0288601	0.0406324	n.s.	n.s.	n.s.	9.92573e-14	0.0466162	0.245878		none			none		modified protein
ENSG00000120451;SE:11:130749606-130750517:130750701-130773150:-	SNX19	SE	yes	yes	yes	yes	no	no		NS	rs6590519	1.52439e-36	130737281	12225		0.075	0.26		1.52439e-36	-0.127896	0.554961	6.13536e-30	-0.113819	0.510316	3.26878e-33	-0.107456	0.526323	8.921e-31	-0.0905311	0.50725	3.21614e-25	-0.0947192	0.422502		none		DAZAP1/SNRPA	none		gain of function
ENSG00000120451;A5:11:130780265-130781346:130780265-130781528:-	SNX19	A5	yes	yes	yes	yes	no	no		NS	rs11222361	8.90663e-09	130731424	48741		0.575	0.59		8.90663e-09	-0.0233563	0.154272	n.s.	n.s.	n.s.	0.0308921	-0.00797098	0.0237931	n.s.	n.s.	n.s.	n.s.	n.s.	n.s.		none		MATR3	Promoter Flanking Region		loss of function
ENSG00000120451;SE:11:130776616-130777848:130777978-130779913:-	SNX19	SE	yes	yes	yes	yes	no	no		LPS	rs73022854	1.50168e-07	130723677	52839		0.025	0.225		4.85211e-05	-0.0203312	0.0802054	1.50168e-07	-0.0261409	0.141112	n.s.	n.s.	n.s.	0.015079	-0.0138101	0.0308576	0.0141431	-0.0191664	0.0301776		none			none		modified protein
ENSG00000225241;SE:1:144618296-144619347:144619419-144619883:+	NBPF8	SE	yes	yes	yes	yes	yes	no		Pam3CSK4	rs1343473	4.77976e-36	144929611	309628		0.225	0.505		1.50524e-07	-0.0399077	0.130427	8.2386e-29	-0.112984	0.496133	4.77976e-36	-0.134173	0.557192	7.91423e-27	-0.113106	0.457515	5.52702e-14	-0.0538092	0.250294		none		CPEB2/CPEB4/HNRNPC/HNRNPCL1/PABPC1/PABPC4/PABPC5/PABPN1/PTBP1/RALY/RBM5/SART3/TIA1/U2AF2	Promoter Flanking Region		no coding consequence
ENSG00000225241;AF:1:144593363:144593965-144598512:144594045:144594483-144598512:+	NBPF8	AF	no	yes	yes	yes	yes	no		Pam3CSK4	rs3009751	9.87952e-17	144612613	14001		-0.395	-0.525		1.67081e-08	-0.0582615	0.149013	1.15016e-11	-0.0448347	0.224358	9.87952e-17	-0.0541942	0.300316	2.19583e-08	-0.0358501	0.15317	0.000423691	-0.0302519	0.0612919		none		BRUNOL4/BRUNOL5/BRUNOL6/ZNF638	none		no coding consequence
ENSG00000225241;SE:1:144615303-144617150:144617252-144618082:+	NBPF8	SE	yes	yes	yes	yes	yes	no		Pam3CSK4	rs151155946	2.91488e-10	144620091	1909		-0.085	-0.325		0.00386246	0.0374902	0.0413936	2.89085e-08	0.0395714	0.15611	2.91488e-10	0.0436131	0.185783	2.48016e-09	0.0424904	0.172043	2.04172e-06	0.0549948	0.108501		exonic deleterious		SRSF2	none		no coding consequence
ENSG00000225241;SE:1:144598780-144604410:144604508-144606369:+	NBPF8	SE	yes	yes	yes	yes	yes	no		IAV	rs2938036	1.79981e-07	144586263	-12417		0.515	0		0.0498788	0.0226931	0.0192849	0.00023557	0.0263374	0.0718311	1.8013e-05	0.0319245	0.0906976	4.96834e-05	0.0281602	0.0836545	1.79981e-07	0.0542997	0.129514		none			none		no coding consequence
ENSG00000176731;SE:8:86129731-86131465:86131592-86132535:-	C8orf59	SE	yes	yes	yes	no	no	no		NS	rs6990452	6.63805e-36	86130628	0		0.11	0.235		6.63805e-36	0.117669	0.548287	2.27617e-33	0.14819	0.551075	4.29185e-33	0.155409	0.52499	3.19018e-33	0.132102	0.535789	1.0663e-30	0.124581	0.491854		none			none		modified protein
ENSG00000146707;AF:7:76241130-76241390:76241482:76241130-76247500:76247617:-	POMZP3	AF	no	yes	yes	yes	no	no		Pam3CSK4	rs1638074	1.29777e-35	76112060	128970		-0.33	-0.515		2.52505e-06	0.0283779	0.106135	3.84727e-30	0.18066	0.512822	1.29777e-35	0.190528	0.552601	7.1231e-32	0.198032	0.520263	2.4383e-09	0.0458687	0.165784		exonic			none		gain of function
ENSG00000146707;SE:7:76247617-76247814:76247932-76254839:-	POMZP3	SE	no	yes	yes	yes	no	no		Pam3CSK4	rs2006268	1.39868e-15	76255998	-1059		-0.13	-0.355		3.32214e-15	-0.106484	0.26999	1.59047e-10	-0.0910505	0.202027	1.39868e-15	-0.103328	0.281112	2.23268e-15	-0.113301	0.283896	4.19907e-10	-0.0957036	0.180246		none		G3BP2/TARDBP	Promoter Flanking Region		loss of function
ENSG00000198848;A3:16:55844922-55846815:55844919-55846815:-	CES1	A3	yes	yes	yes	yes	yes	no		NS	rs28431211	2.33534e-35	55849432	-2517		-0.505	-0.205		2.33534e-35	0.0567058	0.542503	4.806e-28	0.0556012	0.486274	1.89796e-28	0.0508239	0.469605	8.17363e-22	0.0478641	0.387209	9.06351e-32	0.0577324	0.504415		none		MBNL1	none		modified protein
ENSG00000198848;AF:16:55860207-55861801:55862087:55860207-55866916:55867008:-	CES1	AF	no	no	yes	yes	yes	no		IAV	rs8192935	4.69335e-11	55861794	0		-0.245	-0.71		1.24931e-06	0.0617013	0.112241	6.71291e-06	0.0588454	0.105746	8.2431e-08	0.063878	0.138153	0.000345148	0.0428728	0.0657129	4.69335e-11	0.0718549	0.197953		none	acceptor flank		none		gain of function
ENSG00000174837;SE:19:6903961-6904047:6904193-6906444:+	EMR1	SE	yes	no	no	no	yes	no		IAV	rs330885	3.46891e-35	6900715	-3146		0.7	0.3		1.45805e-06	-0.0128754	0.110903	1.20059e-25	-0.0217391	0.45417	1.75665e-33	-0.0200943	0.529349	1.12734e-35	-0.0184239	0.56275	3.46891e-35	-0.0386812	0.542493		none			none		modified protein
ENSG00000175356;AL:11:9044099:9044303-9047249:9045754:9045960-9047249:-	SCUBE2	AL	no	no	no	no	yes	no		IAV	rs72856020	4.35567e-35	9040980	3119		0.11	0.16		n.s.	n.s.	n.s.	0.0243205	0.035017	0.0275608	0.0196188	0.0432376	0.0277543	9.08917e-07	0.0893861	0.120145	4.35567e-35	0.143998	0.541433		none			none		loss of function
ENSG00000167065;SE:22:31060067-31060942:31061108-31063449:-	DUSP18	SE	yes	no	no	no	no	no		NS	rs5753268	4.42095e-35	31060982	0		0.645	0.15		4.42095e-35	0.177689	0.53954	4.19729e-27	0.185656	0.473899	1.83609e-27	0.189748	0.457062	6.66332e-22	0.17366	0.388527	1.19506e-20	0.155548	0.357645		none		RBM28	none		modified protein
ENSG00000234745;SE:6:31323369-31323515:31323583-31323944:-	HLA-B	SE	yes	yes	yes	yes	yes	yes		Pam3CSK4	rs5875313	4.45906e-35	31323776	0		-0.19	-0.3		2.14122e-33	-0.0867532	0.521116	5.50099e-34	-0.126533	0.558039	4.45906e-35	-0.109306	0.546862	1.06472e-31	-0.119829	0.518216	6.0209e-33	-0.103097	0.517878		none			Promoter		loss of function
ENSG00000234745;RI:6:31323944:31324219-31324465:31324734:-	HLA-B	RI	no	no	yes	no	no	yes		Pam3CSK4	rs2507975	4.99499e-21	31352142	-27408		-0.345	-0.245		5.88125e-18	-0.0212079	0.314867	6.68777e-16	-0.0238727	0.302306	4.99499e-21	-0.0300808	0.367738	1.18771e-15	-0.0231609	0.288617	1.25386e-15	-0.0120599	0.278264		none			none		loss of function
ENSG00000128891;A5:15:40855226-40856990:40855226-40857175:-	C15orf57	A5	yes	yes	yes	yes	yes	no		NS	rs4923878	5.21973e-35	40861085	-3810		0.765	0.94		5.21973e-35	-0.169351	0.538766	5.59471e-31	-0.184662	0.523043	1.49836e-30	-0.180296	0.495419	6.84842e-32	-0.211675	0.520462	2.73869e-31	-0.19279	0.498819		none			Promoter		modified protein
ENSG00000128891;AL:15:40848820:40849571-40854971:40854180:40854206-40854971:-	C15orf57	AL	yes	yes	yes	yes	yes	no		Pam3CSK4	rs1813898	1.22233e-29	40848894	0		0.56	0.655		4.99094e-17	-0.121674	0.300025	2.06156e-20	-0.141563	0.377103	1.22233e-29	-0.171508	0.484383	9.30952e-22	-0.157295	0.386368	6.76456e-11	-0.0980478	0.195023		none			none		gain of function
ENSG00000128891;AL:15:40823540:40824501-40849415:40846141:40846326-40849415:-	C15orf57	AL	yes	no	no	no	yes	no		IAV	rs11630273	3.63003e-13	40878978	-29463		0.2	0.42		3.01843e-11	-0.0140556	0.200566	3.89259e-11	-0.0127866	0.214064	7.0659e-10	-0.0105977	0.178464	1.23577e-05	-0.00670456	0.0964446	3.63003e-13	-0.0180872	0.236013		none			none		modified protein
ENSG00000103168;RI:16:84213776:84213950-84214649:84214792:-	TAF1C	RI	yes	yes	yes	yes	yes	no		LPS	rs2278043	5.74859e-35	84213965	0		0.635	0.495		1.42602e-33	0.100673	0.523079	5.74859e-35	0.0986204	0.568895	8.29672e-27	0.0869273	0.448566	2.68442e-11	0.0553899	0.210048	0.00758139	0.0271388	0.0356405		intronic	branchpoint	HNRNPH2/PCBP1/PCBP2/RBM5	none		loss of function
ENSG00000103168;RI:16:84216682:84216755-84216850:84216934:-	TAF1C	RI	yes	yes	yes	yes	yes	no		IAV	rs62049864	2.67539e-14	84208495	8187		0.075	0.375		n.s.	n.s.	n.s.	n.s.	n.s.	n.s.	n.s.	n.s.	n.s.	8.9678e-14	0.0817928	0.25567	2.67539e-14	0.108954	0.255732		intronic			Enhancer		loss of function
ENSG00000103168;RI:16:84215352:84215469-84215548:84215664:-	TAF1C	RI	yes	yes	yes	yes	yes	no		IAV	rs3208968	2.22161e-11	84211969	3383		0.225	0.395		0.040667	0.0214828	0.0209935	0.000677135	0.0327188	0.0616803	n.s.	n.s.	n.s.	0.000203431	0.0431978	0.0706162	2.22161e-11	0.0855272	0.203918		none	branchpoint	CPEB4/HNRNPC/HNRNPCL1/HuR/PABPC1/PABPC3/PABPC4/PABPC5/PABPN1/RALY/SART3/TIA1/U2AF2	none		modified protein
ENSG00000197249;SE:14:94849578-94854897:94855000-94856794:-	SERPINA1	SE	yes	yes	yes	yes	yes	no		Pam3CSK4	rs60947266	5.8877e-35	94854873	0		0.705	0.675		7.54853e-31	0.0856981	0.491877	1.75302e-27	0.0928794	0.478919	5.8877e-35	0.0934082	0.54556	1.79146e-18	0.0712052	0.335521	2.07855e-21	0.0651567	0.368897		intronic		SRSF10	Promoter Flanking Region		modified protein
ENSG00000197249;SE:14:94855000-94855138:94855347-94856794:-	SERPINA1	SE	yes	yes	yes	yes	yes	no		Pam3CSK4	rs1570142	1.5084e-10	94856262	0		0.675	0.555		n.s.	n.s.	n.s.	0.000119847	-0.0161428	0.0783154	1.5084e-10	-0.0249313	0.191191	6.96862e-07	-0.0242076	0.122534	0.000423958	-0.0257989	0.0612863		none	acceptor flank		none		modified protein
ENSG00000197249;A5:14:94855000-94855138:94855000-94855156:-	SERPINA1	A5	yes	yes	yes	yes	yes	no		Pam3CSK4	rs60947266	2.11815e-07	94854873	27		0.705	0.675		0.000454304	0.0272899	0.0603712	0.00265605	0.0143091	0.0485475	2.11815e-07	0.0232045	0.12997	0.000739447	0.0166145	0.0586406	n.s.	n.s.	n.s.		intronic		SRSF10	Promoter Flanking Region		modified protein
ENSG00000112303;MX:6:133073888-133074557:133074630-133076982:133073888-133075015:133075088-133076982:-	VNN2	MX	no	yes	yes	yes	no	no		R848	rs9493423	1.20046e-34	133074133	0		0.33	0.36		0.000892359	-0.0302313	0.0543736	1.48592e-19	-0.116989	0.363503	9.1085e-29	-0.154673	0.473601	1.20046e-34	-0.185333	0.551647	n.s.	n.s.	n.s.		intronic			none		no coding consequence
ENSG00000112303;SE:6:133073888-133075015:133075088-133076982:-	VNN2	SE	no	no	no	yes	no	no		R848	rs9493423	2.01741e-32	133074133	0		0.33	0.36		0.000630473	0.0225227	0.0574596	3.30254e-16	0.0226748	0.307649	1.4833e-26	0.0293146	0.445259	2.01741e-32	0.0392918	0.52663	0.000820048	0.0166523	0.0553969		intronic			none		loss of function
ENSG00000112303;SE:6:133072657-133073600:133073888-133076982:-	VNN2	SE	no	yes	yes	yes	no	no		R848	rs1883617	7.33934e-11	133072650	0		0.235	0.36		n.s.	n.s.	n.s.	1.71914e-06	0.0194096	0.118541	3.25712e-09	0.0201424	0.165697	7.33934e-11	0.0240814	0.201739	n.s.	n.s.	n.s.		exonic			none		gain of function
ENSG00000112303;RI:6:133073600:133073716-133073812:133073888:-	VNN2	RI	no	yes	yes	yes	no	no		R848	rs9493425	1.13143e-08	133074645	-757		0.425	0.36		0.0201065	-0.0123724	0.0269884	6.48319e-05	-0.0156621	0.0841971	5.58177e-08	-0.017203	0.141515	1.13143e-08	-0.0179146	0.158946	n.s.	n.s.	n.s.		none			none		gain of function
ENSG00000173391;MX:12:10312620-10312946:10313061-10319311:10312620-10313385:10313524-10319311:-	OLR1	MX	yes	yes	yes	yes	yes	no		IAV	rs4495967	1.33382e-34	10307671	4849		0.125	0.475		5.81357e-23	0.0273957	0.389772	1.56657e-14	0.0258886	0.277943	4.88963e-17	0.0281564	0.305329	7.47363e-12	0.0334823	0.220497	1.33382e-34	0.0448716	0.536186		none			none		modified protein
ENSG00000173391;SE:12:10313061-10313385:10313524-10319311:-	OLR1	SE	no	no	no	yes	yes	no		IAV	rs11614964	1.51749e-21	10308584	4377		0.105	0.475		5.9431e-14	-0.0113178	0.248653	7.43904e-10	-0.0126626	0.188644	9.94587e-12	-0.0146962	0.213174	0.00940173	-0.0116417	0.0351563	1.51749e-21	-0.0309357	0.3709		none			none		modified protein
ENSG00000173391;AL:12:10312217:10312620-10313385:10313001:10313061-10313385:-	OLR1	AL	yes	yes	yes	yes	yes	no		NS	rs11053648	1.20395e-10	10315014	-1529		0.125	0.475		1.20395e-10	-0.0171627	0.189515	2.61792e-06	-0.0145411	0.114604	2.43873e-05	-0.0131657	0.0879801	0.00240792	-0.0173403	0.047694	3.96512e-07	-0.0187534	0.12272		none		HuR/RBM46/ZC3H14	none		modified protein
ENSG00000102524;SE:13:108939207-108955124:108955241-108955601:+	TNFSF13B	SE	yes	yes	yes	yes	yes	yes		IAV	rs9587551	4.51731e-34	108955119	0		0.13	0.14		1.94192e-26	-0.129343	0.437042	4.49447e-27	-0.140391	0.473504	1.01892e-16	-0.147122	0.300095	3.16596e-30	-0.167227	0.500599	4.51731e-34	-0.132023	0.5304		none			none		loss of function
ENSG00000173915;SE:10:105152223-105153956:105154151-105156166:-	USMG5	SE	no	yes	yes	yes	no	no		Pam3CSK4	rs61869825	7.96837e-34	105073070	79053		0.065	0.32		1.26706e-30	0.0370465	0.489212	4.90114e-25	0.0473881	0.445681	7.96837e-34	0.0541249	0.533173	6.50544e-32	0.0774849	0.520723	3.05446e-22	0.025523	0.381012		none			none		modified protein
ENSG00000168028;A3:3:39448255-39449094:39448255-39449112:+	RPSA	A3	no	yes	yes	yes	no	no		R848	rs4676494	1.3475e-33	39447294	-861		-0.425	-0.5		5.76994e-35	-0.0414031	0.538298	3.83706e-33	-0.071317	0.548487	2.60381e-29	-0.0648207	0.48035	1.3475e-33	-0.0852791	0.540008	1.64315e-39	-0.0455054	0.586563		none			Promoter		modified protein
ENSG00000067182;AF:12:6439877-6440019:6440547:6439877-6442235:6442271:-	TNFRSF1A	AF	yes	yes	yes	yes	yes	no		NS	rs1800693	2.71434e-33	6440009	0		0.215	0.365		2.71434e-33	0.124182	0.519966	9.2958e-12	0.0702638	0.226143	3.35632e-16	0.0831638	0.291516	3.48404e-17	0.0876451	0.314475	5.88772e-22	0.116072	0.376891		intronic	donor flank	SRSF1/SRSF2/SRSF9	none		no coding consequence
ENSG00000067182;AF:12:6443031-6443257:6443410:6443031-6450942:6451280:-	TNFRSF1A	AF	yes	yes	yes	yes	yes	no		NS	rs1800693	6.83194e-08	6440009	2922		0.215	0.365		6.83194e-08	-0.00929697	0.137143	0.000125541	-0.00783578	0.0778705	0.00163607	-0.00633403	0.0499812	1.20166e-05	-0.00894903	0.0967009	7.3747e-06	-0.010022	0.0972494		intronic	donor flank	SRSF1/SRSF2/SRSF9	none		no coding consequence
ENSG00000135926;SE:2:219146904-219150486:219150661-219157189:-	TMBIM1	SE	yes	yes	yes	yes	yes	no		R848	rs2271543	3.07141e-33	219142491	4313		0.25	0.395		1.92141e-27	0.0633641	0.450023	1.87767e-26	0.0666604	0.465173	8.13706e-30	0.0724935	0.486541	3.07141e-33	0.0803268	0.535975	4.21602e-32	0.0881361	0.508252		intronic deleterious			none		modified protein
ENSG00000115446;RI:2:99225042:99225189-99226219:99226502:+	UNC50	RI	yes	yes	yes	yes	yes	no		NS	rs34906456	3.10244e-33	99219841	-5201		0.16	0.295		3.10244e-33	0.0481316	0.519317	2.35196e-27	0.039549	0.477235	1.36182e-32	0.0383523	0.519298	2.11476e-25	0.0414212	0.438353	5.70006e-17	0.027616	0.300363		none			none		modified protein
ENSG00000111229;AL:12:110874540:110874957-110883257:110880449:110880872-110883257:-	ARPC3	AL	yes	yes	yes	yes	yes	yes		LPS	rs10744765	4.53813e-33	110883796	-439		0.16	0.225		2.71761e-30	0.194632	0.485261	4.53813e-33	0.190654	0.547652	3.2021e-31	0.190388	0.503384	1.28532e-25	0.165042	0.441299	2.06675e-29	0.185721	0.476334		none			none		gain of function
ENSG00000111229;RI:12:110873915:110874034-110874362:110874488:-	ARPC3	RI	yes	yes	yes	yes	no	yes		NS	rs10744765	4.94836e-29	110883796	-9308		0.16	0.225		4.94836e-29	0.0593077	0.469958	1.90878e-26	0.045971	0.465077	4.58357e-25	0.0440332	0.425327	2.73861e-22	0.0383085	0.394232	1.08939e-24	0.0212582	0.415323		none			none		no coding consequence
ENSG00000160783;A3:1:156203519-156206079:156203519-156206140:+	PMF1	A3	yes	no	no	no	no	no		NS	rs1052067	4.65604e-33	156206121	0		0.115	0.295		4.65604e-33	-0.0550341	0.517341	4.63219e-25	-0.0596909	0.446024	6.62539e-24	-0.04991	0.409326	2.04738e-19	-0.0526545	0.350508	2.73084e-27	-0.0679081	0.449743		exonic			none		modified protein
ENSG00000188372;AF:7:76063273:76063472-76069567:76069215:76069307-76069567:+	ZP3	AF	no	yes	yes	yes	no	yes		Pam3CSK4	rs1638074	9.64927e-33	76112060	42393		-0.33	-0.515		3.87513e-06	0.0327083	0.102404	1.06586e-27	0.181863	0.481759	9.64927e-33	0.19402	0.521003	3.34472e-29	0.203971	0.487984	4.06909e-09	0.0511797	0.161533		exonic			none		gain of function
ENSG00000111729;SE:12:8276556-8278157:8278273-8281860:+	CLEC4A	SE	yes	yes	yes	no	yes	yes		NS	rs2024301	1.27544e-32	8278181	0		0.38	0.63		1.27544e-32	-0.0484022	0.5124	2.1888e-18	-0.0400022	0.344519	1.33238e-14	-0.0331604	0.264388	3.55985e-05	-0.0261591	0.0867272	4.7442e-14	-0.0320825	0.251442		exonic		BRUNOL6/CPEB4/PABPC4	none		modified protein
ENSG00000111729;MX:12:8276556-8278157:8278273-8289384:8276556-8288181:8288332-8289384:+	CLEC4A	MX	yes	no	no	no	no	yes		NS	rs4883072	1.52332e-08	8279784	0		0.345	0.635		1.52332e-08	-0.0234425	0.149787	0.00191712	-0.0152019	0.0516757	0.000533415	-0.0163211	0.0601267	n.s.	n.s.	n.s.	0.0103205	-0.0144488	0.0329312		none			none		modified protein
ENSG00000111729;SE:12:8276556-8278157:8278273-8288181:+	CLEC4A	SE	yes	yes	yes	no	yes	yes		NS	rs11043439	4.40518e-08	8272720	-3736		0.57	0.36		4.40518e-08	0.048154	0.140856	0.000232044	0.0366076	0.0719759	n.s.	n.s.	n.s.	n.s.	n.s.	n.s.	8.56223e-06	0.0455763	0.0959356		none			none		modified protein
ENSG00000231721;SE:7:130668868-130686956:130687079-130737184:-	AC058791.2	SE	yes	yes	yes	yes	yes	no		NS	rs1877727	2.16245e-32	130686988	0		0.695	0.715		2.16245e-32	-0.0776323	0.509791	3.00972e-26	-0.0758568	0.462396	2.21515e-28	-0.0798797	0.46876	1.14647e-12	-0.0595371	0.235589	9.49711e-16	-0.0672991	0.280277		none			none		no coding consequence
ENSG00000231721;A3:7:130629648-130630479:130629206-130630479:-	AC058791.2	A3	yes	yes	yes	yes	yes	no		Pam3CSK4	rs59060763	1.86314e-09	130647198	-16619		-0.115	0		3.66983e-09	0.0828695	0.161639	6.52988e-05	0.0671385	0.0841285	1.86314e-09	0.0991642	0.170384	3.53923e-07	0.0872966	0.128604	1.5307e-07	0.104889	0.130902		none			Promoter Flanking Region		no coding consequence
ENSG00000103121;SE:16:81010076-81012139:81012312-81015411:-	CMC2	SE	no	no	no	yes	yes	no		IAV	rs9937731	2.54118e-32	81012303	0		0.31	0.785		1.83654e-06	0.0109688	0.108901	7.11771e-07	0.0121221	0.126756	0.000580132	0.0108186	0.0593663	9.25824e-17	0.0217321	0.307405	2.54118e-32	0.0287669	0.510774		none			none		loss of function
ENSG00000103121;MX:16:81015482-81022145:81022201-81030919:81015482-81030528:81030625-81030919:-	CMC2	MX	no	no	no	yes	yes	no		IAV	rs2911149	1.08867e-22	81026309	0		0.29	0.775		9.45622e-10	-0.081423	0.172799	5.8945e-05	-0.0595028	0.085107	1.54705e-07	-0.0684971	0.132701	4.73646e-16	-0.118111	0.295441	1.08867e-22	-0.162961	0.387436		none			Promoter Flanking Region		loss of function
ENSG00000103121;MX:16:81010076-81015411:81015482-81040339:81010076-81030919:81031034-81040339:-	CMC2	MX	yes	yes	yes	yes	yes	no		Pam3CSK4	rs2602446	2.27016e-17	81017915	0		0.29	0.775		1.62886e-14	0.0524941	0.2583	6.34178e-09	0.042704	0.169727	2.27016e-17	0.0649845	0.310759	5.72583e-07	0.0354079	0.124297	1.63593e-12	0.0402772	0.224408		none		RBM42/SFPQ	none		gain of function
ENSG00000103121;MX:16:81010076-81014375:81014484-81030919:81010076-81015411:81015482-81030919:-	CMC2	MX	yes	yes	yes	yes	yes	no		IAV	rs2602446	9.2558e-14	81017915	0		0.29	0.775		0.000781159	0.0124845	0.0555557	0.000189282	0.0139689	0.0739317	n.s.	n.s.	n.s.	2.56365e-05	0.014615	0.0897482	9.2558e-14	0.0183123	0.246407		none		RBM42/SFPQ	none		modified protein
ENSG00000103121;SE:16:81012312-81014375:81014484-81015411:-	CMC2	SE	no	no	no	yes	yes	no		IAV	rs9921914	5.24788e-11	81056111	-40600		0.475	0.775		n.s.	n.s.	n.s.	n.s.	n.s.	n.s.	n.s.	n.s.	n.s.	0.000297414	-0.0229353	0.067094	5.24788e-11	-0.0406928	0.197059		intronic		DAZAP1/HNRNPA1/HNRNPA1L2/HNRNPA2B1	none		no coding consequence
ENSG00000103121;SE:16:81010076-81015411:81015482-81030919:-	CMC2	SE	yes	yes	yes	yes	no	no		NS	rs2602450	1.00032e-08	81027117	0		0.355	0.185		1.00032e-08	-0.0186713	0.153304	n.s.	n.s.	n.s.	3.56207e-05	-0.0124245	0.0845762	0.00633921	-0.0070214	0.0387667	0.00759304	-0.00445888	0.035627		none			Promoter Flanking Region		modified protein
ENSG00000103121;SE:16:81010076-81014375:81014484-81015411:-	CMC2	SE	yes	yes	yes	yes	yes	no		R848	rs8044314	4.2496e-07	80963800	46176		0.215	0.665		n.s.	n.s.	n.s.	n.s.	n.s.	n.s.	n.s.	n.s.	n.s.	4.2496e-07	-0.0330488	0.126968	n.s.	n.s.	n.s.		none		KHDRBS2	none		modified protein
ENSG00000131979;MX:14:55309772-55310500:55310587-55312486:55309772-55310719:55310861-55312486:-	GCH1	MX	no	yes	yes	yes	yes	yes		LPS	rs752688	3.97262e-32	55311569	0		0.165	0.175		1.57579e-18	0.0253868	0.323858	3.97262e-32	0.0309434	0.536722	4.58447e-32	0.0322964	0.51324	3.32947e-31	0.0281811	0.512365	2.58149e-25	0.0399745	0.423786		none		HuR/PABPC5/RBM46/SNRNP70/ZC3H14	none		modified protein
ENSG00000059377;AL:7:139611120-139612864:139613828:139611120-139635990:139636106:+	TBXAS1	AL	no	yes	yes	yes	no	no		Pam3CSK4	rs6464448	9.86819e-32	139613072	0		0.305	0.11		1.09054e-22	0.0160638	0.385897	1.58738e-25	0.0326727	0.452495	9.86819e-32	0.0378054	0.509376	2.24538e-26	0.0498473	0.451503	1.89127e-14	0.0176568	0.258319		none	branchpoint	PABPC5	none		modified protein
ENSG00000059377;AL:7:139715660-139716192:139716629:139715660-139719825:139720123:+	TBXAS1	AL	yes	yes	yes	yes	yes	no		NS	rs10242990	9.467e-13	139730500	10377		0.615	0.395		9.467e-13	-0.03776	0.227626	1.00478e-05	-0.0323841	0.101935	6.5927e-06	-0.0330319	0.0996809	0.0120606	-0.0235803	0.0328856	3.21914e-07	-0.0362517	0.124517		none			none		gain of function
ENSG00000089063;A5:20:5086956-5089804:5086956-5089978:-	TMEM230	A5	yes	yes	no	no	yes	no		IAV	rs6116651	1.00587e-31	5086939	0		0.34	0.1		1.456e-24	-0.0864143	0.41201	9.27007e-18	-0.0870542	0.334108	5.41787e-26	-0.0851859	0.437813	5.69306e-22	-0.138647	0.389541	1.00587e-31	-0.121174	0.50389		exonic	acceptor flank	HNRNPH2/LIN28A/MATR3/MSI1/PCBP2/SRSF2	none		loss of function
ENSG00000089063;SE:20:5090091-5092146:5092251-5093607:-	TMEM230	SE	yes	yes	yes	yes	yes	no		NS	rs6116651	2.42156e-19	5086939	3052		0.34	0.1		2.42156e-19	-0.0331025	0.336447	4.47739e-14	-0.0284945	0.269654	6.43566e-15	-0.0327897	0.269827	7.21985e-10	-0.0303703	0.182562	3.9811e-11	-0.0285746	0.199269		exonic	acceptor flank	HNRNPH2/LIN28A/MATR3/MSI1/PCBP2/SRSF2	none		modified protein
ENSG00000115756;SE:2:10537046-10548688:10548860-10559860:+	HPCAL1	SE	yes	yes	yes	no	yes	no		NS	rs3771130	1.27762e-31	10548826	0		0.415	0.51		1.27762e-31	-0.0690373	0.500913	1.34814e-13	-0.0532263	0.260857	4.08272e-19	-0.0672065	0.338537	0.0160726	-0.0277025	0.0302799	1.14803e-06	-0.0458038	0.113514		exonic deleterious		HNRNPA2B1/HNRNPH2/LIN28A/PCBP2/SRSF10	Promoter Flanking Region		modified protein
ENSG00000161265;SE:19:36235322-36235392:36235441-36235527:-	U2AF1L4	SE	yes	no	yes	no	no	no		NS	rs2871921	1.34373e-31	36232420	2802		0.885	0.845		1.34373e-31	-0.18666	0.500659	1.7213e-28	-0.206116	0.492037	7.16354e-23	-0.163027	0.394698	2.09063e-25	-0.167013	0.438421	6.81921e-25	-0.14549	0.41809		intronic			Promoter		gain of function
ENSG00000161265;A3:19:36235882-36236026:36235639-36236026:-	U2AF1L4	A3	yes	no	yes	no	no	no		Pam3CSK4	rs34142289	1.37191e-14	36254181	-18055		-0.17	-0.075		1.93401e-12	0.0813885	0.222112	9.04755e-06	0.0615223	0.102927	1.37191e-14	0.102977	0.264168	7.77606e-05	0.0551344	0.0795185	2.95964e-11	0.129414	0.201635		none			none		no coding consequence
ENSG00000161265;RI:19:36234971:36235046-36235224:36235322:-	U2AF1L4	RI	yes	no	yes	no	no	no		NS	rs7260184	6.88016e-14	36240614	-5292		0.105	0.155		6.88016e-14	-0.0648702	0.247554	8.26181e-09	-0.0675672	0.167366	4.39913e-08	-0.0586418	0.143563	0.000317408	-0.036916	0.0664903	1.53688e-09	-0.0824571	0.1696		none			none		loss of function
ENSG00000161265;SE:19:36233704-36234056:36234246-36234710:-	U2AF1L4	SE	yes	no	yes	no	no	no		NS	rs3848664	4.38828e-12	36229643	3961		0.07	0.07		4.38828e-12	0.0900628	0.215744	2.14679e-09	0.0805559	0.179336	6.13744e-07	0.0738961	0.120676	7.93062e-08	0.0914268	0.141891	8.39728e-10	0.101802	0.174574		none		SRSF10	none		loss of function
ENSG00000161265;MX:19:36235322-36235527:36235639-36236249:36235322-36236026:36236113-36236249:-	U2AF1L4	MX	yes	no	yes	no	no	no		NS	rs2871921	9.23796e-12	36232420	2802		0.885	0.845		9.23796e-12	0.085708	0.209916	2.06317e-07	0.0880614	0.138196	8.1934e-08	0.08002	0.138205	0.000581605	0.0548202	0.0608695	0.000112903	0.054222	0.0730867		intronic			Promoter		gain of function
ENSG00000161265;A3:19:36233704-36234056:36233520-36234056:-	U2AF1L4	A3	yes	no	yes	no	no	no		NS	rs2871921	9.17031e-08	36232420	1000		0.885	0.845		9.17031e-08	-0.0288182	0.134645	0.00663598	-0.0187819	0.0397964	0.0031669	-0.0189302	0.0440191	6.86056e-06	-0.0313898	0.101824	5.64617e-06	-0.0324595	0.0995965		intronic			Promoter		no coding consequence
ENSG00000161265;A3:19:36235639-36236026:36235593-36236026:-	U2AF1L4	A3	yes	no	yes	no	no	no		Pam3CSK4	rs2242523	3.86945e-07	36231646	3847		0.15	0.505		0.000222681	0.0365768	0.0667046	0.0235482	0.0248028	0.0278607	3.86945e-07	0.0552427	0.124715	n.s.	n.s.	n.s.	0.0331559	0.0322594	0.0228311		intronic		LIN28A	Promoter		loss of function
ENSG00000205629;SE:16:25123317-25137285:25137447-25139796:+	LCMT1	SE	yes	no	no	no	no	no		NS	rs277912	1.7403e-31	25157759	17863		0.585	0.71		1.7403e-31	0.147693	0.499353	1.33339e-26	0.155995	0.467179	7.14834e-25	0.151184	0.422695	1.0783e-16	0.126593	0.306296	2.51667e-11	0.0943712	0.202926		none			none		loss of function
ENSG00000151651;SE:10:135076737-135077192:135077269-135080856:-	ADAM8	SE	yes	yes	yes	yes	yes	yes		IAV	rs3008319	1.91565e-31	135077265	0		0.355	0		1.03378e-27	-0.109768	0.453451	3.12012e-22	-0.0866273	0.40503	1.02704e-20	-0.0824839	0.363045	1.65516e-17	-0.0586224	0.319812	1.91565e-31	-0.114766	0.500634		exonic	acceptor flank	SNRNP70	none		modified protein
ENSG00000138386;SE:2:191514708-191520703:191520879-191523884:+	NAB1	SE	yes	yes	yes	yes	yes	no		LPS	rs2293765	1.9577e-31	191520845	0		0.85	0.37		1.89469e-26	0.15055	0.437182	1.9577e-31	0.149822	0.528521	1.52677e-30	0.148983	0.495322	2.08475e-29	0.149202	0.490538	1.56868e-15	0.0990888	0.276637		exonic deleterious			none		modified protein
ENSG00000256594;A5:12:9801529-9806279:9800924-9806279:+	RP11-705C15.2	A5	no	yes	yes	yes	no	no		Pam3CSK4	rs7302081	2.7827e-31	9800926	0		0.395	0.305		1.87026e-26	-0.0850261	0.437256	3.46113e-30	-0.085594	0.513388	2.7827e-31	-0.0983758	0.504103	6.08378e-26	-0.0819742	0.445696	5.67684e-20	-0.0829424	0.347459		none	acceptor site		Promoter		no coding consequence
ENSG00000256594;SE:12:9808575-9809164:9809293-9809517:+	RP11-705C15.2	SE	no	yes	yes	yes	no	no		Pam3CSK4	rs10771987	1.12476e-28	9804980	-3495		0.315	0.565		1.33952e-14	-0.0911699	0.259747	1.11388e-23	-0.0907754	0.426364	1.12476e-28	-0.0890579	0.472456	7.75514e-19	-0.0790941	0.341345	1.70342e-09	-0.0680981	0.168751		none			none		no coding consequence
ENSG00000256594;SE:12:9806404-9807817:9807899-9808469:+	RP11-705C15.2	SE	no	yes	yes	yes	no	no		LPS	rs2080211	1.8694e-08	9837998	29429		0.335	0.41		n.s.	n.s.	n.s.	1.8694e-08	0.00949259	0.160042	1.603e-07	0.0093999	0.132393	0.000307923	0.00923004	0.0667718	n.s.	n.s.	n.s.		none			none		no coding consequence
ENSG00000138398;A5:2:170441007-170460152:170441000-170460152:+	PPIG	A5	yes	yes	yes	yes	no	no		NS	rs2276611	3.45236e-31	170441001	0		0.13	0.14		3.45236e-31	0.182829	0.495876	5.53097e-24	0.169917	0.43075	4.98034e-29	0.186632	0.476865	4.99387e-24	0.187199	0.419287	8.23085e-14	0.131368	0.247293		none	donor site		Promoter		modified protein
ENSG00000138398;AF:2:170440868:170441000-170460152:170441157:170441409-170460152:+	PPIG	AF	yes	yes	yes	yes	no	no		R848	rs2276611	5.00887e-08	170441001	0		0.13	0.14		5.54037e-05	-0.0438293	0.0790328	4.66467e-05	-0.0474085	0.0873419	8.82055e-05	-0.0442272	0.0764066	5.00887e-08	-0.068566	0.145941	0.000919339	-0.057655	0.054377		none	donor site		Promoter		modified protein
ENSG00000101307;AF:20:1559340-1569206:1569393:1559340-1600515:1600642:-	SIRPB1	AF	yes	yes	yes	no	yes	yes		NS	rs2422631	4.97188e-31	1556758	2482		-0.04	-0.22		4.97188e-31	-0.251573	0.494015	3.0751e-26	-0.260108	0.462269	2.7476e-27	-0.25745	0.454804	7.87344e-23	-0.20371	0.402142	1.54543e-28	-0.210426	0.465536		none			none		modified protein
ENSG00000101307;AL:20:1546876:1546913-1558984:1558796:1558842-1558984:-	SIRPB1	AL	yes	no	no	no	no	yes		NS	rs2243603	1.12035e-10	1546911	0		-0.05	-0.21		1.12035e-10	0.121187	0.190093	n.s.	n.s.	n.s.	n.s.	n.s.	n.s.	n.s.	n.s.	n.s.	n.s.	n.s.	n.s.		exonic		SRSF9/ZC3H10	none		gain of function
ENSG00000106853;SE:9:114325511-114326437:114326542-114332371:-	PTGR1	SE	yes	yes	yes	yes	yes	no		NS	rs7871740	6.63628e-31	114328473	0		0.86	0.935		6.63628e-31	0.188728	0.492538	3.80225e-27	0.243322	0.47447	4.60677e-29	0.236182	0.477285	2.50449e-28	0.249689	0.476963	1.9848e-30	0.207591	0.488639		none			none		loss of function
ENSG00000106853;SE:9:114348445-114351544:114351662-114355206:-	PTGR1	SE	yes	yes	yes	yes	yes	no		Pam3CSK4	rs111703901	1.13137e-19	114325819	22526		0.14	0.065		4.52144e-12	-0.0639828	0.21551	5.02929e-18	-0.129611	0.338538	1.13137e-19	-0.10191	0.34718	2.22437e-14	-0.0999086	0.266447	1.80412e-11	-0.0716675	0.205571		none			none		loss of function
ENSG00000140511;SE:15:89430576-89436205:89436343-89438690:-	HAPLN3	SE	no	no	no	no	yes	no		IAV	rs4932444	7.1023e-31	89435129	0		0.21	0.535		n.s.	n.s.	n.s.	n.s.	n.s.	n.s.	n.s.	n.s.	n.s.	0.0144547	0.0434335	0.0312409	7.1023e-31	0.0890083	0.493946		none		MATR3	none		modified protein
ENSG00000140511;SE:15:89422500-89422649:89423841-89424588:-	HAPLN3	SE	no	no	no	no	yes	no		IAV	rs7179459	1.20544e-09	89425639	-951		0.2	0.175		n.s.	n.s.	n.s.	0.0400132	-0.033722	0.0229715	0.0251515	-0.0297938	0.0255802	0.0457214	-0.0293667	0.0209569	1.20544e-09	-0.0565087	0.171602		none		SRSF7	Promoter Flanking Region		loss of function
ENSG00000164535;A5:7:6452665-6455890:6452665-6456258:-	DAGLB	A5	yes	no	no	no	no	no		NS	rs13235365	8.26301e-31	6456091	0		0.89	0.735		8.26301e-31	-0.111427	0.491413	6.16839e-18	-0.103911	0.337062	2.79963e-18	-0.124974	0.325365	1.1495e-14	-0.115368	0.271498	2.54218e-08	-0.103219	0.146174		intronic			CTCF Binding Site		modified protein
ENSG00000235750;SE:1:175135873-175145536:175145610-175146747:-	KIAA0040	SE	no	no	no	yes	yes	no		IAV	rs12084108	9.54007e-31	175145019	0		0.58	0.605		0.00125665	0.0263042	0.0513343	n.s.	n.s.	n.s.	n.s.	n.s.	n.s.	2.51832e-10	0.0351849	0.191447	9.54007e-31	0.0425968	0.492428		none			none		loss of function
ENSG00000235750;SE:1:175146820-175161776:175161852-175161996:-	KIAA0040	SE	no	no	no	yes	yes	no		IAV	rs10798342	5.05765e-29	175163080	-984		0.69	0.47		0.002717	-0.041099	0.0445013	0.00206008	-0.0401666	0.0509853	n.s.	n.s.	n.s.	5.58115e-10	-0.0738829	0.184741	5.05765e-29	-0.0951058	0.471558		none		SRSF2	none		loss of function
ENSG00000173801;SE:17:39928114-39929070:39929178-39942155:-	JUP	SE	no	no	no	no	yes	no		IAV	rs1865840	1.68387e-30	39947009	-4754		0.735	0.95		2.75445e-18	0.143252	0.320059	1.13671e-08	0.0989594	0.16451	0.00151026	0.0427637	0.0507048	1.06677e-07	0.0973041	0.13927	1.68387e-30	0.188981	0.489492		none			Promoter Flanking Region		modified protein
ENSG00000173801;AF:17:39928114-39942155:39942322:39928114-39942755:39943017:-	JUP	AF	no	no	no	no	yes	no		IAV	rs2353023	2.91842e-22	39944656	-1639		0.73	0.95		2.79359e-13	0.12396	0.236963	0.000125311	0.0680148	0.0778881	n.s.	n.s.	n.s.	2.58044e-07	0.0913723	0.131424	2.91842e-22	0.177327	0.381297		none			none		modified protein
ENSG00000173801;RI:17:39910856:39911684-39911982:39912147:-	JUP	RI	yes	yes	no	yes	yes	no		IAV	rs8067890	6.28754e-08	39914070	-1923		0.72	0.73		3.93695e-06	0.035534	0.102266	n.s.	n.s.	n.s.	0.000161522	0.0424679	0.070941	6.27853e-05	0.0277878	0.0814945	6.28754e-08	0.0200871	0.138498		intronic	branchpoint	PCBP2/SRSF2	none		modified protein
ENSG00000015475;RI:22:18222115:18222254-18222848:18222942:-	BID	RI	yes	yes	yes	yes	yes	no		Pam3CSK4	rs181391	1.83954e-30	18222557	0		0.625	0.67		4.5541e-27	0.0306717	0.445215	4.05691e-25	0.0287694	0.446829	1.83954e-30	0.0281804	0.494351	8.46992e-16	0.0228178	0.291134	1.06116e-10	0.0178777	0.191401		none			none		loss of function
ENSG00000154813;SE:3:16302336-16305662:16305736-16306276:-	DPH3	SE	yes	yes	yes	yes	yes	no		R848	rs842256	2.22613e-30	16303647	0		0.28	0.405		4.84599e-27	-0.0630199	0.444867	2.84407e-23	-0.0591336	0.42044	5.2212e-22	-0.0528468	0.382224	2.22613e-30	-0.0577426	0.502457	4.92486e-21	-0.0647023	0.363372		none			none		modified protein
ENSG00000039319;SE:5:79730036-79731581:79731673-79732575:+	ZFYVE16	SE	no	no	no	yes	yes	no		R848	rs187478	2.90382e-30	79793589	60914		0.335	0.905		2.45171e-21	-0.0151912	0.366368	2.57126e-21	-0.020739	0.391131	6.5292e-27	-0.0265811	0.449924	2.90382e-30	-0.0445938	0.501056	3.2966e-09	-0.0235596	0.163283		none			none		loss of function
ENSG00000039319;MX:5:79703972-79707465:79707592-79729928:79703972-79723311:79723364-79729928:+	ZFYVE16	MX	yes	yes	yes	yes	yes	no		Pam3CSK4	rs248999	1.9677e-13	79794102	64074		0.315	0.055		1.54123e-05	-0.0216838	0.0903145	1.62084e-06	-0.0300522	0.119092	1.9677e-13	-0.0430691	0.243929	6.98473e-05	-0.0311132	0.0805101	0.000243231	-0.0535065	0.0662452		none			none		modified protein
ENSG00000039319;SE:5:79703972-79723311:79723364-79729928:+	ZFYVE16	SE	yes	yes	yes	yes	yes	no		Pam3CSK4	rs140502218	1.85506e-12	79726341	0		0.375	0.055		4.35389e-10	0.046455	0.179125	4.90611e-11	0.0566932	0.212097	1.85506e-12	0.0581275	0.226478	7.0926e-09	0.054933	0.162995	0.00016529	0.0497703	0.0696904		none			none		modified protein
ENSG00000039319;SE:5:79741224-79743845:79744223-79745410:+	ZFYVE16	SE	yes	yes	yes	yes	yes	no		NS	rs259026	1.34642e-10	79719214	-21910		0.335	0.055		1.34642e-10	0.022399	0.188615	5.21165e-07	0.0174876	0.129646	1.21981e-08	0.0185076	0.15453	1.02599e-05	0.0239925	0.0981473	6.15616e-07	0.0404304	0.118919		none			none		gain of function
ENSG00000111450;SE:12:131293249-131296855:131296988-131297502:-	STX2	SE	yes	no	no	no	no	no		NS	rs9668291	3.68969e-30	131296908	0		0.74	0.3		3.68969e-30	0.0947947	0.483669	9.29342e-24	0.120247	0.427502	5.6704e-24	0.122087	0.41027	8.12729e-21	0.140148	0.372198	1.75797e-12	0.109126	0.22385		none			none		loss of function
ENSG00000131446;A5:5:180220097-180235502:180220097-180235648:-	MGAT1	A5	yes	yes	yes	yes	yes	no		R848	rs34060154	5.18049e-30	180231245	0		0.79	0.875		1.28478e-27	0.0843794	0.452251	9.58435e-23	0.102072	0.412673	1.42654e-26	0.102046	0.445481	5.18049e-30	0.126054	0.497989	1.52284e-28	0.0993618	0.465616		none			none		modified protein
ENSG00000131446;AL:5:180219658:180220097-180242414:180235841:180236076-180242414:-	MGAT1	AL	yes	yes	yes	yes	yes	no		NS	rs11955817	7.14315e-11	180248816	-6302		0.165	0.005		7.14315e-11	0.0657676	0.193701	4.12024e-07	0.0665489	0.13182	3.02516e-07	0.0655654	0.126865	2.46066e-06	0.0650287	0.11115	5.89196e-05	0.0465706	0.0788723		none		MBNL1	none		gain of function
ENSG00000131446;AF:5:180236076-180236364:180236875:180236076-180237040:180237127:-	MGAT1	AF	yes	yes	yes	yes	yes	no		IAV	rs58963783	2.01876e-07	180252406	-15279		0.21	0		0.0224645	-0.0397436	0.026036	3.61119e-05	-0.0747385	0.0897837	1.99617e-06	-0.0893283	0.110288	3.67455e-06	-0.0949883	0.10751	2.01876e-07	-0.0670109	0.128529		none		TARDBP	Promoter Flanking Region		gain of function
ENSG00000150991;A5:12:125396726-125397183:125396726-125397867:-	UBC	A5	no	yes	no	yes	yes	yes		R848	rs8963	9.04582e-30	125397364	0		0.805	0.25		1.71599e-32	-0.0267583	0.510935	1.44287e-23	-0.0219046	0.424735	7.35135e-28	-0.0249034	0.462156	9.04582e-30	-0.0249525	0.495019	8.52961e-23	-0.0233936	0.388945		none	acceptor flank	RBM24	Promoter		loss of function
ENSG00000150991;AF:12:125398320-125398640:125398850:125398320-125399133:125399693:-	UBC	AF	no	yes	yes	yes	yes	yes		Pam3CSK4	rs112043091	2.09782e-13	125398911	0		0.075	0.075		3.86576e-13	-0.0341506	0.234489	1.94526e-10	-0.0304465	0.200291	2.09782e-13	-0.032564	0.243436	2.09681e-11	-0.0358005	0.212077	2.5966e-13	-0.0342219	0.238574		none		ESRP2	Promoter		modified protein
ENSG00000150991;AF:12:125398320-125398551:125398687:125398320-125399133:125399478:-	UBC	AF	yes	no	yes	yes	no	yes		Pam3CSK4	rs201467433	5.85742e-10	125396183	2037		-0.145	-0.005		0.0014403	0.00743799	0.050124	5.58977e-08	0.0142339	0.150133	5.85742e-10	0.0137447	0.180019	7.40746e-06	0.0107338	0.101124	1.1982e-05	0.0100687	0.0929748		none			Promoter		modified protein
ENSG00000128604;A3:7:128587110-128587284:128587110-128587332:+	IRF5	A3	yes	yes	yes	yes	yes	yes		IAV	rs138347029	1.0811e-29	128592301	4869		-0.455	-0.5		1.61243e-24	0.0817244	0.411405	6.19313e-20	0.0781183	0.369564	9.71115e-15	0.0648614	0.266756	4.93338e-27	0.0940066	0.460218	1.0811e-29	0.0876033	0.479766		none			none		modified protein
ENSG00000128604;RI:7:128587077:128587110-128587284:128587589:+	IRF5	RI	yes	yes	yes	yes	yes	yes		IAV	rs3857851	4.15536e-15	128592137	4548		0.46	0.5		1.08539e-09	0.0392156	0.171671	1.24862e-05	0.0319534	0.0998778	3.89659e-07	0.0374269	0.124654	1.13681e-07	0.0363068	0.138707	4.15536e-15	0.0413592	0.269521		none			none		loss of function
ENSG00000121716;A5:7:99954561-99955843:99954506-99955843:+	PILRB	A5	yes	yes	yes	yes	yes	no		NS	rs3991498	1.38098e-29	99904969	-49437		0.11	0.2		1.38098e-29	0.184008	0.476742	4.79995e-25	0.158795	0.445808	1.2964e-21	0.144483	0.376429	4.87045e-22	0.15673	0.390544	3.95432e-21	0.15836	0.364782		none			none		modified protein
ENSG00000121716;A3:7:99952863-99954017:99952863-99954373:+	PILRB	A3	yes	yes	yes	yes	yes	no		NS	rs148413388	6.28669e-15	99925211	-27552		0.11	0.2		6.28669e-15	0.0376007	0.265321	9.22609e-11	0.0331806	0.206704	8.90413e-12	0.0389754	0.214057	3.45669e-05	0.0297009	0.086998	0.000315811	0.0280856	0.063915		none			none		modified protein
ENSG00000121716;A3:7:99955989-99956522:99955989-99956556:+	PILRB	A3	yes	yes	yes	yes	yes	no		R848	rs3991544	2.88655e-08	99920588	-35301		0.1	0.2		9.79901e-07	0.0437391	0.114342	1.35353e-06	0.0506842	0.120774	2.73578e-06	0.0414026	0.107498	2.88655e-08	0.0560063	0.150778	1.51713e-05	0.048886	0.0908922		none			none		modified protein
ENSG00000179344;SE:6:32630025-32632575:32632844-32634276:-	HLA-DQB1	SE	yes	yes	yes	yes	yes	yes		R848	rs9273500	1.46032e-29	32628342	1583		-0.335	-0.175		3.18639e-27	0.0585151	0.44721	1.65199e-29	0.0817477	0.504954	5.83815e-29	0.0789847	0.476008	1.46032e-29	0.0962183	0.492454	1.03756e-23	0.0745141	0.401831		intronic		MBNL1	none		modified protein
ENSG00000179344;SE:6:32628026-32629124:32629234-32629744:-	HLA-DQB1	SE	yes	yes	yes	yes	yes	yes		IAV	rs9274131	8.21646e-26	32630236	-392		-0.12	-0.195		1.41809e-25	0.143141	0.425646	5.79172e-18	0.128783	0.337518	8.47539e-17	0.11787	0.301411	1.44561e-21	0.124041	0.383515	8.21646e-26	0.14463	0.430429		intronic			none		modified protein
ENSG00000179344;A3:6:32630025-32632575:32629862-32632575:-	HLA-DQB1	A3	no	yes	yes	yes	no	yes		Pam3CSK4	rs9274662	2.19614e-25	32636494	-3819		-0.535	-0.385		1.33025e-15	0.0189839	0.276641	9.54782e-16	0.026653	0.299596	2.19614e-25	0.0331162	0.42966	1.81371e-21	0.0321164	0.38204	2.1999e-18	0.0174224	0.322933		none			Promoter Flanking Region		gain of function
ENSG00000132256;SE:11:5701468-5705216:5705369-5706098:-	TRIM5	SE	yes	yes	yes	yes	yes	yes		IAV	rs12278842	2.35373e-29	5703558	0		0.55	0.52		1.6663e-06	-0.0147288	0.109745	1.49014e-09	-0.0215681	0.182553	2.12863e-12	-0.038711	0.225396	8.86684e-14	-0.028474	0.255758	2.35373e-29	-0.0390089	0.475643		none	acceptor flank	RBM3	none		modified protein
ENSG00000132256;SE:11:5687311-5688919:5688941-5699434:-	TRIM5	SE	yes	yes	yes	yes	yes	yes		R848	rs55652931	3.01298e-08	5692838	0		0.325	0.075		0.000130865	-0.0290524	0.0714213	0.00110747	-0.0237319	0.0569489	0.000486272	-0.0284252	0.0609648	3.01298e-08	-0.0321879	0.150403	2.56556e-07	-0.0256519	0.12647		none			none		gain of function
ENSG00000204463;AF:6:31619553-31620012:31620100:31619553-31620201:31620477:-	BAG6	AF	yes	yes	yes	yes	yes	no		Pam3CSK4	rs805257	2.54703e-29	31634193	-13716		0.45	0.6		8.30855e-25	0.0288414	0.415323	2.07886e-21	0.0302459	0.392546	2.54703e-29	0.0311895	0.480468	9.02249e-20	0.0270662	0.356084	3.9365e-20	0.0271129	0.349866		none		YBX2	Promoter		modified protein
ENSG00000204463;AF:6:31619553-31620024:31620135:31619553-31620201:31620482:-	BAG6	AF	yes	yes	yes	yes	yes	no		Pam3CSK4	rs116584375	4.49681e-07	31601843	17610		0.72	0.86		n.s.	n.s.	n.s.	n.s.	n.s.	n.s.	4.49681e-07	-0.0267325	0.123401	0.0211567	-0.0127552	0.0278011	n.s.	n.s.	n.s.		intronic		IGF2BP2/PABPC1/PABPC3/PABPC5/PABPN1/PTBP1/SART3/SRSF10/ZC3H14	none		modified protein
ENSG00000076685;AL:10:104871502:104871562-104934615:104929041:104929206-104934615:-	NT5C2	AL	yes	yes	yes	yes	yes	no		R848	rs201435055	2.83239e-29	104941106	-6391		-0.345	-0.38		1.64248e-14	0.0652116	0.258238	3.81243e-19	0.10707	0.356915	1.2922e-14	0.0942441	0.264617	2.83239e-29	0.145102	0.488884	3.20107e-21	0.0830596	0.366137		none	branchpoint		Promoter Flanking Region		gain of function
ENSG00000076685;AF:10:104934739-104940942:104941077:104934739-104952993:104953029:-	NT5C2	AF	yes	yes	yes	yes	yes	no		IAV	rs12414028	2.21683e-17	104957629	-4600		0.055	0.06		1.1443e-09	0.0875419	0.171237	8.32694e-10	0.0884946	0.187658	5.84321e-11	0.0966409	0.19892	7.54221e-10	0.095544	0.182191	2.21683e-17	0.0933477	0.306986		none			Promoter Flanking Region		gain of function
ENSG00000138592;SE:15:50774262-50776472:50776558-50781998:+	USP8	SE	yes	yes	yes	yes	yes	no		NS	rs72738960	3.43396e-29	50725701	-48461		0.27	0.035		3.43396e-29	0.141731	0.471909	3.54787e-17	0.100695	0.324285	8.29341e-24	0.103408	0.407961	2.73432e-24	0.118172	0.422968	3.59584e-17	0.0990361	0.303601		none		CPEB2/CPEB4/HNRNPC/HNRNPCL1/PABPC1/PABPC4/RALY/SART3/TIA1/U2AF2	none		modified protein
ENSG00000138592;SE:15:50716851-50724535:50724696-50731206:+	USP8	SE	yes	yes	yes	yes	yes	no		Pam3CSK4	rs75701961	1.01802e-09	50715567	-1184		0.055	0.165		6.84455e-07	0.0667386	0.11744	2.49129e-08	0.0795458	0.157453	1.01802e-09	0.0918085	0.175429	4.21008e-05	0.0671413	0.0851815	0.0190472	0.0497425	0.0275921		none			none		modified protein
ENSG00000079263;SE:2:231109795-231110578:231110655-231112631:+	SP140	SE	no	no	no	yes	yes	no		IAV	rs28445040	4.80729e-29	231110582	0		0.12	0.205		0.0152777	-0.0246656	0.0293586	3.73512e-14	-0.104779	0.271091	n.s.	n.s.	n.s.	1.05548e-18	-0.106088	0.339207	4.80729e-29	-0.128326	0.47183		exonic deleterious		SRSF1	none		modified protein
ENSG00000079263;MX:2:231109795-231110578:231110655-231113600:231109795-231112631:231112780-231113600:+	SP140	MX	no	no	no	yes	yes	no		IAV	rs28445040	2.64606e-19	231110582	0		0.12	0.205		0.0193886	-0.0290625	0.0273013	3.17211e-11	-0.09558	0.215801	0.00751612	-0.0348501	0.0362604	3.52682e-13	-0.103484	0.244941	2.64606e-19	-0.097005	0.337243		exonic deleterious		SRSF1	none		modified protein
ENSG00000079263;SE:2:231115776-231118031:231118132-231120167:+	SP140	SE	no	no	no	yes	yes	no		IAV	rs16826952	6.05278e-12	231116157	0		0.215	0.13		0.0490388	0.0275836	0.0194264	0.00624793	0.0378921	0.0403701	n.s.	n.s.	n.s.	1.96102e-06	0.0560641	0.113206	6.05278e-12	0.0756637	0.214193		none			none		modified protein
ENSG00000156411;SE:14:104380321-104380816:104380970-104381403:-	C14orf2	SE	yes	yes	yes	yes	yes	no		NS	rs112997158	4.96578e-29	104380925	0		0.29	0.04		4.96578e-29	0.078485	0.469939	1.54863e-22	0.0737121	0.409578	8.49112e-24	0.065473	0.407818	2.05128e-20	0.0778579	0.366047	5.42379e-26	0.0741358	0.432821		none			none		modified protein
ENSG00000105993;AF:7:157161495:157161636-157174940:157174515:157174680-157174940:+	DNAJB6	AF	yes	yes	yes	yes	yes	no		IAV	rs12672981	5.25619e-29	157162103	0		0.27	0.49		1.40812e-18	-0.0922917	0.32462	1.61603e-22	-0.102957	0.409302	1.16782e-24	-0.0997238	0.419773	1.72369e-23	-0.0928668	0.411646	5.25619e-29	-0.126058	0.471352		none		SRSF9	none		no coding consequence
ENSG00000153310;SE:8:130916831-130961212:130961313-130983189:-	FAM49B	SE	no	no	no	yes	no	no		R848	rs837227	2.41274e-28	130964654	0		0.27	0.245		1.04515e-26	0.0438519	0.440548	3.10436e-21	0.0385013	0.389874	3.03639e-26	0.0465426	0.441153	2.41274e-28	0.0642935	0.477169	1.49277e-28	0.0291724	0.465724		none			none		loss of function
ENSG00000155465;A5:14:23292281-23292394:23292281-23292505:-	SLC7A7	A5	no	yes	yes	yes	no	no		R848	rs2073345	2.77888e-28	23292476	0		0.395	0.64		n.s.	n.s.	n.s.	1.32278e-25	0.052451	0.453589	5.00363e-23	0.0456469	0.396926	2.77888e-28	0.0474005	0.476387	n.s.	n.s.	n.s.		none		SRSF9	Promoter		loss of function
ENSG00000155465;AF:14:23282649-23284529:23285012:23282649-23288847:23289005:-	SLC7A7	AF	yes	yes	yes	yes	yes	no		R848	rs1951568	1.29576e-10	23285439	0		0.285	0.32		n.s.	n.s.	n.s.	0.000436773	0.00921076	0.0658972	1.86934e-05	0.00991106	0.0903652	1.29576e-10	0.0166425	0.197008	n.s.	n.s.	n.s.		none			none		modified protein
ENSG00000155465;AF:14:23284660-23288847:23289005:23284660-23292128:23292172:-	SLC7A7	AF	yes	yes	yes	yes	yes	no		R848	rs1951568	3.51364e-10	23285439	0		0.285	0.32		n.s.	n.s.	n.s.	4.64103e-06	-0.0342889	0.109225	2.17637e-09	-0.0403719	0.169082	3.51364e-10	-0.0449277	0.188646	n.s.	n.s.	n.s.		none			none		modified protein
ENSG00000155465;AF:14:23284660-23288847:23289005:23284660-23289724:23290069:-	SLC7A7	AF	no	yes	yes	yes	no	no		LPS	rs7148931	2.14123e-07	23277889	6671		0.11	0		n.s.	n.s.	n.s.	2.14123e-07	0.034946	0.137854	2.8245e-05	0.023923	0.0866615	0.000244085	0.0194408	0.0689269	n.s.	n.s.	n.s.		none		RBM5	Enhancer		loss of function
ENSG00000163877;SE:1:38006356-38014422:38014588-38018246:-	SNIP1	SE	no	no	yes	yes	yes	no		Pam3CSK4	rs6704190	8.276e-28	38010751	0		0.235	0.605		7.83493e-22	0.0239797	0.373594	1.54001e-21	0.0279825	0.394538	8.276e-28	0.0312988	0.461499	5.86171e-22	0.0312458	0.389353	1.06397e-26	0.055193	0.442105		none			none		loss of function
ENSG00000228315;MX:22:24002187-24025912:24026054-24032419:24002187-24029025:24029182-24032419:-	GUSBP11	MX	yes	yes	yes	no	no	no		NS	rs28559723	1.10551e-27	24016901	0		0.125	0.25		1.10551e-27	-0.136242	0.453081	3.22175e-21	-0.114969	0.389626	2.24261e-19	-0.12257	0.342586	8.90813e-22	-0.117734	0.386653	1.94254e-17	-0.113378	0.307907		none			none		no coding consequence
ENSG00000228315;AL:22:24000281:24002187-24025912:24020797:24021029-24025912:-	GUSBP11	AL	yes	yes	yes	no	no	no		LPS	rs7289661	3.11837e-11	24021489	0		0.295	0.455		3.78706e-09	0.0359106	0.161378	3.11837e-11	0.0542604	0.215946	1.71917e-10	0.0489702	0.19012	2.50462e-06	0.045301	0.110989	n.s.	n.s.	n.s.		none			none		no coding consequence
ENSG00000228315;A5:22:24002187-24029018:24002187-24029025:-	GUSBP11	A5	yes	yes	yes	no	no	no		NS	rs10222270	3.332e-10	24004787	0		0.08	0.25		3.332e-10	0.126591	0.181296	0.000333808	0.0750047	0.0684819	2.71041e-05	0.0866454	0.0870318	0.0125404	0.0474978	0.0325308	0.00367288	0.0599796	0.0420462		none			none		no coding consequence
ENSG00000228315;SE:22:23981129-23982495:23982610-24002052:-	GUSBP11	SE	yes	yes	yes	no	no	no		NS	rs142912174	3.59284e-08	23990412	0		0.12	0		3.59284e-08	0.127028	0.142576	0.000826588	0.0822787	0.0597621	0.00352089	0.067153	0.0430647	0.000384913	0.0927103	0.064701	n.s.	n.s.	n.s.		none			none		no coding consequence
ENSG00000115762;AF:2:131862875:131862971-131878507:131865129:131865637-131878507:+	PLEKHB2	AF	yes	yes	yes	yes	yes	no		NS	rs11901794	1.50415e-27	131865064	0		0.24	0.105		1.50415e-27	-0.099138	0.451379	1.90939e-22	-0.100392	0.408222	1.38647e-21	-0.0991123	0.375999	1.0575e-21	-0.104222	0.385543	3.67856e-13	-0.0753095	0.235911		none		SRSF2	none		modified protein
ENSG00000172890;SE:11:71185572-71187079:71188484-71189441:+	NADSYN1	SE	yes	no	no	no	no	no		NS	rs12278461	1.56279e-27	71182185	-3287		0.28	0.78		1.56279e-27	0.10197	0.451167	2.05677e-14	0.0717496	0.275803	3.96948e-16	0.0768674	0.2903	3.19834e-16	0.0839579	0.298337	1.19811e-17	0.0966882	0.311268		none		ANKHD1/FXR2/RBM3/RBM45	none		loss of function
ENSG00000128284;SE:22:36541647-36542188:36542456-36545094:-	APOL3	SE	no	yes	no	yes	yes	no		IAV	rs112553549	9.80324e-27	36542025	0		0.35	0.23		0.000344685	-0.0107593	0.0628245	4.48143e-13	-0.0160311	0.251157	1.64663e-11	-0.0183206	0.209139	4.29667e-12	-0.0142045	0.224982	9.80324e-27	-0.0177836	0.442568		none			CTCF Binding Site		loss of function
ENSG00000128284;SE:22:36545419-36545819:36546012-36556717:-	APOL3	SE	yes	yes	yes	yes	yes	no		IAV	rs132644	1.27314e-26	36545826	0		0.275	0.78		n.s.	n.s.	n.s.	0.02809	0.0127059	0.0262249	0.00303589	0.0203559	0.0443998	0.0032833	0.0139482	0.0448271	1.27314e-26	0.0451144	0.44109		none			none		no coding consequence
ENSG00000141504;SE:17:7530111-7530261:7530362-7530461:-	SAT2	SE	yes	yes	yes	yes	yes	no		IAV	rs58671763	1.04402e-26	7521287	8724		-0.01	-0.4		8.80519e-25	-0.0905602	0.414981	8.5854e-16	-0.08659	0.300406	5.52414e-20	-0.103855	0.35196	5.05714e-18	-0.0980002	0.328233	1.04402e-26	-0.0841604	0.442212		none			none		modified protein
ENSG00000151725;SE:4:185618957-185621974:185622035-185623243:-	MLF1IP	SE	no	no	no	no	yes	no		IAV	rs13132498	1.04409e-26	185611454	7403		0.21	0.63		0.000179462	0.04888	0.0686199	1.05809e-08	0.0752696	0.165153	1.59344e-06	0.0623269	0.112279	0.00935786	0.0349075	0.0351991	1.04409e-26	0.126591	0.442212		none			none		gain of function
ENSG00000166913;SE:20:43514527-43516289:43516383-43530172:+	YWHAB	SE	yes	yes	yes	yes	yes	yes		LPS	rs2239535	1.32255e-26	43516156	0		0.6	0.26		2.32534e-25	0.0254264	0.422777	1.32255e-26	0.0349575	0.467227	1.01756e-25	0.0301508	0.434156	5.6897e-15	0.0253944	0.276843	6.13334e-11	0.019681	0.195809		intronic	branchpoint		none		modified protein
ENSG00000170889;A5:19:54704761-54705028:54704756-54705028:+	RPS9	A5	yes	yes	yes	yes	yes	no		IAV	rs4806499	1.55007e-26	54711032	5904		0.345	0.455		1.88125e-26	0.0244873	0.437223	3.76643e-17	0.0234681	0.323844	3.76134e-22	0.0238129	0.384301	4.33286e-16	0.0207944	0.296099	1.55007e-26	0.0263767	0.439974		none			none		loss of function
ENSG00000170889;SE:19:54710330-54710421:54710592-54711266:+	RPS9	SE	yes	yes	yes	yes	yes	no		Pam3CSK4	rs3852889	2.20527e-07	54708430	-1800		0.52	0.12		0.00433056	-0.00347158	0.0403849	9.9538e-06	-0.00698172	0.102024	2.20527e-07	-0.00797977	0.12962	0.00209755	-0.00630005	0.0489713	0.00232329	-0.00409397	0.0461147		none			none		loss of function
ENSG00000169764;SE:2:64068366-64069673:64069733-64083440:+	UGP2	SE	yes	yes	yes	yes	yes	no		NS	rs6546029	1.68279e-26	64069732	0		0.135	0.165		1.68279e-26	-0.060673	0.437855	9.06408e-18	-0.0638753	0.334271	1.57513e-17	-0.0587965	0.313332	7.07072e-09	-0.0536801	0.163021	9.60797e-09	-0.0364911	0.154359		none		HNRNPH2	Promoter		modified protein
ENSG00000206503;RI:6:29912277:29912393-29912836:29912868:+	HLA-A	RI	yes	yes	yes	no	no	yes		NS	rs144893864	1.77421e-26	29905853	-6424		-0.22	-0.115		1.77421e-26	0.0912409	0.437555	1.18757e-25	0.0812508	0.454236	2.89453e-24	0.091549	0.414333	3.00654e-24	0.0536139	0.422389	8.09902e-19	0.0482714	0.329721		none			none		loss of function
ENSG00000174652;SE:19:9530894-9545474:9545535-9545784:-	ZNF266	SE	yes	yes	yes	yes	no	no		NS	rs8108483	1.85109e-26	9545030	0		0.72	0.53		1.85109e-26	-0.181629	0.437314	1.11764e-17	-0.146696	0.332748	5.2668e-24	-0.17548	0.410718	2.17681e-12	-0.119782	0.230458	3.46227e-11	-0.0981869	0.200384		intronic			none		modified protein
ENSG00000174652;RI:19:9529438:9529571-9529727:9529975:-	ZNF266	RI	yes	yes	yes	yes	no	no		NS	rs7246082	1.89385e-14	9504006	25432		0.695	0.53		1.89385e-14	-0.0571952	0.257182	1.33688e-06	-0.047858	0.12089	3.10256e-09	-0.052849	0.166106	1.41822e-05	-0.044299	0.095183	3.26949e-05	-0.0535371	0.0840991		none		PTBP1	none		modified protein
ENSG00000174652;SE:19:9544911-9545474:9545535-9545784:-	ZNF266	SE	yes	no	no	no	no	no		NS	rs10406143	7.03516e-12	9548422	-2538		0.395	0.535		7.03516e-12	0.0371524	0.212053	4.74137e-10	0.0423846	0.192571	2.95858e-13	0.0458764	0.240784	6.46769e-12	0.0493523	0.221671	n.s.	n.s.	n.s.		none			none		modified protein
ENSG00000101166;A3:20:57612354-57613521:57612335-57613521:-	SLMO2	A3	yes	yes	yes	yes	yes	no		Pam3CSK4	rs151359	2.05021e-26	57612390	0		0.49	0.35		1.37463e-23	-0.0301252	0.398565	1.54087e-18	-0.0244841	0.347027	2.05021e-26	-0.0284587	0.443407	2.90081e-25	-0.0270084	0.436475	1.21275e-19	-0.0476153	0.34244		intronic	branchpoint	RBMS1	none		loss of function
ENSG00000178449;SE:12:50506084-50512276:50512335-50513819:+	COX14	SE	yes	no	no	no	no	no		NS	rs56151073	2.17337e-26	50512200	0		0.41	0.24		2.17337e-26	-0.0413985	0.436403	4.91511e-12	-0.0397768	0.231463	2.44275e-16	-0.0451261	0.293812	2.69516e-06	-0.0295692	0.110325	1.11489e-07	-0.0355685	0.133614		intronic		HNRNPL	none		modified protein
ENSG00000100461;SE:14:23374662-23374815:23374868-23375404:-	RBM23	SE	yes	yes	yes	yes	yes	no		NS	rs2295680	2.89421e-26	23374435	127		0.005	0.58		2.89421e-26	-0.0894514	0.434773	2.09305e-24	-0.0842892	0.436783	5.74186e-25	-0.0751669	0.423994	1.18197e-25	-0.085143	0.441794	4.01702e-24	-0.0859917	0.407548		exonic	donor flank		none		modified protein
ENSG00000100461;A3:14:23374455-23374545:23374430-23374545:-	RBM23	A3	no	no	yes	yes	no	no		R848	rs201248067	8.32365e-08	23420382	-45737		-0.01	-0.525		0.00116663	-0.00909209	0.051994	0.0490553	-0.00572182	0.0211182	0.000922026	-0.00988122	0.0551704	8.32365e-08	-0.0175497	0.141464	2.29001e-05	-0.0111848	0.0872526		none			none		modified protein
ENSG00000023191;SE:11:502249-504824:504996-507113:-	RNH1	SE	yes	yes	yes	yes	yes	no		NS	rs11825121	2.91507e-26	498383	3766		0.325	0.155		2.91507e-26	-0.063677	0.434732	2.02077e-24	-0.0695014	0.437	3.62445e-26	-0.0767134	0.440134	1.55014e-22	-0.0711939	0.397856	7.13895e-17	-0.0668266	0.298776		intronic		RBM24/SRSF2	none		modified protein
ENSG00000023191;A3:11:502249-504824:502181-504824:-	RNH1	A3	yes	yes	yes	yes	yes	no		NS	rs201802417	4.58267e-21	474915	27166		0.355	0.15		4.58267e-21	-0.0531667	0.362371	2.16272e-06	-0.0297883	0.116394	2.74137e-08	-0.0348015	0.14762	9.77342e-05	-0.0273837	0.0774048	4.14406e-14	-0.05238	0.252457		none			none		modified protein
ENSG00000023191;AF:11:502181-504427:504552:502181-507113:507264:-	RNH1	AF	yes	yes	yes	yes	yes	no		Pam3CSK4	rs34923150	7.2871e-13	543135	-35871		0	-0.14		9.80105e-11	0.069565	0.191167	3.98602e-05	0.0492312	0.088842	7.2871e-13	0.0838242	0.233791	1.93757e-05	0.0548036	0.0923207	2.03271e-08	0.0785237	0.148061		none			none		modified protein
ENSG00000023191;SE:11:502249-504824:504996-506609:-	RNH1	SE	yes	yes	yes	yes	yes	no		LPS	rs11825121	3.57982e-10	498383	3766		0.325	0.155		3.52548e-05	-0.0134886	0.0830261	3.57982e-10	-0.027034	0.195013	2.3114e-08	-0.0267959	0.14908	8.69364e-07	-0.0240298	0.120546	0.000111035	-0.0164435	0.0732353		intronic		RBM24/SRSF2	none		modified protein
ENSG00000171466;A5:19:9771550-9785308:9771550-9785691:-	ZNF562	A5	no	no	no	yes	no	no		R848	rs10417655	4.01089e-26	9814256	-28465		-0.545	-0.24		1.41382e-20	0.12904	0.355111	8.00555e-19	0.144544	0.351681	1.06541e-16	0.123142	0.299775	4.01089e-26	0.165565	0.448131	0.000191791	0.0626747	0.0683645		none			none		modified protein
ENSG00000242048;A3:7:151504122-151504458:151504122-151504529:+	RP13-452N2.1	A3	yes	yes	yes	yes	yes	no		Pam3CSK4	rs10257529	5.37784e-26	151504499	0		0.52	0.49		4.3929e-09	0.0442078	0.160149	1.05355e-19	0.0490943	0.365891	5.37784e-26	0.0525699	0.437856	8.78393e-20	0.0503937	0.356266	5.2037e-06	0.0436175	0.100313		none	branchpoint		none		no coding consequence
ENSG00000115594;SE:2:102770477-102772606:102772706-102774179:+	IL1R1	SE	no	yes	yes	yes	no	yes		LPS	rs3917246	6.41891e-26	102775164	885		0.025	0.205		1.42348e-13	-0.136953	0.242076	6.41891e-26	-0.175895	0.457908	6.12809e-24	-0.183229	0.4098	1.10572e-25	-0.190061	0.442187	1.07321e-13	-0.174066	0.245288		none			none		modified protein
ENSG00000115594;AF:2:102721029:102721332-102770401:102759246:102759480-102770401:+	IL1R1	AF	no	yes	yes	yes	no	yes		R848	rs933494	6.55749e-14	102711009	-10020		0.03	0.46		0.0342924	-0.0149625	0.0224315	5.96479e-06	-0.01942	0.106861	0.000429172	-0.0218769	0.0620962	6.55749e-14	-0.041797	0.258103	n.s.	n.s.	n.s.		none			none		modified protein
ENSG00000115594;AF:2:102721029:102721332-102770401:102758766:102758915-102770401:+	IL1R1	AF	no	yes	no	yes	no	yes		R848	rs933494	2.59555e-11	102711009	-10020		0.03	0.46		n.s.	n.s.	n.s.	3.56807e-07	-0.10784	0.13315	0.000366438	-0.0643963	0.0635273	2.59555e-11	-0.117274	0.210324	0.0461572	-0.035017	0.0200324		none			none		modified protein
ENSG00000146833;AL:7:99488036:99490369-99500841:99498789:99499797-99500841:-	TRIM4	AL	yes	yes	yes	no	no	no		NS	rs2527893	6.96487e-26	99539786	-38845		0.04	0.395		6.96487e-26	-0.0622008	0.429748	1.4034e-16	-0.0530999	0.314076	1.41793e-17	-0.0525055	0.31407	5.26394e-15	-0.0534686	0.277432	1.14967e-09	-0.039711	0.171992		none			none		modified protein
ENSG00000146833;SE:7:99507283-99514325:99514402-99516632:-	TRIM4	SE	no	no	yes	no	no	no		Pam3CSK4	rs58306841	1.7105e-13	99483731	23452		-0.09	-0.39		3.51935e-13	0.0180809	0.235205	2.89871e-09	0.0206929	0.176681	1.7105e-13	0.029256	0.245007	2.32509e-08	0.0255258	0.15267	0.00778343	0.0190063	0.035409		none			none		modified protein
ENSG00000204642;AL:6:29693340-29693788:29694303:29693340-29695734:29697128:+	HLA-F	AL	yes	yes	yes	yes	yes	yes		NS	rs146837238	9.39599e-26	29666538	-26702		0.235	0.215		9.39599e-26	0.03848	0.428024	6.66149e-19	0.0451799	0.352981	4.8758e-21	0.0467066	0.367894	1.01185e-18	0.0556931	0.3395	4.25614e-16	0.0460195	0.286064		none			none		loss of function
ENSG00000204642;SE:6:29693340-29693788:29693820-29694660:+	HLA-F	SE	yes	yes	yes	yes	yes	yes		LPS	rs146837238	1.04157e-12	29666538	-26702		0.235	0.215		1.27088e-06	-0.0152587	0.112093	1.04157e-12	-0.0224417	0.244276	1.65233e-09	-0.0210738	0.171388	1.00116e-09	-0.0227427	0.179787	3.04573e-10	-0.0162041	0.182862		none			none		modified protein
ENSG00000204642;AL:6:29693820-29694180:29694303:29693820-29694660:29695073:+	HLA-F	AL	yes	yes	yes	yes	yes	yes		R848	rs146837238	6.23603e-10	29666538	-27182		0.235	0.215		8.86138e-06	0.0212738	0.0951725	1.55702e-05	0.0237696	0.0977849	5.96188e-07	0.0231108	0.12093	6.23603e-10	0.0322311	0.183803	0.000607297	0.0127604	0.0580779		none			none		modified protein
ENSG00000204642;RI:6:29693788:29693820-29694180:29694303:+	HLA-F	RI	yes	yes	yes	yes	yes	yes		R848	rs116000478	7.44831e-08	29697517	3214		-0.53	-0.265		2.84373e-05	-0.0218289	0.0849218	7.89968e-05	-0.0214551	0.0823071	0.00568222	-0.0143754	0.038764	7.44831e-08	-0.0284468	0.142445	n.s.	n.s.	n.s.		none			none		loss of function
ENSG00000135506;A5:12:58112204-58112776:58112159-58112776:+	OS9	A5	yes	yes	yes	yes	yes	no		IAV	rs799265	1.29588e-25	58112189	0		0.69	0.585		3.75072e-23	-0.0397816	0.392458	4.77368e-16	-0.0357081	0.304864	1.40415e-23	-0.0436297	0.404749	1.19145e-20	-0.0445544	0.369664	1.29588e-25	-0.039998	0.427794		exonic		IGF2BP2/PABPC3/U2AF2	none		modified protein
ENSG00000106258;SE:7:99270302-99270407:99270538-99272156:-	CYP3A5	SE	no	no	yes	no	no	no		Pam3CSK4	rs776746	2.20295e-25	99270539	0		0.16	0.915		n.s.	n.s.	n.s.	7.65035e-14	0.188555	0.265391	2.20295e-25	0.270897	0.429642	2.00385e-20	0.246996	0.366203	0.00197524	-0.0251461	0.047559		intronic deleterious	acceptor site	TUT1	none		loss of function
ENSG00000106258;MX:7:99262937-99264224:99264312-99264575:99262937-99264336:99264433-99264575:-	CYP3A5	MX	no	no	yes	no	no	no		Pam3CSK4	rs145102165	4.26279e-08	99309404	-44729		-0.845	-0.09		n.s.	n.s.	n.s.	1.12252e-06	0.0699761	0.122519	4.26279e-08	0.0569042	0.143834	5.1477e-07	0.0654796	0.125251	n.s.	n.s.	n.s.		none			none		loss of function
ENSG00000106258;RI:7:99260439:99260505-99261591:99261718:-	CYP3A5	RI	no	no	yes	no	no	no		Pam3CSK4	rs145102165	1.41867e-07	99309404	-47686		-0.845	-0.09		0.0283699	0.0119976	0.0240411	0.00908963	-0.0491839	0.0368077	1.41867e-07	-0.077354	0.133453	0.000180305	-0.0666778	0.0717347	n.s.	n.s.	n.s.		none			none		modified protein
ENSG00000106258;SE:7:99264688-99269394:99269501-99270203:-	CYP3A5	SE	no	no	yes	no	no	no		Pam3CSK4	rs61737531	1.92741e-07	99217517	47071		0.14	0		n.s.	n.s.	n.s.	0.0016546	0.0871646	0.0530901	1.92741e-07	0.126625	0.130791	5.08137e-05	0.102252	0.083447	n.s.	n.s.	n.s.		exonic	donor site	PPRC1/RBM4/SAMD4A	Enhancer		loss of function
ENSG00000185485;SE:3:195711147-195712498:195712660-195717061:-	SDHAP1	SE	yes	yes	yes	yes	no	no		Pam3CSK4	rs11924263	3.18454e-25	195724651	-7490		-0.17	-0.185		3.96277e-24	-0.147129	0.406051	1.32345e-23	-0.148036	0.425279	3.18454e-25	-0.151147	0.427476	7.19732e-22	-0.152625	0.38803	9.76488e-15	-0.114564	0.263225		none		SRSF2	none		no coding consequence
ENSG00000185485;SE:3:195712660-195713390:195713475-195717061:-	SDHAP1	SE	yes	yes	yes	yes	no	no		Pam3CSK4	rs11925423	6.12326e-18	195734217	-17056		0.58	0.575		3.97514e-13	-0.0471939	0.234276	4.72118e-12	-0.0556683	0.231798	6.12326e-18	-0.057609	0.319939	1.25437e-09	-0.0558841	0.177868	3.39966e-08	-0.0426984	0.143716		none			none		no coding consequence
ENSG00000185485;SE:3:195686957-195690171:195690292-195692300:-	SDHAP1	SE	yes	yes	yes	yes	no	no		NS	rs145085027	2.33351e-12	195677635	9222		-0.1	0		2.33351e-12	-0.16433	0.220657	6.26969e-08	-0.154835	0.149089	2.77136e-11	-0.175481	0.204953	3.51377e-08	-0.152896	0.149055	6.60177e-11	-0.212554	0.195218		none		SAMD4A	none		no coding consequence
ENSG00000185485;SE:3:195694861-195695090:195695256-195698194:-	SDHAP1	SE	yes	yes	yes	yes	no	no		NS	rs78399752	1.58621e-11	195695152	0		-0.185	0		1.58621e-11	0.0375288	0.205659	0.000190302	0.0309924	0.0738801	0.000127106	0.0328451	0.0731071	8.29786e-07	0.0561274	0.120965	0.0236773	0.0220391	0.0257139		none			none		no coding consequence
ENSG00000128595;MX:7:128388858-128394316:128394509-128398925:128388858-128394583:128394776-128398925:+	CALU	MX	yes	yes	yes	yes	yes	no		Pam3CSK4	rs12538139	3.18585e-25	128388541	-217		0.925	0.55		5.29954e-20	-0.0349002	0.346494	5.53252e-18	-0.0328337	0.337849	3.18585e-25	-0.0368084	0.427473	2.2686e-13	-0.0357523	0.248414	2.15628e-06	-0.0293911	0.108024		intronic		RBM42	none		modified protein
ENSG00000107551;A3:10:45478111-45479389:45478111-45479470:+	RASSF4	A3	yes	yes	yes	yes	yes	no		R848	rs871043	3.77068e-25	45479434	0		0.71	0.765		9.87442e-10	0.0505343	0.172445	2.23594e-12	0.0454759	0.237992	2.24173e-16	0.0482322	0.294431	3.77068e-25	0.0536182	0.434912	1.84514e-21	0.0638183	0.369656		intronic	donor flank		none		modified protein
ENSG00000106100;SE:7:30499657-30503225:30503314-30518222:-	NOD1	SE	no	no	no	yes	yes	yes		IAV	rs1558067	3.93046e-25	30503280	0		0.02	0.575		1.16455e-18	0.168227	0.325906	2.14367e-20	0.174463	0.376837	5.7932e-09	0.110304	0.160843	5.71689e-18	0.159406	0.327367	3.93046e-25	0.200632	0.421328		none		SNRNP70	none		modified protein
ENSG00000106100;SE:7:30465326-30468120:30468225-30468990:-	NOD1	SE	no	no	no	yes	yes	yes		IAV	rs5743368	7.52101e-12	30468216	0		0.525	0.14		n.s.	n.s.	n.s.	9.22792e-05	-0.0321405	0.0808195	0.000157145	-0.0334986	0.0711895	4.13219e-09	-0.0358614	0.167657	7.52101e-12	-0.0356604	0.212485		none			none		loss of function
ENSG00000108774;SE:17:40282608-40289780:40289896-40306911:-	RAB5C	SE	yes	yes	yes	yes	yes	no		NS	rs12603330	3.9967e-25	40290589	0		0.275	0.75		3.9967e-25	-0.0221464	0.419618	1.17418e-21	-0.0272804	0.396333	1.98036e-18	-0.0232016	0.327752	3.37029e-14	-0.0236251	0.26325	1.78545e-11	-0.0134331	0.205653		none		HNRNPH2/PCBP1/PCBP2	none		modified protein
ENSG00000108774;AF:17:40282608-40288283:40288502:40282608-40306907:40307010:-	RAB5C	AF	yes	yes	yes	yes	yes	no		R848	rs8064376	3.97135e-16	40289765	0		0.7	0.25		0.000102449	-0.0598092	0.0735913	1.92807e-05	-0.0744323	0.0957556	2.91604e-09	-0.0918155	0.166627	3.97135e-16	-0.129276	0.296742	1.59198e-08	-0.0845513	0.150119		intronic			none		loss of function
ENSG00000242086;SE:3:195389604-195390495:195390638-195390957:+	AC069513.3	SE	yes	yes	yes	yes	yes	no		NS	rs200260138	4.11789e-25	195390637	0		0.245	0.615		4.11789e-25	-0.109784	0.419444	6.68859e-22	-0.109278	0.400041	6.57757e-22	-0.119109	0.380758	5.52126e-17	-0.100353	0.311153	1.68194e-11	-0.0905564	0.206127		none		SRSF2	none		no coding consequence
ENSG00000242086;AL:3:195435712-195438437:195438745:195435712-195451551:195451952:+	AC069513.3	AL	yes	no	yes	no	yes	no		NS	rs2251333	7.47092e-17	195460583	8631		0.275	0.435		7.47092e-17	-0.144201	0.297191	8.34754e-09	-0.118831	0.167274	1.62048e-09	-0.117314	0.171551	7.48371e-11	-0.141965	0.201577	0.00182425	-0.0324747	0.0482671		none			none		no coding consequence
ENSG00000242086;SE:3:195410736-195412689:195412810-195415404:+	AC069513.3	SE	yes	yes	yes	yes	yes	no		NS	rs56170658	1.10707e-16	195400822	-9814		0.245	0.265		1.10707e-16	0.135099	0.294418	5.54683e-12	0.117285	0.230456	2.26348e-10	0.102952	0.187863	2.34022e-07	0.100896	0.132294	8.14874e-07	0.0865202	0.11649		none			none		no coding consequence
ENSG00000242086;SE:3:195385036-195388627:195388712-195389442:+	AC069513.3	SE	no	yes	yes	yes	no	no		Pam3CSK4	rs6806338	1.742e-10	195742629	353087		0.335	0.44		8.47473e-08	0.0187557	0.135315	7.14723e-09	0.0172097	0.16866	1.742e-10	0.0221915	0.190012	5.97578e-06	0.0223752	0.103084	0.014164	0.0114982	0.0301648		none		SRSF10	none		no coding consequence
ENSG00000242086;SE:3:195415668-195416210:195416309-195425901:+	AC069513.3	SE	yes	yes	yes	yes	yes	no		NS	rs11925423	9.61722e-10	195734217	308216		0.58	0.575		9.61722e-10	0.0686838	0.172661	7.99088e-05	0.0455021	0.0821972	3.61022e-06	0.0498716	0.105037	1.09655e-08	0.070565	0.159218	0.000193924	0.0461613	0.0682659		none			none		no coding consequence
ENSG00000242086;SE:3:195416309-195423232:195423460-195425901:+	AC069513.3	SE	yes	yes	yes	yes	yes	no		NS	rs11926303	2.13923e-09	195734615	308614		0.33	0.33		2.13923e-09	-0.0669269	0.166096	0.00021606	-0.0390338	0.0726613	3.49134e-05	-0.0453714	0.0847566	0.000450628	-0.0397912	0.063238	0.000112128	-0.0480775	0.073148		none			none		no coding consequence
ENSG00000242086;AF:3:195415518:195415668-195435005:195428256:195428540-195435005:+	AC069513.3	AF	no	yes	yes	no	yes	no		LPS	rs11925423	9.57185e-09	195734217	299112		0.58	0.575		5.05738e-07	-0.0118046	0.120046	9.57185e-09	-0.0154269	0.16605	1.45277e-06	-0.0128601	0.113095	0.0120373	-0.0089541	0.0329032	0.010585	-0.0149212	0.0327096		none			none		no coding consequence
ENSG00000242086;AL:3:195410736-195412689:195413218:195410736-195415404:195415733:+	AC069513.3	AL	yes	yes	yes	yes	yes	no		Pam3CSK4	rs112207499	9.61644e-08	195690192	274459		-0.165	-0.03		0.00250897	0.0156227	0.045206	0.00155973	0.018072	0.0536574	9.61644e-08	0.0320279	0.136821	0.000356638	0.0258778	0.065409	n.s.	n.s.	n.s.		none			none		no coding consequence
ENSG00000242086;AF:3:195426019:195426078-195435005:195428256:195428540-195435005:+	AC069513.3	AF	yes	yes	yes	no	yes	no		NS	rs6809312	1.25005e-07	195479068	43963		-0.615	-0.28		1.25005e-07	0.0586511	0.13201	n.s.	n.s.	n.s.	0.00206017	0.0308256	0.0478983	n.s.	n.s.	n.s.	n.s.	n.s.	n.s.		intronic		ENOX1	none		no coding consequence
ENSG00000242086;AL:3:195416309-195423232:195423296:195416309-195435005:195435139:+	AC069513.3	AL	yes	yes	yes	yes	yes	no		NS	rs59223325	3.57074e-07	195738739	303600		0.215	0.005		3.57074e-07	0.0888493	0.123037	2.33243e-05	0.0736319	0.0939459	n.s.	n.s.	n.s.	0.0132417	0.0496047	0.0320363	n.s.	n.s.	n.s.		none			none		no coding consequence
ENSG00000198363;SE:8:62593595-62594998:62595042-62596598:-	ASPH	SE	yes	yes	yes	yes	yes	no		Pam3CSK4	rs2350621	4.71556e-25	62547948	45547		0.16	0.135		3.10752e-14	-0.0280396	0.2535	3.07188e-19	-0.0395478	0.358431	4.71556e-25	-0.0433458	0.425159	3.38258e-20	-0.0443076	0.3627	2.99152e-11	-0.0322338	0.201549		none			none		modified protein
ENSG00000198363;AL:8:62489160:62489417-62496503:62495558:62496094-62496503:-	ASPH	AL	yes	yes	yes	yes	yes	no		NS	rs1574195	2.73828e-12	62493723	0		0.9	0.905		2.73828e-12	-0.0240972	0.219415	1.05907e-06	-0.0186142	0.123061	6.67621e-08	-0.0251444	0.139972	1.81013e-08	-0.0335736	0.154856	2.92025e-06	-0.0304546	0.105374		none			none		gain of function
ENSG00000233429;SE:7:27136007-27138693:27138985-27139398:+	HOTAIRM1	SE	yes	no	no	no	no	no		NS	rs1008410	5.62665e-25	27138829	0		0.28	0.77		5.62665e-25	-0.129994	0.417615	2.83659e-08	-0.0835569	0.156281	4.53876e-11	-0.102052	0.200968	1.23376e-07	-0.0890271	0.137982	2.41014e-11	-0.0913351	0.20327		none			Promoter		no coding consequence
ENSG00000239998;SE:19:55087576-55088932:55089190-55098668:+	LILRA2	SE	yes	yes	yes	yes	yes	no		NS	rs7257319	5.78667e-25	55088977	0		0.135	0.045		5.78667e-25	0.106225	0.41745	2.15943e-21	0.0922379	0.392293	2.36924e-22	0.11089	0.387216	2.53547e-19	0.107572	0.349045	2.75862e-23	0.0941893	0.395883		exonic deleterious			none		loss of function
ENSG00000239998;MX:19:55087576-55088932:55089190-55098668:55087576-55098477:55098527-55098668:+	LILRA2	MX	yes	yes	yes	yes	yes	no		NS	rs7257319	1.9638e-16	55088977	0		0.135	0.045		1.9638e-16	0.115063	0.290357	2.77709e-08	0.0901096	0.156472	5.57236e-12	0.0996221	0.217787	1.21741e-08	0.0946814	0.15831	4.28398e-09	0.0831782	0.161105		exonic deleterious			none		loss of function
ENSG00000141002;SE:16:89973730-89975374:89975491-89976999:+	TCF25	SE	yes	yes	yes	yes	yes	no		Pam3CSK4	rs62052189	7.55696e-25	89975555	0		0.765	0.88		5.20219e-23	0.0540086	0.390454	6.70539e-21	0.0592471	0.38471	7.55696e-25	0.0538307	0.422365	1.19717e-16	0.052467	0.305534	7.16081e-18	0.0565079	0.314831		none		RBM28/RBM41/TARDBP	none		modified protein
ENSG00000141002;AF:16:89975374:89975515-89976999:89976248:89976333-89976999:+	TCF25	AF	yes	yes	yes	yes	yes	no		Pam3CSK4	rs8044906	1.42883e-08	89969603	-5771		0.35	0.88		6.65181e-05	0.0110518	0.0774156	0.012104	0.0090397	0.0340987	1.42883e-08	0.0184906	0.153184	0.0253878	0.00857604	0.0261663	n.s.	n.s.	n.s.		none			none		gain of function
ENSG00000141002;AF:16:89975374:89975515-89976999:89976701:89976764-89976999:+	TCF25	AF	yes	yes	yes	yes	yes	no		LPS	rs62052210	3.00092e-08	89980158	3059		0.77	0.89		1.17817e-06	0.0156368	0.112749	3.00092e-08	0.0235376	0.155772	3.18843e-07	0.018383	0.126406	0.000257103	0.0155603	0.068445	3.74519e-07	0.0228916	0.123212		none		SAMD4A	none		gain of function
ENSG00000186594;AL:17:1614805:1615693-1616997:1615957:1616189-1616997:-	MIR22HG	AL	yes	yes	yes	yes	yes	no		R848	rs4790815	9.4155e-25	1622950	-5853		0.42	0.33		1.37271e-17	-0.0239706	0.309021	1.06979e-15	-0.0220077	0.298728	6.87817e-23	-0.0292463	0.394951	9.4155e-25	-0.0314027	0.429426	6.69987e-11	-0.025536	0.1951		none			none		no coding consequence
ENSG00000134910;AF:11:125461607:125461782-125465776:125462690:125462813-125465776:+	STT3A	AF	yes	yes	yes	yes	yes	no		IAV	rs503288	1.04868e-24	125461787	0		0.72	0.83		5.04356e-07	0.0299392	0.12007	5.8502e-10	0.036994	0.190741	1.63153e-12	0.0420538	0.227486	1.05513e-20	0.0746705	0.37047	1.04868e-24	0.0924497	0.415548		none			Promoter		modified protein
ENSG00000134910;AF:11:125461607:125461782-125465776:125464758:125464911-125465776:+	STT3A	AF	no	yes	yes	yes	yes	no		Pam3CSK4	rs503288	2.07842e-14	125461787	0		0.72	0.83		7.14265e-11	0.0689985	0.193701	2.72949e-10	0.0671736	0.197364	2.07842e-14	0.0784238	0.261045	2.23462e-13	0.0778424	0.248532	1.62988e-13	0.0863305	0.242119		none			Promoter		modified protein
ENSG00000116977;SE:1:236706087-236706215:236706340-236706860:+	LGALS8	SE	yes	yes	yes	yes	yes	yes		NS	rs2273863	1.18103e-24	236706278	0		0.145	0.025		1.18103e-24	-0.189697	0.413248	2.95116e-20	-0.154911	0.374654	8.67438e-22	-0.160516	0.378996	4.8438e-20	-0.160124	0.360286	5.3797e-19	-0.117078	0.332481		intronic deleterious		MATR3	CTCF Binding Site		modified protein
ENSG00000116977;AL:1:236708215-236708462:236708501:236708215-236711312:236716281:+	LGALS8	AL	yes	yes	yes	yes	yes	yes		NS	rs2799413	3.67122e-18	236703687	-4428		0.45	0.355		3.67122e-18	0.047408	0.318097	3.83315e-12	0.0476553	0.23353	3.01412e-12	0.050808	0.222654	1.04192e-10	0.049893	0.198826	7.40468e-13	0.0303452	0.230539		intronic			none		gain of function
ENSG00000100997;AL:20:25275379:25275666-25282855:25280834:25281520-25282855:-	ABHD12	AL	yes	yes	yes	yes	yes	no		NS	rs145380090	1.53286e-24	25371378	-88423		-0.195	-0.41		1.53286e-24	0.0308921	0.411705	9.85647e-16	0.0296353	0.299353	1.49443e-14	0.0317809	0.263526	5.05016e-11	0.0242059	0.204836	3.13295e-13	0.0325594	0.237139		none		SAMD4A/ZC3H10	Promoter		modified protein
ENSG00000141458;AL:18:21086307:21086606-21113319:21102279:21102870-21113319:-	NPC1	AL	yes	yes	yes	yes	yes	no		NS	rs6507705	1.58781e-24	21091121	0		0.51	0.44		1.58781e-24	-0.0598167	0.411497	2.68387e-15	-0.0470131	0.29167	3.31938e-20	-0.0519621	0.355335	5.57275e-19	-0.0519243	0.34363	3.25304e-23	-0.0612657	0.394875		none			none		modified protein
ENSG00000141458;AL:18:21102279:21102870-21113319:21111686:21112248-21113319:-	NPC1	AL	yes	yes	yes	yes	yes	no		NS	rs8083301	6.86633e-19	21078579	23700		0.37	0.4		6.86633e-19	-0.0180165	0.32947	1.23432e-12	-0.0141402	0.242883	2.353e-13	-0.0134185	0.242552	7.75033e-09	-0.0117259	0.162227	6.34916e-14	-0.0309065	0.24925		none		HNRNPCL1/HuR/KHDRBS1/PABPC1/RALY/SART3/TIA1/U2AF2	CTCF Binding Site		modified protein
ENSG00000141458;AF:18:21153538-21156445:21156911:21153538-21166251:21166862:-	NPC1	AF	yes	yes	yes	yes	yes	no		R848	rs3837911	4.60979e-10	21152615	823		-0.12	-0.435		0.00014578	0.0357921	0.0704641	3.62376e-07	0.0302368	0.133007	2.36923e-08	0.0303813	0.148869	4.60979e-10	0.0337696	0.186357	2.43004e-05	0.0482934	0.0867273		none			none		gain of function
ENSG00000185215;SE:14:103589820-103590712:103590843-103592647:+	TNFAIP2	SE	yes	yes	yes	yes	yes	no		Pam3CSK4	rs2234130	1.76104e-24	103595997	3250		0.34	0.67		3.22616e-23	-0.0542269	0.393378	3.14442e-18	-0.0520445	0.341921	1.76104e-24	-0.0591338	0.417317	8.47891e-23	-0.0582688	0.401675	3.48468e-21	-0.0529128	0.365593		intronic			Promoter Flanking Region		gain of function
ENSG00000067066;SE:2:231282380-231305191:231305272-231307652:+	SP100	SE	no	no	yes	yes	yes	yes		R848	rs73095024	1.97774e-24	231299163	0		0.11	0.1		1.43859e-11	-0.0184214	0.20643	5.10562e-16	-0.0249105	0.304355	6.18363e-10	-0.0208865	0.17957	1.97774e-24	-0.0277762	0.424937	5.67401e-22	-0.0812811	0.377124		none			none		modified protein
ENSG00000071082;AL:2:101622533-101622812:101623729:101622533-101635460:101636078:+	RPL31	AL	yes	yes	yes	yes	yes	no		IAV	rs75185555	1.9864e-24	101629986	0		0.02	0.295		2.07168e-20	-0.0386189	0.35263	4.61005e-16	-0.0329507	0.305128	6.02184e-15	-0.0328871	0.270322	2.28576e-20	-0.0343996	0.365324	1.9864e-24	-0.0402648	0.411756		none	donor flank	G3BP2/KHDRBS3	none		modified protein
ENSG00000149557;SE:11:125333466-125338945:125339052-125351430:-	FEZ1	SE	no	yes	yes	yes	no	no		LPS	rs7103665	3.20765e-24	125342894	0		0.225	0.35		7.34063e-07	-0.0297734	0.116837	3.20765e-24	-0.0422341	0.434141	1.90512e-21	-0.035574	0.373961	6.92306e-09	-0.0344266	0.163204	7.20761e-05	-0.025177	0.0770807		none			none		modified protein
ENSG00000154099;AL:16:84209905-84211335:84211524:84209905-84211996:84212373:+	DNAAF1	AL	no	yes	yes	yes	yes	no		Pam3CSK4	rs62049864	4.02769e-24	84208495	-1310		0.075	0.375		7.20564e-07	-0.052492	0.116997	4.85684e-16	-0.11379	0.304733	4.02769e-24	-0.161661	0.41234	9.80886e-17	-0.0606354	0.306985	1.17386e-15	-0.112056	0.278743		intronic			Enhancer		modified protein
ENSG00000008513;SE:8:134511432-134551880:134551972-134558017:-	ST3GAL1	SE	yes	yes	yes	yes	yes	no		Pam3CSK4	rs62520289	4.28246e-24	134551631	0		0.38	0.785		1.81814e-19	-0.0422336	0.338353	3.05344e-18	-0.0448572	0.342132	4.28246e-24	-0.0523151	0.41197	1.5653e-19	-0.0590518	0.35234	3.97734e-15	-0.0554701	0.269842		none		SAMD4A	Enhancer		loss of function
ENSG00000008513;AF:8:134558169-134582353:134582622:134558169-134583936:134584092:-	ST3GAL1	AF	no	no	no	yes	yes	no		R848	rs7839535	1.10353e-16	134586637	-2545		0.235	0.25		2.04901e-18	-0.0155913	0.322074	2.35188e-14	-0.0178828	0.274747	2.29358e-17	-0.0179065	0.310687	1.10353e-16	-0.0213532	0.306128	2.42238e-12	-0.0236237	0.221356		none			none		gain of function
ENSG00000206573;A5:3:9432181-9433111:9432181-9433363:-	SETD5-AS1	A5	yes	yes	yes	yes	yes	no		LPS	rs2728928	4.28892e-24	9429959	2122		0.53	0.625		2.76799e-12	-0.0425281	0.219331	4.28892e-24	-0.0610307	0.432335	1.01964e-22	-0.0592489	0.392499	2.94895e-15	-0.0495297	0.281805	4.13381e-05	-0.0357344	0.0820189		none			none		no coding consequence
ENSG00000206573;A5:3:9429811-9431964:9429811-9431974:-	SETD5-AS1	A5	yes	yes	yes	yes	yes	no		Pam3CSK4	rs2728928	3.10959e-14	9429959	0		0.53	0.625		5.51647e-13	-0.0876539	0.231771	3.66234e-11	-0.0752745	0.214582	3.10959e-14	-0.0680721	0.258005	2.96509e-09	-0.0583291	0.170511	3.8028e-08	-0.0681223	0.142767		none			none		no coding consequence
ENSG00000034152;SE:17:21188281-21198987:21199081-21201725:+	MAP2K3	SE	yes	yes	yes	yes	yes	yes		R848	rs10468608	5.17108e-24	21186360	-1821		0.335	0.33		3.18545e-16	-0.0213397	0.286912	1.85539e-23	-0.0294649	0.423147	2.1365e-23	-0.0297609	0.402176	5.17108e-24	-0.0342777	0.419074	9.60829e-18	-0.027631	0.312798		none		ENOX1/FXR2	none		loss of function
ENSG00000171302;MX:17:76994045-76994230:76994368-77005746:76994045-76996182:76996352-77005746:-	CANT1	MX	yes	yes	yes	yes	yes	no		R848	rs4789904	5.36179e-24	76992511	1434		0.095	0.105		9.99374e-17	-0.0768235	0.29514	1.73375e-17	-0.0917706	0.329543	2.3769e-22	-0.0981044	0.387196	5.36179e-24	-0.110092	0.418852	3.0263e-14	-0.0943861	0.254811		none			none		modified protein
ENSG00000171302;MX:17:76994045-76996182:76996352-77005746:76994045-77001454:77001563-77005746:-	CANT1	MX	yes	yes	yes	yes	yes	no		NS	rs56846101	1.85139e-10	76986095	7850		0.09	0.025		1.85139e-10	-0.0904479	0.18605	1.00843e-08	-0.0765837	0.165583	5.40473e-10	-0.0872372	0.180685	2.25115e-06	-0.0681787	0.111956	1.57613e-06	-0.0798636	0.110757		none			none		modified protein
ENSG00000119487;AF:9:128348006-128412643:128412740:128348006-128419930:128420011:-	MAPKAP1	AF	yes	yes	yes	yes	yes	yes		R848	rs631287	7.05148e-24	128412676	0		0.51	0.545		1.91176e-16	0.0292102	0.290547	1.48434e-12	0.0325263	0.241368	1.79863e-23	0.0425593	0.403232	7.05148e-24	0.0600086	0.417169	3.15005e-18	0.0601514	0.320478		none			Promoter Flanking Region		modified protein
ENSG00000134516;AL:5:169267856-169302230:169302881:169267856-169361656:169361875:+	DOCK2	AL	yes	yes	yes	no	yes	yes		NS	rs259898	7.13695e-24	169361660	0		0.575	0.89		7.13695e-24	0.15699	0.402521	2.40399e-12	0.12554	0.237394	5.57899e-16	0.141263	0.287828	1.18736e-05	0.0837937	0.0968106	6.89106e-10	0.113674	0.176195		none			Enhancer		gain of function
ENSG00000093000;SE:22:45560177-45562190:45562311-45564049:+	NUP50	SE	yes	yes	yes	yes	yes	no		NS	rs8137392	7.26337e-24	45562468	0		0.23	0.505		7.26337e-24	0.0646545	0.402416	3.01986e-17	0.0659136	0.325472	2.36751e-19	0.0653283	0.34222	2.7848e-20	0.0793202	0.364003	2.24654e-09	0.0452169	0.166462		none		BRUNOL6	none		modified protein
ENSG00000157601;RI:21:42793765:42793798-42793902:42794022:+	MX1	RI	no	no	no	yes	yes	yes		IAV	rs462687	8.58999e-24	42797057	3035		0.3	0.565		n.s.	n.s.	n.s.	4.39464e-09	0.0693482	0.172991	0.000789056	0.0311705	0.0565806	6.4786e-14	0.139355	0.258196	8.58999e-24	0.182358	0.402973		none			none		modified protein
ENSG00000157601;AF:21:42792442:42792744-42793765:42793256:42793300-42793765:+	MX1	AF	no	no	no	yes	yes	yes		IAV	rs464090	1.03711e-07	42783048	-9394		0.475	0.805		n.s.	n.s.	n.s.	n.s.	n.s.	n.s.	n.s.	n.s.	n.s.	n.s.	n.s.	n.s.	1.03711e-07	0.024922	0.134232		none			Enhancer		modified protein
ENSG00000157601;SE:21:42799793-42802460:42802535-42803977:+	MX1	SE	yes	yes	yes	no	no	yes		NS	rs464397	2.10474e-07	42800518	0		0.115	0.51		2.10474e-07	0.022695	0.127565	n.s.	n.s.	n.s.	0.0296893	0.00970245	0.0241374	0.0431005	0.00704952	0.0214743	n.s.	n.s.	n.s.		none			none		modified protein
ENSG00000204516;AF:6:31462658:31462772-31473394:31465863:31466040-31473394:+	MICB	AF	yes	no	no	yes	yes	yes		IAV	rs181230783	8.81801e-24	31471762	0		-0.42	-0.31		6.58251e-20	-0.0569528	0.345069	6.64301e-16	-0.0620927	0.302357	9.40223e-08	-0.0555833	0.137016	1.35937e-18	-0.0581928	0.337446	8.81801e-24	-0.0290803	0.402815		none			none		modified protein
ENSG00000088833;A3:20:1426794-1433138:1426475-1433138:-	NSFL1C	A3	yes	yes	yes	yes	yes	no		Pam3CSK4	rs2873522	1.04879e-23	1419526	6849		0.235	0.15		4.90965e-18	-0.0170749	0.316107	2.02266e-15	-0.0231609	0.293847	1.04879e-23	-0.0263595	0.406531	1.5323e-20	-0.0339686	0.367991	6.04249e-16	-0.0209578	0.283543		none			none		loss of function
ENSG00000158186;AF:3:138067314:138067609-138091708:138067692:138067874-138091708:+	MRAS	AF	yes	yes	yes	yes	yes	no		NS	rs4678411	1.29863e-23	138076975	0		0.38	0.675		1.29863e-23	0.108599	0.39891	1.07563e-14	0.102492	0.28089	1.04841e-08	0.0747478	0.155817	9.31076e-09	0.0826348	0.160638	0.000206447	0.0508758	0.0677078		none			none		modified protein
ENSG00000158186;AF:3:138066539:138067167-138091708:138067314:138067609-138091708:+	MRAS	AF	yes	yes	yes	yes	yes	no		NS	rs6782449	3.58287e-08	138061398	-5141		0.46	0.675		3.58287e-08	-0.0231979	0.142599	0.000964723	-0.0139064	0.0582758	0.00288018	-0.00988908	0.0448745	9.24656e-05	-0.0133092	0.0779173	0.014467	-0.0144255	0.0299804		none			none		modified protein
ENSG00000204257;A5:6:32916645-32917048:32916645-32917051:-	HLA-DMA	A5	yes	yes	yes	yes	yes	yes		IAV	rs714289	1.68846e-23	32905811	10734		0.125	0.04		9.41678e-23	-0.17956	0.386803	1.11919e-18	-0.167809	0.349303	2.33466e-21	-0.180633	0.372653	1.61863e-22	-0.19667	0.397582	1.68846e-23	-0.190967	0.398876		none		ENOX1/MATR3	none		gain of function
ENSG00000164929;SE:8:104225822-104231693:104231782-104240217:+	BAALC	SE	no	yes	yes	yes	yes	no		R848	rs2220824	2.22959e-23	104225744	0		0.55	0.455		n.s.	n.s.	n.s.	2.73095e-08	-0.0603806	0.156624	1.65766e-13	-0.0824798	0.245248	2.22959e-23	-0.0983991	0.410046	4.76371e-07	-0.057775	0.121136		none			none		no coding consequence
ENSG00000251230;AL:4:185765739:185766079-185771649:185767432:185767688-185771649:-	RP11-701P16.5	AL	yes	yes	yes	yes	yes	no		Pam3CSK4	rs59674005	2.36754e-23	185766498	0		0.035	0.295		1.00838e-11	0.0625059	0.209228	1.90986e-22	0.0637336	0.40822	2.36754e-23	0.0638892	0.401545	5.52155e-20	0.0529416	0.359404	1.18449e-12	0.0320988	0.226911		none		YBX1/YBX2/ZC3H14/ZNF638	Promoter Flanking Region		no coding consequence
ENSG00000131236;SE:1:40506473-40507101:40507165-40525006:+	CAP1	SE	yes	yes	yes	yes	yes	no		Pam3CSK4	rs3806207	2.81945e-23	40504550	-1823		0.755	0.905		2.87022e-18	0.0583787	0.319779	2.71208e-18	0.0774157	0.342983	2.81945e-23	0.0816498	0.400469	2.46205e-16	0.0877241	0.30026	5.62497e-19	0.0800756	0.332181		none			none		modified protein
ENSG00000131236;A5:1:40506473-40525009:40506455-40525009:+	CAP1	A5	yes	yes	yes	yes	yes	no		LPS	rs115440771	6.39755e-12	40519218	0		0.115	0		1.91492e-10	0.0619048	0.185777	6.39755e-12	0.074187	0.229267	5.64341e-08	0.0637789	0.141421	9.60763e-08	0.0689013	0.140196	7.19448e-09	0.0650359	0.15678		none			none		modified protein
ENSG00000182446;SE:17:79526442-79530947:79531005-79532531:-	NPLOC4	SE	yes	yes	yes	yes	yes	no		LPS	rs9911460	3.2782e-23	79538841	-6210		0.3	0.545		6.7443e-16	-0.031054	0.281539	3.2782e-23	-0.0412531	0.419537	8.75936e-13	-0.0287415	0.232355	1.01632e-16	-0.0366201	0.306727	5.34593e-13	-0.0336167	0.233045		intronic		KHDRBS1/ZCRB1	none		modified protein
ENSG00000161217;A5:3:195997412-196014403:195997412-196014486:-	PCYT1A	A5	yes	yes	yes	yes	yes	no		NS	rs6809764	4.35856e-23	196014366	0		0.72	0.61		4.35856e-23	0.0509908	0.391539	1.24957e-19	0.0452484	0.364707	9.37741e-17	0.0421154	0.300689	1.49094e-17	0.0505413	0.320559	4.13735e-09	0.0449804	0.161394		none		HNRNPH2/HNRNPK/PCBP2/SAMD4A	Promoter		modified protein
ENSG00000182952;AL:6:26538729-26540129:26540177:26538729-26545355:26547160:+	HMGN4	AL	yes	yes	yes	yes	yes	no		NS	rs9467777	5.27453e-23	26534616	-4013		0.44	0.575		5.27453e-23	0.0338338	0.39037	3.31533e-19	0.0381975	0.357896	9.58472e-18	0.0404638	0.316813	2.18923e-16	0.0381307	0.301122	5.33973e-10	0.0358741	0.178283		none			none		gain of function
ENSG00000113719;AL:5:172353572-172353715:172354102:172353572-172359439:172359539:+	ERGIC1	AL	no	yes	yes	yes	yes	no		LPS	rs148587689	5.42553e-23	172355676	0		-0.385	-0.385		6.32023e-14	-0.011113	0.248191	5.42553e-23	-0.0290777	0.416324	8.32242e-23	-0.0264633	0.393765	1.07532e-18	-0.0317918	0.339077	3.76037e-22	-0.0209981	0.379709		none	donor flank		Promoter Flanking Region		gain of function
ENSG00000118785;SE:4:88898249-88901198:88901278-88901545:+	SPP1	SE	yes	yes	yes	yes	no	no		R848	rs138906653	1.2182e-22	88773111	-125038		-0.37	-0.385		3.34785e-16	0.0565614	0.286557	7.95192e-20	0.0447578	0.367839	3.35493e-17	0.0449293	0.308	1.2182e-22	0.0273734	0.399384	1.62605e-18	0.061104	0.324993		none		PABPN1	none		modified protein
ENSG00000118785;SE:4:88898249-88901198:88901278-88902627:+	SPP1	SE	yes	yes	yes	no	no	no		Pam3CSK4	rs1471403	4.73018e-07	88775243	-122906		0.38	0.385		0.0207762	0.0194544	0.0267067	0.025021	0.0188308	0.0272971	4.73018e-07	0.0462286	0.122958	n.s.	n.s.	n.s.	1.32933e-06	0.044447	0.112239		none			none		modified protein
ENSG00000172322;AL:12:10134728-10136129:10136840:10134728-10137469:10138194:+	CLEC12A	AL	yes	yes	yes	yes	yes	no		LPS	rs479499	1.31772e-22	10137557	0		0.32	0.375		6.52104e-12	-0.0204515	0.212648	1.31772e-22	-0.0265496	0.410621	1.16017e-16	-0.0222612	0.299165	4.33677e-14	-0.0216044	0.261304	1.09398e-12	-0.0189105	0.227526		none		CPEB2/CPEB4/HNRNPC/HNRNPCL1/HuR/KHDRBS1/KHDRBS2/KHDRBS3/PABPC1/PABPC4/PABPN1/PTBP1/RALY/SART3/TIA1/U2AF2/ZC3H14	none		modified protein
ENSG00000172322;RI:12:10131565:10131663-10131935:10132123:+	CLEC12A	RI	yes	yes	yes	yes	yes	no		Pam3CSK4	rs1323461	2.35007e-11	10136297	4174		0.08	0.14		1.14623e-09	0.0337365	0.171224	4.70331e-09	0.0291642	0.172388	2.35007e-11	0.0285311	0.206281	9.41359e-10	0.0288478	0.18031	7.20862e-10	0.0252262	0.175826		none		BRUNOL6	none		loss of function
ENSG00000172322;SE:12:10124286-10131565:10131663-10131935:+	CLEC12A	SE	yes	yes	yes	yes	yes	no		LPS	rs7304783	1.51151e-09	10115391	-8795		0.45	0.27		0.00010506	-0.0136549	0.0733683	1.51151e-09	-0.0187103	0.182427	0.0256555	-0.00594921	0.0254073	0.0161807	-0.00696537	0.0302193	n.s.	n.s.	n.s.		none			none		modified protein
ENSG00000173193;A5:3:122440500-122446659:122439235-122446659:+	PARP14	A5	yes	yes	yes	yes	yes	no		R848	rs6783483	2.45887e-22	122471192	24433		0.315	0.08		4.73405e-20	-0.0536705	0.347234	1.27954e-19	-0.072069	0.364543	1.03094e-19	-0.0671067	0.347801	2.45887e-22	-0.0789792	0.39492	1.79208e-21	-0.0687819	0.369842		intronic		HNRPLL/RBFOX1/SAMD4A	none		loss of function
ENSG00000169902;AL:7:65821858-65824023:65824460:65821858-65824882:65825430:+	TPST1	AL	yes	yes	yes	no	no	no		LPS	rs7806893	2.67783e-22	65662793	-158965		0.27	0.005		4.00208e-22	-0.0701204	0.377812	2.67783e-22	-0.0858168	0.406025	5.32252e-20	-0.0764006	0.352206	1.37808e-08	-0.0675667	0.157232	2.83589e-10	-0.0621285	0.183443		none			none		gain of function
ENSG00000169902;SE:7:65670509-65670781:65670908-65705312:+	TPST1	SE	yes	yes	yes	no	no	no		NS	rs6460278	1.09607e-09	65662736	-7673		0.205	0.4		1.09607e-09	0.019458	0.17159	3.02665e-08	0.0341209	0.155695	1.53018e-05	0.0258743	0.0921588	n.s.	n.s.	n.s.	0.00165995	0.0242858	0.0491078		none			none		modified protein
ENSG00000140988;MX:16:2012657-2012737:2012910-2014277:2012657-2013150:2013257-2014277:-	RPS2	MX	no	no	no	no	yes	no		IAV	rs2286466	2.86314e-22	2014283	0		0	-0.225		5.85785e-23	-0.0832401	0.389726	5.5357e-23	-0.0849682	0.416195	7.17373e-25	-0.0899934	0.422674	1.34185e-23	-0.0895807	0.413199	2.86314e-22	-0.0786635	0.381416		exonic		ZCRB1	Promoter		modified protein
ENSG00000140988;SE:16:2012910-2013150:2013257-2014277:-	RPS2	SE	no	no	no	no	yes	no		IAV	rs200308687	4.43105e-11	2007262	5548		-0.015	-0.27		2.21545e-12	0.0323326	0.22106	4.04933e-14	0.0313586	0.270451	5.30499e-12	0.0264237	0.218178	1.79487e-14	0.0321115	0.268092	4.43105e-11	0.0269454	0.198413		none			none		modified protein
ENSG00000114796;MX:3:183353581-183354009:183354099-183368084:183353581-183361268:183361330-183368084:+	KLHL24	MX	yes	yes	yes	no	yes	no		NS	rs56726778	3.00317e-22	183341942	-11539		0.53	0.175		3.00317e-22	-0.076781	0.379607	2.65424e-10	-0.0655128	0.197606	2.80088e-18	-0.0864912	0.325362	9.5704e-14	-0.0862301	0.255164	1.31543e-14	-0.0853266	0.261017		none			none		modified protein
ENSG00000114796;A5:3:183353581-183354009:183353535-183354009:+	KLHL24	A5	yes	no	no	no	no	no		NS	rs6443901	5.01248e-22	183350349	-3086		0.3	0.005		5.01248e-22	-0.230309	0.376402	2.64277e-19	-0.201319	0.359485	3.0472e-17	-0.187681	0.308681	7.85425e-10	-0.122107	0.181848	1.25808e-18	-0.188455	0.326737		none			none		modified protein
ENSG00000114796;AL:3:183354099-183360695:183361019:183354099-183368084:183368363:+	KLHL24	AL	yes	yes	yes	no	yes	no		NS	rs115633522	6.90752e-12	183354462	0		0.295	0.005		6.90752e-12	-0.0233528	0.212197	0.000364176	-0.0187443	0.0676449	2.16506e-08	-0.0294433	0.149639	n.s.	n.s.	n.s.	0.000109727	-0.0243447	0.0733408		none	branchpoint	KHDRBS1/KHDRBS3/PABPC1/PABPC3/PABPC5/SART3	Promoter		gain of function
ENSG00000111801;SE:6:26440876-26443610:26443670-26444185:+	BTN3A3	SE	no	no	no	yes	yes	yes		IAV	rs9467757	3.07282e-22	26435585	-5191		0.625	0.025		5.97976e-15	-0.0943525	0.265689	6.16188e-09	-0.0530413	0.169983	2.10824e-07	-0.0504334	0.130011	1.19751e-10	-0.0620867	0.197666	3.07282e-22	-0.134299	0.380974		none			Enhancer		modified protein
ENSG00000111801;RI:6:26444185:26444532-26445932:26446213:+	BTN3A3	RI	no	no	no	yes	yes	yes		R848	rs35815698	2.5282e-07	26372460	-71725		-0.035	-0.08		0.00304032	0.0144143	0.0435072	0.00134652	0.0122728	0.05507	4.89675e-10	0.0285815	0.181502	2.5282e-07	0.0206914	0.131606	n.s.	n.s.	n.s.		none		CPEB2/CPEB4/HNRNPC/HNRNPCL1/PABPC4/PABPC5/PABPN1/PTBP1/RBM41/TIA1/U2AF2	none		loss of function
ENSG00000128245;SE:22:32340806-32341486:32341664-32352126:+	YWHAH	SE	no	yes	yes	yes	yes	no		IAV	rs2301415	4.47691e-22	32341669	0		0.015	0.325		2.69333e-17	0.0238845	0.304338	5.20904e-18	0.0347942	0.338284	4.96768e-20	0.0367723	0.352665	1.08748e-20	0.046103	0.370269	4.47691e-22	0.0396595	0.378615		none	branchpoint	RBM46	Promoter		loss of function
ENSG00000090316;AL:4:1321491-1322422:1323064:1321491-1326545:1326642:+	MAEA	AL	yes	yes	yes	yes	yes	no		Pam3CSK4	rs5019560	4.62451e-22	1324793	0		0.34	0.805		1.43135e-17	-0.0284288	0.308731	1.00013e-18	-0.0398452	0.350103	4.62451e-22	-0.0333909	0.382993	5.18622e-12	-0.0359762	0.22346	3.60489e-17	-0.0400219	0.303584		none	branchpoint		none		gain of function
ENSG00000090316;RI:4:1330649:1330782-1332210:1332405:+	MAEA	RI	yes	yes	yes	yes	yes	no		R848	rs13147602	5.87101e-08	1332175	0		0.055	0.465		0.000120296	-0.0108244	0.0721679	7.47323e-06	-0.0141838	0.104733	2.70508e-07	-0.0138271	0.12784	5.87101e-08	-0.0193855	0.144543	0.000960423	-0.0139292	0.0539868		intronic	branchpoint	RBM24	none		loss of function
ENSG00000092531;SE:15:42807552-42820460:42820618-42821873:+	SNAP23	SE	yes	yes	yes	yes	yes	no		IAV	rs1060291	5.34562e-22	42820589	0		0.315	0.815		1.52285e-21	0.028842	0.369394	1.31762e-17	0.0320914	0.331548	3.53837e-19	0.0321894	0.339506	1.09663e-17	0.0300472	0.322747	5.34562e-22	0.0370595	0.377499		exonic		YBX1/YBX2/ZNF638	none		modified protein
ENSG00000092531;AL:15:42822017-42823611:42825256:42822017-42837334:42837543:+	SNAP23	AL	yes	no	no	no	yes	no		NS	rs200854165	7.99457e-08	42846053	8510		-0.24	-0.09		7.99457e-08	0.014723	0.13581	1.72037e-11	0.0227906	0.220972	1.43024e-07	0.0188735	0.133382	0.0188342	0.00829038	0.0288479	n.s.	n.s.	n.s.		none		BRUNOL4/CNOT4/HNRNPL/HuR/PABPC1/SART3/SRSF10/ZC3H14	none		modified protein
ENSG00000175061;SE:17:16342728-16342842:16343017-16343499:+	C17orf76-AS1	SE	yes	yes	yes	yes	yes	no		NS	rs17552310	5.60494e-22	16341867	-761		0.005	0.32		5.60494e-22	-0.0525315	0.375701	1.23221e-14	-0.0580346	0.279826	2.4631e-15	-0.0591078	0.276948	3.86838e-13	-0.0662152	0.244212	5.73407e-17	-0.0461931	0.300321		none			Promoter		no coding consequence
ENSG00000123737;SE:4:122735202-122737299:122737349-122737524:+	EXOSC9	SE	yes	yes	no	yes	yes	yes		IAV	rs11098646	6.92796e-22	122729301	-5801		0.12	0.32		1.39362e-15	0.0602711	0.276304	3.34393e-16	0.0827715	0.307555	2.56848e-10	0.080154	0.186824	5.1508e-21	0.097031	0.375207	6.92796e-22	0.0449386	0.375866		none		HNRNPC/HNRNPCL1/PABPC1/PABPC3/PABPC5/SART3/TIA1/U2AF2	none		modified protein
ENSG00000123737;SE:4:122724172-122725777:122725914-122728695:+	EXOSC9	SE	yes	yes	no	no	no	yes		LPS	rs3828485	1.28028e-09	122722368	-1704		0.11	0.34		7.66716e-06	0.0114089	0.0964406	1.28028e-09	0.0161918	0.183887	0.000324376	0.00934548	0.0646314	2.17579e-19	0.023293	0.350092	8.57811e-12	0.00661614	0.211449		none			Promoter		modified protein
ENSG00000123737;RI:4:122735021:122735202-122737524:122737602:+	EXOSC9	RI	yes	yes	no	yes	yes	yes		IAV	rs2071486	3.24117e-07	122740162	2560		0.375	0.66		0.00145957	0.0127446	0.0500061	0.0104004	0.010898	0.035532	n.s.	n.s.	n.s.	6.71311e-05	0.0150192	0.0808765	3.24117e-07	0.0108261	0.124458		intronic			none		loss of function
ENSG00000079215;AL:5:36608706-36612848:36613589:36608706-36629552:36629674:+	SLC1A3	AL	no	yes	yes	yes	no	no		LPS	rs11949360	1.1555e-21	36605849	-2757		0.36	0.34		8.61308e-19	-0.0180228	0.327943	1.1555e-21	-0.0290312	0.396439	3.43155e-21	-0.0361059	0.370169	5.02034e-13	-0.0451073	0.242151	1.03616e-05	-0.0131605	0.0942557		none			none		modified protein
ENSG00000130402;MX:19:39200116-39200897:39200982-39205109:39200116-39201916:39202001-39205109:+	ACTN4	MX	yes	yes	yes	yes	yes	no		NS	rs56365761	1.19272e-21	39148103	-51913		0.76	0.545		1.19272e-21	0.0191751	0.370942	1.36166e-11	0.0164336	0.22294	1.39731e-13	0.0204404	0.24656	2.21017e-09	0.0186152	0.17303	4.91739e-12	0.0185296	0.215823		none			none		modified protein
ENSG00000217801;AF:1:998459:998581-1001210:999875:999969-1001210:+	RP11-465B22.3	AF	yes	yes	yes	yes	yes	no		Pam3CSK4	rs3813194	1.26538e-21	998582	0		0.08	0.55		2.43436e-13	-0.0405662	0.23801	7.27668e-19	-0.0670063	0.352357	1.26538e-21	-0.0764333	0.376584	2.36122e-18	-0.08908	0.333589	2.16474e-15	-0.0565979	0.274292		none	donor site		Promoter Flanking Region		no coding consequence
ENSG00000135272;SE:7:114619836-114654517:114654587-114655742:+	MDFIC	SE	yes	yes	yes	yes	yes	no		R848	rs6961386	1.28929e-21	114654039	0		0.055	0.115		3.6441e-10	-0.0372967	0.18057	4.10808e-18	-0.0756355	0.339997	7.4558e-21	-0.0807577	0.365134	1.28929e-21	-0.0910671	0.384258	8.59643e-10	-0.0537379	0.174382		none		RBFOX1/ZC3H10	none		loss of function
ENSG00000082153;A5:2:201676713-201677931:201676450-201677931:+	BZW1	A5	yes	yes	yes	yes	yes	no		Pam3CSK4	rs11685853	1.3265e-21	201682395	4364		0.305	0.575		1.19192e-19	0.0408983	0.341153	3.15012e-15	0.0344306	0.290434	1.3265e-21	0.0385349	0.376283	8.26843e-12	0.0275668	0.219676	1.10659e-11	0.0380081	0.20944		none		MSI1/RBM28	none		modified protein
ENSG00000026508;MX:11:35211612-35219668:35219793-35236399:35211612-35232793:35232996-35236399:+	CD44	MX	yes	yes	yes	yes	yes	yes		Pam3CSK4	rs1467558	1.99834e-21	35229673	0		0	0.17		1.92019e-15	0.033936	0.27398	1.01096e-17	0.0316469	0.333478	1.99834e-21	0.031323	0.373654	2.36329e-14	0.0285811	0.265981	7.83583e-13	0.0323304	0.230102		exonic	branchpoint		none		modified protein
ENSG00000026508;SE:11:35211612-35232793:35232996-35236399:+	CD44	SE	yes	yes	yes	yes	yes	yes		Pam3CSK4	rs1467558	7.85085e-16	35229673	0		0	0.17		2.76773e-13	-0.0432114	0.237034	1.0574e-13	-0.0632816	0.262804	7.85085e-16	-0.056184	0.285339	5.43343e-10	-0.057856	0.184968	4.7991e-14	-0.0659915	0.251355		exonic	branchpoint		none		modified protein
ENSG00000026508;A3:11:35222742-35223215:35222742-35223218:+	CD44	A3	yes	yes	yes	yes	yes	yes		R848	rs74986198	2.32761e-08	35222759	0		0.165	0		n.s.	n.s.	n.s.	0.000539483	0.0249119	0.0638661	0.000532094	0.0182488	0.0601492	2.32761e-08	0.025656	0.152661	0.0263508	0.0179193	0.0247947		intronic deleterious	acceptor flank	ZCRB1	none		modified protein
ENSG00000123983;SE:2:223752606-223765392:223765498-223773451:+	ACSL3	SE	yes	yes	yes	yes	yes	no		NS	rs6718830	3.0557e-21	223766127	0		0.275	0.275		3.0557e-21	-0.108722	0.364963	7.95592e-12	-0.0931825	0.227446	3.69053e-19	-0.106615	0.339221	1.1088e-17	-0.110287	0.322669	8.14988e-13	-0.111767	0.229799		none			none		modified protein
ENSG00000185864;SE:16:21850631-21852124:21852332-21854707:-	61E3.4	SE	yes	yes	yes	yes	yes	no		NS	rs7184649	4.20698e-21	22370784	-515977		0.255	0.005		4.20698e-21	0.0712391	0.362919	1.26952e-15	0.0720526	0.297419	1.08896e-13	0.0641843	0.24847	6.60253e-12	0.0618288	0.221503	2.16081e-13	0.0664746	0.239974		none			none		loss of function
ENSG00000198563;A3:6:31508441-31509727:31508311-31509727:-	DDX39B	A3	yes	yes	yes	yes	yes	no		Pam3CSK4	rs3130055	4.24744e-21	31497399	10812		-0.185	-0.275		3.74168e-20	0.0741384	0.348774	1.45921e-17	0.0705725	0.330803	4.24744e-21	0.0696224	0.368789	1.09044e-15	0.0604163	0.289254	7.51897e-12	0.052169	0.212487		none		SRSF7	none		modified protein
ENSG00000198563;A3:6:31506716-31506924:31506632-31506924:-	DDX39B	A3	yes	yes	yes	yes	yes	no		IAV	rs141464764	2.87881e-17	31495588	10944		-0.13	-0.15		1.33606e-11	0.0174583	0.207013	6.32927e-14	0.0196492	0.266902	6.67997e-13	0.0178221	0.234468	1.00628e-11	0.0178288	0.218078	2.87881e-17	0.0261856	0.305159		none			none		modified protein
ENSG00000139644;MX:12:50135394-50135740:50135898-50146247:50135394-50143401:50143639-50146247:+	TMBIM6	MX	yes	yes	yes	yes	yes	no		NS	rs7299609	4.63727e-21	50024926	-110368		0.285	0.9		4.63727e-21	0.0609547	0.362295	7.80609e-15	0.0436452	0.283393	2.95427e-18	0.0417447	0.324993	4.15719e-11	0.0264513	0.206444	8.48378e-18	0.0484395	0.313659		intronic		HNRNPH2/PCBP2/SRSF10/ZCRB1	none		modified protein
ENSG00000139644;MX:12:50135394-50135740:50135898-50146247:50135394-50137200:50137348-50146247:+	TMBIM6	MX	yes	yes	yes	yes	yes	no		R848	rs142219257	8.64216e-08	50131157	-4137		0.34	0.045		n.s.	n.s.	n.s.	0.000171494	-0.0187565	0.0748789	0.00391694	-0.0120778	0.0421053	8.64216e-08	-0.0233247	0.141132	0.0317954	-0.0111931	0.0231881		none			none		modified protein
ENSG00000255031;AF:11:67818207:67818399-67820447:67819560:67819908-67820447:+	RP11-802E16.3	AF	yes	no	yes	no	yes	no		NS	rs10896289	5.3703e-21	67811262	-6945		0.23	0.24		5.3703e-21	0.0408044	0.361354	1.18334e-09	0.0300222	0.184578	4.50184e-11	0.0283388	0.201034	1.90643e-05	0.0207087	0.0924695	2.05595e-09	0.0273263	0.167196		intronic	branchpoint	ZC3H10	Promoter Flanking Region		no coding consequence
ENSG00000111639;AF:12:6602138-6602224:6602764:6602138-6602883:6603007:-	MRPL51	AF	yes	yes	yes	yes	no	no		R848	rs12321186	5.39438e-21	6610425	-7418		0.585	0.305		2.02823e-17	0.0467851	0.306312	3.59513e-16	0.0457796	0.307008	5.47079e-16	0.0356426	0.287971	5.39438e-21	0.0417547	0.374903	5.62226e-13	0.064055	0.232658		none			none		loss of function
ENSG00000162909;A5:1:223949441-223949888:223949319-223949888:+	CAPN2	A5	yes	yes	yes	yes	yes	no		NS	rs6704537	6.47535e-21	223949349	0		0.15	0.005		6.47535e-21	0.0763452	0.360152	3.24787e-18	0.105388	0.341688	8.81441e-20	0.100301	0.348848	3.91103e-20	0.0999723	0.361725	1.31714e-19	0.0601489	0.341892		intronic		CNOT4/FMR1/FXR2/RBM24	none		loss of function
ENSG00000174021;RI:1:84971694:84971984-84972119:84972248:-	GNG5	RI	yes	yes	yes	yes	yes	no		Pam3CSK4	rs6666052	6.99697e-21	84940756	30938		0.45	0.11		3.71067e-20	-0.0233939	0.348829	7.28757e-12	-0.0198427	0.228179	6.99697e-21	-0.0244452	0.365548	4.55415e-13	-0.0177211	0.242922	1.70275e-14	-0.0164168	0.2591		none		RBM41	none		modified protein
ENSG00000130332;AF:19:2324195-2324741:2324905:2324195-2328386:2328585:-	LSM7	AF	yes	yes	yes	no	no	no		Pam3CSK4	rs12976273	8.29107e-21	2326902	0		0.185	0.525		2.55686e-09	-0.0660509	0.164625	6.16937e-08	-0.0695671	0.149236	8.29107e-21	-0.108247	0.364442	3.9229e-07	-0.0681803	0.127684	3.24039e-06	-0.0612965	0.104464		none			none		gain of function
ENSG00000013364;A5:16:29845718-29847025:29845387-29847025:+	MVP	A5	yes	yes	yes	yes	yes	no		IAV	rs1057451	1.00493e-20	29833488	-11799		0.445	0.865		9.02312e-13	-0.0216657	0.227996	2.73175e-14	-0.0272884	0.273565	1.34493e-11	-0.0240067	0.210761	6.59655e-14	-0.0267602	0.258056	1.00493e-20	-0.0260103	0.358769		none			none		loss of function
ENSG00000013364;A3:16:29831831-29841795:29831831-29841836:+	MVP	A3	yes	yes	yes	yes	yes	no		R848	rs13332078	1.17328e-09	29850705	8769		-0.245	-0.14		0.00202082	0.0242737	0.0471217	0.000179432	0.0331537	0.0744446	0.000374402	0.0313417	0.0633326	1.17328e-09	0.0536155	0.178437	4.05273e-07	0.0340547	0.122532		none			none		modified protein
ENSG00000223865;AL:6:33048712-33051291:33051789:33048712-33052727:33052734:+	HLA-DPB1	AL	yes	no	no	no	yes	yes		IAV	rs141530233	1.03172e-20	33048688	0		-0.46	-0.35		1.09221e-18	-0.115539	0.326339	8.46076e-20	-0.111973	0.36741	2.07221e-17	-0.101243	0.311402	4.60684e-17	-0.0906662	0.312461	1.03172e-20	-0.0866433	0.358598		none		HNRNPH2/PPRC1/RBM4/SAMD4A	Promoter		gain of function
ENSG00000139624;SE:12:50524477-50526745:50527851-50528329:-	CERS5	SE	yes	yes	yes	yes	no	no		NS	rs34573394	1.12329e-20	50556475	-28046		0.08	0.395		1.12329e-20	0.0252525	0.3566	1.04886e-18	0.0236289	0.349765	2.13506e-19	0.0214238	0.342917	9.98675e-18	0.0257402	0.323413	5.80148e-14	0.0184564	0.249929		none			CTCF Binding Site		loss of function
ENSG00000139624;A3:12:50527851-50528329:50526847-50528329:-	CERS5	A3	yes	yes	yes	yes	yes	no		NS	rs7312252	1.56422e-08	50744171	-215742		0.475	0.32		1.56422e-08	-0.0740283	0.149565	5.84489e-06	-0.0689818	0.107052	0.00116328	-0.0474706	0.0530664	0.000872982	-0.0508919	0.0570997	n.s.	n.s.	n.s.		exonic		CNOT4	none		loss of function
ENSG00000136436;AL:17:46919249-46919563:46919896:46919249-46925426:46925924:+	CALCOCO2	AL	no	no	yes	yes	no	yes		R848	rs59753208	1.13623e-20	46914755	-4394		0.385	0.035		7.69807e-20	0.0342692	0.344039	1.50503e-22	0.041218	0.409762	3.1491e-14	0.0346618	0.257909	1.13623e-20	0.0450128	0.369979	1.82969e-12	0.0200859	0.223539		none			none		gain of function
ENSG00000055950;A5:10:102746329-102746444:102746329-102746506:-	MRPL43	A5	yes	no	no	no	no	no		NS	rs11190786	1.24716e-20	102757442	-10836		0.65	0.775		1.24716e-20	0.0667928	0.355923	5.52139e-10	0.0445419	0.191245	7.08322e-12	0.0545439	0.21588	1.78987e-06	0.0421396	0.114032	9.55244e-07	0.049348	0.115111		none			Promoter		modified protein
ENSG00000055950;SE:10:102743574-102743705:102743831-102746506:-	MRPL43	SE	yes	no	no	no	no	no		NS	rs55646950	1.24021e-12	102760996	-14390		0.345	0.21		1.24021e-12	-0.104558	0.225546	n.s.	n.s.	n.s.	n.s.	n.s.	n.s.	0.00480366	0.0373709	0.0413174	n.s.	n.s.	n.s.		none			Promoter		modified protein
ENSG00000055950;AL:10:102737578:102739129-102743512:102741133:102741300-102743512:-	MRPL43	AL	yes	no	no	no	no	no		NS	rs55950013	2.07134e-10	102705058	32520		-0.345	-0.205		2.07134e-10	-0.0820878	0.185143	3.88054e-11	-0.114703	0.214091	2.87048e-07	-0.0699864	0.127323	6.86325e-06	-0.07527	0.101821	8.38937e-06	-0.0575802	0.0961152		none	branchpoint	CPEB2/CPEB4/HNRNPC/HNRNPCL1/PABPC4/RALY/TIA1	none		modified protein
ENSG00000061938;A3:3:195597249-195599147:195597076-195599147:-	TNK2	A3	yes	yes	yes	yes	yes	no		IAV	rs2278034	1.42969e-20	195596907	69		0.255	0.53		2.58114e-11	0.0337475	0.201808	1.45705e-12	0.042037	0.241521	1.14193e-06	0.0339238	0.115218	7.2508e-13	0.0369506	0.239237	1.42969e-20	0.0332157	0.356481		intronic	branchpoint	HNRNPA1/HNRNPA1L2/HNRNPA2B1	none		loss of function
ENSG00000061938;AF:3:195615477-195619282:195619646:195615477-195635356:195635955:-	TNK2	AF	yes	yes	yes	yes	yes	no		IAV	rs3747671	7.105e-19	195635257	0		-0.15	-0.485		4.03785e-09	-0.078229	0.160847	5.88927e-10	-0.0812319	0.190683	0.000125559	-0.0626676	0.0732177	3.00288e-05	-0.0557066	0.0882935	7.105e-19	-0.0929332	0.330606		none		PABPN1/YBX2/ZNF638	Promoter		modified protein
ENSG00000061938;SE:3:195595580-195596368:195596412-195596985:-	TNK2	SE	yes	yes	no	yes	yes	no		IAV	rs2278034	1.08212e-08	195596907	0		0.255	0.53		0.00281085	0.0251827	0.0442009	0.000455032	0.0363488	0.0655034	0.0133452	0.0280769	0.0311523	3.57574e-07	0.0554994	0.128512	1.08212e-08	0.0389823	0.153362		intronic	branchpoint	HNRNPA1/HNRNPA1L2/HNRNPA2B1	none		modified protein
ENSG00000185619;SE:4:724899-726189:726287-727461:+	PCGF3	SE	yes	yes	yes	yes	yes	no		NS	rs10034650	1.86043e-20	726322	0		0.745	0.275		1.86043e-20	-0.0938263	0.35333	7.29585e-17	-0.0899314	0.318951	6.05367e-17	-0.0827891	0.303811	2.87898e-19	-0.0978474	0.348174	2.47527e-14	-0.0790267	0.256312		none		RBM24	none		modified protein
ENSG00000084734;SE:2:27721664-27722009:27722075-27722264:+	GCKR	SE	no	yes	yes	yes	no	no		Pam3CSK4	rs813592	2.01648e-20	27721971	0		0.215	0.555		0.00180884	0.034962	0.0481037	6.93376e-16	0.0605966	0.302032	2.01648e-20	0.0558672	0.358622	3.35847e-14	0.056192	0.263277	0.0499048	0.0141934	0.0193778		intronic	branchpoint	SAMD4A	none		modified protein
ENSG00000124588;SE:6:3012908-3015764:3015877-3017118:+	NQO2	SE	yes	yes	yes	yes	yes	no		NS	rs9378352	2.03317e-20	3011149	-1659		0.4	0.635		2.03317e-20	0.0402639	0.352753	3.96182e-13	0.0383547	0.252157	3.59634e-11	0.0357041	0.20285	7.09511e-06	0.0248294	0.101518	9.8657e-10	0.0319134	0.17325		none			none		modified protein
ENSG00000124588;SE:6:3000319-3004729:3004885-3006702:+	NQO2	SE	yes	yes	yes	yes	yes	no		LPS	rs2756078	7.7065e-16	3010103	3301		0	0.17		6.58517e-13	-0.114192	0.230414	7.7065e-16	-0.145462	0.301228	2.78415e-14	-0.141954	0.25884	1.4425e-06	-0.10547	0.115982	1.40378e-14	-0.123528	0.260535		intronic			Enhancer		modified protein
ENSG00000124588;SE:6:3000319-3002284:3002520-3003903:+	NQO2	SE	yes	yes	yes	yes	yes	no		NS	rs4149353	1.3072e-13	3002323	0		0.845	0.93		1.3072e-13	0.102487	0.24272	5.46253e-13	0.128791	0.249547	1.10533e-10	0.101618	0.193732	9.08051e-07	0.0836736	0.120154	1.07944e-09	0.0835054	0.172511		exonic deleterious			CTCF Binding Site		modified protein
ENSG00000159579;A5:16:57220962-57238416:57220697-57238416:+	RSPRY1	A5	yes	yes	yes	yes	no	no		NS	rs11076181	2.04539e-20	57220745	0		0.385	0.415		2.04539e-20	0.120783	0.352714	1.07424e-09	0.100531	0.185427	3.26633e-09	0.0890912	0.165674	1.96773e-07	0.0763848	0.133837	6.00561e-05	0.0617477	0.0787025		none		SRSF1	Promoter		gain of function
ENSG00000159579;A5:16:57220697-57238416:57220354-57238416:+	RSPRY1	A5	yes	yes	yes	yes	no	no		LPS	rs7197204	3.5722e-09	57221865	0		0.385	0.44		n.s.	n.s.	n.s.	3.5722e-09	-0.0540046	0.174831	0.0119439	-0.0225626	0.0321356	0.00788853	-0.0242919	0.0367615	n.s.	n.s.	n.s.		none		DAZAP1/RBM41	Promoter		loss of function
ENSG00000151247;SE:4:99806212-99807605:99807697-99808230:-	EIF4E	SE	yes	yes	yes	yes	no	no		NS	rs150506777	2.97757e-20	99808136	0		-0.02	-0.23		2.97757e-20	-0.0906245	0.350267	1.76293e-17	-0.103424	0.329421	2.90106e-18	-0.110907	0.325119	4.53895e-15	-0.106966	0.278553	7.19724e-16	-0.122324	0.282282		none		SRSF10/ZCRB1	none		modified protein
ENSG00000105321;AF:19:47759716:47759866-47761587:47760789:47761166-47761587:+	CCDC9	AF	yes	yes	yes	yes	yes	no		IAV	rs7254371	3.98489e-20	47758145	-1571		-0.35	-0.45		7.09315e-06	0.0262415	0.0971219	0.00384363	0.0188191	0.045008	0.00109675	0.0164815	0.0535995	2.3346e-09	0.0437989	0.172561	3.98489e-20	0.098297	0.349786		none			none		modified protein
ENSG00000135124;RI:12:121659897:121659969-121660750:121660846:+	P2RX4	RI	yes	yes	yes	yes	yes	no		Pam3CSK4	rs1180051	4.40101e-20	121669145	8299		0.375	0.29		4.22695e-14	-0.0131781	0.251204	7.11088e-13	-0.0119184	0.247397	4.40101e-20	-0.0145268	0.353468	7.05534e-12	-0.0120144	0.220965	3.96031e-11	-0.0102947	0.199311		none			none		loss of function
ENSG00000135124;SE:12:121660846-121661061:121661237-121666336:+	P2RX4	SE	yes	yes	yes	yes	yes	no		IAV	rs1718152	2.65203e-17	121659389	-1357		0.155	0		1.54447e-13	-0.0405729	0.241459	2.52388e-16	-0.0466444	0.309675	2.75688e-16	-0.0460716	0.292938	6.77159e-16	-0.0629329	0.292796	2.65203e-17	-0.0548868	0.305733		none			none		loss of function
ENSG00000135124;SE:12:121648101-121654758:121654805-121654937:+	P2RX4	SE	yes	yes	yes	yes	yes	no		IAV	rs1169721	2.73781e-07	121641509	-6492		0.75	0.815		n.s.	n.s.	n.s.	n.s.	n.s.	n.s.	0.00907641	-0.00824365	0.0345771	n.s.	n.s.	n.s.	2.73781e-07	-0.0204159	0.125911		none			none		modified protein
ENSG00000139620;SE:12:49075424-49075641:49075848-49075970:-	KANSL2	SE	yes	yes	yes	no	no	no		Pam3CSK4	rs7314162	4.44317e-20	49095668	-19598		0.18	0.255		4.73088e-12	0.0680689	0.215157	1.30647e-10	0.0669014	0.203719	4.44317e-20	0.109184	0.353405	3.83237e-12	0.0853329	0.225905	n.s.	n.s.	n.s.		none			none		modified protein
ENSG00000119688;RI:14:74763036:74763152-74764342:74764772:-	ABCD4	RI	yes	yes	yes	no	no	no		NS	rs74061773	4.73995e-20	74735614	27422		0.235	0		4.73995e-20	-0.194738	0.347226	1.19392e-12	-0.182293	0.243156	4.16353e-10	-0.138483	0.182843	2.49619e-10	-0.13557	0.191521	1.45306e-08	-0.137516	0.150887		none		YBX2	none		no coding consequence
ENSG00000119688;A5:14:74763152-74764342:74763152-74764633:-	ABCD4	A5	yes	yes	yes	no	no	no		NS	rs58074716	1.62539e-19	74738600	24452		0.765	1		1.62539e-19	-0.125171	0.339098	6.5924e-10	-0.0956604	0.189699	6.43182e-11	-0.105039	0.198141	4.74287e-09	-0.0966381	0.16647	5.49268e-10	-0.0899653	0.178052		none		CPEB2/CPEB4/HNRNPC/HNRNPCL1/PABPC1/PABPC4/PABPN1/RALY/SART3/TIA1	none		loss of function
ENSG00000119688;SE:14:74763152-74764633:74764772-74766251:-	ABCD4	SE	yes	yes	yes	no	no	no		NS	rs59125388	3.81563e-09	74736513	26539		0.235	0		3.81563e-09	-0.0496333	0.161316	0.0198683	-0.0235469	0.0294445	0.00238265	-0.027387	0.0465853	n.s.	n.s.	n.s.	0.00215118	-0.0322882	0.0467995		none			none		gain of function
ENSG00000112110;AF:6:160210844:160210920-160211972:160211549:160211819-160211972:+	MRPL18	AF	yes	yes	yes	yes	yes	no		IAV	rs6929124	4.79294e-20	160211039	0		0.21	0.245		0.032449	-0.0299837	0.0228995	0.00692258	-0.038158	0.0393941	1.00017e-05	-0.0541816	0.095962	4.66981e-06	-0.0500321	0.10533	4.79294e-20	-0.136317	0.348573		none		FMR1/FXR2/HNRNPA2B1	Promoter		no coding consequence
ENSG00000112110;A5:6:160211819-160211972:160211671-160211972:+	MRPL18	A5	yes	yes	yes	yes	yes	no		IAV	rs6929124	2.156e-14	160211039	-532		0.21	0.245		2.42451e-05	0.0271089	0.0863274	0.0133032	0.0288085	0.0332079	2.47373e-05	0.0498007	0.0878522	4.27512e-09	0.0807686	0.167364	2.156e-14	0.138752	0.257343		none		FMR1/FXR2/HNRNPA2B1	Promoter		loss of function
ENSG00000106785;SE:9:100872266-100872351:100872516-100881264:-	TRIM14	SE	no	no	no	no	yes	yes		IAV	rs12345591	4.84524e-20	100872454	0		0.435	0.01		3.85753e-13	-0.0527655	0.234505	1.51507e-13	-0.059876	0.259919	7.82122e-08	-0.0495889	0.138606	1.64384e-20	-0.0647727	0.367523	4.84524e-20	-0.0523515	0.348501		intronic			none		loss of function
ENSG00000203875;AL:6:86375570:86375865-86387142:86386800:86386909-86387142:-	SNHG5	AL	yes	yes	yes	yes	yes	no		NS	rs1059307	6.42716e-20	86387888	-646		0.15	0.595		6.42716e-20	-0.0218059	0.345226	2.54579e-10	-0.0181978	0.197967	5.67411e-18	-0.0253573	0.320469	5.26649e-11	-0.0203281	0.204489	1.30005e-14	-0.0206017	0.261104		none	donor flank	RBM45	Promoter		no coding consequence
ENSG00000203875;A5:6:86387210-86387513:86387210-86387672:-	SNHG5	A5	yes	yes	yes	yes	yes	no		IAV	rs1173418	1.34523e-19	86402916	-15144		0.15	0.615		1.18435e-14	0.0391556	0.260657	4.21242e-13	0.0352929	0.25166	1.06901e-09	0.0266078	0.175022	2.00888e-12	0.0361058	0.231103	1.34523e-19	0.0513454	0.341752		none		SNRPA	none		no coding consequence
ENSG00000203875;SE:6:86387210-86387513:86387750-86387854:-	SNHG5	SE	no	no	no	yes	yes	no		IAV	rs66661646	4.20747e-18	86238632	148478		-0.15	-0.61		9.97996e-29	0.0367538	0.466192	5.47087e-10	0.0185699	0.191325	4.88592e-14	0.0241918	0.25458	4.99647e-15	0.0313608	0.277827	4.20747e-18	0.0351578	0.318493		none			none		no coding consequence
ENSG00000105499;SE:19:48598861-48599956:48600384-48601396:-	PLA2G4C	SE	yes	yes	yes	yes	yes	no		Pam3CSK4	rs16981247	6.88777e-20	48600091	0		0.52	0.75		7.21915e-11	0.0385222	0.193616	3.93229e-16	0.0558057	0.306331	6.88777e-20	0.0667185	0.350492	1.12749e-16	0.0851047	0.305971	8.10146e-11	0.0773169	0.193574		none			none		loss of function
ENSG00000105499;A3:19:48608701-48609779:48608670-48609779:-	PLA2G4C	A3	yes	yes	yes	no	no	no		Pam3CSK4	rs274893	2.89189e-09	48637585	-27706		0.48	0.505		0.0163382	-0.0113653	0.0287781	1.69932e-07	-0.0252697	0.139978	2.89189e-09	-0.0244626	0.166697	0.00130905	-0.0164919	0.0533407	n.s.	n.s.	n.s.		intronic			none		modified protein
ENSG00000105499;A3:19:48565451-48571048:48565409-48571048:-	PLA2G4C	A3	yes	yes	yes	yes	yes	no		Pam3CSK4	rs4802428	1.06158e-07	48566569	0		0.825	0.805		6.67538e-05	0.0190798	0.0773843	0.000140504	0.0221052	0.0767909	1.06158e-07	0.0276854	0.135965	0.000115955	0.0282743	0.0758231	0.000181041	0.0451747	0.0688789		none			none		loss of function
ENSG00000105499;AL:19:48603039:48603117-48607845:48606677:48606708-48607845:-	PLA2G4C	AL	yes	yes	yes	yes	no	no		NS	rs58701994	1.80076e-07	48650937	-42992		-0.22	-0.11		1.80076e-07	0.0565217	0.128897	0.0417548	0.0219436	0.0225826	n.s.	n.s.	n.s.	0.019289	0.0257586	0.0286328	0.00112794	0.0426666	0.0525525		none			none		gain of function
ENSG00000132530;A5:17:6661582-6662575:6661543-6662575:+	XAF1	A5	no	no	no	no	yes	yes		IAV	rs3752861	7.00338e-20	6662782	107		0.195	0.22		2.04255e-12	-0.0701978	0.221689	5.58582e-27	-0.0864512	0.472245	2.98906e-15	-0.0795402	0.275518	2.72021e-29	-0.0865369	0.489102	7.00338e-20	-0.067842	0.346074		intronic			none		no coding consequence
ENSG00000132530;SE:17:6661543-6662575:6662838-6662981:+	XAF1	SE	no	no	no	yes	yes	yes		R848	rs4796549	1.04462e-14	6660612	-831		0.655	0.235		6.29792e-07	0.0347801	0.118157	2.1862e-14	0.0440192	0.275322	1.91531e-08	0.0401958	0.150686	1.04462e-14	0.0538318	0.272227	1.2327e-14	0.0466893	0.261499		none			CTCF Binding Site		loss of function
ENSG00000132530;SE:17:6663920-6665205:6665356-6665474:+	XAF1	SE	yes	yes	yes	yes	yes	yes		IAV	rs2271232	1.41511e-07	6663894	0		0.24	0.025		0.000473969	0.032141	0.0599947	5.9194e-07	0.0391026	0.128466	4.09247e-05	0.0370681	0.0833276	4.99709e-06	0.0364878	0.104714	1.41511e-07	0.0377346	0.131575		exonic			none		loss of function
ENSG00000117009;SE:1:241695798-241699763:241699864-241712129:+	KMO	SE	yes	yes	yes	yes	yes	no		Pam3CSK4	rs11556464	9.40452e-20	241712134	0		0.575	0.335		2.57569e-15	0.019739	0.271845	1.21386e-18	0.0241628	0.348726	9.40452e-20	0.0268412	0.348415	6.04745e-16	0.0240239	0.293634	8.47552e-10	0.0214203	0.174498		exonic			none		loss of function
ENSG00000103222;SE:16:16196574-16199257:16199317-16200595:+	ABCC1	SE	no	yes	yes	yes	no	no		Pam3CSK4	rs11861085	9.52717e-20	16199656	0		0.575	0.735		5.49494e-09	0.01373	0.158292	4.82446e-11	0.0226114	0.21224	9.52717e-20	0.0317675	0.348329	7.50317e-12	0.0273031	0.220465	0.000378446	0.0134507	0.0623		none		U2AF2	none		loss of function
ENSG00000175471;AL:5:94039446:94040908-94044217:94042296:94043272-94044217:-	MCTP1	AL	yes	yes	yes	yes	yes	no		LPS	rs845725	9.62854e-20	94040908	0		0.005	0.245		1.30817e-17	-0.0472594	0.309354	9.62854e-20	-0.0513355	0.366515	5.08379e-18	-0.04534	0.321232	1.19773e-18	-0.0458245	0.338328	1.70023e-09	-0.043898	0.168766		none			none		loss of function
ENSG00000175471;SE:5:94248681-94253601:94253678-94259667:-	MCTP1	SE	yes	yes	yes	yes	yes	no		LPS	rs186095	1.08819e-17	94250056	0		0.095	0.13		2.93118e-14	0.117922	0.253935	1.08819e-17	0.132761	0.332942	5.35293e-13	0.107421	0.236191	1.80788e-09	0.0955768	0.174749	3.88711e-10	0.111193	0.180875		none			none		modified protein
ENSG00000175471;A3:5:94043272-94044217:94040908-94044217:-	MCTP1	A3	yes	yes	yes	yes	yes	no		LPS	rs845725	3.79634e-11	94040908	0		0.005	0.245		4.66476e-09	0.0750862	0.159651	3.79634e-11	0.0940929	0.214277	1.16022e-09	0.0781299	0.174339	3.14503e-09	0.086028	0.170005	7.16314e-05	0.0608063	0.0771357		none			none		gain of function
ENSG00000175471;SE:5:94259726-94267658:94267696-94275788:-	MCTP1	SE	yes	yes	yes	yes	yes	no		IAV	rs6879292	4.35274e-07	95031173	-755285		0.4	0.115		n.s.	n.s.	n.s.	n.s.	n.s.	n.s.	n.s.	n.s.	n.s.	n.s.	n.s.	n.s.	4.35274e-07	0.0455009	0.121915		none			none		modified protein
ENSG00000177479;SE:3:48960244-48962151:48962272-48964895:+	ARIH2	SE	yes	yes	yes	yes	yes	no		LPS	rs10552010	9.85658e-20	48877158	-82986		-0.435	-0.325		1.23575e-17	-0.0584683	0.309749	9.85658e-20	-0.0698401	0.366353	1.8072e-11	-0.0447766	0.208392	1.28979e-14	-0.0639531	0.270619	1.40323e-09	-0.0537052	0.17035		none		ENOX1/RBMS1/RBMS3	none		modified protein
ENSG00000102858;SE:16:4733933-4736260:4736304-4738797:+	MGRN1	SE	yes	yes	yes	yes	yes	no		NS	rs841225	1.07812e-19	4736316	0		0.415	0.405		1.07812e-19	-0.063745	0.341816	6.19189e-18	-0.0738287	0.337035	6.67926e-07	-0.0381563	0.119934	5.56857e-08	-0.050024	0.145009	2.28158e-05	-0.0377529	0.0872852		none		HNRNPH2/PCBP2	none		modified protein
ENSG00000186470;SE:6:26369140-26370550:26370831-26373125:+	BTN3A2	SE	yes	yes	yes	yes	yes	yes		Pam3CSK4	rs72836474	1.23261e-19	26356451	-12589		0.055	0.07		6.15125e-18	-0.208346	0.314559	3.94398e-16	-0.204932	0.306309	1.23261e-19	-0.234814	0.346606	1.55331e-19	-0.205891	0.352392	1.54707e-19	-0.215573	0.340822		none			none		modified protein
ENSG00000186470;A3:6:26365580-26368203:26365580-26368218:+	BTN3A2	A3	yes	yes	yes	yes	yes	yes		LPS	rs7742338	4.20982e-07	25572530	-792950		0.885	0.79		n.s.	n.s.	n.s.	4.20982e-07	0.0404716	0.131622	n.s.	n.s.	n.s.	n.s.	n.s.	n.s.	n.s.	n.s.	n.s.		none			none		modified protein
ENSG00000149231;SE:11:96120777-96121859:96121993-96123008:-	CCDC82	SE	yes	yes	yes	yes	yes	no		R848	rs11021568	1.25865e-19	96121855	0		0.02	0.15		2.10681e-17	0.156533	0.306048	2.2448e-16	0.17404	0.310556	1.2837e-18	0.179151	0.33073	1.25865e-19	0.217435	0.353824	8.31699e-17	0.164707	0.297697		none	acceptor flank	DAZAP1	none		gain of function
ENSG00000164609;SE:5:159842317-159844119:159844248-159846030:-	SLU7	SE	yes	yes	yes	yes	yes	no		LPS	rs2910194	1.44774e-19	159844175	0		0.345	0.58		5.91036e-13	0.0152354	0.231243	1.44774e-19	0.0283424	0.363684	1.49572e-19	0.0253111	0.345309	2.13392e-09	0.0192418	0.17333	6.53096e-10	0.0217798	0.176635		none	branchpoint		none		modified protein
ENSG00000164751;AL:8:77895170:77896431-77912226:77900128:77900574-77912226:-	PEX2	AL	yes	yes	yes	no	no	no		NS	rs10957830	1.50374e-19	77896472	0		0.245	0.17		1.50374e-19	0.0299108	0.339613	1.6634e-08	0.0213831	0.161092	1.52389e-14	0.0280272	0.26338	3.69878e-14	0.0304386	0.262533	8.66347e-10	0.0248862	0.174318		none			none		gain of function
ENSG00000140853;SE:16:57108595-57109853:57109968-57110731:+	NLRC5	SE	yes	yes	yes	yes	yes	yes		R848	rs7203049	1.66274e-19	57109824	0		0.42	0.825		0.000520109	0.0140269	0.0591693	3.0255e-14	0.0269435	0.272758	3.58172e-07	0.0292725	0.12539	1.66274e-19	0.0320111	0.351928	4.01489e-11	0.0170516	0.199201		none	branchpoint		none		loss of function
ENSG00000140853;SE:16:57079404-57080464:57080553-57081457:+	NLRC5	SE	yes	yes	yes	no	no	yes		NS	rs158483	3.24165e-09	57076697	-2607		0.01	0.27		3.24165e-09	-0.039955	0.162665	9.34598e-08	-0.0331265	0.14545	2.28324e-05	-0.033215	0.0885714	1.96276e-11	-0.0229854	0.212618	2.94995e-15	-0.0306851	0.272031		none			none		modified protein
ENSG00000140853;AL:16:57095613-57095772:57095915:57095613-57096263:57096656:+	NLRC5	AL	yes	yes	yes	yes	yes	yes		IAV	rs289709	8.81191e-08	57102113	5457		0.845	0.54		n.s.	n.s.	n.s.	0.0222837	0.0259693	0.0283744	n.s.	n.s.	n.s.	4.09766e-05	0.0340606	0.0854309	8.81191e-08	0.0458308	0.135622		none			none		loss of function
ENSG00000222041;AL:2:87769823-87779742:87780211:87769823-87820726:87820932:+	LINC00152	AL	no	yes	yes	yes	no	no		LPS	rs62137999	1.91025e-19	87779942	0		0.235	0.14		7.37005e-11	0.0180674	0.193451	1.91025e-19	0.0300039	0.361753	1.50568e-13	0.0256409	0.245986	2.46137e-19	0.0327763	0.349248	1.64433e-10	0.0217953	0.187864		none		LIN28A	none		no coding consequence
ENSG00000150637;A3:18:67614768-67623991:67614669-67623991:-	CD226	A3	yes	yes	yes	yes	no	yes		R848	rs1823778	2.1235e-19	67601636	12933		0.08	0.85		7.6002e-08	-0.112449	0.136239	3.47573e-11	-0.151529	0.215026	1.10181e-14	-0.163273	0.265812	2.1235e-19	-0.175688	0.350258	0.000770777	-0.0737882	0.05595		none		RBM41	none		modified protein
ENSG00000214176;SE:17:62801218-62810981:62811363-62817885:-	PLEKHM1P	SE	yes	yes	yes	no	no	no		Pam3CSK4	rs11871616	2.59616e-19	62737602	63516		-0.73	-0.19		2.48407e-16	0.121542	0.288685	2.76164e-14	0.114346	0.273479	2.59616e-19	0.120361	0.341599	6.15831e-18	0.10795	0.326841	1.90439e-09	0.0756245	0.167829		none		RBM6/TARDBP	Promoter Flanking Region		no coding consequence
ENSG00000103876;A5:15:80445247-80445368:80445183-80445368:+	FAH	A5	yes	yes	yes	no	no	no		NS	rs11856087	2.67001e-19	80444873	-210		0.09	0.275		2.67001e-19	0.168702	0.335796	4.75495e-11	0.121846	0.212363	3.47282e-16	0.152329	0.291269	5.29778e-08	0.0863378	0.145448	1.98739e-11	0.126266	0.204803		none		HNRNPH2/LIN28A/PCBP2	none		modified protein
ENSG00000064225;AL:3:98492827-98501051:98501344:98492827-98506880:98507039:+	ST3GAL6	AL	yes	yes	yes	yes	yes	no		Pam3CSK4	rs202244592	2.69871e-19	98528176	21137		-0.54	-0.395		1.47787e-18	-0.0432074	0.324293	1.8044e-16	-0.0460627	0.312195	2.69871e-19	-0.0443798	0.341337	8.39327e-14	-0.0482984	0.256185	0.0034745	-0.027201	0.0425388		none			none		modified protein
ENSG00000064225;SE:3:98489800-98489965:98490034-98491657:+	ST3GAL6	SE	yes	yes	yes	yes	yes	no		LPS	rs844160	2.14791e-16	98490141	0		0.64	0.395		1.05914e-11	0.032452	0.208842	2.14791e-16	0.0390826	0.310887	2.06645e-08	0.0270869	0.150037	2.11748e-10	0.0330468	0.192901	n.s.	n.s.	n.s.		intronic		A1CF/HuR/ZC3H14/ZCRB1	none		modified protein
ENSG00000064225;AL:3:98492827-98501051:98501304:98492827-98502407:98502583:+	ST3GAL6	AL	yes	yes	yes	yes	yes	no		NS	rs200648390	1.6216e-12	98531006	28423		-0.54	-0.385		1.6216e-12	-0.0597061	0.223476	8.86405e-05	-0.0412963	0.0812047	2.20081e-09	-0.0505787	0.168989	3.58154e-05	-0.0435897	0.0866713	0.00193379	-0.0442524	0.0477478		none		MSI1/QKI/RBM42	none		loss of function
ENSG00000064225;AL:3:98492827-98501051:98501304:98492827-98501702:98501761:+	ST3GAL6	AL	yes	yes	yes	yes	no	no		Pam3CSK4	rs9811305	3.30324e-11	98499212	0		0.49	0.395		0.000140347	-0.0479044	0.070801	6.99017e-09	-0.0861124	0.168859	3.30324e-11	-0.0919741	0.203537	0.000244136	-0.0525049	0.068925	0.0235336	-0.031072	0.0257663		none		LIN28A/PTBP1/SRSF2/SRSF9/U2AF2	Promoter Flanking Region		loss of function
ENSG00000234127;A3:6:30167041-30168812:30166930-30168812:-	TRIM26	A3	yes	yes	yes	yes	yes	yes		IAV	rs1579220	3.2019e-19	30224238	-55326		0.055	0.045		5.9465e-18	0.120289	0.314792	2.01238e-17	0.12584	0.328452	2.37377e-17	0.124669	0.310444	2.74563e-17	0.109267	0.316187	3.2019e-19	0.130878	0.335966		none			none		modified protein
ENSG00000234127;SE:6:30168915-30172433:30172542-30181082:-	TRIM26	SE	yes	yes	yes	yes	yes	yes		LPS	rs2517614	3.15132e-11	30163955	4860		0.39	0.18		7.8047e-09	0.0445628	0.155373	3.15132e-11	0.0524616	0.215857	3.44285e-05	0.033811	0.0848823	4.15501e-10	0.0454354	0.187233	1.33058e-06	0.0245725	0.112231		none			none		modified protein
ENSG00000179630;AF:13:44453694:44453870-44455088:44453969:44454255-44455088:+	LACC1	AF	yes	yes	yes	yes	yes	no		LPS	rs3764147	4.53386e-19	44457925	2737		0.33	0.255		7.55716e-18	-0.0849188	0.313143	4.53386e-19	-0.085538	0.355696	2.43916e-18	-0.0755068	0.326316	6.34815e-14	-0.0694959	0.258354	1.043e-13	-0.0794422	0.245504		exonic		FXR1	CTCF Binding Site		modified protein
ENSG00000167604;RI:19:36387628:36387733-36387815:36387960:-	NFKBID	RI	yes	yes	yes	yes	yes	no		NS	rs7258909	4.94881e-19	36377999	9629		0.56	0.04		4.94881e-19	-0.0505945	0.33167	9.08338e-10	-0.029691	0.186897	3.49514e-09	-0.0231054	0.165104	0.00277317	-0.0133926	0.0463876	2.18318e-05	-0.0274103	0.0876753		none			none		loss of function
ENSG00000167280;A5:17:77078959-77079102:77078145-77079102:+	ENGASE	A5	yes	yes	yes	yes	no	no		Pam3CSK4	rs61756761	5.03638e-19	77079576	374		0.61	0.97		1.9803e-14	0.122207	0.256851	5.07951e-15	0.130354	0.286735	5.03638e-19	0.132268	0.337113	9.62598e-19	0.14492	0.339846	1.6339e-08	0.115006	0.149901		exonic deleterious	branchpoint		none		loss of function
ENSG00000138496;MX:3:122274968-122277176:122277248-122278453:122274968-122277281:122277314-122278453:-	PARP9	MX	yes	yes	yes	yes	yes	yes		R848	rs9289199	5.80589e-19	122277172	0		0.03	0.165		1.73285e-08	-0.042509	0.148707	5.72398e-10	-0.0414549	0.190931	5.56484e-06	-0.0397735	0.101191	5.80589e-19	-0.0495058	0.343347	8.16827e-18	-0.0445966	0.313921		intronic deleterious	acceptor flank		none		modified protein
ENSG00000134802;AF:11:57193789-57194061:57194125:57193789-57194535:57194592:-	SLC43A3	AF	yes	yes	yes	yes	yes	no		Pam3CSK4	rs12420590	6.29562e-19	57193795	0		0	0.155		4.79433e-14	-0.158506	0.250262	4.97436e-16	-0.176508	0.304552	6.29562e-19	-0.188268	0.335596	1.29414e-14	-0.165744	0.270594	2.59384e-14	-0.147073	0.255963		exonic	donor flank	HNRNPC/HNRNPCL1/RALY/TIA1	Promoter		modified protein
ENSG00000134802;A3:11:57193862-57194061:57193825-57194061:-	SLC43A3	A3	yes	yes	yes	yes	yes	no		Pam3CSK4	rs11822095	3.3203e-09	57194155	0		0.1	0.23		1.1897e-05	-0.0274504	0.0925886	7.27993e-09	-0.028455	0.168496	3.3203e-09	-0.0292739	0.165536	2.28254e-07	-0.0267976	0.132517	0.019173	-0.0173277	0.0275351		intronic	branchpoint	SRSF9	Promoter		modified protein
ENSG00000117410;RI:1:44442698:44442888-44443653:44443967:+	ATP6V0B	RI	yes	yes	yes	yes	no	no		Pam3CSK4	rs6688615	6.40395e-19	44444345	378		0.165	0		1.03534e-15	0.0324589	0.278452	3.89607e-18	0.0290554	0.340379	6.40395e-19	0.03105	0.33548	7.3074e-15	0.0266907	0.274946	1.84819e-06	0.008712	0.109369		none		LIN28A	Promoter		modified protein
ENSG00000117410;SE:1:44440779-44441472:44441520-44441762:+	ATP6V0B	SE	yes	yes	yes	yes	yes	no		NS	rs2286243	1.69161e-07	44441533	0		0.1	0.04		1.69161e-07	-0.0141868	0.129431	0.00116563	-0.00999208	0.0564567	8.82822e-07	-0.0136145	0.117483	0.0243543	-0.00809969	0.0265383	0.0480407	-0.00663151	0.0196967		intronic		HNRNPH2	Promoter		modified protein
ENSG00000119535;A3:1:36932509-36932831:36932428-36932831:-	CSF3R	A3	yes	yes	yes	yes	yes	no		NS	rs3918001	6.89657e-19	36932503	0		0.265	0		6.89657e-19	-0.0243054	0.32944	4.33217e-08	-0.0157759	0.152447	5.92845e-10	-0.0160095	0.179919	2.36232e-13	-0.0216208	0.248096	4.33403e-18	-0.0211565	0.318289		intronic			none		modified protein
ENSG00000166024;SE:10:99923154-99946224:99946320-99967858:+	R3HCC1L	SE	yes	yes	yes	yes	no	no		Pam3CSK4	rs1325494	7.65405e-19	99946220	0		0.27	0.415		6.04119e-10	0.0521873	0.176459	1.26268e-09	0.059637	0.184009	7.65405e-19	0.0823621	0.334265	4.25767e-06	0.0425507	0.106171	n.s.	n.s.	n.s.		intronic	donor flank	HNRNPC/HNRNPCL1/HuR/PABPC1/PABPC3/PABPC4/PTBP1/RALY/SART3/TIA1/U2AF2	none		modified protein
ENSG00000104907;SE:19:13220652-13220729:13220815-13220972:-	TRMT1	SE	yes	yes	yes	yes	no	no		R848	rs35601737	7.93106e-19	13220703	0		0.095	0.31		1.18549e-14	-0.0641364	0.26065	2.17901e-18	-0.0766241	0.344551	1.44767e-17	-0.0717106	0.313924	7.93106e-19	-0.0778502	0.34119	2.94505e-06	-0.0607109	0.1053		intronic			none		modified protein
ENSG00000005844;A3:16:30515585-30516565:30515585-30516568:+	ITGAL	A3	yes	yes	yes	yes	yes	yes		NS	rs34838942	8.02335e-19	30516565	0		0.16	0		8.02335e-19	0.101304	0.328421	2.12384e-14	0.120167	0.27555	2.54193e-10	0.096997	0.186909	0.00111248	0.0762432	0.0548501	2.02446e-05	0.111577	0.0883429		intronic	acceptor flank		none		modified protein
ENSG00000005844;SE:16:30484219-30485286:30485404-30485517:+	ITGAL	SE	no	yes	yes	no	no	yes		Pam3CSK4	rs11574938	6.97928e-13	30485393	0		0.105	0.58		2.34842e-20	0.0227299	0.351815	4.29644e-12	0.0254008	0.232582	6.97928e-13	0.0269498	0.234127	1.00941e-06	0.0362109	0.119201	0.00092194	0.0214064	0.0543517		intronic		HNRNPH2/LIN28A/PCBP2	none		loss of function
ENSG00000163378;RI:3:69037657:69037728-69038076:69038168:-	EOGT	RI	no	no	yes	no	no	no		Pam3CSK4	rs6808141	8.65972e-19	69043647	-5479		0.485	0.29		n.s.	n.s.	n.s.	4.61529e-10	-0.0282538	0.192806	8.65972e-19	-0.0400375	0.333423	5.7547e-15	-0.0410856	0.276757	n.s.	n.s.	n.s.		none		A1CF/CPEB2/CPEB4/HNRNPC/HNRNPCL1/HuR/KHDRBS1/KHDRBS2/PABPC1/PABPC4/PABPN1/PTBP1/RALY/SART3/TIA1/U2AF2/ZCRB1	none		loss of function
ENSG00000087157;SE:17:76374889-76378745:76378866-76388557:+	PGS1	SE	yes	yes	yes	yes	no	no		Pam3CSK4	rs12951460	9.69005e-19	76370557	-4232		0.125	0.495		7.14571e-12	0.0303875	0.211931	3.28334e-14	0.0455366	0.272112	9.69005e-19	0.0532112	0.332655	2.47135e-16	0.0614811	0.300233	0.000171199	0.0337346	0.0693773		none			none		loss of function
ENSG00000126804;SE:14:64978102-64983318:64983469-64988205:+	ZBTB1	SE	yes	yes	yes	yes	yes	yes		NS	rs12385918	1.18512e-18	64999945	11640		0.915	0.775		1.18512e-18	-0.117958	0.325787	1.5972e-12	-0.0972817	0.240765	1.10359e-11	-0.101616	0.212343	8.99587e-08	-0.0747479	0.140778	1.24612e-05	-0.0680985	0.0926289		none			none		modified protein
ENSG00000126804;SE:14:64971664-64977967:64978102-64988205:+	ZBTB1	SE	yes	yes	yes	yes	yes	yes		NS	rs3842326	6.89063e-11	64922924	-48640		-0.085	-0.225		6.89063e-11	0.0306642	0.193989	0.000508203	0.0268278	0.0644406	0.00207253	0.0264004	0.0478443	2.08203e-05	0.0479986	0.0916604	1.81654e-05	0.0438852	0.089301		none	branchpoint		none		modified protein
ENSG00000214135;SE:3:197348739-197349058:197349201-197350091:-	AC024560.3	SE	yes	no	no	no	no	no		NS	rs1445	1.25651e-18	197346177	2462		-0.465	-0.085		1.25651e-18	-0.112609	0.325392	1.49712e-12	-0.0983227	0.241298	6.64073e-16	-0.0968295	0.28656	5.39571e-11	-0.0734201	0.204289	0.000537831	-0.0572625	0.0591624		none			none		no coding consequence
ENSG00000214135;SE:3:197351068-197351343:197351591-197354651:-	AC024560.3	SE	yes	no	no	no	no	no		NS	rs73891642	1.42741e-18	197346558	4410		0.265	0.08		1.42741e-18	0.181603	0.324528	5.22972e-09	0.136142	0.171444	7.72118e-07	0.105896	0.118661	1.18722e-07	0.113249	0.138323	0.00130721	0.0596616	0.0512371		none		KHDRBS1/PABPN1/SRSF10/ZC3H14	none		no coding consequence
ENSG00000133393;MX:16:15961373-15967348:15967484-15977865:15961373-15973661:15973745-15977865:-	FOPNL	MX	yes	yes	yes	yes	yes	no		Pam3CSK4	rs72773964	1.45028e-18	15966641	0		0.06	0.075		2.72278e-16	-0.0856414	0.288031	3.03263e-14	-0.0790278	0.27274	1.45028e-18	-0.0794324	0.329893	1.63602e-12	-0.0775286	0.232748	1.8531e-12	-0.081167	0.22344		none		HNRNPL/IGF2BP2/IGF2BP3/KHDRBS1/KHDRBS2/KHDRBS3/PABPC1/RBM41/SART3/ZC3H14	none		gain of function
ENSG00000133393;AL:16:15961195:15961373-15973661:15967342:15967484-15973661:-	FOPNL	AL	yes	yes	yes	yes	yes	no		NS	rs56275653	1.32618e-09	15968594	0		0.06	0.095		1.32618e-09	0.0489986	0.170028	1.93758e-05	0.0317187	0.0957088	3.54486e-05	0.0316122	0.0846198	0.00309518	0.0276533	0.0453722	5.34212e-06	0.0425047	0.100082		none			Promoter Flanking Region		modified protein
ENSG00000133393;SE:16:15961373-15967348:15967484-15977865:-	FOPNL	SE	no	no	no	yes	yes	no		R848	rs7187038	7.15122e-09	15973295	0		0.06	0.075		8.44319e-11	-0.0283373	0.192362	1.72724e-09	-0.0301455	0.181253	1.07813e-08	-0.0275573	0.15558	7.15122e-09	-0.0369016	0.162923	1.02778e-06	-0.0283818	0.114476		none			Promoter Flanking Region		modified protein
ENSG00000133393;SE:16:15973745-15976806:15976877-15977865:-	FOPNL	SE	no	yes	no	yes	no	no		LPS	rs62031709	6.55232e-08	15962513	11132		0.1	0.09		1.64836e-05	-0.0140821	0.0897237	6.55232e-08	-0.0201076	0.148688	5.0822e-06	-0.0163707	0.101998	1.77595e-05	-0.0210976	0.0931202	0.000233362	-0.011638	0.0666147		none		BRUNOL4/BRUNOL5/KHDRBS3/RBM24	none		modified protein
ENSG00000133393;MX:16:15967484-15973661:15973745-15982415:15967484-15977865:15978062-15982415:-	FOPNL	MX	yes	yes	yes	yes	yes	no		NS	rs72773964	4.02727e-07	15966641	743		0.06	0.075		4.02727e-07	-0.0463376	0.122004	0.00291331	-0.0287819	0.0476614	0.000782224	-0.0282453	0.0566593	1.11283e-05	-0.0459627	0.0974039	0.000483617	-0.0406007	0.0601109		none		HNRNPL/IGF2BP2/IGF2BP3/KHDRBS1/KHDRBS2/KHDRBS3/PABPC1/RBM41/SART3/ZC3H14	none		loss of function
ENSG00000170873;A3:8:125568646-125569922:125568595-125569922:-	MTSS1	A3	yes	yes	yes	yes	yes	no		Pam3CSK4	rs3829036	1.86523e-18	125568623	0		0.155	0.095		3.60284e-16	0.0560577	0.286033	8.98476e-16	0.069175	0.300059	1.86523e-18	0.0676923	0.328164	0.000215326	0.0451178	0.0700894	0.000216282	0.0436218	0.0672927		exonic	acceptor flank	HNRNPA1/HNRNPA1L2/HNRNPA2B1/SRSF9	none		gain of function
ENSG00000197142;AF:10:114134993:114135300-114154676:114135957:114136206-114154676:+	ACSL5	AF	yes	yes	yes	yes	yes	no		LPS	rs2419621	1.93519e-18	114135013	0		0.175	0.32		1.6957e-13	-0.0356903	0.240752	1.93519e-18	-0.0379657	0.3454	8.16674e-14	-0.02898	0.250669	9.14907e-17	-0.0340169	0.307491	2.36225e-10	-0.03303	0.184927		none			Promoter		modified protein
ENSG00000197142;SE:10:114186117-114186546:114186617-114186976:+	ACSL5	SE	yes	yes	yes	yes	yes	no		NS	rs12355831	3.13809e-13	114202526	15450		0.03	0.075		3.13809e-13	-0.0639128	0.236078	5.89293e-12	-0.0557992	0.229952	4.1212e-11	-0.046124	0.201749	1.6236e-11	-0.0523935	0.214172	1.26943e-09	-0.0642485	0.171176		none			none		modified protein
ENSG00000076944;A3:19:7710192-7711058:7710192-7711135:+	STXBP2	A3	yes	yes	yes	yes	yes	yes		LPS	rs3837933	2.04194e-18	7710786	0		-0.405	-0.545		1.01154e-14	-0.0246414	0.261821	2.04194e-18	-0.0262283	0.345016	1.34519e-14	-0.021846	0.264316	1.8199e-15	-0.0258356	0.285428	3.62038e-14	-0.0373326	0.253469		none			none		loss of function
ENSG00000076944;SE:19:7712133-7712240:7712397-7712611:+	STXBP2	SE	no	no	no	no	yes	yes		IAV	rs885433	9.10121e-08	7713507	796		0.675	0.56		7.14946e-05	0.00595535	0.0767772	0.000604719	0.00659071	0.0627682	0.00222809	0.00593018	0.0471907	0.00779838	0.00531533	0.0368667	9.10121e-08	0.0140942	0.135347		none		RBM3	none		modified protein
ENSG00000076944;RI:19:7712048:7712133-7712240:7712397:+	STXBP2	RI	yes	yes	yes	yes	yes	yes		IAV	rs56402280	1.92211e-07	7709174	-2874		-0.425	-0.55		0.00696002	0.00694197	0.0362127	0.0342947	0.00677657	0.0243846	n.s.	n.s.	n.s.	n.s.	n.s.	n.s.	1.92211e-07	0.0111087	0.12895		none		SRSF2	none		loss of function
ENSG00000143537;SE:1:155032819-155033239:155033308-155034721:+	ADAM15	SE	yes	no	no	no	yes	yes		NS	rs11589479	2.08272e-18	155033308	0		0	0.14		2.08272e-18	-0.171547	0.321963	1.9496e-12	-0.144898	0.239123	6.42107e-11	-0.107798	0.198155	0.00130747	-0.0565006	0.0533519	8.46275e-15	-0.133949	0.264283		exonic deleterious		RBM42	none		modified protein
ENSG00000143537;SE:1:155033308-155033891:155033965-155034721:+	ADAM15	SE	yes	no	no	no	yes	yes		NS	rs41264285	1.07836e-07	155033918	0		0.24	0.215		1.07836e-07	0.0791599	0.133267	0.0015716	0.0536522	0.0535846	0.000562815	0.051838	0.0596408	n.s.	n.s.	n.s.	0.011977	0.0387192	0.0316285		exonic		HNRNPH2/PCBP2	CTCF Binding Site		modified protein
ENSG00000104518;RI:8:144643172:144643274-144643540:144643593:+	GSDMD	RI	yes	yes	yes	yes	yes	no		R848	rs1545536	2.10629e-18	144643169	-3		0.145	0.17		4.02537e-16	-0.114891	0.28524	3.15514e-13	-0.104347	0.254003	1.41151e-15	-0.118865	0.281045	2.10629e-18	-0.111959	0.334389	3.36375e-12	-0.0760837	0.218795		intronic deleterious	donor flank		none		loss of function
ENSG00000109332;AF:4:103747793-103748584:103748723:103747793-103748749:103749105:-	UBE2D3	AF	yes	yes	yes	yes	yes	yes		LPS	rs201871854	2.28283e-18	103748874	0		-0.2	-0.505		2.61357e-12	0.0366283	0.219777	2.28283e-18	0.0476903	0.344218	1.33754e-16	0.0443794	0.298145	2.08075e-12	0.0420649	0.230821	3.12018e-10	0.036431	0.182666		none		PABPN1/RBM5/SRSF1/SRSF9	Promoter		modified protein
ENSG00000109332;SE:4:103747793-103748749:103748898-103749101:-	UBE2D3	SE	yes	yes	yes	yes	yes	yes		LPS	rs200114809	2.96023e-13	103914243	-165042		-0.27	-0.51		1.59863e-06	0.0252385	0.110105	2.96023e-13	0.0383576	0.254519	2.44244e-07	0.0285936	0.12873	0.000222928	0.0202934	0.0697677	0.00138718	0.0203187	0.0507077		none			none		modified protein
ENSG00000109332;A5:4:103748001-103748749:103748001-103749101:-	UBE2D3	A5	yes	yes	yes	yes	yes	yes		NS	rs143022365	4.10451e-11	103847905	-98704		0.21	0.51		4.10451e-11	0.0216524	0.198123	2.50896e-07	0.0185158	0.136396	7.17901e-05	0.0134998	0.0782645	2.32997e-05	0.0169635	0.0906267	4.00969e-07	0.0189345	0.122624		none			none		modified protein
ENSG00000109332;A5:4:103747793-103748749:103747793-103748892:-	UBE2D3	A5	yes	yes	yes	yes	yes	yes		NS	rs6533046	7.54447e-11	103887074	-138082		0.21	0.5		7.54447e-11	0.0316271	0.193263	5.05326e-07	0.0238235	0.129932	2.24621e-08	0.0227765	0.149325	3.34086e-07	0.0225954	0.129119	0.000149664	0.0172117	0.0705756		none			none		modified protein
ENSG00000010270;MX:7:38218022-38218692:38218747-38247048:38218022-38241315:38241567-38247048:+	STARD3NL	MX	yes	yes	yes	yes	yes	no		Pam3CSK4	rs9638935	2.54798e-18	38220959	0		0.17	0.27		5.08466e-11	0.0538001	0.196416	3.29089e-16	0.0719423	0.307676	2.54798e-18	0.0695768	0.326015	2.07372e-12	0.066994	0.230848	9.81586e-09	0.0444391	0.15418		none			none		modified protein
ENSG00000010270;SE:7:38218022-38218692:38218747-38247048:+	STARD3NL	SE	yes	yes	yes	yes	yes	no		IAV	rs10464362	1.95511e-08	38218683	0		0.185	0.27		0.0117916	-0.0140267	0.0316065	2.0924e-05	-0.0216188	0.0949784	2.99659e-05	-0.0230808	0.0861301	1.02403e-05	-0.0284337	0.0981648	1.95511e-08	-0.0366678	0.148389		none	donor flank		Promoter		modified protein
ENSG00000021355;SE:6:2840828-2841450:2841709-2842046:-	SERPINB1	SE	yes	yes	yes	yes	yes	no		R848	rs316346	2.96851e-18	2841556	0		0.405	0.39		3.28487e-06	0.0146207	0.103845	7.59829e-10	0.0156282	0.188459	3.3534e-18	0.0214367	0.324117	2.96851e-18	0.0207886	0.331984	1.21367e-10	0.0201046	0.190318		none		ZNF638	Promoter		loss of function
ENSG00000109790;SE:4:39046716-39064179:39064655-39077585:+	KLHL5	SE	yes	yes	yes	yes	yes	no		NS	rs1367302	3.1033e-18	39062861	0		0.63	0.75		3.1033e-18	0.0782207	0.319246	1.23022e-05	0.0559113	0.100018	1.25052e-09	0.0664907	0.173715	1.00357e-09	0.0799672	0.179766	2.40716e-05	0.0516211	0.0868111		none		ENOX1/MATR3/RBMS1	none		modified protein
ENSG00000109790;AL:4:39116950-39122630:39123828:39116950-39128314:39128477:+	KLHL5	AL	yes	yes	yes	yes	yes	no		NS	rs35739603	1.63813e-13	39109558	-7292		0.57	0.405		1.63813e-13	-0.0330703	0.241014	0.000811244	-0.0168868	0.0599423	3.88269e-05	-0.0194334	0.083801	n.s.	n.s.	n.s.	1.61428e-05	-0.03445	0.090344		intronic		CPEB2/CPEB4/HNRNPC/HNRNPCL1/KHDRBS2/PABPC4/RBM42/TIA1/ZC3H14	none		modified protein
ENSG00000167613;SE:19:54868575-54871629:54871679-54872523:-	LAIR1	SE	yes	yes	yes	yes	yes	no		LPS	rs74463408	3.14577e-18	54871664	0		-0.065	-0.13		3.65789e-18	-0.176404	0.318122	3.14577e-18	-0.13269	0.341918	6.72968e-17	-0.121974	0.303057	1.10167e-15	-0.0967113	0.289178	2.91347e-14	-0.113881	0.255095		exonic deleterious			CTCF Binding Site		modified protein
ENSG00000167613;A5:19:54868575-54871450:54868575-54871629:-	LAIR1	A5	yes	yes	yes	yes	yes	no		LPS	rs74463408	2.68376e-11	54871664	0		-0.065	-0.13		1.11813e-08	0.0797414	0.152374	2.68376e-11	0.0839637	0.217217	5.70992e-09	0.0734842	0.160965	6.81368e-08	0.0748779	0.143231	3.33042e-07	0.100598	0.124224		exonic deleterious			CTCF Binding Site		loss of function
ENSG00000167613;A5:19:54871679-54872523:54871679-54872617:-	LAIR1	A5	yes	yes	yes	yes	yes	no		NS	rs55857639	1.41759e-10	54873543	-826		-0.065	-0.135		1.41759e-10	0.0379579	0.188201	1.36879e-06	0.0300094	0.12067	6.4488e-09	0.0407252	0.159936	8.52876e-05	0.0275822	0.0786645	0.000398366	0.0280719	0.0618421		none			Promoter Flanking Region		gain of function
ENSG00000186635;RI:11:72407594:72407699-72408028:72408240:-	ARAP1	RI	yes	yes	yes	yes	yes	no		NS	rs77910470	3.38536e-18	72407941	0		0.22	0		3.38536e-18	0.0324094	0.318651	8.84965e-14	0.0251573	0.264228	3.43159e-18	0.0262073	0.323958	2.25049e-14	0.0268514	0.266357	1.88136e-09	0.019477	0.16793		intronic	donor site	MBNL1	none		loss of function
ENSG00000109320;AF:4:103423055:103423324-103446669:103424532:103424647-103446669:+	NFKB1	AF	no	yes	yes	yes	no	yes		Pam3CSK4	rs230539	3.44753e-18	103495532	48763		0.03	0.4		5.13978e-15	0.140484	0.266799	2.16206e-15	0.154616	0.293335	3.44753e-18	0.172177	0.323926	1.61974e-14	0.135123	0.268878	1.7634e-13	0.139939	0.241521		none			Enhancer		modified protein
ENSG00000010810;SE:6:112101838-112135095:112135310-112167792:-	FYN	SE	yes	yes	yes	no	no	yes		NS	rs73527792	3.56065e-18	112135091	0		0.085	0.035		3.56065e-18	0.225949	0.318306	6.67254e-18	0.23949	0.336493	1.34913e-15	0.235339	0.281377	1.99484e-15	0.257308	0.28474	2.9098e-11	0.191719	0.20177		none	donor flank	MBNL1/MSI1	Promoter Flanking Region		modified protein
ENSG00000010810;SE:6:112041265-112062184:112062296-112101769:-	FYN	SE	yes	yes	yes	no	yes	yes		NS	rs12910	4.82862e-17	112101775	0		0.185	0.505		4.82862e-17	-0.0612236	0.300257	4.80143e-10	-0.0597882	0.192462	5.95095e-14	-0.0646723	0.253081	3.13892e-08	-0.0628084	0.150044	1.39734e-08	-0.0593589	0.151216		exonic		CPEB2	Promoter Flanking Region		modified protein
ENSG00000182718;MX:15:60678285-60685237:60685639-60690142:60678285-60688350:60688626-60690142:-	ANXA2	MX	yes	yes	yes	yes	yes	no		IAV	rs67827628	3.81825e-18	60682220	0		0.015	0.115		4.92494e-17	0.0717195	0.300119	7.5784e-16	0.0651736	0.301356	2.6442e-14	0.0534871	0.25923	1.35086e-16	0.0588599	0.304654	3.81825e-18	0.0582511	0.319159		intronic		RBMS1/RBMS3	none		modified protein
ENSG00000182718;MX:15:60678285-60688350:60688626-60690142:60678285-60689457:60689537-60690142:-	ANXA2	MX	yes	yes	yes	yes	yes	no		Pam3CSK4	rs11858787	3.50379e-14	60677859	326		0.435	0.195		0.000263531	0.00950572	0.065209	2.69686e-07	0.0153381	0.135731	3.50379e-14	0.019051	0.257102	6.52494e-12	0.020777	0.221599	0.000170816	0.00927571	0.0693972		none	branchpoint		Promoter Flanking Region		modified protein
ENSG00000182718;AL:15:60653647:60653685-60656628:60654826:60655221-60656628:-	ANXA2	AL	yes	yes	yes	yes	yes	no		Pam3CSK4	rs931967	1.71757e-07	60608611	45036		0.315	0.335		0.012172	0.0386359	0.0313303	0.00702698	0.0522942	0.0392518	1.71757e-07	0.0948914	0.131793	n.s.	n.s.	n.s.	0.000209554	0.0614786	0.0675746		none			none		no coding consequence
ENSG00000133104;AF:13:36909969-36920362:36920420:36909969-36920719:36920914:-	SPG20	AF	yes	yes	yes	yes	yes	no		NS	rs9576006	3.82821e-18	36944732	-23818		0.09	0.295		3.82821e-18	-0.0301791	0.317811	1.32974e-13	-0.0291068	0.260967	9.12598e-09	-0.0239683	0.156995	2.85229e-13	-0.0227608	0.246614	3.4807e-12	-0.0180997	0.218528		none			none		modified protein
ENSG00000137752;SE:11:104902007-104903791:104903853-104904935:-	CASP1	SE	yes	yes	yes	yes	yes	yes		NS	rs568910	3.83662e-18	104904570	0		-0.215	-0.225		3.83662e-18	-0.03439	0.317796	6.01669e-17	-0.0305063	0.320381	2.41812e-14	-0.0264	0.259904	1.31626e-13	-0.0246875	0.252678	6.67827e-10	-0.0285902	0.176452		none		RBM28/RBM42/SFPQ	Promoter Flanking Region		modified protein
ENSG00000137752;A3:11:104905429-104905834:104905201-104905834:-	CASP1	A3	yes	yes	yes	no	yes	yes		Pam3CSK4	rs568910	3.21868e-14	104904570	531		-0.215	-0.225		2.28047e-12	0.00838842	0.220835	6.16075e-08	0.00622927	0.149249	3.21868e-14	0.00725958	0.257744	0.000117335	0.00336549	0.0757136	n.s.	n.s.	n.s.		none		RBM28/RBM42/SFPQ	Promoter Flanking Region		modified protein
ENSG00000154222;RI:1:52826096:52826221-52826646:52826804:-	CC2D1B	RI	yes	yes	yes	no	no	no		NS	rs7339941	4.10459e-18	52826532	0		0.675	0.93		4.10459e-18	-0.0210148	0.317334	5.81551e-13	-0.0172244	0.249037	1.51148e-16	-0.0189751	0.297268	1.04478e-10	-0.0137299	0.198803	1.12909e-09	-0.014645	0.172141		intronic		ESRP2/HNRNPH2/LIN28A/PCBP2	none		loss of function
ENSG00000034677;SE:8:101300495-101312756:101312879-101315388:-	RNF19A	SE	yes	yes	yes	yes	yes	no		LPS	rs142760961	4.11755e-18	101269580	30815		-0.335	0		3.49586e-16	0.158436	0.286248	4.11755e-18	0.153684	0.339981	2.55209e-17	0.147347	0.309933	4.27301e-15	0.154417	0.279009	1.46135e-14	0.110658	0.260236		none			none		modified protein
ENSG00000140983;RI:16:722254:722566-722703:722825:+	RHOT2	RI	yes	yes	yes	yes	yes	no		NS	rs4984681	5.36439e-18	719933	-2321		0.925	0.33		5.36439e-18	0.0488406	0.315499	7.03707e-09	0.0382489	0.168799	1.14212e-10	0.0408541	0.193465	7.94528e-11	0.0431121	0.20108	0.000912558	0.0226849	0.054443		intronic			none		loss of function
ENSG00000140983;RI:16:722254:722384-722489:722566:+	RHOT2	RI	yes	yes	yes	yes	yes	no		NS	rs7202316	6.34599e-08	719258	-2996		0.075	0.67		6.34599e-08	-0.0305217	0.137768	7.0834e-05	-0.0260886	0.0833505	6.48235e-06	-0.0266454	0.0998313	0.0119248	-0.015018	0.0329887	0.00141115	-0.0211212	0.0505549		intronic			none		loss of function
ENSG00000008128;A5:1:1647917-1650767:1647917-1650797:-	CDK11A	A5	yes	yes	yes	yes	yes	no		NS	rs371424972	5.47087e-18	1646000	1817		-0.49	-0.075		5.47087e-18	-0.0561375	0.315364	3.84465e-13	-0.0579093	0.252401	6.51495e-08	-0.0430156	0.140183	1.10337e-10	-0.0526262	0.198349	3.42156e-11	-0.0656242	0.200478		none			none		modified protein
ENSG00000008128;AL:1:1635307:1635434-1635662:1635488:1635585-1635662:-	CDK11A	AL	yes	yes	yes	yes	yes	no		LPS	rs74045976	2.51887e-13	1635407	0		-0.395	0		3.24899e-10	-0.0724596	0.181501	2.51887e-13	-0.0947722	0.255824	1.35588e-09	-0.0789432	0.17304	2.25903e-09	-0.088193	0.172843	6.08279e-09	-0.098577	0.158182		intronic		PCBP2	none		loss of function
ENSG00000008128;SE:1:1653150-1654027:1654073-1654147:-	CDK11A	SE	yes	yes	yes	yes	yes	no		NS	rs112328991	7.97279e-13	1637466	15584		-0.505	-0.075		7.97279e-13	0.0257734	0.228947	2.27849e-09	0.0278459	0.17881	3.95022e-12	0.0306325	0.220515	2.02047e-09	0.0327501	0.173798	2.96421e-07	0.0356465	0.125227		intronic			none		modified protein
ENSG00000008128;A5:1:1637171-1638848:1637171-1638964:-	CDK11A	A5	yes	yes	yes	yes	yes	no		NS	rs4648776	2.11762e-09	1651962	-12898		-0.51	-0.08		2.11762e-09	0.0445727	0.166179	2.48044e-05	0.0348039	0.0933607	n.s.	n.s.	n.s.	0.0146669	0.0201597	0.0311087	0.0035261	0.0257996	0.042408		none			none		gain of function
ENSG00000008128;RI:1:1634915:1635063-1635263:1635379:-	CDK11A	RI	yes	yes	yes	yes	yes	no		IAV	rs12044811	4.3129e-07	1651727	-16348		0.14	0.915		0.00524691	-0.015528	0.0386946	n.s.	n.s.	n.s.	0.00682514	-0.016365	0.0371226	n.s.	n.s.	n.s.	4.3129e-07	-0.0332416	0.121995		none			none		loss of function
ENSG00000133106;SE:13:43543313-43543763:43543886-43544748:-	EPSTI1	SE	no	no	no	yes	no	no		R848	rs74564280	5.75456e-18	43530863	12350		0.025	0.08		1.25276e-07	0.0154588	0.131992	3.2512e-14	0.0376102	0.272189	8.87314e-11	0.0467541	0.195524	5.75456e-18	0.0639595	0.32732	3.33953e-19	0.0411485	0.335684		none		PCBP1/PCBP2/PTBP1/SRSF10/SRSF9	none		loss of function
ENSG00000133106;SE:13:43544806-43565235:43565318-43566114:-	EPSTI1	SE	no	no	yes	yes	no	no		R848	rs55768487	8.33423e-14	43551876	0		0.115	0.18		1.12236e-10	0.0178713	0.190079	8.57405e-10	0.0150478	0.187402	7.00865e-07	0.0228562	0.119511	8.33423e-14	0.0213541	0.25624	5.7786e-14	0.0169475	0.249959		none			none		loss of function
ENSG00000133106;SE:13:43491760-43493436:43493468-43500472:-	EPSTI1	SE	yes	yes	yes	yes	yes	no		R848	rs9533306	4.14378e-09	43501204	-632		0.75	0.845		1.25859e-06	-0.0140366	0.112177	0.000209481	-0.00909839	0.0729582	0.00490925	-0.0086956	0.0400759	4.14378e-09	-0.0122888	0.167633	1.46159e-05	-0.00807365	0.0912215		none		HNRNPH2/LIN28A/PCBP2	none		modified protein
ENSG00000133106;SE:13:43462638-43463347:43463378-43469145:-	EPSTI1	SE	yes	yes	yes	yes	yes	no		LPS	rs1359186	5.5011e-09	43465831	0		0.615	0.695		0.00496051	0.0104498	0.0391886	5.5011e-09	0.020269	0.170994	0.00165625	0.0136723	0.0498704	3.87511e-06	0.0135103	0.107027	n.s.	n.s.	n.s.		none		MSI1	none		modified protein
ENSG00000184988;A3:17:41363941-41364224:41363941-41364246:+	TMEM106A	A3	yes	yes	yes	yes	yes	no		R848	rs78004985	6.55028e-18	41433466	69120		0.22	0		9.51846e-12	0.148205	0.209681	4.38005e-13	0.153214	0.251343	8.6391e-14	0.162495	0.25024	6.55028e-18	0.172516	0.326404	9.49101e-13	0.160377	0.228624		none			none		modified protein
ENSG00000176915;SE:12:133304749-133306265:133306856-133310971:-	ANKLE2	SE	yes	yes	yes	no	yes	no		Pam3CSK4	rs10870499	6.66555e-18	133304891	0		0.535	0.42		3.72545e-12	0.0167439	0.21702	1.00843e-14	0.0163739	0.281394	6.66555e-18	0.016716	0.319348	9.81991e-10	0.0131326	0.179951	6.91782e-06	0.0123006	0.0978117		intronic			none		gain of function
ENSG00000176915;AF:12:133306856-133307276:133308686:133306856-133310971:133311709:-	ANKLE2	AF	yes	yes	yes	yes	yes	no		Pam3CSK4	rs12303133	4.85988e-16	133309365	0		0.145	0.105		1.11766e-11	-0.0201671	0.208418	1.60278e-13	-0.0182461	0.259467	4.85988e-16	-0.0185561	0.288831	1.38671e-07	-0.0137001	0.136946	4.98732e-05	-0.0218725	0.0803529		none		SNRPA	none		modified protein
ENSG00000176915;SE:12:133318071-133318395:133318477-133319740:-	ANKLE2	SE	yes	yes	yes	yes	yes	no		Pam3CSK4	rs11147040	8.18336e-16	133318406	0		0.865	0.905		3.66309e-09	0.0244467	0.161654	1.85473e-12	0.0346107	0.239534	8.18336e-16	0.0417239	0.285036	2.56853e-10	0.0402487	0.191281	8.0803e-07	0.0306223	0.116563		none		HNRNPK/ZNF638	none		modified protein
ENSG00000186088;MX:7:76950136-76950650:76950720-76955529:76950136-76952964:76953059-76955529:-	PION	MX	yes	yes	yes	yes	yes	no		Pam3CSK4	rs145135654	6.73409e-18	76999099	-43470		-0.115	-0.05		9.67858e-13	-0.0637053	0.227456	4.43705e-11	-0.0494561	0.212952	6.73409e-18	-0.0582034	0.319276	5.62584e-08	-0.0420453	0.144919	1.16189e-12	-0.0680241	0.22706		none		HNRNPCL1/HuR/PABPC1/RALY/RBM5/SART3/TIA1/U2AF2	none		modified protein
ENSG00000186088;RI:7:76958650:76958708-76959556:76959684:-	PION	RI	yes	yes	yes	yes	yes	no		Pam3CSK4	rs17151683	6.27598e-10	76950590	8060		0.11	0.05		7.7631e-08	0.0427401	0.136059	2.18934e-07	0.0386861	0.13765	6.27598e-10	0.0437146	0.179447	5.27237e-06	0.0340588	0.104225	3.42829e-05	0.0332186	0.0836787		intronic			none		loss of function
ENSG00000105483;A3:19:48753135-48759049:48753104-48759049:-	CARD8	A3	yes	yes	yes	yes	yes	no		NS	rs4544344	7.99676e-18	48757353	0		0.715	0.805		7.99676e-18	0.11853	0.312754	1.65036e-12	0.11548	0.240496	8.008e-11	0.107725	0.196359	1.93364e-09	0.103298	0.174174	2.28485e-12	0.116504	0.221811		none			none		loss of function
ENSG00000105483;SE:19:48725112-48726976:48727125-48733695:-	CARD8	SE	yes	yes	yes	yes	yes	no		Pam3CSK4	rs10421737	1.09824e-11	48727086	0		0.17	0		4.05841e-09	-0.0548911	0.160805	7.06577e-08	-0.0760339	0.148001	1.09824e-11	-0.0870065	0.212382	3.6776e-07	-0.0641021	0.128261	8.4316e-06	-0.0614884	0.096071		none			none		loss of function
ENSG00000105483;SE:19:48744320-48752780:48752890-48753008:-	CARD8	SE	yes	yes	yes	yes	yes	no		Pam3CSK4	rs12984612	3.80515e-11	48759091	-5983		0.715	0.805		1.51333e-06	-0.0431787	0.11058	1.4443e-08	-0.0660468	0.162362	3.80515e-11	-0.0692907	0.202394	0.00430296	-0.0328017	0.0423315	0.00259902	-0.0360191	0.0451173		none		HNRNPA1/HNRNPA1L2/HNRNPA2B1/HNRNPK/PCBP1/PCBP2	Promoter		modified protein
ENSG00000105483;SE:19:48735750-48736529:48736661-48737660:-	CARD8	SE	yes	no	yes	yes	yes	no		Pam3CSK4	rs113878290	1.12299e-09	48731006	4644		0.19	0		n.s.	n.s.	n.s.	0.000160214	-0.0938316	0.0755317	1.12299e-09	-0.12482	0.174611	0.000105276	-0.0984238	0.0767172	n.s.	n.s.	n.s.		none			none		loss of function
ENSG00000173200;SE:3:122340458-122345674:122345880-122350933:+	PARP15	SE	no	no	no	no	yes	no		IAV	rs17208928	8.202e-18	122345870	0		0	0.18		3.42293e-09	-0.131474	0.162215	3.10178e-14	-0.174045	0.272561	3.9141e-16	-0.176709	0.290402	1.51735e-11	-0.126588	0.214726	8.202e-18	-0.132673	0.313893		exonic		SRSF2	none		modified protein
ENSG00000100342;SE:22:36649265-36649884:36650037-36650983:+	APOL1	SE	yes	yes	yes	yes	yes	yes		IAV	rs13057901	8.83249e-18	36650481	0		-0.16	-0.115		0.0310967	-0.0125593	0.0232607	0.00014633	-0.0140024	0.0764012	0.00229613	-0.0163053	0.0469191	1.67457e-13	-0.029577	0.250795	8.83249e-18	-0.0295696	0.313381		none			CTCF Binding Site		modified protein
ENSG00000100342;A3:22:36649265-36650944:36649265-36650983:+	APOL1	A3	yes	yes	yes	yes	yes	yes		IAV	rs76753349	4.93372e-12	36644593	-4572		0.115	0.205		0.0156883	-0.022618	0.0291291	2.7374e-05	-0.0258075	0.0924227	0.000993756	-0.0248823	0.0544921	0.000863167	-0.0168827	0.0572047	4.93372e-12	-0.0324974	0.215797		none			none		modified protein
ENSG00000160255;AL:21:46326947:46327010-46330199:46327902:46328097-46330199:-	ITGB2	AL	no	no	no	yes	no	yes		R848	rs760462	9.29358e-18	46328099	0		0	0.145		2.51126e-24	-0.0689128	0.408773	4.86069e-18	-0.0642648	0.338784	1.98872e-25	-0.0695004	0.430242	9.29358e-18	-0.0821456	0.323924	7.74154e-24	-0.0381259	0.403601		none	donor site	HNRNPA2B1	Promoter Flanking Region		modified protein
ENSG00000006114;SE:17:35937711-35939228:35939530-35944756:-	SYNRG	SE	yes	yes	yes	yes	yes	no		NS	rs66574616	9.84703e-18	35900917	36694		-0.09	-0.175		9.84703e-18	-0.110783	0.311318	3.30681e-08	-0.0840928	0.154894	1.80856e-12	-0.0913368	0.226677	7.35192e-15	-0.112031	0.274899	0.00136187	-0.0518408	0.0508718		none			none		loss of function
ENSG00000262580;AF:17:78177764-78177891:78178134:78177764-78179132:78179748:-	RP11-334C17.5	AF	yes	yes	yes	yes	yes	no		NS	rs2304856	1.06846e-17	78175483	2181		0.45	0.475		1.06846e-17	0.0390792	0.310754	8.11827e-09	0.0333729	0.167523	2.6983e-12	0.0353939	0.223527	4.52132e-08	0.0311022	0.146841	1.8852e-06	0.0272679	0.109196		intronic		CNOT4/ENOX1/PABPN1/RBM45	none		no coding consequence
ENSG00000262580;SE:17:78177764-78178298:78178395-78179132:-	RP11-334C17.5	SE	yes	yes	yes	yes	yes	no		NS	rs1138680	1.50391e-16	78174673	2991		0.72	0.49		1.50391e-16	-0.0734106	0.29225	1.49113e-11	-0.0717213	0.222176	1.16657e-09	-0.061035	0.174294	3.92086e-09	-0.0764411	0.168109	3.03101e-10	-0.0489476	0.182901		none			none		no coding consequence
ENSG00000157823;SE:15:90414778-90420538:90420656-90431753:-	AP3S2	SE	no	no	yes	no	no	no		Pam3CSK4	rs3759831	1.0935e-17	90414642	36		0.225	0.275		8.37588e-20	-0.0919036	0.343483	2.97322e-18	-0.110693	0.342323	1.0935e-17	-0.110062	0.315891	2.74286e-15	-0.111254	0.28235	3.95058e-06	-0.0669562	0.102729		intronic			none		loss of function
ENSG00000157823;AL:15:90380847:90380954-90414707:90408691:90408925-90414707:-	AP3S2	AL	no	no	yes	no	no	no		Pam3CSK4	rs7111	1.95236e-09	90373873	6974		0.375	0.27		1.05816e-06	0.0158869	0.113678	1.50623e-07	0.0227253	0.141084	1.95236e-09	0.0213971	0.169992	2.67055e-06	0.0261991	0.110408	n.s.	n.s.	n.s.		none			Promoter Flanking Region		gain of function
ENSG00000106591;SE:7:42974735-42976763:42976840-42976921:+	MRPL32	SE	no	yes	yes	no	no	no		Pam3CSK4	rs631132	1.12094e-17	42977091	70		0.83	0.865		6.83772e-08	0.0108803	0.137135	2.50569e-12	0.0231037	0.237051	1.12094e-17	0.0254564	0.315717	1.40613e-06	0.0142671	0.116212	9.20143e-05	0.0105214	0.0749081		none		PCBP2/SRSF2	none		loss of function
ENSG00000106591;A5:7:42976840-42976921:42974735-42976921:+	MRPL32	A5	yes	yes	yes	yes	yes	no		Pam3CSK4	rs631132	6.74276e-12	42977091	70		0.83	0.865		2.3593e-05	0.0130219	0.0865676	1.16544e-07	0.0200414	0.143433	6.74276e-12	0.0221245	0.216272	1.09869e-05	0.0155971	0.097521	0.00242705	0.00699294	0.045726		none		PCBP2/SRSF2	none		loss of function
ENSG00000198912;RI:1:3807133:3807621-3809447:3809560:-	C1orf174	RI	yes	no	no	no	no	no		NS	rs6701422	1.33611e-17	3808171	0		0.095	0.27		1.33611e-17	-0.0566631	0.309208	5.10301e-16	-0.0574915	0.304359	4.28027e-13	-0.0469978	0.237926	7.69917e-12	-0.0444005	0.220256	8.31594e-06	-0.0324543	0.0961925		none			none		loss of function
ENSG00000139112;A5:12:10367378-10370662:10365818-10370662:+	GABARAPL1	A5	yes	yes	yes	yes	yes	no		NS	rs58290036	1.35402e-17	10367376	0		0.19	0.05		1.35402e-17	-0.0438493	0.309116	9.94124e-16	-0.0409553	0.299288	2.91202e-15	-0.0386575	0.275711	1.08792e-10	-0.0368108	0.198466	1.45305e-10	-0.0270306	0.188864		none			Promoter		loss of function
ENSG00000139112;SE:12:10366786-10367268:10367378-10370662:+	GABARAPL1	SE	yes	yes	yes	yes	yes	no		NS	rs58290036	1.12393e-11	10367376	0		0.19	0.05		1.12393e-11	-0.0559659	0.208374	9.06826e-07	-0.0467409	0.124505	2.11494e-06	-0.0383997	0.109777	1.51545e-08	-0.0519655	0.156405	1.46812e-09	-0.0712438	0.169978		none			Promoter		loss of function
ENSG00000221983;RI:19:18685680:18685782-18685913:18686051:+	UBA52	RI	yes	yes	yes	yes	yes	yes		NS	rs3761036	1.40093e-17	18668135	-17545		0.015	0.415		1.40093e-17	0.0686378	0.30888	4.16227e-14	0.0544871	0.270233	4.68802e-14	0.0584202	0.254894	3.47332e-10	0.0458542	0.188744	1.42156e-12	0.0591634	0.225498		none			Promoter		modified protein
ENSG00000221983;SE:19:18682697-18683161:18683417-18684103:+	UBA52	SE	no	no	yes	yes	no	yes		Pam3CSK4	rs201294870	4.63808e-08	18694883	10680		-0.015	-0.28		2.05082e-09	-0.00639366	0.166443	2.42095e-06	-0.00597698	0.115338	4.63808e-08	-0.00683982	0.143109	0.000199999	-0.00601972	0.0707739	0.000139757	-0.00298007	0.0711859		none			none		modified protein
ENSG00000180902;A3:2:242695429-242707125:242695429-242707128:+	D2HGDH	A3	no	yes	yes	no	no	no		Pam3CSK4	rs2293764	1.56126e-17	242758179	50951		0.335	0.135		3.40215e-16	0.0644934	0.286442	1.64753e-11	0.0378881	0.221337	1.56126e-17	0.0369289	0.313394	1.03456e-06	0.0173989	0.11898	8.71436e-15	0.0517593	0.264066		none		SRSF2	none		gain of function
ENSG00000180902;AF:2:242688245:242688357-242689566:242688405:242688423-242689566:+	D2HGDH	AF	no	yes	yes	yes	no	no		Pam3CSK4	rs2293764	2.93569e-11	242758179	68513		0.335	0.135		1.43152e-05	0.0529492	0.0909635	8.12348e-09	0.0716986	0.167517	2.93569e-11	0.090011	0.204489	5.52774e-07	0.0627296	0.124613	n.s.	n.s.	n.s.		none		SRSF2	none		gain of function
ENSG00000180902;SE:2:242684292-242688280:242689344-242689566:+	D2HGDH	SE	yes	yes	yes	yes	yes	no		Pam3CSK4	rs62192002	9.98444e-10	242682844	-1348		0.125	0.575		0.000260514	0.0506209	0.0653112	5.31724e-06	0.0613667	0.107944	9.98444e-10	0.0654745	0.17559	2.89858e-06	0.0484112	0.109665	0.000322555	0.0522074	0.0637264		intronic		A1CF/KHDRBS3/RBMS1/RBMS3	none		loss of function
ENSG00000180902;SE:2:242688357-242688714:242688814-242689566:+	D2HGDH	SE	yes	yes	yes	yes	yes	no		Pam3CSK4	rs35386923	2.14598e-09	242688366	0		0.215	0.575		0.00017363	0.0579898	0.068913	5.50664e-08	0.0815879	0.150269	2.14598e-09	0.080694	0.1692	3.94122e-09	0.0713168	0.168064	0.00122759	0.04508	0.0517975		none	acceptor flank	ENOX1/FMR1/FXR2	none		loss of function
ENSG00000180902;SE:2:242688423-242688709:242688814-242689566:+	D2HGDH	SE	no	yes	yes	yes	yes	no		R848	rs34077392	5.21953e-08	242688434	0		0.42	0.655		0.00189334	0.0374198	0.0476991	5.69055e-05	0.0440336	0.0854434	4.99319e-06	0.0507141	0.102155	5.21953e-08	0.0555452	0.145579	0.00079101	0.0382802	0.0557187		none		SRSF1/SRSF9/YBX1	none		no coding consequence
ENSG00000226752;SE:9:123605717-123607271:123607474-123609572:+	RP11-27I1.2	SE	yes	yes	yes	yes	no	no		NS	rs29001669	1.64014e-17	123605711	0		-0.165	-0.59		1.64014e-17	-0.0581219	0.307787	3.21988e-09	-0.0530417	0.175751	1.57377e-08	-0.0532922	0.152361	5.84296e-09	-0.0475769	0.16467	1.23241e-09	-0.0516879	0.17142		none		FXR2/RBM45	Promoter		no coding consequence
ENSG00000226752;AF:9:123605378:123605717-123607271:123606578:123607177-123607271:+	RP11-27I1.2	AF	yes	yes	yes	yes	no	no		Pam3CSK4	rs34025993	1.01309e-09	123516572	-88806		0.165	0.595		1.36455e-05	-0.0492766	0.0913845	0.000100636	0.0276013	0.0799893	1.01309e-09	0.0289651	0.175469	0.00690112	0.0101275	0.0379872	n.s.	n.s.	n.s.		none			none		no coding consequence
ENSG00000145730;SE:5:102203097-102237060:102237117-102249638:+	PAM	SE	no	no	no	no	yes	no		IAV	rs249496	1.72756e-17	102201590	-1407		0.14	0.635		5.74885e-06	0.028123	0.09896	1.48136e-12	0.0559679	0.241385	3.1514e-06	0.0324401	0.106244	1.55644e-16	0.0679702	0.303619	1.72756e-17	0.0555466	0.308724		none			Promoter		modified protein
ENSG00000145730;SE:5:102345570-102353038:102353137-102355494:+	PAM	SE	no	no	no	no	yes	no		IAV	rs249496	5.49919e-17	102201590	-143880		0.14	0.635		1.8417e-07	0.0308089	0.128705	1.31658e-07	0.0335984	0.142317	5.49166e-10	0.0350323	0.180553	6.49086e-19	0.0444282	0.342577	5.49919e-17	0.0407087	0.300616		none			Promoter		gain of function
ENSG00000145730;SE:5:102296933-102309820:102310140-102325976:+	PAM	SE	no	no	no	no	yes	no		IAV	rs3733939	2.50953e-07	102310166	0		0.4	0.625		0.00442762	-0.0437753	0.0401895	n.s.	n.s.	n.s.	0.00523652	-0.0406683	0.0394966	0.000216146	-0.0532417	0.0700541	2.50953e-07	-0.0637757	0.12666		intronic			CTCF Binding Site		modified protein
ENSG00000213689;A3:3:48507708-48508029:48507708-48508464:+	TREX1	A3	yes	yes	yes	yes	yes	yes		R848	rs11797	1.8254e-17	48508585	21		0.205	0.415		2.44555e-08	0.023353	0.145815	1.30407e-10	0.0223202	0.203735	9.27627e-08	0.0183148	0.137132	1.8254e-17	0.0271486	0.319113	7.65293e-16	0.026021	0.281838		none	branchpoint		Promoter		modified protein
ENSG00000213689;RI:3:48507229:48507708-48508029:48509041:+	TREX1	RI	yes	yes	yes	yes	yes	yes		LPS	rs11797	3.94763e-17	48508585	0		0.205	0.415		8.94055e-17	0.0470848	0.295926	3.94763e-17	0.0523042	0.323498	6.26877e-15	0.0465842	0.270023	8.1828e-16	0.0399709	0.29139	3.74502e-13	0.0358172	0.235774		none	branchpoint		Promoter		modified protein
ENSG00000064012;A5:2:202141827-202149539:202141691-202149539:+	CASP8	A5	yes	yes	no	yes	yes	yes		NS	rs3185378	2.8856e-17	202151439	1800		0.56	0.395		2.8856e-17	-0.0464559	0.303857	3.41475e-05	-0.0352745	0.0903168	6.94925e-06	-0.0422713	0.0992114	0.000391791	-0.0311223	0.0645366	1.87318e-10	-0.0370607	0.186809		none			none		loss of function
ENSG00000064012;AF:2:202122759:202123105-202131184:202125223:202125336-202131184:+	CASP8	AF	yes	yes	no	yes	yes	yes		NS	rs3769823	2.03529e-10	202122995	0		0.57	0.71		2.03529e-10	0.0428991	0.185285	n.s.	n.s.	n.s.	n.s.	n.s.	n.s.	n.s.	n.s.	n.s.	0.000122911	0.0408599	0.0723303		none		KHDRBS1/PABPN1/RBM41/SRSF10/ZC3H14	Promoter		modified protein
ENSG00000161813;A3:12:50822873-50824278:50822873-50824281:+	LARP4	A3	yes	no	yes	yes	no	no		Pam3CSK4	rs10506293	2.95999e-17	50796319	-26454		0.27	0.005		1.55264e-15	-0.063938	0.275521	5.50837e-09	-0.0423015	0.170982	2.95999e-17	-0.0699554	0.308886	6.73662e-15	-0.0756702	0.275563	n.s.	n.s.	n.s.		none		FMR1/FXR2	Promoter		modified protein
ENSG00000146828;RI:7:100457772:100457854-100458760:100458884:+	SLC12A9	RI	yes	no	no	no	no	no		NS	rs15624	3.13482e-17	100482026	23142		0.625	0.42		3.13482e-17	-0.0523791	0.303279	0.000255167	-0.0317553	0.0710635	2.27626e-08	-0.0553161	0.149211	n.s.	n.s.	n.s.	0.0119643	-0.0214741	0.0316378		exonic	branchpoint	YBX2	none		loss of function
ENSG00000102445;SE:13:46942950-46946076:46946732-46952025:-	KIAA0226L	SE	no	yes	yes	yes	no	no		Pam3CSK4	rs2765624	3.25312e-17	46952696	-571		0.415	0.315		6.9186e-11	0.0419771	0.193956	7.35511e-11	0.0229313	0.208643	3.25312e-17	0.0292066	0.308218	2.04472e-08	0.0231174	0.153793	n.s.	n.s.	n.s.		none		SAMD4A	none		modified protein
ENSG00000102445;SE:13:46935708-46936673:46936733-46937250:-	KIAA0226L	SE	no	yes	yes	yes	no	no		Pam3CSK4	rs2765624	8.30524e-09	46952696	-15346		0.415	0.315		n.s.	n.s.	n.s.	0.000245174	0.0181381	0.0714472	8.30524e-09	0.020329	0.157794	0.0152563	0.0134965	0.0307517	n.s.	n.s.	n.s.		none		SAMD4A	none		modified protein
ENSG00000102445;SE:13:46918966-46919582:46919735-46923421:-	KIAA0226L	SE	no	yes	no	no	no	no		LPS	rs67973418	2.26561e-07	46951179	-27658		-0.205	-0.16		0.000381353	0.0219511	0.0619264	2.26561e-07	0.0179077	0.137335	2.47193e-05	0.00946187	0.0878588	0.000243035	0.0129716	0.0689669	n.s.	n.s.	n.s.		none		HuR/PTBP1/RBM5/SRSF10	none		modified protein
ENSG00000158517;RI:7:74197282:74197404-74197868:74197975:+	NCF1	RI	yes	yes	yes	yes	yes	yes		NS	rs2718279	3.75191e-17	74138940	-58342		0.56	0.08		3.75191e-17	0.0523768	0.302024	4.3445e-14	0.041221	0.269893	3.35495e-08	0.0358382	0.14589	0.00102202	0.0212829	0.0556369	1.21007e-08	0.0359645	0.152425		none		RBM46	none		loss of function
ENSG00000158201;AL:18:19231654:19231724-19236822:19234850:19235044-19236822:-	ABHD3	AL	yes	no	no	no	yes	no		NS	rs7232558	3.98761e-17	19233431	0		0.67	0.15		3.98761e-17	-0.0272188	0.301597	3.20327e-05	-0.0252191	0.090926	3.20659e-08	-0.0360336	0.146278	2.32567e-06	-0.0335179	0.111661	4.32622e-06	-0.0224541	0.101933		none			none		modified protein
ENSG00000060982;AF:12:25054819-25054897:25055322:25054819-25055881:25056009:-	BCAT1	AF	yes	yes	yes	yes	yes	no		NS	rs2291894	4.13588e-17	25054891	0		0.425	0.405		4.13588e-17	0.0936836	0.301342	4.99036e-08	0.0585678	0.151164	8.74961e-07	0.0462005	0.117562	1.28921e-08	0.0561359	0.157812	0.000574051	0.0409492	0.0585805		intronic deleterious	donor flank		Promoter		modified protein
ENSG00000060982;AF:12:25054819-25054897:25055322:25054819-25101861:25102393:-	BCAT1	AF	yes	yes	yes	yes	yes	no		NS	rs2291894	6.88135e-09	25054891	0		0.425	0.405		6.88135e-09	0.0502259	0.156421	3.84182e-06	0.0457563	0.111003	9.82376e-07	0.0393228	0.116543	3.6321e-06	0.0369045	0.107616	0.00512616	0.0268103	0.0390936		intronic deleterious	donor flank		Promoter		modified protein
ENSG00000138801;AF:4:108622441-108640999:108641179:108622441-108641276:108641608:-	PAPSS1	AF	yes	yes	no	no	yes	no		IAV	rs2074371	4.42182e-17	108641035	0		0.21	0.605		1.33358e-08	-0.0318302	0.150901	7.02928e-10	-0.0500415	0.189139	1.81386e-07	-0.0419407	0.131319	0.0320238	-0.0194983	0.024097	4.42182e-17	-0.0610837	0.30215		none		ESRP2/PCBP2	Promoter		gain of function
ENSG00000196975;A5:2:70033630-70035038:70033564-70035038:+	ANXA4	A5	yes	yes	yes	yes	yes	no		IAV	rs2228203	4.4346e-17	70033584	0		0.4	0.195		1.95484e-13	-0.0234102	0.239675	0.00031515	-0.0163424	0.0690347	n.s.	n.s.	n.s.	0.000356352	-0.0162788	0.0654165	4.4346e-17	-0.0261982	0.30213		exonic		FXR1	none		modified protein
ENSG00000206190;A3:15:25933143-25936862:25932975-25936862:-	ATP10A	A3	no	no	no	yes	yes	no		IAV	rs2066706	4.60866e-17	25932990	0		0.095	0.03		7.06973e-07	0.0805319	0.117161	0.000205983	0.0579686	0.0731199	0.00103578	0.0472778	0.0541171	3.68871e-09	0.054358	0.168634	4.60866e-17	0.0682224	0.301859		intronic	branchpoint	HNRNPA2B1/PCBP2/RBM5/SRSF10/SRSF2	none		modified protein
ENSG00000170113;SE:15:23052755-23053652:23053780-23058915:-	NIPA1	SE	no	no	no	yes	no	no		R848	rs8027341	4.66851e-17	23053212	0		0.775	0.685		n.s.	n.s.	n.s.	4.25911e-10	0.0977139	0.193504	2.43524e-12	0.0980987	0.224336	4.66851e-17	0.119929	0.312365	n.s.	n.s.	n.s.		none		A1CF	none		no coding consequence
ENSG00000163320;SE:3:88105149-88106341:88106442-88107169:-	CGGBP1	SE	yes	yes	yes	yes	yes	no		LPS	rs72921637	4.80035e-17	88103776	1273		0.185	0.15		1.19811e-16	0.0359736	0.293859	4.80035e-17	0.0428826	0.322053	5.37414e-17	0.0366517	0.304658	1.15143e-13	0.0324982	0.253722	3.67626e-12	0.0329499	0.218101		none		KHDRBS3/SRSF10/U2AF2	none		modified protein
ENSG00000165915;SE:11:47434018-47434951:47435058-47435148:+	SLC39A13	SE	yes	yes	yes	yes	yes	no		Pam3CSK4	rs2293576	4.95236e-17	47434986	0		0	0.325		7.00601e-17	0.080847	0.297643	1.30049e-11	0.0677358	0.223326	4.95236e-17	0.0818452	0.305239	3.01424e-08	0.0555975	0.150399	6.27195e-12	0.0886825	0.213913		exonic		FUS/RBM4/ZC3H10	none		modified protein
ENSG00000165915;AF:11:47430179:47430213-47431638:47431142:47431214-47431638:+	SLC39A13	AF	yes	yes	yes	yes	no	no		NS	rs11605672	1.28586e-09	47413733	-16446		0.19	0.315		1.28586e-09	-0.0184708	0.170281	0.00432676	-0.016059	0.0438759	0.00013821	-0.0175194	0.0723501	0.00459385	-0.0181001	0.0417288	0.0197182	-0.0149033	0.0272925		none			none		modified protein
ENSG00000204577;A3:19:54721346-54722230:54721343-54722230:-	LILRB3	A3	yes	yes	yes	yes	yes	no		NS	rs3852892	5.15696e-17	54722595	-265		0.295	0.095		5.15696e-17	-0.0479167	0.299796	4.29302e-06	-0.0301995	0.109959	1.04745e-12	-0.0357774	0.230958	8.74035e-10	-0.029737	0.18094	1.21985e-07	-0.0310448	0.132845		intronic		BRUNOL6/SFPQ	none		modified protein
ENSG00000204577;RI:19:54726619:54726654-54726815:54726959:-	LILRB3	RI	yes	yes	yes	yes	yes	no		Pam3CSK4	rs11881993	1.91358e-07	54732351	-5392		-0.165	-0.38		1.07715e-05	-0.0692093	0.0934608	1.44586e-06	-0.0738156	0.120158	1.91358e-07	-0.0707216	0.130854	1.85662e-05	-0.0657023	0.0927125	0.011993	-0.0388892	0.0316168		none			none		loss of function
ENSG00000183648;SE:14:92583986-92585193:92585310-92587986:-	NDUFB1	SE	yes	yes	yes	no	no	no		Pam3CSK4	rs11395236	6.65877e-17	92586429	0		-0.54	-0.315		3.04284e-13	-0.0160986	0.236313	3.7247e-09	-0.0171575	0.17446	6.65877e-17	-0.0266767	0.303132	8.82946e-13	-0.02637	0.237671	0.00155381	-0.00708113	0.0496966		none	branchpoint		none		modified protein
ENSG00000089916;SE:14:76644385-76644551:76644665-76647107:+	GPATCH2L	SE	yes	yes	yes	yes	yes	no		LPS	rs11623014	6.81107e-17	76605700	-38585		0.13	0.67		5.37695e-09	-0.0314879	0.158472	6.81107e-17	-0.0634783	0.319462	2.25651e-09	-0.0381142	0.168779	2.50221e-12	-0.0559677	0.229339	0.00716146	-0.025803	0.0361423		none		PABPC1/PABPC5/PTBP1/SART3/SRSF10/ZC3H14	none		modified protein
ENSG00000089916;RI:14:76639889:76639968-76642966:76643033:+	GPATCH2L	RI	yes	yes	yes	yes	yes	no		LPS	rs11159182	2.44926e-07	76653486	10453		0.56	0.845		4.83138e-05	-0.00580572	0.0802432	2.44926e-07	-0.0104263	0.136618	1.94633e-05	-0.00642996	0.0900034	0.00205041	-0.0053759	0.0491818	0.00148676	-0.00809288	0.0500897		none			none		loss of function
ENSG00000135596;RI:6:109767339:109767615-109767899:109767975:-	MICAL1	RI	yes	yes	yes	yes	yes	no		NS	rs9398202	7.20727e-17	109780192	-12217		0.13	0.53		7.20727e-17	0.0237967	0.297444	2.43939e-06	0.0182557	0.115266	3.51518e-07	0.0194608	0.125554	4.76421e-06	0.0180333	0.105148	0.000172003	0.01143	0.0693355		none			none		loss of function
ENSG00000185627;RI:11:244041:244216-244426:244469:+	PSMD13	RI	yes	yes	yes	yes	yes	no		Pam3CSK4	rs3829998	7.22536e-17	230751	-13290		0.06	0.27		3.62987e-14	-0.127784	0.252341	7.16527e-11	-0.117884	0.208866	7.22536e-17	-0.135056	0.30255	3.07592e-12	-0.13704	0.227678	1.12893e-10	-0.117513	0.190902		intronic		SRSF9	none		loss of function
ENSG00000183891;AF:2:20097796-20100791:20101402:20097796-20101467:20101747:-	TTC32	AF	yes	yes	yes	yes	no	no		LPS	rs7563410	7.82973e-17	20096936	760		0.095	0.085		0.000855732	0.0391428	0.0547458	7.82973e-17	0.048422	0.318426	7.44684e-14	0.0413864	0.251373	3.32267e-15	0.0398795	0.280906	0.00402032	0.0389567	0.0412448		none	donor site	PABPC5/RBMS1/RBMS3	none		modified protein
ENSG00000116786;SE:1:16046415-16047824:16047883-16051812:+	PLEKHM2	SE	yes	yes	yes	yes	yes	no		LPS	rs36018045	8.00032e-17	16045939	-376		-0.225	-0.655		6.6743e-13	0.0282152	0.230311	8.00032e-17	0.0355142	0.318266	1.01763e-11	0.0297115	0.212991	1.62588e-07	0.0265935	0.135534	3.64393e-07	0.0266765	0.123449		none			none		modified protein
ENSG00000103811;A3:15:79224383-79224714:79223848-79224714:-	CTSH	A3	no	yes	yes	yes	no	yes		Pam3CSK4	rs62013198	8.32827e-17	79224322	0		0.165	0.07		6.68507e-13	-0.0144467	0.230299	5.12237e-14	-0.0266602	0.268585	8.32827e-17	-0.0348725	0.301536	3.29639e-07	-0.0269695	0.129239	0.0173606	-0.00440573	0.0283955		none		SRSF10	none		loss of function
ENSG00000103811;AF:15:79228092-79229377:79229575:79228092-79229660:79230057:-	CTSH	AF	yes	yes	yes	yes	yes	yes		NS	rs62013200	2.60811e-07	79230737	-680		0.83	0.92		2.60811e-07	0.0217338	0.12573	0.00284552	0.0239271	0.047887	n.s.	n.s.	n.s.	n.s.	n.s.	n.s.	n.s.	n.s.	n.s.		none			Promoter Flanking Region		gain of function
ENSG00000143742;SE:1:225971070-225974564:225974687-225976942:+	SRP9	SE	yes	no	yes	yes	no	no		NS	rs11583073	9.25294e-17	225974973	0		0.72	0.65		9.25294e-17	0.0158667	0.295684	8.7318e-11	0.015027	0.207175	6.16267e-12	0.0134233	0.216987	2.98678e-11	0.0171371	0.20917	2.65685e-10	0.0127215	0.183973		intronic			none		modified protein
ENSG00000143742;MX:1:225971070-225974564:225974687-225976942:225971070-225976736:225976843-225976942:+	SRP9	MX	yes	yes	yes	yes	yes	no		IAV	rs11583073	2.52293e-08	225974973	0		0.72	0.65		9.54218e-06	0.0299629	0.0945236	0.0450425	0.0145554	0.0218925	0.000153539	0.026286	0.0713993	5.73217e-07	0.0384645	0.124287	2.52293e-08	0.0548445	0.146238		intronic			none		modified protein
ENSG00000182247;AF:3:23244591:23244753-23250183:23244784:23244955-23250183:+	UBE2E2	AF	yes	yes	yes	yes	no	no		Pam3CSK4	rs4858070	1.00768e-16	23385360	135077		0.09	0.22		9.29792e-09	-0.0631565	0.153914	7.40004e-09	-0.0747203	0.16835	1.00768e-16	-0.0883132	0.300174	1.22385e-12	-0.0812404	0.235068	0.0169922	-0.0308564	0.0285816		none			none		modified protein
ENSG00000169714;A3:3:128890381-128890477:128890351-128890477:-	CNBP	A3	yes	yes	yes	yes	yes	no		NS	rs9631462	1.10165e-16	128833883	56368		0.31	0.99		1.10165e-16	-0.0280485	0.294452	4.47858e-12	-0.0285242	0.232237	4.0701e-12	-0.0271976	0.220278	8.12083e-15	-0.0314549	0.274144	3.59843e-07	-0.023831	0.123557		none		G3BP2/RBM6/TARDBP	none		modified protein
ENSG00000177410;SE:20:47897107-47897440:47897501-47905582:+	ZNFX1-AS1	SE	yes	yes	yes	yes	yes	no		NS	rs238150	1.18068e-16	47851919	-45088		0.34	0.225		1.18068e-16	-0.0388495	0.293963	3.46492e-14	-0.0381771	0.271686	2.20475e-12	-0.0341201	0.225119	7.76175e-12	-0.0350583	0.22019	2.69958e-10	-0.0342576	0.183843		intronic		MATR3/PABPN1	none		no coding consequence
ENSG00000133805;A3:11:10524441-10526096:10524441-10526127:+	AMPD3	A3	yes	yes	yes	yes	yes	no		LPS	rs7943804	1.23311e-16	10526060	0		0.16	0.135		4.72466e-10	-0.0190004	0.17846	1.23311e-16	-0.0204401	0.315043	2.87728e-15	-0.0178516	0.2758	6.58321e-13	-0.0191204	0.240003	4.69866e-05	-0.0174072	0.0808822		intronic	branchpoint	ESRP2	none		gain of function
ENSG00000234741;A5:1:173834420-173834609:173834420-173834648:-	GAS5	A5	yes	yes	yes	yes	no	no		NS	rs143835627	1.25287e-16	173669384	164936		0.21	0		1.25287e-16	-0.217462	0.293543	6.15459e-10	-0.169747	0.190299	1.47168e-13	-0.19173	0.246162	2.41336e-08	-0.157141	0.152345	4.40372e-19	-0.248194	0.333828		none			none		no coding consequence
ENSG00000234741;SE:1:173833842-173834367:173834420-173834648:-	GAS5	SE	yes	yes	yes	yes	yes	no		NS	rs57022387	6.03055e-10	173847020	-12272		0.265	0.08		6.03055e-10	0.0273872	0.176473	0.0173749	0.0142349	0.030699	0.0120201	0.014013	0.0320791	0.000420707	0.0271042	0.0638757	0.00192553	0.0129994	0.0477859		none			none		no coding consequence
ENSG00000177697;SE:11:834591-835020:835139-836063:+	CD151	SE	no	no	no	yes	no	no		R848	rs8672	1.25658e-16	838634	2471		0.52	0.685		1.66721e-07	-0.00612003	0.129555	5.15539e-20	-0.0233688	0.370827	2.29348e-14	-0.0207969	0.260303	1.25658e-16	-0.0368477	0.305181	3.69016e-13	-0.0156767	0.235887		none		ANKHD1/FXR2/HNRNPK	Promoter Flanking Region		modified protein
ENSG00000177697;A5:11:837618-837942:837612-837942:+	CD151	A5	no	no	no	yes	no	no		R848	rs7924806	5.52964e-13	833668	-3844		0.525	0.68		n.s.	n.s.	n.s.	8.91166e-07	0.0109486	0.124667	8.704e-08	0.0129289	0.137683	5.52964e-13	0.0215759	0.241386	0.0158805	0.0047973	0.0291693		none		SRSF2	Promoter		modified protein
ENSG00000177697;SE:11:833026-834530:834591-836063:+	CD151	SE	yes	yes	yes	yes	yes	no		IAV	rs7947690	6.63264e-08	833589	0		0.525	0.32		0.000244792	-0.0201683	0.065864	1.00512e-05	-0.0325222	0.101932	6.75482e-06	-0.0359573	0.0994644	1.00439e-05	-0.041784	0.098342	6.63264e-08	-0.0454429	0.138043		none	branchpoint	ESRP2	Promoter		modified protein
ENSG00000026950;AL:6:26411809-26412640:26413148:26411809-26413397:26414301:+	BTN3A1	AL	no	yes	no	yes	yes	yes		IAV	rs142058993	1.28914e-16	26406424	-5285		-0.16	-0.205		5.17352e-11	-0.0326575	0.196278	2.82905e-09	-0.026587	0.176897	4.12947e-09	-0.0293935	0.1637	1.09933e-08	-0.0249856	0.159196	1.28914e-16	-0.0288642	0.294592		exonic			none		modified protein
ENSG00000170776;AF:15:86124971:86125338-86128933:86126141:86126395-86128933:+	AKAP13	AF	yes	yes	yes	yes	yes	no		NS	rs7173705	1.37492e-16	86127561	0		0.45	0.405		1.37492e-16	-0.0368699	0.292885	8.2207e-05	-0.0200584	0.0819259	0.0224509	-0.00972762	0.0265724	0.00313241	-0.0143788	0.0452617	0.00296455	-0.0163438	0.0439479		none	acceptor flank	BRUNOL6/RBM24	CTCF Binding Site		gain of function
ENSG00000213753;SE:19:59097723-59102865:59102991-59110334:+	RPL23AP79	SE	yes	no	yes	no	no	no		NS	rs2305122	1.4641e-16	59056752	-40871		0.175	0.185		1.4641e-16	0.171893	0.29244	5.79621e-14	0.152331	0.267602	7.63068e-14	0.150683	0.251187	6.32629e-05	0.0672155	0.0814245	4.33969e-09	0.111225	0.160997		intronic		ESRP2/HNRNPH2	Promoter		no coding consequence
ENSG00000113161;SE:5:74650522-74650881:74651039-74651190:+	HMGCR	SE	yes	yes	yes	yes	yes	no		Pam3CSK4	rs3846662	1.50906e-16	74651084	0		0.045	0.605		2.79592e-12	-0.0454655	0.219253	1.11321e-09	-0.0459217	0.185114	1.50906e-16	-0.0591756	0.297279	5.60132e-09	-0.0526725	0.165034	4.54146e-05	-0.0499959	0.0811843		intronic		DAZAP1/RBM41	none		modified protein
ENSG00000177706;AL:7:195732-197130:197575:195732-208898:208976:+	FAM20C	AL	yes	yes	yes	yes	yes	no		LPS	rs4916935	1.52412e-16	197267	0		0.32	0.63		7.30956e-13	-0.048315	0.229614	1.52412e-16	-0.0582218	0.313459	1.54011e-14	-0.056394	0.2633	8.29138e-15	-0.0738012	0.273986	4.56081e-10	-0.0651366	0.179571		none			none		gain of function
ENSG00000182196;A3:12:123465846-123466118:123465846-123466142:+	ARL6IP4	A3	yes	yes	yes	yes	yes	no		NS	rs1790106	1.56496e-16	123591596	125354		0.035	0.74		1.56496e-16	0.0783994	0.291968	5.07946e-11	0.0795014	0.211801	1.00724e-12	0.0854657	0.231264	1.4414e-07	0.0766774	0.136603	5.89069e-11	0.074778	0.196133		none		ESRP2	Promoter Flanking Region		modified protein
ENSG00000182196;RI:12:123465676:123465846-123466142:123466426:+	ARL6IP4	RI	yes	yes	yes	yes	yes	no		NS	rs7313800	1.33646e-08	123491783	25357		0.395	0		1.33646e-08	-0.0352007	0.150883	0.00167676	-0.0273269	0.0529623	8.84213e-05	-0.0335059	0.0763846	6.44151e-05	-0.0432533	0.0812579	n.s.	n.s.	n.s.		none			Enhancer		loss of function
ENSG00000107521;SE:10:100193848-100195029:100195171-100195392:-	HPS1	SE	yes	yes	yes	yes	yes	no		R848	rs61873923	1.63162e-16	100201351	-5859		0.965	0.82		4.90306e-12	0.0627219	0.214878	1.0666e-11	0.0581741	0.224991	1.25296e-12	0.064371	0.229557	1.63162e-16	0.0812222	0.303274	4.30147e-07	0.0638632	0.122018		none			none		gain of function
ENSG00000107521;A5:10:100191048-100193697:100191048-100193740:-	HPS1	A5	yes	yes	yes	yes	yes	no		Pam3CSK4	rs8181292	1.57536e-07	100175477	15471		0.32	0.755		0.039205	0.0133577	0.0213015	n.s.	n.s.	n.s.	1.57536e-07	0.0305626	0.132544	n.s.	n.s.	n.s.	0.0323545	0.0185328	0.0230395		none			none		loss of function
ENSG00000134326;SE:2:7003709-7004463:7004574-7006557:-	CMPK2	SE	yes	yes	yes	yes	yes	no		R848	rs2595173	1.83674e-16	7006639	0		0.78	1		n.s.	n.s.	n.s.	2.91286e-05	-0.0539213	0.0918312	0.00116743	-0.0462268	0.0530342	1.83674e-16	-0.0848485	0.302408	7.10053e-16	-0.0776987	0.282379		none			CTCF Binding Site		no coding consequence
ENSG00000164181;SE:5:60083258-60095007:60095057-60139987:-	ELOVL7	SE	no	yes	yes	yes	yes	no		Pam3CSK4	rs61160187	1.85367e-16	60111579	0		0.01	0.385		0.0088851	-0.0306186	0.0340747	6.15125e-13	-0.0376591	0.24858	1.85367e-16	-0.0374665	0.295801	1.59195e-14	-0.0369365	0.26901	0.0244306	-0.022867	0.0254445		none			none		modified protein
ENSG00000125637;A3:2:113943017-113943239:113943017-113943454:+	PSD4	A3	no	no	no	no	yes	no		IAV	rs2241976	1.98326e-16	113943470	0		0.2	0.575		2.53914e-12	-0.0895888	0.220002	1.40203e-13	-0.0954399	0.260542	1.18251e-23	-0.11252	0.405799	4.44923e-11	-0.0884078	0.205883	1.98326e-16	-0.0909682	0.291527		exonic	acceptor flank		none		loss of function
ENSG00000117616;AF:1:25573520-25594231:25594406:25573520-25664560:25664704:-	C1orf63	AF	yes	no	no	no	no	no		NS	rs1043879	2.13685e-16	25570081	3339		0.015	0.32		2.13685e-16	-0.0598769	0.289756	8.37039e-11	-0.0617583	0.207537	1.10849e-13	-0.0627584	0.248334	6.07616e-07	-0.0450661	0.123764	3.23192e-09	-0.0516024	0.163447		exonic		FXR1/HNRNPC/HNRNPCL1/PABPC1/PABPC3/RBM46/SART3/TIA1/U2AF2	none		modified protein
ENSG00000117616;AF:1:25573520-25573800:25574010:25573520-25594231:25594406:-	C1orf63	AF	yes	yes	yes	yes	yes	no		Pam3CSK4	esv2656832	2.19349e-09	25591901	0		-0.06	-0.325		3.65479e-05	-0.0163104	0.0827082	3.8131e-05	-0.0168619	0.089265	2.19349e-09	-0.0259434	0.169016	0.00326557	-0.0113268	0.0448771	n.s.	n.s.	n.s.		none			Promoter Flanking Region		modified protein
ENSG00000073169;A3:22:50644949-50646917:50644949-50646965:+	RP3-402G11.5	A3	yes	yes	yes	yes	yes	no		IAV	rs2272847	2.15603e-16	50646202	0		0.095	0.445		0.0031743	-0.037391	0.0431261	0.00430568	-0.041718	0.0439226	0.00545439	-0.0440984	0.0391309	4.40751e-05	-0.0624845	0.0847591	2.15603e-16	-0.0778857	0.290932		none			none		loss of function
ENSG00000173692;AL:2:231951895-231973278:231973836:231951895-232003450:232003784:+	PSMD1	AL	no	yes	yes	yes	no	no		Pam3CSK4	rs61731723	2.1827e-16	231973363	0		0.855	1		3.11796e-15	0.0266147	0.270453	7.49724e-15	0.0371047	0.283707	2.1827e-16	0.0407262	0.294624	8.56527e-11	0.0363036	0.200456	n.s.	n.s.	n.s.		none		HNRNPH2/KHDRBS2/ZCRB1	none		gain of function
ENSG00000135899;A3:2:231067444-231072706:231067438-231072706:-	SP110	A3	no	no	no	yes	yes	no		IAV	rs1365776	2.4263e-16	231072709	0		0.015	0.435		5.85212e-07	0.0346093	0.11879	2.70972e-10	0.0357591	0.197427	3.02525e-06	0.0399715	0.106606	1.3268e-14	0.0278392	0.270403	2.4263e-16	0.0290261	0.290089		exonic deleterious			none		modified protein
ENSG00000198000;A3:9:95063092-95063833:95062298-95063833:-	NOL8	A3	yes	no	yes	no	no	no		NS	rs58391046	2.94095e-16	95036323	25875		0.545	0.18		2.94095e-16	-0.0715017	0.287482	4.25436e-10	-0.062602	0.193514	1.82441e-10	-0.060336	0.189633	1.8463e-09	-0.0587315	0.174569	0.00022193	-0.052442	0.0670628		none			none		loss of function
ENSG00000146192;RI:6:36995205:36995351-36995724:36996845:+	FGD2	RI	yes	yes	no	yes	yes	no		IAV	rs2274587	3.08587e-16	36995222	0		0.22	0.105		1.70474e-06	0.0220899	0.109547	0.00669408	0.0127316	0.0397135	n.s.	n.s.	n.s.	n.s.	n.s.	n.s.	3.08587e-16	0.0168666	0.288369		exonic	branchpoint		none		loss of function
ENSG00000146192;A5:6:36976857-36978749:36976841-36978749:+	FGD2	A5	yes	yes	no	yes	yes	no		IAV	rs6927538	1.53602e-13	36976901	0		0.395	0.21		1.51698e-06	0.0439627	0.110559	0.000223601	0.0353203	0.0723319	0.0177782	0.0277787	0.0286202	0.00342442	0.0268935	0.0444385	1.53602e-13	0.0409982	0.24257		intronic deleterious	branchpoint	HNRNPH2/LIN28A/PCBP2	none		loss of function
ENSG00000111224;SE:12:3939184-3973002:3973123-3982378:-	PARP11	SE	no	no	no	yes	yes	no		IAV	rs12581274	3.21377e-16	3973122	0		0.22	0.005		1.99825e-10	-0.117004	0.185433	4.03548e-11	-0.124419	0.213758	2.50842e-12	-0.144462	0.224102	3.09732e-15	-0.146249	0.281435	3.21377e-16	-0.121254	0.288078		exonic			none		modified protein
ENSG00000006747;SE:7:12610611-12617167:12617384-12617689:+	SCIN	SE	no	no	no	no	yes	no		IAV	rs73060680	3.40325e-16	12600615	-9896		0.155	0.425		n.s.	n.s.	n.s.	n.s.	n.s.	n.s.	n.s.	n.s.	n.s.	n.s.	n.s.	n.s.	3.40325e-16	0.017099	0.287668		none			none		loss of function
ENSG00000179818;SE:2:70278437-70280863:70280924-70282846:-	PCBP1-AS1	SE	yes	yes	yes	yes	yes	no		NS	rs4852405	3.39718e-16	70229357	48980		0.37	0.935		3.39718e-16	0.134532	0.286453	1.80275e-12	0.113493	0.239768	6.31584e-13	0.119268	0.234904	4.74223e-13	0.127562	0.242602	1.25471e-07	0.0867844	0.132604		none			Enhancer		no coding consequence
ENSG00000135838;SE:1:182763574-182764865:182764975-182772833:+	NPL	SE	yes	yes	yes	yes	yes	no		NS	rs6678759	3.62828e-16	182759494	-3980		0.125	0.06		3.62828e-16	-0.0390199	0.285983	6.83e-05	-0.0345164	0.0836988	2.01413e-05	-0.0421324	0.0896964	0.00969745	-0.0346199	0.0348735	3.56608e-06	-0.0287424	0.103626		none		MATR3	none		loss of function
ENSG00000135838;A5:1:182775666-182781291:182775367-182781291:+	NPL	A5	yes	yes	yes	yes	yes	no		NS	rs73063080	2.45961e-10	182814422	33031		0.12	0		2.45961e-10	0.0693392	0.183755	6.48479e-06	0.0584932	0.106073	4.76877e-08	0.0896786	0.14287	8.96314e-06	0.0824128	0.0993829	1.01437e-07	0.0674019	0.134421		none			none		modified protein
ENSG00000183696;A3:7:48128520-48128809:48128520-48128851:+	UPP1	A3	no	yes	yes	yes	no	no		Pam3CSK4	rs3752890	3.73488e-16	48129368	417		0.23	0.44		3.1939e-08	-0.0479914	0.143568	1.42514e-13	-0.0755356	0.260411	3.73488e-16	-0.0789439	0.290742	2.17326e-09	-0.0673747	0.173174	0.00196593	-0.0335558	0.047601		none			Promoter		modified protein
ENSG00000164733;SE:8:11710988-11721885:11721972-11725510:-	CTSB	SE	yes	yes	yes	yes	yes	yes		IAV	rs36012705	3.96104e-16	11715429	0		-0.305	-0.445		7.17651e-16	0.0394902	0.281093	2.44526e-12	0.0384674	0.237253	8.66523e-14	0.0396266	0.250217	1.85006e-11	0.0393354	0.213103	3.96104e-16	0.039926	0.286579		none			none		modified protein
ENSG00000164733;AF:8:11710988-11718870:11718988:11710988-11719854:11719977:-	CTSB	AF	yes	yes	yes	yes	yes	yes		NS	rs79689996	7.75365e-10	11666247	44641		0.12	0		7.75365e-10	-0.0400921	0.174422	n.s.	n.s.	n.s.	0.00832776	-0.0285206	0.0353447	0.0034879	-0.0335611	0.0442689	2.07104e-06	-0.0374149	0.108376		intronic			Promoter		modified protein
ENSG00000164733;AF:8:11710988-11718870:11718988:11710988-11725510:11725738:-	CTSB	AF	yes	yes	yes	yes	yes	yes		R848	rs79689996	9.7598e-08	11666247	44641		0.12	0		0.000665333	-0.0110248	0.0569814	0.00263178	-0.0137478	0.0486356	0.00393862	-0.0136885	0.0420557	9.7598e-08	-0.0251697	0.140057	3.71249e-05	-0.0150405	0.0829725		intronic			Promoter		gain of function
ENSG00000164733;MX:8:11710988-11715367:11715449-11725510:11710988-11724763:11724900-11725510:-	CTSB	MX	yes	yes	yes	yes	yes	yes		NS	rs1736088	1.51372e-07	11705342	5546		0.49	0.365		1.51372e-07	-0.0190386	0.130379	0.000437326	-0.0164544	0.065885	0.00048837	-0.015862	0.0609259	1.60416e-07	-0.0300392	0.135653	0.00956892	-0.00959377	0.0335943		intronic		SAMD4A	none		modified protein
ENSG00000164733;MX:8:11710988-11715367:11715449-11721885:11710988-11718915:11718988-11721885:-	CTSB	MX	yes	yes	yes	yes	yes	yes		IAV	rs2280942	2.02691e-07	11667895	42993		0.11	0.005		5.07119e-07	0.0481877	0.120023	0.00018576	0.0448364	0.074112	9.74056e-05	0.0454839	0.075511	2.19767e-05	0.057463	0.0911639	2.02691e-07	0.0495044	0.128495		none			none		modified protein
ENSG00000047849;SE:3:47919013-47950528:47953911-47956307:-	MAP4	SE	no	yes	yes	yes	yes	no		LPS	rs35496285	4.29861e-16	48046825	-90418		-0.11	-0.335		8.28016e-20	0.0151904	0.343558	4.29861e-16	0.0149526	0.305658	1.46536e-15	0.0177166	0.280771	2.88685e-12	0.0173975	0.228189	2.38094e-06	0.0186386	0.107159		none			none		modified protein
ENSG00000197860;AF:5:65016656-65017744:65017957:65016656-65018584:65018862:-	SGTB	AF	yes	yes	yes	yes	yes	no		LPS	rs2548787	4.58167e-16	65017997	0		0.8	0.685		6.7676e-07	-0.0108371	0.117537	4.58167e-16	-0.0160945	0.305175	1.49435e-11	-0.0121318	0.209917	3.71022e-11	-0.0160334	0.207383	n.s.	n.s.	n.s.		none			Promoter		modified protein
ENSG00000160285;AL:21:47608388:47608735-47611795:47609039:47611149-47611795:-	LSS	AL	yes	no	no	yes	yes	no		R848	rs116474329	5.02855e-16	47612424	-529		0.1	0.05		8.56748e-07	-0.0181498	0.115503	3.35807e-15	-0.0186031	0.28994	1.07447e-11	-0.0163021	0.212557	5.02855e-16	-0.0198898	0.294999	3.60046e-07	-0.0270921	0.123552		none		SNRPA	none		modified protein
ENSG00000160285;A5:21:47608735-47610980:47608735-47610990:-	LSS	A5	no	yes	yes	yes	yes	no		R848	rs17183081	2.09188e-10	47675088	-63998		0.175	0.05		n.s.	n.s.	n.s.	0.000879462	0.0603135	0.0591657	1.70055e-06	0.0902191	0.111705	2.09188e-10	0.11927	0.193003	9.02084e-05	0.0895272	0.0750845		none			none		gain of function
ENSG00000184047;SE:12:122693124-122694244:122694405-122701035:-	DIABLO	SE	yes	yes	yes	yes	no	no		R848	rs7964780	5.29848e-16	122694418	0		0.095	0.065		3.71596e-09	-0.0227672	0.161535	1.39137e-12	-0.037844	0.2419	5.36027e-15	-0.037381	0.271188	5.29848e-16	-0.0439393	0.294612	1.02813e-12	-0.0581248	0.228006		none			none		modified protein
ENSG00000157873;A5:1:2493396-2494304:2493254-2494304:+	TNFRSF14	A5	yes	yes	yes	yes	yes	yes		NS	rs2234167	6.21047e-16	2494330	0		0.08	0.17		6.21047e-16	-0.0473049	0.282132	5.39394e-12	-0.0398763	0.230689	3.57416e-12	-0.0357844	0.221307	1.15862e-07	-0.033143	0.138539	7.07724e-09	-0.0364648	0.156918		exonic deleterious		FXR2	none		loss of function
ENSG00000157873;A5:1:2487700-2488024:2487691-2488024:+	TNFRSF14	A5	yes	yes	yes	yes	yes	yes		NS	rs1886730	1.91164e-09	2488608	484		-0.16	-0.48		1.91164e-09	0.0406277	0.167022	4.74197e-08	0.0374552	0.151627	0.000134627	0.0274727	0.0725876	5.62534e-06	0.0379566	0.103635	0.0293687	0.0159533	0.023866		none		ESRP2/TUT1	CTCF Binding Site		modified protein
ENSG00000157873;AL:1:2492153-2492933:2492981:2492153-2493112:2493254:+	TNFRSF14	AL	yes	yes	yes	yes	yes	yes		R848	rs10909886	6.0112e-08	3066761	573507		0.165	0.245		0.0492546	-0.00620194	0.0193899	n.s.	n.s.	n.s.	n.s.	n.s.	n.s.	6.0112e-08	0.0180948	0.144335	n.s.	n.s.	n.s.		none			none		modified protein
ENSG00000161010;RI:5:179264276:179264885-179267872:179267959:-	C5orf45	RI	yes	yes	yes	yes	yes	no		IAV	rs183648	6.65535e-16	179270614	-2655		0.23	0.455		9.09645e-12	0.00590979	0.210037	1.42159e-13	0.00751301	0.260431	7.27369e-12	0.007003	0.215669	6.52072e-12	0.00700998	0.221605	6.65535e-16	0.0250539	0.282846		none			none		modified protein
ENSG00000151576;SE:3:113801641-113801810:113801850-113804520:+	QTRTD1	SE	yes	yes	yes	yes	no	no		NS	rs7631864	6.93148e-16	113795834	-5707		0.08	0.26		6.93148e-16	-0.0540376	0.281342	4.27634e-12	-0.0528532	0.232621	2.66432e-12	-0.0553524	0.223627	2.36777e-12	-0.0599581	0.229783	0.0150475	-0.0239201	0.0296379		intronic		HNRNPA2B1/PCBP1/PCBP2/RBM5	none		modified protein
ENSG00000175857;AL:5:57789665-57790074:57790343:57789665-57792550:57792917:+	GAPT	AL	yes	no	no	no	no	no		NS	rs4551014	8.0278e-16	57783901	-5664		0.295	0.565		8.0278e-16	-0.0107121	0.280286	4.17481e-15	-0.0109994	0.288256	4.59414e-14	-0.00927779	0.255048	0.000134753	-0.00802177	0.0744323	2.32244e-06	-0.0285877	0.107376		none		A1CF/HuR/KHDRBS2/ZC3H14/ZCRB1	none		loss of function
ENSG00000141447;AL:18:21927629:21927802-21946856:21937089:21938475-21946856:-	OSBPL1A	AL	no	no	no	no	yes	no		IAV	rs9959808	8.3432e-16	21932313	0		0.345	0.54		1.87688e-13	-0.120641	0.239983	2.69847e-13	-0.125466	0.255267	2.64552e-08	-0.0942455	0.147925	7.61586e-15	-0.135063	0.274632	8.3432e-16	-0.138982	0.281214		none			none		loss of function
ENSG00000214087;RI:17:79649064:79650156-79650566:79650624:-	ARL16	RI	yes	yes	yes	yes	no	no		NS	rs62077222	8.83051e-16	79687736	-37112		0.2	0.14		8.83051e-16	0.0777936	0.279599	2.32407e-06	0.0547272	0.11572	1.59088e-08	0.0603448	0.152269	9.84223e-10	0.0612957	0.179932	0.0298105	0.0296378	0.0237384		none		FUS/PPRC1/RBM4/RBM8A/SAMD4A/ZC3H10	none		loss of function
ENSG00000214087;A5:17:79650156-79650566:79650156-79650623:-	ARL16	A5	yes	yes	yes	yes	no	no		R848	rs112316349	2.69826e-09	79625665	24391		0.16	0		5.62587e-06	-0.0740803	0.0991491	3.55981e-06	-0.070507	0.11172	0.00256453	-0.0502674	0.0459214	2.69826e-09	-0.0983012	0.17132	n.s.	n.s.	n.s.		none			none		modified protein
ENSG00000214087;RI:17:79649064:79649705-79650043:79650156:-	ARL16	RI	yes	yes	yes	yes	no	no		NS	rs62080196	4.41035e-09	79625409	23655		0.47	0.19		4.41035e-09	0.0349564	0.160116	7.55644e-05	0.0238674	0.0827321	0.000665599	0.0187609	0.0581215	0.00062294	0.0196644	0.0602322	n.s.	n.s.	n.s.		none			none		no coding consequence
ENSG00000214087;SE:17:79649179-79649521:79649705-79650043:-	ARL16	SE	yes	yes	yes	yes	no	no		NS	rs35821128	2.63373e-07	79651374	-1231		0.23	0.085		2.63373e-07	-0.0586073	0.125646	6.77554e-05	-0.0484461	0.0837754	1.13517e-06	-0.055012	0.11527	5.55544e-05	-0.0387421	0.082624	n.s.	n.s.	n.s.		none		ZC3H10	Promoter		loss of function
ENSG00000132155;SE:3:12645788-12647700:12647798-12650265:-	RAF1	SE	yes	yes	yes	yes	yes	yes		LPS	rs6788570	9.49527e-16	12677614	-27249		0.24	0.435		3.0405e-06	-0.0201218	0.104518	9.49527e-16	-0.035173	0.299638	2.78536e-08	-0.02313	0.147484	7.57735e-06	-0.0189983	0.100917	2.52897e-09	-0.0300258	0.165482		none			none		modified protein
ENSG00000108771;SE:17:40254330-40255626:40255816-40256784:-	DHX58	SE	yes	yes	yes	yes	yes	yes		IAV	rs2074160	1.12615e-15	40255812	0		0.36	0.035		1.76116e-06	0.0432889	0.109265	0.00585465	0.0174771	0.0409895	0.00292461	0.0253962	0.0447365	3.3584e-07	0.0201479	0.129072	1.12615e-15	0.0406164	0.279043		exonic			none		gain of function
ENSG00000126226;A5:13:113854830-113862338:113854830-113862913:-	PCID2	A5	yes	yes	yes	yes	yes	no		R848	rs545026	1.32332e-15	113852282	2448		0.55	0.995		2.85334e-10	0.0455629	0.182553	2.52461e-13	0.072359	0.255805	1.62295e-13	0.0677849	0.24541	1.32332e-15	0.0892848	0.287811	n.s.	n.s.	n.s.		intronic		RBM42	none		modified protein
ENSG00000126226;A3:13:113852578-113854741:113852575-113854741:-	PCID2	A3	yes	no	no	yes	yes	no		IAV	rs545026	8.31145e-08	113852282	193		0.55	0.995		0.0103225	0.00795805	0.0327655	8.05944e-05	0.0117124	0.0821155	8.60803e-10	0.0165207	0.176824	1.36458e-05	0.0148066	0.0955364	8.31145e-08	0.0363097	0.136121		intronic		RBM42	none		gain of function
ENSG00000123329;RI:12:57870373:57870434-57870654:57870746:-	ARHGAP9	RI	yes	no	no	no	no	no		NS	rs512490	1.38003e-15	57870648	0		0.665	0.985		1.38003e-15	0.138142	0.276375	0.000697892	0.0659626	0.0613899	0.00390638	0.0526969	0.0421296	n.s.	n.s.	n.s.	n.s.	n.s.	n.s.		intronic deleterious	acceptor flank		Promoter		loss of function
ENSG00000173221;A3:5:95150661-95152211:95150093-95152211:-	GLRX	A3	yes	yes	yes	yes	no	no		NS	rs8750	1.40624e-15	95149966	27		0.365	0.195		1.40624e-15	0.00871616	0.276239	1.02108e-11	0.0103553	0.225356	4.85501e-09	0.0100279	0.162335	1.46758e-06	0.0119154	0.115826	4.04197e-21	0.0117899	0.364641		none		RBFOX1	none		modified protein
ENSG00000122085;SE:2:242029459-242033692:242033847-242041668:-	MTERFD2	SE	yes	no	yes	no	no	no		Pam3CSK4	rs34352272	1.88119e-15	242030556	0		-0.365	-0.09		1.48315e-10	-0.0671874	0.187837	7.30546e-07	-0.0596889	0.126514	1.88119e-15	-0.091798	0.278934	0.000364984	-0.0354115	0.0651944	n.s.	n.s.	n.s.		none			none		loss of function
ENSG00000122085;SE:2:242033847-242035808:242035853-242036658:-	MTERFD2	SE	yes	no	yes	no	no	no		NS	rs75369095	1.90354e-08	242056286	-19528		0.145	0.215		1.90354e-08	-0.0940082	0.147919	0.037408	-0.0394739	0.0235873	9.10917e-06	-0.0794135	0.0967968	n.s.	n.s.	n.s.	n.s.	n.s.	n.s.		none			none		gain of function
ENSG00000122026;SE:13:27827980-27828357:27828418-27829379:+	RPL21	SE	yes	yes	yes	yes	yes	no		R848	rs74041074	1.93295e-15	27820534	-7346		0.105	0		9.78806e-14	0.109626	0.244903	1.54305e-11	0.127115	0.221888	1.11805e-09	0.10109	0.174648	1.93295e-15	0.14233	0.284977	5.51372e-14	0.110756	0.250312		none			none		gain of function
ENSG00000179889;SE:16:15092262-15095633:15095713-15098044:+	PDXDC1	SE	yes	yes	yes	yes	yes	no		NS	rs35811052	2.13182e-15	15128416	30272		0.205	0.225		2.13182e-15	0.0546949	0.273221	9.93428e-07	0.0404348	0.123657	8.10067e-10	0.0522748	0.177329	0.00100588	0.027466	0.0557846	1.04542e-05	0.0399635	0.0941773		intronic deleterious	donor flank	RBM45	none		modified protein
ENSG00000163121;SE:2:97166661-97170268:97170446-97170996:-	NEURL3	SE	no	yes	no	yes	yes	no		IAV	rs1585272	2.22658e-15	97161749	4812		0.63	0.645		0.0342214	0.022675	0.022449	n.s.	n.s.	n.s.	0.0178821	0.024464	0.028569	3.97158e-10	0.0339791	0.187614	2.22658e-15	0.036228	0.274086		none			none		no coding consequence
ENSG00000029725;SE:17:5257785-5259803:5259868-5264503:+	RABEP1	SE	yes	yes	yes	yes	no	no		R848	rs75754694	2.53609e-15	5259765	0		0.14	0.15		2.3527e-12	-0.0406853	0.220593	1.00432e-11	-0.0473657	0.225495	5.68418e-12	-0.0444673	0.217629	2.53609e-15	-0.0496138	0.282939	1.60394e-11	-0.062589	0.206503		none	branchpoint	CNOT4/RBM28/SRSF10	none		modified protein
ENSG00000072210;MX:17:19566812-19568261:19568360-19578871:19566812-19575034:19575269-19578871:+	ALDH3A2	MX	yes	yes	yes	no	no	no		NS	rs11204408	2.58262e-15	19577018	0		0.455	0.455		2.58262e-15	-0.0344907	0.271826	1.7797e-08	-0.0339896	0.160484	4.54571e-07	-0.0327665	0.123306	0.0173813	-0.0196138	0.0295723	0.00197925	-0.0248295	0.0475409		none			none		gain of function
ENSG00000072210;SE:17:19575269-19576464:19576588-19578871:+	ALDH3A2	SE	yes	yes	yes	no	no	no		Pam3CSK4	rs68178547	3.261e-13	19530369	-44800		-0.525	-0.42		8.23718e-09	-0.0215109	0.154924	2.08825e-08	-0.0359865	0.159045	3.261e-13	-0.0499789	0.240032	1.55713e-06	-0.042678	0.115291	0.00585203	-0.0266775	0.0379233		none			none		modified protein
ENSG00000164305;SE:4:185559622-185569619:185569785-185570549:-	CASP3	SE	yes	yes	yes	yes	yes	no		IAV	rs113420705	2.88665e-15	185570553	0		0.72	0.68		5.3147e-15	-0.0608193	0.266553	1.57221e-08	-0.036349	0.161599	1.62326e-08	-0.0318075	0.152097	3.49534e-06	-0.0255572	0.107965	2.88665e-15	-0.0526268	0.27219		none		RBM28	none		modified protein
ENSG00000164305;A5:4:185559622-185569619:185559622-185569657:-	CASP3	A5	yes	yes	yes	yes	yes	no		NS	rs12510921	3.87974e-08	185189278	370244		0.03	0.285		3.87974e-08	-0.0379429	0.141928	n.s.	n.s.	n.s.	n.s.	n.s.	n.s.	n.s.	n.s.	n.s.	0.0139899	-0.0145566	0.0302726		none			Promoter Flanking Region		modified protein
ENSG00000115084;AL:2:114462588:114463125-114476731:114475358:114475427-114476731:-	SLC35F5	AL	yes	yes	yes	yes	yes	no		R848	rs1053413	3.01045e-15	114471921	0		0.18	0.26		3.64943e-11	0.0147623	0.199058	1.41901e-10	0.014936	0.203008	3.73202e-11	0.0137517	0.202551	3.01045e-15	0.0183409	0.281649	0.000330542	0.0165638	0.0635081		none		HNRNPL/IGF2BP2/RBM28	none		loss of function
ENSG00000115084;A5:2:114513121-114513432:114513121-114513947:-	SLC35F5	A5	yes	yes	yes	yes	yes	no		NS	rs4321376	2.31605e-07	114513901	0		0.175	0.26		2.31605e-07	0.021254	0.126747	0.00654928	0.00976327	0.0399216	0.0173466	0.00840333	0.0288366	4.21167e-07	0.0166094	0.127048	n.s.	n.s.	n.s.		none		FXR2/HNRNPH2	Promoter		modified protein
ENSG00000136754;SE:10:27040712-27047991:27048167-27054147:-	ABI1	SE	yes	yes	yes	yes	yes	yes		Pam3CSK4	rs11813623	3.67299e-15	27136472	-82225		0.04	0.085		4.44957e-11	0.0647429	0.19748	7.0949e-11	0.0678772	0.208951	3.67299e-15	0.0709837	0.273993	9.73439e-14	0.0700439	0.255031	2.25126e-11	0.0720363	0.203812		none			none		modified protein
ENSG00000121417;SE:19:58146123-58151280:58151435-58152072:+	ZNF211	SE	yes	no	no	no	no	no		NS	rs10404811	3.72821e-15	58154807	2635		0.26	0.125		3.72821e-15	0.0656033	0.269148	5.3114e-10	0.0650857	0.191583	1.50751e-07	0.0567954	0.132926	1.03949e-07	0.0765079	0.139499	0.0045713	0.0415137	0.0401072		none		PTBP1/SRSF10	none		modified protein
ENSG00000172757;AF:11:65623713-65624564:65625014:65623713-65625103:65625339:-	CFL1	AF	yes	yes	yes	yes	yes	yes		LPS	rs1939212	3.74689e-15	65626701	-1362		0.19	0.31		3.65204e-08	-0.0306402	0.142438	3.74689e-15	-0.0542091	0.289093	1.64068e-12	-0.0446628	0.227442	1.65491e-08	-0.0424274	0.155638	0.00685291	-0.0135172	0.0365304		none	acceptor site		Promoter		modified protein
ENSG00000102575;RI:19:11688408:11688494-11688839:11689009:-	ACP5	RI	yes	yes	no	no	yes	no		NS	rs76639504	3.81267e-15	11688889	0		0.005	0.125		3.81267e-15	-0.21331	0.268984	1.57516e-05	-0.116611	0.097675	1.30037e-07	-0.135339	0.134208	0.000867679	-0.0643714	0.0571563	5.09166e-12	-0.220731	0.21555		none			none		modified protein
ENSG00000102575;A5:19:11688494-11688839:11688494-11688891:-	ACP5	A5	yes	no	no	no	no	no		NS	rs78023425	5.19888e-12	11689957	-966		-0.005	-0.14		5.19888e-12	0.123396	0.21442	0.000161917	0.0769451	0.0754303	1.13123e-05	0.0746314	0.0948616	0.0447585	0.032748	0.0211433	5.79163e-14	0.156684	0.249942		none			none		modified protein
ENSG00000168036;A3:3:41280845-41281151:41280845-41281310:+	CTNNB1	A3	yes	yes	yes	yes	yes	yes		NS	rs11564452	4.10897e-15	41274270	-6475		0.275	0.515		4.10897e-15	0.0221938	0.268437	2.84834e-09	0.0180789	0.176837	2.49959e-13	0.0213414	0.242086	1.85862e-11	0.0205399	0.213065	9.27486e-10	0.0209462	0.173758		none			none		modified protein
ENSG00000168036;AL:3:41280845-41281151:41281227:41280845-41281310:41281934:+	CTNNB1	AL	yes	yes	yes	yes	yes	yes		Pam3CSK4	rs9872276	1.02067e-14	41231968	-48777		0.725	0.48		4.016e-13	0.0273193	0.234198	1.18605e-06	0.0199995	0.122006	1.02067e-14	0.026969	0.266384	3.03354e-12	0.0286156	0.22779	1.28787e-08	0.025459	0.151901		none		RBM41	none		modified protein
ENSG00000206337;AL:6:31431056-31431148:31433586:31431056-31444804:31445283:+	HCP5	AL	no	yes	yes	yes	yes	no		IAV	rs2596534	4.6117e-15	31445345	62		-0.49	-0.45		1.42172e-08	0.0108261	0.150365	4.96873e-09	0.0123562	0.1719	1.70107e-12	0.0166244	0.227159	7.46081e-13	0.0180743	0.23901	4.6117e-15	0.0343759	0.268756		none			none		no coding consequence
ENSG00000171604;SE:5:139028430-139059432:139059525-139059949:+	CXXC5	SE	yes	no	no	no	no	no		NS	rs6580200	5.1424e-15	139059562	0		0.55	0.295		5.1424e-15	-0.0899867	0.266795	2.98103e-08	-0.0821503	0.155832	1.21795e-08	-0.0853999	0.154543	3.88234e-07	-0.0763047	0.127777	n.s.	n.s.	n.s.		none		RBM24	none		modified protein
ENSG00000171604;SE:5:139028594-139059432:139059525-139059949:+	CXXC5	SE	yes	no	no	no	no	no		NS	rs601336	3.58749e-07	139057167	0		0.555	0.695		3.58749e-07	0.0601897	0.122997	0.000531025	0.0514278	0.0640181	4.78796e-06	0.0610098	0.102529	0.000818425	0.0442712	0.0576987	0.0356356	0.0190351	0.0222179		none		HNRNPA2B1/HNRNPH2/LIN28A/RBM5	Enhancer		modified protein
ENSG00000117448;SE:1:46016827-46018108:46018235-46027461:+	AKR1A1	SE	yes	yes	yes	yes	yes	no		NS	rs11211176	5.23218e-15	46223086	195525		0.48	0.505		5.23218e-15	-0.0293119	0.266668	3.82054e-07	-0.0241801	0.132518	0.000120266	-0.0181928	0.0736069	0.000485479	-0.0208809	0.0625465	1.89026e-06	-0.0252611	0.109173		none			none		modified protein
ENSG00000110079;SE:11:60048189-60050067:60050212-60059698:+	MS4A4A	SE	no	no	no	no	yes	no		IAV	rs1947360	5.2589e-15	60054948	0		0.355	0.685		1.87409e-06	0.0853121	0.108725	n.s.	n.s.	n.s.	n.s.	n.s.	n.s.	n.s.	n.s.	n.s.	5.2589e-15	0.0733056	0.26779		none			none		modified protein
ENSG00000177337;SE:18:3594482-3596577:3596673-3597174:+	DLGAP1-AS1	SE	no	yes	yes	yes	no	no		Pam3CSK4	rs76573302	5.49356e-15	3596818	0		0.01	0.115		2.49494e-05	-0.0989963	0.0860751	5.82615e-12	-0.134609	0.230047	5.49356e-15	-0.143745	0.271005	2.66317e-11	-0.126461	0.210113	0.00252296	-0.0894511	0.0453814		none			none		no coding consequence
ENSG00000109046;SE:17:25621461-25624213:25624334-25628814:+	WSB1	SE	no	no	yes	no	no	no		Pam3CSK4	rs7221912	5.88325e-15	25622646	0		0.285	0.545		2.73133e-14	-0.0146353	0.254461	1.98717e-12	-0.0159693	0.238966	5.88325e-15	-0.0159173	0.270495	4.64393e-18	-0.0193669	0.328835	8.97925e-11	-0.0133141	0.192746		none		CNOT4/ENOX1	Promoter		loss of function
ENSG00000215440;SE:20:57276214-57280554:57280625-57282179:+	NPEPL1	SE	yes	no	no	no	yes	no		NS	rs2182249	6.0826e-15	57257825	-18289		0.1	0.445		6.0826e-15	-0.0637307	0.265563	0.000654848	-0.0389438	0.0620022	0.0146427	-0.0267594	0.0303315	9.82407e-08	-0.0712131	0.139999	2.57477e-06	-0.0524226	0.106475		none			CTCF Binding Site		loss of function
ENSG00000077147;A3:10:98287302-98287788:98287253-98287788:-	TM9SF3	A3	no	no	no	yes	yes	no		IAV	rs3789957	6.74025e-15	98287261	0		0.34	0.685		5.07362e-19	0.017527	0.331503	7.85607e-14	0.0174665	0.265179	1.13343e-10	0.0142896	0.193527	2.73837e-09	0.016382	0.171193	6.74025e-15	0.0252457	0.265963		intronic	donor flank	ESRP2/PCBP2	none		loss of function
ENSG00000137955;AF:1:76251928:76251959-76253182:76252388:76252650-76253182:+	RABGGTB	AF	yes	yes	yes	yes	no	no		NS	rs1146609	7.04291e-15	76241053	-10875		0.195	0.335		7.04291e-15	-0.0282677	0.264487	4.1945e-08	-0.0221652	0.15274	1.56326e-09	-0.0206823	0.171851	1.63299e-06	-0.0227359	0.114861	n.s.	n.s.	n.s.		none			none		gain of function
ENSG00000168685;SE:5:35873750-35874551:35874644-35875614:+	IL7R	SE	yes	yes	yes	yes	yes	yes		Pam3CSK4	rs6897932	7.69689e-15	35874575	0		0.03	0.245		0.00659607	0.0229356	0.0366839	6.39538e-14	0.0300592	0.266819	7.69689e-15	0.0243937	0.268493	6.11704e-13	0.0190654	0.240586	1.33608e-10	0.0315766	0.189542		exonic	acceptor flank	QKI/YBX1	none		modified protein
ENSG00000182551;AF:2:3517747-3518579:3521518:3517747-3523139:3523507:-	ADI1	AF	yes	no	no	no	no	no		NS	rs6748856	8.21606e-15	3506963	10684		0.735	0.78		8.21606e-15	0.0440733	0.263354	1.78983e-09	0.0422447	0.180939	6.86151e-05	0.0244525	0.0786725	0.00749715	0.0296946	0.0372277	0.0060749	0.0251221	0.0375933		none			none		modified protein
ENSG00000066379;A5:6:30029175-30029292:30029166-30029292:+	ZNRD1	A5	yes	no	no	no	no	no		NS	rs9278546	8.84093e-15	30005761	-23305		-0.07	-0.065		8.84093e-15	-0.160036	0.262814	8.22054e-11	-0.154118	0.207692	9.02744e-15	-0.166856	0.267302	1.29621e-07	-0.123843	0.137544	4.51272e-08	-0.121788	0.141315		none		SRSF9	none		modified protein
ENSG00000117054;SE:1:76190502-76194086:76194173-76198329:+	ACADM	SE	yes	no	no	no	no	no		NS	rs74339586	8.9867e-15	76222640	24211		0.135	0.35		8.9867e-15	0.048675	0.262693	0.0122691	0.0174093	0.0339708	0.0023569	0.0214468	0.0466833	0.00391265	0.020298	0.0432084	0.000228421	0.028874	0.0668056		none			none		modified protein
ENSG00000115677;AF:2:242207956-242212176:242212301:242207956-242254985:242255257:-	HDLBP	AF	yes	yes	yes	yes	yes	no		Pam3CSK4	rs62186377	9.16602e-15	242211450	0		0.045	0.2		3.71575e-11	0.106832	0.198914	2.69876e-13	0.119825	0.255266	9.16602e-15	0.120351	0.267188	3.74297e-07	0.0859054	0.128104	4.86243e-10	0.115815	0.179048		none			Promoter		modified protein
ENSG00000036054;SE:3:100029386-100030677:100030721-100034943:+	TBC1D23	SE	yes	yes	yes	yes	yes	no		Pam3CSK4	rs55950446	9.76287e-15	100013101	-16185		0.165	0.365		2.87729e-11	0.0519679	0.200946	6.00981e-07	0.0427907	0.128326	9.76287e-15	0.0625163	0.266717	9.79717e-06	0.0359254	0.0985694	1.37898e-05	0.0412883	0.091735		none			none		modified protein
ENSG00000010327;RI:3:52555612:52555716-52555860:52555967:+	STAB1	RI	yes	yes	yes	no	no	no		NS	rs9853056	1.0414e-14	52555957	0		0.23	0.45		1.0414e-14	0.0164802	0.261607	0.0238968	0.00541456	0.0277241	0.0310603	0.00494637	0.023746	n.s.	n.s.	n.s.	0.00594274	0.00348548	0.0377875		exonic	donor site	BRUNOL4/BRUNOL5/BRUNOL6/HNRNPL/HNRPLL/IGF2BP2/IGF2BP3/RBM24	none		loss of function
ENSG00000093183;SE:3:42605178-42605257:42605472-42610357:-	SEC22C	SE	yes	yes	yes	no	no	no		Pam3CSK4	rs342535	1.20178e-14	42592138	12940		0.425	0.205		9.31141e-10	-0.0370266	0.172925	1.92079e-14	-0.0666443	0.276341	1.20178e-14	-0.0666429	0.265161	1.6603e-08	-0.0592059	0.155609	1.43166e-06	-0.0515838	0.111594		none		RBMS1	none		loss of function
ENSG00000136286;RI:7:45005672:45005879-45006271:45006437:-	MYO1G	RI	yes	yes	yes	yes	yes	no		Pam3CSK4	rs2269969	1.24975e-14	45005795	0		0.04	0.235		6.44456e-11	-0.0197878	0.194524	3.07326e-12	-0.0205874	0.235362	1.24975e-14	-0.0217304	0.264868	8.96366e-10	-0.0181549	0.180726	1.5166e-07	-0.0144654	0.130982		exonic	branchpoint		none		loss of function
ENSG00000105339;SE:8:142166069-142170731:142170886-142173432:+	DENND3	SE	yes	yes	yes	yes	yes	no		LPS	rs2289001	1.32868e-14	142170884	0		0.15	0.325		1.93859e-09	-0.0529881	0.166907	1.32868e-14	-0.078691	0.279235	6.89764e-06	-0.0364006	0.0992779	1.11286e-05	-0.0381189	0.0974036	2.95922e-07	-0.0528958	0.125242		exonic deleterious		MATR3	none		modified protein
ENSG00000105339;MX:8:142166069-142170731:142170886-142175285:142166069-142173432:142173528-142175285:+	DENND3	MX	yes	yes	yes	yes	yes	no		LPS	rs2289001	2.01204e-07	142170884	0		0.15	0.325		0.00541526	-0.0264002	0.0384168	2.01204e-07	-0.0456306	0.138427	n.s.	n.s.	n.s.	0.0384094	-0.026541	0.0224881	0.00017007	-0.0407609	0.0694363		exonic deleterious		MATR3	none		loss of function
ENSG00000130775;SE:1:28206565-28208482:28209554-28211806:+	THEMIS2	SE	yes	no	no	no	no	yes		NS	rs3766398	1.36374e-14	28209305	0		0.86	0.37		1.36374e-14	-0.015346	0.259615	1.00787e-08	-0.0106563	0.165588	n.s.	n.s.	n.s.	n.s.	n.s.	n.s.	0.00105276	-0.00393607	0.0531678		exonic	donor flank		none		modified protein
ENSG00000137757;SE:11:104874110-104877810:104878061-104893857:-	CASP5	SE	yes	yes	yes	yes	no	no		Pam3CSK4	rs507879	1.46295e-14	104877927	0		-0.36	-0.505		0.00377212	-0.0215462	0.0416024	1.26302e-07	-0.030628	0.142697	1.46295e-14	-0.0419412	0.263686	1.34143e-09	-0.0423161	0.177296	0.0295468	-0.00553303	0.0238143		exonic			none		modified protein
ENSG00000137757;SE:11:104865074-104865916:104865980-104866467:-	CASP5	SE	no	no	no	no	yes	no		IAV	rs612987	2.25839e-09	104835893	29081		0.06	0.41		0.000126395	0.0137103	0.0717295	7.21395e-10	0.0101765	0.188912	4.00958e-10	0.0105094	0.183154	7.76194e-07	0.00983035	0.121565	2.25839e-09	0.0304926	0.166419		none			Promoter Flanking Region		loss of function
ENSG00000104324;AF:8:98041697:98041722-98078237:98067755:98067873-98078237:+	CPQ	AF	yes	yes	yes	yes	yes	no		Pam3CSK4	rs10086925	1.47013e-14	98075765	0		0.395	0.975		1.22239e-07	-0.03047	0.1322	9.85762e-05	-0.0408547	0.0801874	1.47013e-14	-0.0632546	0.263649	7.80572e-10	-0.0570168	0.1819	0.000325496	-0.0336351	0.0636454		none			none		gain of function
ENSG00000189403;SE:13:31035670-31035776:31035825-31036675:-	HMGB1	SE	yes	yes	yes	yes	yes	yes		NS	rs4369508	1.60155e-14	31031713	3857		0.11	0		1.60155e-14	-0.150428	0.258425	1.83515e-12	-0.20668	0.239622	9.44974e-12	-0.169719	0.213582	5.83219e-13	-0.216053	0.240964	3.29527e-14	-0.183586	0.254174		none			none		modified protein
ENSG00000091073;SE:7:76121570-76126654:76126794-76129758:+	DTX2	SE	no	no	yes	no	no	no		Pam3CSK4	rs1978294	1.61299e-14	76132377	2519		-0.27	-0.245		1.59547e-16	0.050387	0.291831	4.53361e-12	0.0416558	0.232135	1.61299e-14	0.0442905	0.262953	5.09164e-13	0.04458	0.24204	6.66258e-08	0.0443981	0.138005		none			none		modified protein
ENSG00000091073;A3:7:76091153-76106260:76091153-76106431:+	DTX2	A3	yes	yes	yes	yes	yes	no		Pam3CSK4	rs882108	3.60318e-08	76006168	-84885		0.655	0.82		n.s.	n.s.	n.s.	0.0354659	-0.0251078	0.0240762	3.60318e-08	-0.0533126	0.145277	0.0410952	-0.0228626	0.0218929	n.s.	n.s.	n.s.		none			none		modified protein
ENSG00000091073;MX:7:76091153-76092862:76093026-76111825:76091153-76109738:76110094-76111825:+	DTX2	MX	yes	yes	yes	no	no	no		LPS	rs3762030	2.47159e-07	76062619	-28434		0.315	0.535		n.s.	n.s.	n.s.	2.47159e-07	0.0216866	0.136534	0.000261481	0.016799	0.0665827	2.55327e-09	0.0294608	0.171794	n.s.	n.s.	n.s.		intronic			none		modified protein
ENSG00000140403;AF:15:78556916:78557237-78562839:78558523:78558635-78562839:+	DNAJA4	AF	yes	yes	yes	yes	yes	no		R848	rs932218	1.95885e-14	78535050	-21866		0.725	0.845		1.07654e-08	0.0571778	0.152691	1.28108e-08	0.0561444	0.163438	3.54354e-09	0.0548388	0.164988	1.95885e-14	0.074186	0.267422	1.10212e-05	0.0423212	0.0937118		none			CTCF Binding Site		modified protein
ENSG00000186469;AL:14:52417483-52418605:52418736:52417483-52433277:52435099:+	GNG2	AL	no	no	no	yes	no	no		R848	rs8014746	1.98768e-14	52410961	-6422		0.235	0.395		0.0228678	-0.00840876	0.0258834	1.46982e-06	-0.0112226	0.120005	8.26976e-15	-0.0170508	0.267957	1.98768e-14	-0.0210353	0.26731	0.00284721	-0.0149483	0.0443067		none			none		modified protein
ENSG00000186469;MX:14:52344375-52379727:52379846-52417368:52344375-52406499:52406809-52417368:+	GNG2	MX	no	yes	yes	yes	no	no		R848	rs35870554	5.89781e-14	52405989	0		0.2	0.01		n.s.	n.s.	n.s.	3.84582e-06	0.123513	0.110993	1.49326e-12	0.157707	0.228181	5.89781e-14	0.186575	0.258925	n.s.	n.s.	n.s.		none			none		gain of function
ENSG00000173020;RI:11:67052318:67052454-67052546:67052659:+	ADRBK1	RI	yes	yes	yes	yes	yes	yes		NS	rs10896164	2.0444e-14	67052466	0		0.255	0.93		2.0444e-14	0.0187644	0.256615	4.75495e-09	0.0204231	0.172291	3.34021e-05	0.012946	0.0851544	0.000337125	0.0137199	0.0659312	0.0210491	0.0089606	0.0267281		intronic			none		loss of function
ENSG00000225733;AF:3:14987661-14988594:14989014:14987661-14989520:14989931:-	FGD5-AS1	AF	yes	yes	yes	yes	yes	no		Pam3CSK4	rs6791192	2.11741e-14	14988060	0		0.225	0.755		2.00255e-13	-0.0430327	0.239492	1.09438e-10	-0.0474717	0.20524	2.11741e-14	-0.0513482	0.260905	2.25694e-07	-0.0469434	0.132617	n.s.	n.s.	n.s.		none			none		no coding consequence
ENSG00000225733;A5:3:14987661-14988594:14987661-14988617:-	FGD5-AS1	A5	yes	yes	yes	yes	yes	no		LPS	rs1142981	2.40364e-07	14986435	1126		0.225	0.755		9.00009e-06	0.0317215	0.0950363	2.40364e-07	0.0447778	0.136791	9.42969e-06	0.0353297	0.096488	0.000365146	0.0363981	0.0651902	9.23787e-05	0.0431643	0.0748729		none			none		no coding consequence
ENSG00000065882;SE:4:38055959-38062241:38062279-38091553:+	TBC1D1	SE	yes	yes	yes	yes	yes	no		Pam3CSK4	rs1364953	2.20551e-14	38062233	0		0.88	0.76		2.57523e-14	0.0427444	0.254899	3.26393e-07	0.0304771	0.133972	2.20551e-14	0.04628	0.260598	3.8257e-13	0.0483238	0.244299	1.14763e-10	0.0401612	0.190769		none	donor flank	CPEB2/CPEB4/HNRNPC/HNRNPCL1/PABPC1/PABPC4/PABPN1/PTBP1/SART3/SRSF10/TIA1/U2AF2	none		modified protein
ENSG00000065882;SE:4:38051519-38054727:38054846-38055820:+	TBC1D1	SE	no	yes	yes	yes	yes	no		LPS	rs58983546	8.8257e-09	38054737	0		0.07	0.155		0.00057579	-0.00885862	0.0582657	8.8257e-09	-0.0251183	0.166776	1.72722e-07	-0.0233952	0.131744	6.38511e-06	-0.0252662	0.10248	1.72782e-05	-0.0166252	0.0897435		exonic			none		modified protein
ENSG00000065882;SE:4:38051519-38053520:38053681-38055820:+	TBC1D1	SE	no	no	yes	yes	no	no		R848	rs138682397	1.29798e-07	38033804	-17615		0.065	0.155		n.s.	n.s.	n.s.	n.s.	n.s.	n.s.	0.00069975	-0.0123853	0.0576684	1.29798e-07	-0.0232487	0.137532	n.s.	n.s.	n.s.		none			none		modified protein
ENSG00000055332;A3:2:37376400-37384051:37376166-37384051:-	EIF2AK2	A3	yes	yes	yes	yes	yes	yes		R848	rs2254958	2.21508e-14	37376291	0		0.09	0.405		6.01464e-06	-0.0309793	0.0985649	3.71991e-10	-0.0384402	0.19468	6.40155e-09	-0.0411635	0.159999	2.21508e-14	-0.0351743	0.266479	6.16093e-11	-0.0332722	0.195773		intronic			none		modified protein
ENSG00000105193;RI:19:39924305:39924401-39926298:39926348:-	RPS16	RI	yes	yes	yes	yes	yes	no		Pam3CSK4	rs484379	2.33404e-14	39925054	0		0.24	0.68		2.86036e-07	-0.0154181	0.124939	8.16475e-08	-0.0215403	0.146683	2.33404e-14	-0.0273001	0.260171	1.72543e-08	-0.0254424	0.155274	0.00480779	-0.00917465	0.0396608		none	acceptor flank		none		loss of function
ENSG00000204977;A5:13:50571352-50571803:50571267-50571803:+	TRIM13	A5	yes	yes	yes	no	no	yes		LPS	rs61960451	2.48365e-14	50525309	-45858		0.15	0.17		3.38387e-13	-0.094507	0.235504	2.48365e-14	-0.105671	0.274317	1.44551e-12	-0.0995346	0.228436	2.32102e-11	-0.095355	0.211243	7.40306e-07	-0.0721215	0.117322		none			none		modified protein
ENSG00000176155;AL:17:80059346:80059742-80085568:80069868:80071641-80085568:-	CCDC57	AL	yes	no	no	no	no	no		NS	rs9898507	3.20543e-14	80119628	-33960		0.54	0.555		3.20543e-14	0.0442148	0.253269	2.16142e-11	0.0407185	0.219047	0.00139441	0.0175775	0.0514266	3.8633e-06	0.029206	0.107055	0.000484196	0.0126884	0.0601002		none			none		modified protein
ENSG00000049449;SE:11:32122154-32124550:32124748-32124827:+	RCN1	SE	no	no	yes	yes	no	no		R848	rs223061	3.54531e-14	32124353	0		0.38	0.345		0.00023549	-0.0133163	0.066208	0.000150801	-0.0107647	0.0761126	2.09633e-13	-0.0175896	0.243442	3.54531e-14	-0.0189019	0.26286	0.0206124	-0.00872636	0.0269092		none			none		loss of function
ENSG00000153898;A3:1:85412815-85417926:85412762-85417926:-	MCOLN2	A3	no	yes	yes	no	yes	no		Pam3CSK4	rs11161512	3.71433e-14	85496484	-78458		0.075	0.195		n.s.	n.s.	n.s.	1.90873e-07	0.0223981	0.138911	3.71433e-14	0.0325962	0.25666	0.000107624	0.0145975	0.0765131	n.s.	n.s.	n.s.		none			none		gain of function
ENSG00000134851;AF:4:56265090:56265420-56277781:56269410:56269505-56277781:+	TMEM165	AF	yes	yes	yes	yes	yes	no		Pam3CSK4	rs80051488	3.83983e-14	56274673	0		0.2	0.005		1.48763e-06	-0.099283	0.110729	9.84712e-11	-0.144078	0.206145	3.83983e-14	-0.151563	0.256408	3.01626e-09	-0.13429	0.170364	0.000387103	-0.0940714	0.0620981		none			none		loss of function
ENSG00000167543;A3:17:27898737-27898850:27898737-27898875:+	TP53I13	A3	yes	no	no	no	no	no		NS	rs3115097	4.01992e-14	27907313	8338		0.43	0.36		4.01992e-14	0.031566	0.251579	0.000167195	0.0160645	0.0751225	2.73766e-06	0.0210915	0.107491	0.0018745	0.0211473	0.0500126	n.s.	n.s.	n.s.		none		HNRNPK/HNRNPL/SFPQ	CTCF Binding Site		loss of function
ENSG00000100023;A3:22:22049785-22051036:22049785-22051174:+	PPIL2	A3	yes	yes	yes	no	no	no		NS	rs12484060	4.73779e-14	22049783	0		0.4	0.305		4.73779e-14	0.061561	0.250351	6.73826e-11	0.0632642	0.209391	7.17577e-14	0.064211	0.251656	1.46563e-06	0.0426644	0.115838	0.00291087	0.0324445	0.0441102		exonic deleterious	acceptor site		none		modified protein
ENSG00000100023;AL:22:22049785-22050156:22050349:22049785-22051174:22052201:+	PPIL2	AL	yes	yes	yes	no	no	no		NS	rs58674696	7.606e-09	22056310	4109		-0.435	-0.375		7.606e-09	-0.0241753	0.155588	0.00019159	-0.0169356	0.0738153	1.05951e-05	-0.0194904	0.095447	n.s.	n.s.	n.s.	2.80434e-06	-0.0282773	0.105729		none			none		modified protein
ENSG00000196730;SE:9:90220090-90252858:90252996-90254269:+	DAPK1	SE	no	no	no	yes	no	yes		R848	rs888335	4.8943e-14	90179761	-40229		0.08	0.215		0.000469134	0.00480872	0.0600858	0.00092083	0.00664085	0.0587236	1.07232e-07	0.0108006	0.135878	4.8943e-14	0.0273015	0.260369	7.85859e-07	0.0141261	0.116805		none			Promoter Flanking Region		gain of function
ENSG00000196730;AL:9:90273042-90282693:90282962:90273042-90283512:90283863:+	DAPK1	AL	no	no	no	no	yes	yes		IAV	rs2008677	6.02427e-08	90148821	-124121		0.195	0.32		n.s.	n.s.	n.s.	n.s.	n.s.	n.s.	0.0368096	-0.00482251	0.0222793	0.00416034	-0.0100425	0.0426423	6.02427e-08	-0.0159062	0.138861		none			none		gain of function
ENSG00000204305;MX:6:32149016-32149128:32149254-32150024:32149016-32149301:32149409-32150024:-	AGER	MX	yes	no	no	no	yes	yes		IAV	rs2071288	5.24679e-14	32149260	0		0.09	0.015		1.23204e-10	0.0905105	0.189329	4.5288e-07	0.0861878	0.130946	2.33784e-05	0.0725603	0.0883593	0.00686536	0.0476096	0.0380349	5.24679e-14	0.0889489	0.250685		intronic deleterious	donor flank	ENOX1	none		modified protein
ENSG00000214078;RI:20:34213966:34214303-34214489:34214725:-	CPNE1	RI	yes	yes	yes	yes	yes	no		NS	rs6060524	5.5461e-14	34221155	-6430		0.095	0.06		5.5461e-14	0.0682186	0.249171	1.32864e-10	0.063084	0.203574	2.87799e-08	0.0489672	0.147204	2.41751e-07	0.0516248	0.132005	9.22994e-08	0.038177	0.135227		none		HNRNPA1/HNRNPA1L2/HNRNPA2B1	none		loss of function
ENSG00000214078;A3:20:34214748-34215202:34214725-34215202:-	CPNE1	A3	yes	yes	yes	yes	yes	no		Pam3CSK4	rs6058303	1.97005e-11	34290281	-74979		0.105	0.06		1.92151e-10	0.055407	0.18575	1.88883e-08	0.0524166	0.159949	1.97005e-11	0.0618464	0.207699	6.40953e-07	0.0455306	0.123285	9.13424e-10	0.0522201	0.173883		none		SNRPA	none		loss of function
ENSG00000214078;RI:20:34220085:34220156-34220233:34220307:-	CPNE1	RI	yes	yes	yes	yes	no	no		LPS	rs113522583	2.02672e-08	34212327	7758		0.09	0.06		2.20751e-07	0.0263816	0.127157	2.02672e-08	0.032188	0.159314	0.00962903	0.015714	0.0340506	0.0406645	0.0123005	0.0219856	0.00143124	0.0116212	0.0504289		none			none		loss of function
ENSG00000197217;A3:8:23292194-23292905:23291991-23292905:-	ENTPD4	A3	yes	yes	yes	yes	yes	no		R848	rs4872133	5.72337e-14	23282204	9687		0.51	0.285		3.16499e-10	-0.0498339	0.181713	2.76307e-07	-0.0437642	0.135508	9.10998e-12	-0.0536852	0.213875	5.72337e-14	-0.059229	0.259157	7.43287e-06	-0.0406534	0.0971803		none			none		loss of function
ENSG00000168724;A3:5:34945130-34945827:34945130-34945866:+	DNAJC21	A3	yes	yes	yes	yes	no	no		NS	rs6864535	5.83478e-14	34945653	0		0.44	0.41		5.83478e-14	0.033193	0.248791	4.23346e-06	0.0220984	0.11009	2.23121e-08	0.0233878	0.149382	0.000260694	0.0176867	0.0683164	n.s.	n.s.	n.s.		intronic			none		modified protein
ENSG00000112977;AL:5:10683208:10683683-10748287:10733884:10734380-10748287:-	DAP	AL	yes	yes	yes	yes	yes	no		LPS	rs1080440	6.1518e-14	10740422	0		0.605	0.25		1.07585e-09	-0.0456052	0.171743	6.1518e-14	-0.0682158	0.267128	2.81696e-13	-0.0584804	0.241163	5.47281e-09	-0.0596193	0.165235	0.0300054	-0.023094	0.0236827		none			none		gain of function
ENSG00000131370;SE:3:15311384-15313108:15313178-15314623:-	SH3BP5	SE	yes	yes	yes	yes	yes	no		Pam3CSK4	rs1287469	6.31406e-14	15312276	0		0.545	0.425		1.20017e-09	-0.0660601	0.170847	9.90091e-09	-0.0739492	0.165747	6.31406e-14	-0.0838247	0.25263	1.54178e-07	-0.0721007	0.136005	2.13202e-08	-0.0848035	0.147659		none			Promoter Flanking Region		modified protein
ENSG00000131370;SE:3:15311384-15314623:15314912-15345610:-	SH3BP5	SE	yes	yes	yes	yes	yes	no		Pam3CSK4	rs11921297	2.17403e-12	15314937	0		0.15	0		1.10092e-10	-0.0271556	0.190233	3.73036e-10	-0.0321446	0.194656	2.17403e-12	-0.0359062	0.22523	1.68777e-07	-0.0307671	0.135202	5.47002e-08	-0.0465308	0.139682		none	branchpoint		none		modified protein
ENSG00000131370;SE:3:15311384-15314623:15314912-15317175:-	SH3BP5	SE	no	yes	yes	no	no	no		Pam3CSK4	rs11921297	9.88277e-08	15314937	0		0.15	0		0.00165122	-0.0614601	0.048912	0.0109682	-0.0573291	0.0350293	9.88277e-08	-0.0974453	0.136584	0.000632921	-0.0673486	0.0600846	3.94834e-05	-0.0833871	0.0824262		none	branchpoint		none		modified protein
ENSG00000158062;AF:1:26633195-26633347:26633480:26633195-26644538:26644854:-	UBXN11	AF	yes	yes	yes	yes	yes	no		IAV	rs11247914	6.7344e-14	26648838	-3984		0.155	0.185		2.15875e-12	-0.0833931	0.221261	3.88876e-09	-0.0856111	0.174077	6.3465e-07	-0.0702525	0.120382	5.26368e-09	-0.0820111	0.165571	6.7344e-14	-0.0929548	0.248807		intronic			none		modified protein
ENSG00000158062;SE:1:26629409-26629534:26629658-26633083:-	UBXN11	SE	yes	yes	yes	yes	yes	no		IAV	rs6679251	3.55996e-11	26637111	-3928		0.66	0.775		9.0494e-07	-0.0276416	0.11503	4.76335e-06	-0.0388505	0.10898	2.28075e-07	-0.0356735	0.129327	3.57953e-06	-0.0340549	0.107748	3.55996e-11	-0.0363784	0.200162		none			none		modified protein
ENSG00000158062;AF:1:26629409-26629534:26629658:26629409-26632779:26633067:-	UBXN11	AF	yes	yes	no	yes	yes	no		IAV	rs4471263	2.52289e-08	26622700	6609		0.685	0.775		0.00174005	0.0189704	0.0484474	0.00035587	0.0401347	0.0678667	0.000405493	0.0409634	0.0626102	0.0400459	0.0260227	0.0221205	2.52289e-08	0.0594818	0.146238		none		RBM4	none		modified protein
ENSG00000158062;SE:1:26624553-26627417:26627515-26628185:-	UBXN11	SE	yes	yes	yes	yes	yes	no		NS	rs75517917	1.27568e-07	26612926	11527		0.04	0.185		1.27568e-07	-0.0521076	0.131837	n.s.	n.s.	n.s.	0.000736742	-0.0484432	0.0572018	0.00566092	-0.0419117	0.0398065	0.0412282	-0.0244428	0.0209835		none			Promoter Flanking Region		modified protein
ENSG00000087302;SE:14:52468584-52470912:52470960-52471080:+	C14orf166	SE	no	yes	no	yes	yes	no		LPS	rs1151574	7.26895e-14	52470889	0		0.295	0.18		3.75774e-23	-0.0260273	0.392446	7.26895e-14	-0.0255644	0.265799	1.65112e-12	-0.0212662	0.227393	8.61528e-12	-0.0204578	0.219342	5.88101e-06	-0.0181375	0.0992386		intronic		CPEB2/CPEB4/RBM46	none		modified protein
ENSG00000105856;A5:7:106809630-106820324:106809472-106820324:+	HBP1	A5	yes	yes	yes	yes	yes	no		NS	rs4730221	8.34481e-14	106809649	0		0.415	0.495		8.34481e-14	-0.0445908	0.246104	3.86592e-06	-0.0332294	0.110944	2.72472e-10	-0.0441597	0.186338	2.87019e-07	-0.0429813	0.130475	0.000444164	-0.0268276	0.0608706		none		DAZAP1/HNRNPA1/HNRNPA1L2/HNRNPA2B1	Promoter		modified protein
ENSG00000163219;A3:2:69040551-69043286:69040551-69043421:+	ARHGAP25	A3	no	yes	yes	yes	yes	no		LPS	rs6546440	8.93097e-14	69042613	0		-0.4	-0.45		3.93661e-18	0.019763	0.31762	8.93097e-14	0.0248516	0.264155	1.9018e-09	0.0222374	0.170212	6.14633e-05	0.012191	0.081691	2.99996e-13	0.018418	0.237471		none			none		modified protein
ENSG00000182473;SE:17:74085401-74087224:74087316-74090495:-	EXOC7	SE	yes	yes	yes	yes	yes	no		Pam3CSK4	rs2666011	1.04476e-13	74095893	-5298		0.33	0.585		1.07153e-12	-0.0457639	0.226673	1.78946e-09	-0.0498784	0.180941	1.04476e-13	-0.0597067	0.248787	8.08129e-07	-0.0445782	0.121203	2.08517e-06	-0.0388694	0.108317		none			none		modified protein
ENSG00000100445;A5:14:24910132-24910215:24910132-24910884:-	SDR39U1	A5	yes	yes	yes	no	no	no		LPS	rs118119904	1.06008e-13	24920617	-9633		0.445	0.89		3.99446e-11	-0.0192053	0.198339	1.06008e-13	-0.0208458	0.262784	4.02153e-13	-0.0189589	0.23841	1.01269e-14	-0.0186379	0.272464	3.71918e-06	-0.0104444	0.103258		none			CTCF Binding Site		modified protein
ENSG00000100445;A5:14:24911001-24911304:24911001-24911384:-	SDR39U1	A5	yes	yes	yes	no	no	no		NS	rs8008309	1.95709e-12	24921135	-9651		0.495	0.095		1.95709e-12	0.0892781	0.222021	8.02013e-07	0.074376	0.125647	1.68835e-08	0.0854292	0.151762	0.00119194	0.0552352	0.05421	0.000682981	0.0554179	0.0570294		none			none		loss of function
ENSG00000100445;AL:14:24909992:24910132-24911384:24910498:24911001-24911384:-	SDR39U1	AL	yes	yes	yes	no	no	no		NS	rs11625820	2.09288e-08	24910974	0		0.565	0.12		2.09288e-08	-0.0244026	0.147123	2.57734e-05	-0.0176885	0.0929961	0.000317683	-0.0143	0.0648202	9.67577e-05	-0.0167466	0.0774977	0.0379831	-0.0108641	0.0216768		exonic	donor flank		none		gain of function
ENSG00000100445;SE:14:24911001-24911384:24911466-24911552:-	SDR39U1	SE	yes	yes	yes	no	no	no		NS	rs74905464	5.21631e-08	24920713	-9061		0.495	0.905		5.21631e-08	0.0566673	0.139427	0.00130512	0.0379166	0.0553701	0.000307572	0.0412544	0.065113	0.00533687	0.0337617	0.0403486	n.s.	n.s.	n.s.		none			none		modified protein
ENSG00000204482;A3:6:31555095-31556295:31555095-31556340:+	LST1	A3	yes	yes	yes	yes	yes	yes		NS	rs2256974	1.07068e-13	31555392	0		0.435	0.195		1.07068e-13	-0.0344104	0.244227	1.87559e-07	-0.0290193	0.139072	2.90837e-05	-0.0252716	0.0863986	0.00010378	-0.0231339	0.0768495	8.90604e-11	-0.0333022	0.192812		intronic deleterious	branchpoint	DAZAP1/MSI1/PCBP1/QKI	Promoter		modified protein
ENSG00000204482;SE:6:31555510-31555721:31555743-31556340:+	LST1	SE	yes	yes	yes	yes	yes	yes		IAV	rs2256974	5.42638e-12	31555392	-18		0.435	0.195		5.60264e-07	0.0192493	0.119165	1.83373e-05	0.0223891	0.0962321	0.000539257	0.0195252	0.0600281	3.28363e-05	0.0257781	0.0874709	5.42638e-12	0.026507	0.21505		intronic deleterious	branchpoint	DAZAP1/MSI1/PCBP1/QKI	Promoter		modified protein
ENSG00000204482;SE:6:31555095-31555721:31555743-31556295:+	LST1	SE	yes	yes	yes	yes	yes	yes		R848	rs3135041	5.76502e-12	31555657	0		0.19	0.31		2.97308e-08	-0.0295349	0.144172	6.98579e-08	-0.0363938	0.148105	3.53896e-10	-0.0425815	0.184184	5.76502e-12	-0.0472524	0.222603	2.9095e-09	-0.0308257	0.16432		intronic deleterious	branchpoint		Promoter		modified protein
ENSG00000204482;A3:6:31555095-31555593:31555095-31555721:+	LST1	A3	yes	yes	yes	yes	yes	yes		NS	rs2256974	4.2918e-09	31555392	0		0.435	0.195		4.2918e-09	-0.0577163	0.160342	0.0257854	-0.0274142	0.0270179	0.0018103	-0.0368765	0.0490665	0.000648581	-0.0492193	0.0598577	0.00100858	-0.0358689	0.0535503		intronic deleterious	branchpoint	DAZAP1/MSI1/PCBP1/QKI	Promoter		loss of function
ENSG00000204482;SE:6:31555095-31555593:31555743-31556295:+	LST1	SE	yes	yes	yes	yes	yes	yes		IAV	rs3135041	7.57298e-09	31555657	0		0.19	0.31		7.59225e-06	-0.0134419	0.0965266	3.31829e-05	-0.0177637	0.0905899	6.50474e-08	-0.0217311	0.140197	5.10724e-05	-0.0171514	0.0834002	7.57298e-09	-0.0182352	0.156352		intronic deleterious	branchpoint		Promoter		loss of function
ENSG00000204482;RI:6:31554977:31555095-31556295:31556686:+	LST1	RI	yes	yes	yes	yes	yes	yes		R848	rs3135041	1.05237e-07	31555657	0		0.19	0.31		0.0397507	-0.00646587	0.0211852	n.s.	n.s.	n.s.	n.s.	n.s.	n.s.	1.05237e-07	-0.0145265	0.13939	5.52426e-05	-0.0131386	0.0794448		intronic deleterious	branchpoint		Promoter		loss of function
ENSG00000204482;SE:6:31555510-31555721:31555743-31556274:+	LST1	SE	yes	yes	yes	yes	yes	yes		NS	rs2071596	1.44391e-07	31506691	-48719		0.315	0.18		1.44391e-07	-0.0440024	0.130782	0.00233086	-0.0337809	0.0498002	n.s.	n.s.	n.s.	0.00193749	-0.0329084	0.0497064	n.s.	n.s.	n.s.		intronic		DAZAP1/HNRNPA1/HNRNPA1L2/HNRNPA2B1	none		modified protein
ENSG00000149591;SE:11:117070148-117070349:117070545-117073718:+	TAGLN	SE	no	no	no	no	yes	no		IAV	rs7107152	1.10366e-13	117056080	-13968		0.365	0.745		2.26917e-09	0.0554904	0.16561	0.000250339	0.0334448	0.071247	5.19107e-07	0.0466267	0.122144	4.59754e-06	0.0457138	0.105472	1.10366e-13	0.0571549	0.245076		none		RBM41	none		modified protein
ENSG00000147439;SE:8:22494475-22502268:22502316-22526557:-	BIN3	SE	yes	yes	no	yes	no	no		LPS	rs11550509	1.12963e-13	22526559	0		0	0.335		4.13324e-10	-0.0156963	0.179547	1.12963e-13	-0.0222214	0.262275	9.62127e-14	-0.0251532	0.249417	3.40915e-12	-0.021165	0.226849	9.01196e-07	-0.0306139	0.115617		none			Promoter		gain of function
ENSG00000147439;AL:8:22481743:22481876-22487477:22482560:22482925-22487477:-	BIN3	AL	no	no	no	yes	no	no		R848	rs4872527	4.43583e-12	22496048	-8471		0.055	0.275		3.40693e-07	-0.0312166	0.12344	0.000157455	-0.0246193	0.0756983	7.24146e-06	-0.0276491	0.0988442	4.43583e-12	-0.0456013	0.224724	0.000174693	-0.0310676	0.0691972		none		SFPQ	none		modified protein
ENSG00000164949;A5:8:95272740-95274318:95272740-95274433:-	GEM	A5	no	yes	no	no	no	yes		LPS	rs2250208	1.34623e-13	95274357	0		0.315	0.61		1.37849e-13	0.080532	0.242319	1.34623e-13	0.0786787	0.260868	1.64406e-15	0.0877344	0.279925	2.05737e-11	0.0753248	0.212232	4.80196e-09	0.0594359	0.160154		none		PABPC4/PABPN1/PTBP1/U2AF2/ZNF638	Promoter		modified protein
ENSG00000140961;AL:16:83986975-83987718:83988153:83986975-83991245:83991255:+	OSGIN1	AL	yes	yes	yes	yes	yes	no		Pam3CSK4	rs907032	1.37533e-13	83987718	0		0.395	0.625		0.000399271	0.0126128	0.0615185	1.55103e-10	0.0259389	0.202243	1.37533e-13	0.0293084	0.246681	5.50204e-08	0.0214821	0.145115	n.s.	n.s.	n.s.		none	branchpoint		CTCF Binding Site		gain of function
ENSG00000140678;SE:16:31383991-31384570:31384711-31388120:+	ITGAX	SE	yes	yes	yes	yes	yes	no		Pam3CSK4	rs2070896	1.43003e-13	31384554	0		0.725	0.64		5.18381e-07	0.00724401	0.119834	3.96765e-13	0.00925824	0.252145	1.43003e-13	0.00876558	0.246382	6.85387e-08	0.0071786	0.143179	0.00140652	0.00542328	0.0505842		intronic	branchpoint	PTBP1/RBM5/SRSF2	none		gain of function
ENSG00000140678;RI:16:31371631:31371784-31372384:31372534:+	ITGAX	RI	yes	yes	yes	yes	yes	no		R848	rs11574639	8.62176e-13	31372081	0		0.095	0.33		0.00042379	-0.0170581	0.060989	3.15838e-05	-0.020221	0.0910605	3.25121e-08	-0.0224177	0.146159	8.62176e-13	-0.0402064	0.23786	2.06942e-09	-0.045464	0.167142		intronic	donor site		none		loss of function
ENSG00000140678;SE:16:31374695-31381302:31381419-31382405:+	ITGAX	SE	yes	yes	yes	yes	yes	no		R848	rs7193943	1.1928e-07	31271063	-103532		0.25	0.335		0.000609931	-0.00693883	0.0577539	0.000418218	-0.00802025	0.0663146	0.000139145	-0.00867101	0.0722892	1.1928e-07	-0.0147533	0.138281	0.000682779	-0.00795454	0.0570321		none			none		loss of function
ENSG00000064666;SE:19:1032695-1036129:1036245-1036415:+	CNN2	SE	yes	yes	yes	no	no	no		NS	rs930232	1.49067e-13	1036018	0		0.4	0.495		1.49067e-13	-0.0209997	0.241728	1.70308e-06	-0.0139995	0.118629	3.11372e-06	-0.0123779	0.10635	0.0278998	-0.00520294	0.0253237	0.000601397	-0.0198687	0.0581651		intronic		FUS/PPRC1/RBM4/RBM8A/ZC3H10	CTCF Binding Site		modified protein
ENSG00000117226;A5:1:89479962-89480088:89479962-89480230:-	GBP3	A5	no	yes	no	yes	yes	no		R848	rs12146148	1.52306e-13	89471892	7970		0.045	0.275		0.00263279	0.0290556	0.0447798	7.48294e-12	0.0501715	0.227958	3.35648e-05	0.0319087	0.0851108	1.52306e-13	0.0369355	0.251537	1.09178e-09	0.0289706	0.172417		none			none		loss of function
ENSG00000117226;RI:1:89478868:89479110-89479766:89479962:-	GBP3	RI	no	yes	no	no	no	no		LPS	rs3795543	5.75022e-13	89479758	0		0.365	0.25		5.69009e-06	-0.0326724	0.0990498	5.75022e-13	-0.0256034	0.249129	5.49662e-11	-0.0305728	0.199416	3.62067e-11	-0.017652	0.207584	6.4321e-11	-0.008778	0.195427		intronic	acceptor flank	ANKHD1/SRSF10	none		loss of function
ENSG00000105393;A3:19:17378336-17379565:17378336-17379603:+	BABAM1	A3	yes	yes	yes	no	yes	no		NS	rs12980812	1.58463e-13	17377558	-678		0.325	0.22		1.58463e-13	0.0626897	0.241265	1.84922e-06	0.054149	0.117859	1.57646e-05	0.0493459	0.091892	0.00203768	0.0407808	0.0492394	0.000516964	0.0447845	0.0595156		none			none		modified protein
ENSG00000197535;SE:15:52628753-52630007:52630081-52632393:-	MYO5A	SE	yes	yes	yes	no	no	no		NS	rs876548	1.60616e-13	52603087	25566		0.195	0		1.60616e-13	-0.118619	0.241163	2.07538e-09	-0.126607	0.179634	2.14683e-09	-0.110716	0.169197	0.000125183	-0.0915385	0.0751143	0.000911189	-0.0779262	0.0544564		none			none		modified protein
ENSG00000197535;SE:15:52632591-52635314:52635394-52638558:-	MYO5A	SE	yes	yes	yes	no	no	no		NS	rs117763590	1.03993e-08	51828175	804316		0.005	0.1		1.03993e-08	-0.119547	0.152979	2.39991e-05	-0.0939103	0.0936747	1.0618e-05	-0.100157	0.0954277	0.000184139	-0.0925651	0.0715397	n.s.	n.s.	n.s.		intronic		PABPC4/PABPN1/PTBP1	none		modified protein
ENSG00000136869;SE:9:120466843-120470477:120470596-120470841:+	TLR4	SE	yes	yes	yes	yes	yes	yes		NS	rs10983754	1.63853e-13	120458607	-8136		0.165	0.065		1.63853e-13	0.0480486	0.241012	1.60904e-08	0.0487128	0.161391	5.27683e-10	0.053344	0.180883	2.30003e-11	0.0541886	0.211317	9.58661e-11	0.0536662	0.192219		none			none		modified protein
ENSG00000235505;A3:11:104778345-104779562:104777843-104779562:-	RP11-693N9.2	A3	no	no	no	no	yes	no		IAV	rs10895744	1.65493e-13	104780744	-1082		0.335	0.205		n.s.	n.s.	n.s.	n.s.	n.s.	n.s.	0.0199136	-0.00431645	0.0276233	n.s.	n.s.	n.s.	1.65493e-13	0.0788608	0.242003		none		FXR2/RBM45	none		no coding consequence
ENSG00000235505;SE:11:104776284-104777177:104778345-104779562:-	RP11-693N9.2	SE	no	no	no	no	yes	no		IAV	rs11226547	1.79857e-09	104772139	4045		0.185	0.205		n.s.	n.s.	n.s.	n.s.	n.s.	n.s.	n.s.	n.s.	n.s.	0.00501158	-0.0485193	0.0409273	1.79857e-09	-0.0550831	0.168302		none			none		no coding consequence
ENSG00000136250;SE:7:36726399-36729702:36729785-36763627:-	AOAH	SE	yes	yes	yes	yes	yes	no		LPS	rs11427708	1.67377e-13	36729822	0		-0.105	-0.29		3.92256e-08	-0.0256524	0.141835	1.67377e-13	-0.0571293	0.259118	4.01538e-10	-0.0508354	0.183142	3.13234e-10	-0.058897	0.189613	1.48388e-05	-0.0209993	0.0910878		none	branchpoint	CPEB2/HNRNPC/HNRNPCL1/HuR/PABPC1/PABPC4/RALY/SART3/SRSF9/TIA1/U2AF2	none		loss of function
ENSG00000240065;AF:6:32811913:32812051-32823915:32821938:32822066-32823915:+	PSMB9	AF	yes	yes	yes	yes	yes	no		R848	rs1351383	1.80151e-13	32822269	0		0.525	0.615		4.97588e-10	0.0558992	0.178039	5.94962e-08	0.0485063	0.149566	3.85757e-10	0.0566427	0.183473	1.80151e-13	0.0582641	0.250222	1.36258e-06	0.029515	0.112024		none		HNRPLL	Promoter		modified protein
ENSG00000152465;RI:10:15175052:15175143-15175244:15175362:-	NMT2	RI	no	yes	yes	no	no	no		Pam3CSK4	rs10906843	1.87952e-13	15205723	-30361		0.435	0.9		8.82118e-08	-0.0150337	0.134975	2.98228e-08	-0.0194237	0.155828	1.87952e-13	-0.0278188	0.244282	4.25082e-07	-0.0247497	0.126966	0.00389486	0.0107602	0.0415259		none			CTCF Binding Site		modified protein
ENSG00000152465;AL:10:15148372:15148697-15151701:15150293:15151214-15151701:-	NMT2	AL	yes	yes	yes	no	no	no		NS	rs7901643	1.22141e-10	15148579	0		0.47	0.025		1.22141e-10	-0.0390621	0.189399	7.64869e-07	-0.0337868	0.126088	2.54991e-08	-0.0367994	0.14824	2.95023e-08	-0.0436392	0.150587	0.000401908	-0.0387692	0.0617631		none			CTCF Binding Site		loss of function
ENSG00000152465;AL:10:15144583:15145682-15151701:15150293:15151214-15151701:-	NMT2	AL	yes	no	no	no	no	no		NS	rs10906843	2.18021e-10	15205723	-53922		0.435	0.9		2.18021e-10	-0.037978	0.18473	8.86999e-16	-0.0544559	0.300157	3.45475e-14	-0.0570451	0.257208	1.16256e-21	-0.0961847	0.38493	5.46457e-08	-0.0604276	0.13969		none			CTCF Binding Site		loss of function
ENSG00000136147;SE:13:50098352-50099909:50100073-50100523:+	PHF11	SE	yes	yes	yes	yes	yes	no		Pam3CSK4	rs7338494	2.21865e-13	50099188	0		0.55	0.355		1.39702e-06	0.0101307	0.111273	2.91602e-07	0.0120231	0.135011	2.21865e-13	0.0166817	0.243005	2.8058e-12	0.0144506	0.228418	6.05938e-07	0.00926984	0.119056		none		RBM6	none		loss of function
ENSG00000065621;SE:10:106037874-106039128:106039229-106057336:+	GSTO2	SE	no	no	no	no	yes	no		IAV	rs6584592	2.26126e-13	106039780	0		0.455	0.385		n.s.	n.s.	n.s.	n.s.	n.s.	n.s.	n.s.	n.s.	n.s.	n.s.	n.s.	n.s.	2.26126e-13	0.0405263	0.239628		none			none		modified protein
ENSG00000136682;SE:2:114195599-114196597:114196694-114198928:+	CBWD2	SE	yes	no	yes	yes	yes	no		R848	rs144477826	2.36763e-13	114200806	1778		-0.41	-0.215		1.07621e-08	-0.0174067	0.152693	8.54691e-08	-0.0187444	0.146266	4.51496e-05	-0.0149591	0.0824434	2.36763e-13	-0.0253907	0.248078	3.77741e-11	-0.028827	0.199688		none			none		modified protein
ENSG00000002919;SE:17:46185200-46188070:46188129-46189393:+	SNX11	SE	yes	yes	yes	yes	no	no		NS	rs7218700	2.42051e-13	46201916	12423		0.475	0.235		2.42051e-13	-0.0910257	0.238053	1.07264e-06	-0.0644707	0.122942	4.90237e-06	-0.0596513	0.102318	2.25815e-05	-0.063651	0.0909144	0.00229064	-0.0419901	0.0462406		none			none		modified protein
ENSG00000257621;SE:14:58752474-58755436:58755531-58758353:-	RP11-349A22.5	SE	yes	yes	yes	yes	yes	no		NS	rs7153897	2.66091e-13	58762197	-3744		0.22	0.23		2.66091e-13	0.0982743	0.237333	2.07989e-05	0.0779071	0.0950354	1.77958e-12	0.117838	0.226804	0.000543182	0.0565843	0.061504	0.00303763	0.044533	0.0437316		none			none		no coding consequence
ENSG00000082996;AF:3:149531015:149531140-149563798:149531624:149532118-149563798:+	RNF13	AF	no	yes	yes	yes	no	no		Pam3CSK4	rs16862273	2.91869e-13	149569116	5218		0.92	0.975		1.39907e-14	0.0213839	0.259426	4.26626e-09	0.0204786	0.173255	2.91869e-13	0.0259458	0.240889	1.43434e-10	0.0299177	0.19616	1.73007e-12	0.0197014	0.223974		none			none		modified protein
ENSG00000082996;SE:3:149531140-149531712:149531813-149563798:+	RNF13	SE	yes	yes	yes	yes	yes	no		R848	rs138057682	1.56108e-11	149531039	-1		-0.15	0		8.22343e-11	-0.0356823	0.192573	9.94994e-07	-0.0308235	0.123642	1.82464e-10	-0.0402268	0.189632	1.56108e-11	-0.0523143	0.214493	5.56169e-09	-0.029096	0.15893		none		BRUNOL6/ESRP2	Promoter		modified protein
ENSG00000147454;AL:8:23386725-23389198:23389438:23386725-23423621:23426478:+	SLC25A37	AL	yes	yes	yes	yes	yes	no		R848	rs7844887	3.03285e-13	23402482	0		0.46	0.745		0.00123169	-0.0130462	0.0515123	5.90123e-07	-0.0196409	0.128495	4.14934e-13	-0.0273273	0.238167	3.03285e-13	-0.0361185	0.24613	7.48027e-07	-0.0501354	0.117232		none		HNRNPA2B1/HNRNPH2/PCBP1/PCBP2/RBM5/SRSF10	Enhancer		gain of function
ENSG00000163913;SE:3:129211037-129214289:129214450-129218745:+	IFT122	SE	yes	no	no	no	no	no		NS	rs147411001	3.15595e-13	129235150	16305		-0.245	-0.03		3.15595e-13	0.0592878	0.236035	4.52856e-14	0.0997072	0.269564	4.94437e-19	0.110917	0.337238	8.96272e-11	0.0863472	0.200079	1.41241e-11	0.0865032	0.207511		none			none		gain of function
ENSG00000163913;AL:3:129221725-129222821:129222876:129221725-129223162:129223264:+	IFT122	AL	yes	no	no	no	no	no		NS	rs56742126	3.45026e-09	129171219	-50406		0.27	0.035		3.45026e-09	0.061298	0.162149	9.56961e-12	0.0685667	0.2259	1.46659e-09	0.0599506	0.172384	n.s.	n.s.	n.s.	0.048718	-0.0160703	0.0195794		none			none		gain of function
ENSG00000151689;MX:2:191208687-191213614:191213757-191224765:191208687-191224372:191224424-191224765:+	INPP1	MX	yes	yes	yes	yes	no	no		LPS	rs2015744	3.22359e-13	191218917	0		0.68	0.335		5.82831e-08	-0.0635713	0.138488	3.22359e-13	-0.0865701	0.253829	5.2794e-10	-0.0672525	0.180879	1.89627e-09	-0.0754195	0.174341	0.00535522	-0.0317996	0.0387071		none		KHDRBS1/KHDRBS2	Promoter Flanking Region		modified protein
ENSG00000196576;RI:22:50719789:50719928-50719995:50720171:-	PLXNB2	RI	yes	yes	yes	yes	yes	no		NS	rs111925803	3.45095e-13	50719976	0		0.005	0.295		3.45095e-13	0.0203922	0.235354	6.3555e-09	0.0206435	0.169708	1.92679e-10	0.0243381	0.189185	8.58927e-09	0.0282919	0.161337	8.76313e-06	0.0165701	0.0957315		intronic		PPRC1/RBM4	none		loss of function
ENSG00000196576;AF:22:50733207-50739776:50739891:50733207-50745982:50746056:-	PLXNB2	AF	yes	yes	no	no	yes	no		LPS	rs62241245	8.54348e-13	50789056	-43000		0.99	0.83		3.67529e-05	0.127164	0.0826588	8.54348e-13	0.234775	0.245898	3.51441e-06	0.127951	0.105276	0.00140924	0.0892821	0.0526568	1.05177e-11	0.196112	0.209841		none			none		modified protein
ENSG00000109861;A3:11:88059611-88061280:88059567-88061280:-	CTSC	A3	yes	yes	yes	yes	yes	yes		Pam3CSK4	rs149377250	3.48036e-13	88097839	-36459		-0.585	-0.34		0.00127555	0.0150879	0.0512018	2.03872e-09	0.0335875	0.179791	3.48036e-13	0.0396068	0.239529	0.000195465	0.0150322	0.0709865	n.s.	n.s.	n.s.		none			none		modified protein
ENSG00000232956;MX:7:45023645-45023956:45024025-45026124:45023645-45025620:45025696-45026124:-	SNHG15	MX	yes	yes	yes	yes	yes	no		IAV	rs10228004	3.89048e-13	45025696	0		0.27	0.02		5.78881e-12	0.072424	0.21358	3.98979e-11	0.0550909	0.213855	3.76373e-12	0.0504582	0.220898	3.08308e-12	0.0505089	0.22766	3.89048e-13	0.0899767	0.235483		none	acceptor flank	DAZAP1/MSI1	Promoter		no coding consequence
ENSG00000232956;A5:7:45024025-45025481:45024025-45025620:-	SNHG15	A5	yes	yes	yes	yes	yes	no		Pam3CSK4	rs6964406	7.19178e-10	45024413	0		0.29	0.595		0.00164046	0.0230067	0.0489699	4.7109e-09	0.0345702	0.172374	7.19178e-10	0.0320232	0.178317	2.92614e-08	0.0271222	0.150659	0.000173718	0.0309965	0.069247		none			Promoter		no coding consequence
ENSG00000093167;AF:3:37216096-37217309:37217548:37216096-37217551:37217828:-	LRRFIP2	AF	yes	yes	yes	yes	yes	no		R848	rs7628444	4.6251e-13	37263592	-45764		-0.305	-0.5		7.0427e-10	0.0545761	0.175207	3.60983e-12	0.0607467	0.234028	1.40428e-09	0.054864	0.172747	4.6251e-13	0.068833	0.2428	5.58068e-07	0.051771	0.119768		none			Promoter Flanking Region		modified protein
ENSG00000091106;AF:2:32481962-32489807:32489949:32481962-32490656:32490801:-	NLRC4	AF	yes	no	no	no	no	yes		NS	rs385076	5.0353e-13	32489851	0		0.3	0.315		5.0353e-13	0.0473566	0.232469	n.s.	n.s.	n.s.	n.s.	n.s.	n.s.	n.s.	n.s.	n.s.	n.s.	n.s.	n.s.		none		BRUNOL4/BRUNOL5/IGF2BP2/IGF2BP3/PABPC1/PABPC3/PABPC4/SART3	Promoter		modified protein
ENSG00000101460;RI:20:33147540:33147709-33147976:33148149:+	MAP1LC3A	RI	no	yes	yes	no	no	no		Pam3CSK4	rs6120675	5.09718e-13	33138870	-8670		0.285	0.46		0.0234015	-0.012359	0.0256857	2.33197e-12	-0.0319203	0.237645	5.09718e-13	-0.0338383	0.236571	2.52861e-08	-0.0347322	0.151937	0.030495	-0.0138496	0.0235445		none			none		modified protein
ENSG00000123643;SE:5:150827374-150831904:150832052-150838349:+	SLC36A1	SE	yes	yes	yes	yes	no	no		NS	rs6875844	5.31051e-13	150832100	0		0.325	0.165		5.31051e-13	0.0422989	0.232062	5.41613e-08	0.0392381	0.15042	6.02705e-09	0.0430632	0.160508	4.85158e-08	0.0514725	0.146222	0.000242514	0.0436075	0.0662715		none		RBM28	none		modified protein
ENSG00000138031;AF:2:25095588-25100791:25100896:25095588-25141182:25142708:-	ADCY3	AF	yes	yes	yes	yes	no	yes		LPS	rs7560156	5.5873e-13	25124794	0		0.3	0.38		9.26877e-08	0.0278245	0.134554	5.5873e-13	0.0464947	0.249363	8.83806e-06	0.031516	0.0970666	9.86763e-08	0.0433642	0.13996	8.95556e-14	0.0438511	0.246656		none			none		modified protein
ENSG00000138031;RI:2:25141182:25142053-25142552:25142708:-	ADCY3	RI	no	yes	no	no	no	yes		LPS	rs36029941	1.59462e-09	25127801	13381		0.305	0.375		0.000224105	-0.00738551	0.066648	1.59462e-09	-0.0207784	0.181956	3.11165e-08	-0.0126234	0.146535	1.39385e-12	-0.0168757	0.234029	2.36467e-09	-0.0165916	0.166038		none			none		modified protein
ENSG00000138031;SE:2:25042983-25043253:25043320-25043593:-	ADCY3	SE	yes	yes	yes	yes	yes	yes		R848	rs114621898	7.29978e-08	25043150	0		0.18	0		0.00392254	0.0332479	0.0412574	2.45002e-05	0.0700568	0.093478	5.18099e-06	0.0599765	0.101827	7.29978e-08	0.0732569	0.142623	n.s.	n.s.	n.s.		none		ZC3H10	none		modified protein
ENSG00000105939;A5:7:138763399-138763850:138763399-138764216:-	ZC3HAV1	A5	yes	yes	yes	yes	yes	yes		R848	rs144954166	5.7079e-13	138759817	3482		-0.21	-0.13		1.06707e-09	0.0224475	0.17181	1.05652e-08	0.0177365	0.165166	4.16253e-06	0.0191407	0.103773	5.7079e-13	0.0200818	0.241135	3.22167e-06	0.0118779	0.104515		none			CTCF Binding Site		modified protein
ENSG00000161091;AL:19:3538259:3538754-3544807:3544197:3544730-3544807:-	MFSD12	AL	yes	yes	yes	yes	yes	no		LPS	rs10417686	6.50649e-13	3513842	24417		0.175	0.825		4.69825e-11	0.026749	0.197046	6.50649e-13	0.0272912	0.248122	6.48285e-07	0.018702	0.120196	9.69487e-10	0.0236312	0.18006	5.58417e-05	0.0191262	0.0793489		none		ESRP2	none		modified protein
ENSG00000161091;SE:19:3546166-3546253:3546423-3547270:-	MFSD12	SE	yes	yes	yes	yes	yes	no		LPS	rs11882042	3.8648e-09	3547227	0		0.16	0		0.000757882	0.0218146	0.0558244	3.8648e-09	0.0354436	0.174132	0.00240627	0.0165562	0.0464962	4.08622e-05	0.0214533	0.0854567	9.69551e-07	0.0326143	0.114982		intronic			none		modified protein
ENSG00000175334;AF:11:65769699:65769984-65770706:65770052:65770541-65770706:+	BANF1	AF	yes	yes	yes	yes	yes	no		NS	rs1047464	7.10869e-13	65769456	-243		0.13	0.335		7.10869e-13	-0.0234076	0.229828	0.014672	-0.00814689	0.0322861	0.000417572	-0.00929803	0.0623444	0.0262987	-0.00585636	0.0258512	n.s.	n.s.	n.s.		none	branchpoint		Promoter		modified protein
ENSG00000175334;A5:11:65770041-65770706:65769984-65770706:+	BANF1	A5	yes	yes	yes	yes	yes	no		NS	rs78079262	7.41167e-10	65706570	-63314		0.12	0		7.41167e-10	0.0609735	0.174791	3.09553e-05	0.0529823	0.0912519	1.55863e-07	0.060872	0.132636	8.8542e-08	0.0632569	0.140918	8.93432e-06	0.0693732	0.0955611		none			Enhancer		modified protein
ENSG00000175334;A5:11:65770541-65770706:65770510-65770706:+	BANF1	A5	yes	no	no	no	no	no		NS	rs754532	5.68643e-08	65747057	-23353		0.13	0.285		5.68643e-08	0.13402	0.138697	n.s.	n.s.	n.s.	0.0065471	0.066113	0.0374948	n.s.	n.s.	n.s.	n.s.	n.s.	n.s.		none			none		modified protein
ENSG00000063854;A3:16:1859447-1859755:1859383-1859755:-	HAGH	A3	yes	no	no	no	no	no		NS	rs73485896	7.21352e-13	1866339	-6484		0.195	0.04		7.21352e-13	0.0352817	0.229715	0.000850884	0.0256805	0.0594834	0.000179659	0.0319183	0.0699786	0.0236925	0.0125083	0.0267851	n.s.	n.s.	n.s.		none			none		modified protein
ENSG00000013374;SE:7:151048568-151049179:151049279-151049898:+	NUB1	SE	yes	yes	no	yes	yes	yes		IAV	rs421635	8.02989e-13	151046022	-2446		0.275	0.325		0.000875798	-0.0102202	0.05454	0.0336983	-0.00962999	0.0245458	0.0428125	-0.0112333	0.0209825	9.26243e-08	-0.0206336	0.14052	8.02989e-13	-0.0293916	0.229914		intronic		BRUNOL6/SFPQ	none		loss of function
ENSG00000013374;A5:7:151039051-151042434:151038932-151042434:+	NUB1	A5	yes	yes	no	yes	yes	yes		IAV	rs4295576	1.19912e-09	151038334	-498		0.62	0.8		n.s.	n.s.	n.s.	0.00292485	0.012927	0.0476235	0.0133583	0.0119344	0.0311436	0.000634733	0.0110898	0.0600581	1.19912e-09	0.0147219	0.171645		none			none		modified protein
ENSG00000131408;RI:19:50879730:50879833-50879976:50880083:+	NR1H2	RI	yes	yes	yes	yes	yes	yes		NS	rs73932489	8.10516e-13	50881213	1130		0.895	1		8.10516e-13	-0.0516572	0.22882	1.77545e-06	-0.0407742	0.11824	2.54611e-07	-0.0414204	0.128368	1.38126e-07	-0.0442695	0.136981	3.25356e-12	-0.0710898	0.219055		intronic		YBX2	none		modified protein
ENSG00000122557;RI:7:35733794:35734237-35734411:35734745:-	HERPUD2	RI	yes	yes	yes	yes	yes	no		IAV	rs67809240	8.56398e-13	35707679	26115		-0.175	-0.415		1.07899e-08	-0.0565522	0.152672	4.44641e-10	-0.0637923	0.19313	2.8285e-10	-0.0634126	0.186031	1.12635e-10	-0.0598045	0.198177	8.56398e-13	-0.0604154	0.229417		none			none		modified protein
ENSG00000011638;SE:16:21185469-21190118:21190253-21190796:+	TMEM159	SE	yes	no	no	yes	yes	no		R848	rs8055894	8.75193e-13	21190092	0		0.345	0.155		1.17315e-10	0.0250639	0.189723	9.83329e-07	0.0303784	0.123752	7.43849e-08	0.0251783	0.139039	8.75193e-13	0.0335505	0.237741	1.87284e-11	0.0292604	0.205274		none	branchpoint		none		loss of function
ENSG00000011638;MX:16:21185469-21188458:21188648-21190796:21185469-21190118:21190253-21190796:+	TMEM159	MX	no	no	no	yes	yes	no		R848	rs8055894	1.38485e-07	21190092	0		0.345	0.155		2.77026e-05	-0.0615633	0.0851526	8.59226e-05	-0.0632374	0.0815028	0.0007651	-0.0449297	0.0568598	1.38485e-07	-0.0640174	0.136958	5.54941e-07	-0.070707	0.119817		none	branchpoint		none		no coding consequence
ENSG00000160785;AF:1:156163907:156164038-156169626:156169409:156169512-156169626:+	SLC25A44	AF	yes	yes	yes	yes	yes	no		NS	rs200096331	9.04031e-13	156174831	5105		-0.315	-0.675		9.04031e-13	-0.0489053	0.227981	0.00177981	-0.021145	0.0523894	0.029189	-0.0157745	0.0242849	0.00175023	-0.0223508	0.0506481	0.0184499	-0.0220709	0.027868		none		HNRNPC/HNRNPCL1/HuR/PABPC1/PABPC3/PABPC4/PTBP1/RALY/SART3/SRSF9/TIA1/U2AF2	none		gain of function
ENSG00000104714;AL:8:615992:618792-623289:621794:622204-623289:-	ERICH1	AL	yes	yes	yes	yes	yes	no		IAV	rs1703936	9.33153e-13	620496	0		0.135	0.025		1.80266e-08	-0.0681149	0.148376	9.12967e-05	-0.0534352	0.080922	5.37909e-09	-0.0704206	0.161469	3.53626e-06	-0.0671724	0.107859	9.33153e-13	-0.088624	0.228755		none			none		gain of function
ENSG00000104714;SE:8:624047-640898:641096-642478:-	ERICH1	SE	yes	yes	yes	yes	yes	no		Pam3CSK4	rs4735905	1.29022e-08	638241	0		0.49	0.45		8.65054e-07	0.0348599	0.115419	8.79859e-06	0.0345285	0.103191	1.29022e-08	0.0464783	0.154053	0.000133409	0.0393937	0.0745251	0.0389037	0.026137	0.021474		none		PABPC4/PABPN1/PTBP1/RBM5	Promoter		loss of function
ENSG00000141959;RI:21:45733796:45733904-45736127:45736222:+	PFKL	RI	yes	yes	yes	yes	no	no		NS	rs61750224	9.8354e-13	45733911	0		0.175	0.255		9.8354e-13	-0.0100317	0.227333	5.55434e-07	-0.00981871	0.129056	1.51882e-10	-0.00978208	0.191135	1.62159e-05	-0.00925558	0.0939544	1.58891e-06	-0.00525064	0.110687		intronic deleterious	acceptor flank	RBM45	none		loss of function
ENSG00000141959;SE:21:45720073-45724158:45724338-45726564:+	PFKL	SE	yes	yes	yes	yes	yes	no		LPS	rs35664594	4.07548e-12	45724502	0		-0.475	-0.33		3.47016e-10	-0.0345882	0.180967	4.07548e-12	-0.0460058	0.233021	4.16289e-08	-0.042597	0.144038	4.92699e-07	-0.0432078	0.125644	1.22731e-05	-0.0286382	0.0927631		none		SAMD4A	none		loss of function
ENSG00000143549;SE:1:154130197-154141781:154141859-154142876:-	TPM3	SE	no	yes	yes	yes	yes	no		LPS	rs4845364	1.00228e-12	154141908	0		0.12	0.445		2.67007e-08	0.00446924	0.145076	1.00228e-12	0.00842694	0.244591	3.96743e-09	0.00648536	0.164037	1.90571e-06	0.00621306	0.113464	2.43319e-06	0.00668024	0.106969		intronic			none		modified protein
ENSG00000145819;AL:5:142416826-142421090:142421279:142416826-142421381:142421455:+	ARHGAP26	AL	yes	yes	yes	yes	yes	no		R848	rs246666	1.0375e-12	142420963	0		0.43	0.885		1.56188e-07	0.0562275	0.130112	1.9524e-06	0.0676914	0.117352	6.9782e-08	0.073872	0.139591	1.0375e-12	0.0961794	0.236386	6.43939e-08	0.0678934	0.138295		none		BRUNOL4/BRUNOL5/CPEB2/CPEB4/HNRNPC/HNRNPCL1/HNRNPL/HuR/IGF2BP3/PABPC1/PABPC4/PABPC5/PABPN1/PTBP1/RALY/SART3/TIA1/U2AF2/ZC3H14	none		gain of function
ENSG00000128335;SE:22:36629501-36630282:36630381-36635487:-	APOL2	SE	yes	yes	yes	yes	yes	no		LPS	rs132756	1.12025e-12	36619524	9877		0.29	0.315		3.39946e-09	-0.0577625	0.162272	1.12025e-12	-0.0846	0.243679	6.80791e-12	-0.0811929	0.216195	1.54448e-08	-0.0580096	0.156239	5.26975e-10	-0.0717966	0.178391		none		FMR1/FXR2/HNRNPH2	none		modified protein
ENSG00000161939;RI:17:6917464:6917596-6918381:6918475:+	RNASEK-C17orf49	RI	no	no	no	no	yes	no		IAV	rs3180517	1.2512e-12	6917850	0		0.905	0.9		0.00018893	0.0204703	0.0681636	2.64755e-05	0.0292373	0.0927403	0.000112887	0.0250713	0.0741789	3.74824e-05	0.0302823	0.0862522	1.2512e-12	0.0457933	0.226487		none			Promoter		loss of function
ENSG00000161939;A5:17:6918197-6918381:6917596-6918381:+	RNASEK-C17orf49	A5	no	no	no	no	yes	no		IAV	rs3180517	3.43128e-07	6917850	0		0.905	0.9		0.0218317	0.00841942	0.0262811	0.00510888	0.0106217	0.042289	n.s.	n.s.	n.s.	0.0164781	0.0102726	0.0300545	3.43128e-07	0.0375604	0.123967		none			Promoter		modified protein
ENSG00000133313;AF:18:72163443:72163666-72167117:72166577:72166610-72167117:+	CNDP2	AF	yes	yes	no	yes	yes	no		IAV	rs3764509	1.34615e-12	72167124	0		0.445	0.77		1.46315e-08	-0.0859573	0.150125	2.5612e-11	-0.0977659	0.217613	1.99311e-08	-0.0791211	0.150346	2.887e-07	-0.0795219	0.130422	1.34615e-12	-0.104032	0.22592		exonic deleterious			Promoter		modified protein
ENSG00000133313;A5:18:72178468-72179683:72178248-72179683:+	CNDP2	A5	yes	yes	yes	yes	yes	no		NS	rs8088885	2.32901e-11	72178410	0		0.075	0.135		2.32901e-11	0.0190197	0.202622	1.63175e-07	0.0215823	0.14035	4.3994e-05	0.0174089	0.0826768	1.16308e-09	0.0177893	0.178511	2.93768e-08	0.0168189	0.144952		intronic		RBM28	none		loss of function
ENSG00000133313;A3:18:72163666-72167117:72163666-72167172:+	CNDP2	A3	yes	yes	yes	yes	yes	no		NS	rs58558076	2.30534e-09	72163244	-322		0.3	0		2.30534e-09	0.0447324	0.165479	0.00022841	0.0363939	0.0721275	0.0130746	0.0278252	0.0313338	0.000251191	0.0314197	0.0686608	0.0123497	0.0140274	0.0313607		none			Promoter		modified protein
ENSG00000092010;A3:14:24605510-24606107:24605510-24606194:+	PSME1	A3	yes	yes	yes	yes	yes	no		LPS	rs6573579	1.40608e-12	24603163	-2247		0.225	0.04		3.60695e-07	0.0371566	0.122951	1.40608e-12	0.057077	0.241813	5.89422e-09	0.0482433	0.160697	2.21279e-05	0.0350453	0.0911009	1.18804e-07	0.0397719	0.133071		none			none		loss of function
ENSG00000205853;SE:22:32756826-32758959:32759045-32763677:-	RFPL3-AS1	SE	no	no	no	no	yes	no		IAV	rs5998440	1.4722e-12	32759025	0		0.315	0.845		n.s.	n.s.	n.s.	n.s.	n.s.	n.s.	0.0380369	0.0181796	0.0219971	0.00277894	-0.0414098	0.0463684	1.4722e-12	-0.0496955	0.225227		none			none		modified protein
ENSG00000087266;AF:4:2811506:2811556-2822341:2814031:2814204-2822341:+	SH3BP2	AF	yes	yes	yes	yes	yes	no		IAV	rs433030	1.59251e-12	2815632	0		0.94	0.73		n.s.	n.s.	n.s.	n.s.	n.s.	n.s.	n.s.	n.s.	n.s.	4.82118e-06	-0.0378479	0.10504	1.59251e-12	-0.115192	0.224617		none		RBM24	none		modified protein
ENSG00000087266;AF:4:2811506:2811556-2822341:2820443:2820797-2822341:+	SH3BP2	AF	yes	yes	yes	yes	yes	no		Pam3CSK4	rs231400	4.14378e-11	2821126	0		0.395	0.125		5.49919e-07	-0.0141844	0.119325	2.08181e-09	-0.0165606	0.179607	4.14378e-11	-0.018894	0.201705	7.52428e-07	-0.0162584	0.121845	0.0128022	-0.0116334	0.0310464		none			Enhancer		modified protein
ENSG00000087266;A5:4:2826486-2826853:2826457-2826853:+	SH3BP2	A5	yes	yes	yes	yes	yes	no		Pam3CSK4	rs76550253	1.103e-07	2791199	-35158		0.135	0.04		0.000203548	-0.0182271	0.0675021	0.00542634	-0.0140534	0.0417139	1.103e-07	-0.0250734	0.135634	0.00348075	-0.0137631	0.0442878	0.000266285	-0.0211423	0.0654372		none			none		loss of function
ENSG00000141682;SE:18:57567467-57567660:57567810-57569879:+	PMAIP1	SE	yes	yes	yes	yes	yes	no		R848	rs71177073	1.62922e-12	57565844	-1523		-0.115	-0.255		0.000367698	0.0177264	0.0622503	7.94984e-06	0.0157389	0.104149	9.35002e-05	0.0136315	0.0758804	1.62922e-12	0.0234549	0.232781	0.00086132	0.0123828	0.0549587		none			none		modified protein
ENSG00000184708;A3:22:31843554-31844139:31843551-31844139:-	EIF4ENIF1	A3	yes	yes	yes	yes	no	no		LPS	rs8138525	1.62951e-12	32011929	-167690		0.005	0.26		1.23145e-09	0.0888224	0.170636	1.62951e-12	0.0912766	0.2406	1.84206e-07	0.062333	0.131185	1.76838e-08	0.0588967	0.15506	0.0328353	0.0435494	0.0229139		none			Promoter Flanking Region		modified protein
ENSG00000121797;AF:3:46448654:46448993-46449559:46449049:46449185-46449559:+	CCRL2	AF	yes	yes	yes	yes	yes	no		IAV	rs17842821	1.63994e-12	46439351	-9303		0.265	0		0.000283669	0.0171328	0.064555	3.82099e-08	0.0336225	0.153585	6.48666e-08	0.0259518	0.140221	1.76362e-10	0.0490889	0.194433	1.63994e-12	0.0519254	0.224389		none			none		modified protein
ENSG00000121797;SE:3:46449132-46449247:46449272-46449559:+	CCRL2	SE	no	yes	yes	yes	yes	no		Pam3CSK4	rs145601769	1.47972e-07	46432678	-16354		-0.195	0		0.0211576	-0.015822	0.0265504	3.03376e-06	-0.0296927	0.113221	1.47972e-07	-0.0333116	0.133087	n.s.	n.s.	n.s.	n.s.	n.s.	n.s.		none			none		modified protein
ENSG00000155368;A5:2:120125104-120125764:120125039-120125764:+	DBI	A5	yes	yes	yes	yes	yes	no		LPS	rs6733309	1.70693e-12	120134110	8246		0.14	0.195		0.00125686	-0.02966	0.0513328	1.70693e-12	-0.0736954	0.240218	1.32328e-06	-0.047811	0.113919	4.90012e-05	-0.0481784	0.0837821	3.66123e-07	-0.0605723	0.123408		none			none		gain of function
ENSG00000152492;SE:3:191087825-191092851:191093378-191097948:+	CCDC50	SE	no	no	no	yes	no	no		R848	rs1013667	1.77332e-12	191089680	0		0.75	0.44		1.34513e-06	0.0127654	0.111601	7.94393e-10	0.0126356	0.18807	1.60554e-08	0.0106912	0.152191	1.77332e-12	0.0133001	0.232102	3.79061e-10	0.0221829	0.18108		none			none		modified protein
ENSG00000134759;SE:18:33718835-33719382:33719576-33721100:+	ELP2	SE	yes	yes	yes	yes	no	no		NS	rs483583	1.79112e-12	33759017	37817		0.215	0.37		1.79112e-12	-0.0689317	0.222707	3.02988e-08	-0.0527177	0.155685	8.94437e-07	-0.0453818	0.117368	2.87668e-06	-0.0459296	0.109733	n.s.	n.s.	n.s.		none			none		modified protein
ENSG00000134759;SE:18:33726011-33726213:33726344-33734813:+	ELP2	SE	yes	yes	yes	yes	no	no		Pam3CSK4	rs8084554	2.47887e-07	33709977	-15934		0.165	0		0.000112087	0.0383037	0.0727945	0.0480258	0.0246071	0.0213103	2.47887e-07	0.0600461	0.128601	0.000147816	0.0506093	0.0735754	n.s.	n.s.	n.s.		none			Promoter		modified protein
ENSG00000104894;RI:19:49838971:49839043-49840166:49840290:+	CD37	RI	no	yes	yes	yes	no	yes		LPS	rs56222689	1.85152e-12	49855127	14837		0.62	0.71		3.07662e-13	0.00777774	0.236229	1.85152e-12	0.0107444	0.239548	6.51804e-10	0.00992545	0.179133	2.66036e-06	0.00855072	0.110443	0.0122535	0.00192734	0.031429		none		PABPN1/RBM45/SRSF10	none		loss of function
ENSG00000115295;AF:2:29336862:29337178-29344240:29337744:29338015-29344240:+	CLIP4	AF	yes	yes	yes	yes	no	no		NS	rs4666166	1.85021e-12	29335758	-1104		0.215	0.415		1.85021e-12	0.0617006	0.222455	0.00116933	0.0416365	0.0564263	0.000711409	0.0415854	0.0575187	n.s.	n.s.	n.s.	n.s.	n.s.	n.s.		none			none		gain of function
ENSG00000104894;A5:19:49838866-49838971:49838832-49838971:+	CD37	A5	yes	yes	yes	yes	yes	yes		LPS	rs354022	1.79433e-07	49839283	212		0.61	0.705		1.89201e-05	0.00806187	0.088511	1.79433e-07	0.0147437	0.139478	0.0206118	0.00705257	0.027321	n.s.	n.s.	n.s.	0.00037309	0.00743589	0.0624273		intronic		SAMD4A	Promoter Flanking Region		modified protein
ENSG00000115919;SE:2:143635305-143638914:143638999-143642918:+	KYNU	SE	yes	yes	yes	yes	yes	yes		Pam3CSK4	rs10195200	1.95709e-12	143660706	17688		0.13	0		1.14296e-10	-0.0129931	0.189932	4.78821e-08	-0.0147591	0.151539	1.95709e-12	-0.0171453	0.226057	2.12475e-10	-0.016968	0.192872	1.61445e-10	-0.0182865	0.188012		none			none		modified protein
ENSG00000138744;A5:4:76857388-76860896:76857388-76861154:-	NAAA	A5	yes	no	no	no	yes	no		IAV	rs1910907	2.02531e-12	76885871	-24617		0.385	0.06		1.29392e-06	0.0249521	0.111937	n.s.	n.s.	n.s.	0.0243611	0.017178	0.0258588	n.s.	n.s.	n.s.	2.02531e-12	0.0353446	0.22275		none			none		loss of function
ENSG00000138744;AL:4:76831809:76832506-76841062:76838620:76838926-76841062:-	NAAA	AL	yes	no	no	no	yes	no		NS	rs7686066	2.60701e-12	76838858	0		0.125	0.26		2.60701e-12	-0.0894409	0.219797	4.47541e-05	-0.0686432	0.0877372	5.5461e-05	-0.0767018	0.0805909	0.000121857	-0.0760601	0.0753636	2.00065e-05	-0.0255754	0.0884475		none			none		modified protein
ENSG00000065809;SE:10:14572514-14595321:14595386-14646239:-	FAM107B	SE	yes	yes	yes	yes	yes	no		NS	rs11259198	2.28979e-12	14614721	0		0.95	0.885		2.28979e-12	0.0919735	0.220804	2.07965e-07	0.0678649	0.138123	1.80034e-06	0.0632047	0.111201	0.00193466	0.0471291	0.0497199	2.15975e-05	0.0816344	0.0877707		none			none		modified protein
ENSG00000139842;AF:13:113862552:113862921-113864287:113863914:113864089-113864287:+	CUL4A	AF	yes	yes	yes	yes	yes	no		LPS	rs7985335	2.36248e-12	113869244	4857		0.535	0.715		1.69601e-05	0.0191361	0.0894731	2.36248e-12	0.0392062	0.237538	8.80187e-11	0.0378812	0.195589	0.000228948	0.0221061	0.0695206	n.s.	n.s.	n.s.		none	donor site		Promoter Flanking Region		modified protein
ENSG00000139842;AF:13:113863086:113863182-113864287:113863930:113864089-113864287:+	CUL4A	AF	no	yes	yes	yes	no	no		LPS	rs2476327	5.11027e-09	113828536	-34550		0.56	1		7.39116e-06	-0.013221	0.0967616	5.11027e-09	-0.0192004	0.17165	7.05818e-09	-0.0172839	0.159172	0.000657005	-0.00950818	0.059738	1.25646e-05	-0.0327226	0.092556		none			none		modified protein
ENSG00000100109;A3:22:26907283-26908065:26907119-26908065:-	TFIP11	A3	yes	yes	yes	yes	no	no		NS	rs66522555	2.59316e-12	26907306	0		-0.26	-0.38		2.59316e-12	0.0666923	0.219838	1.52045e-08	0.0627359	0.1619	1.63143e-06	0.0475478	0.112071	2.5289e-08	0.0568753	0.151936	4.05591e-05	0.0415825	0.0821877		none			none		modified protein
ENSG00000135476;A5:12:53662712-53662808:53662631-53662808:+	ESPL1	A5	yes	yes	yes	no	no	no		LPS	rs12823515	2.59036e-12	53651934	-10597		0.005	0.395		1.43995e-10	0.040138	0.188075	2.59036e-12	0.0419388	0.236776	3.89386e-12	0.0413773	0.220629	n.s.	n.s.	n.s.	n.s.	n.s.	n.s.		none	branchpoint		none		loss of function
ENSG00000100109;A3:22:26907283-26908065:26907161-26908065:-	TFIP11	A3	yes	yes	yes	yes	no	no		LPS	rs134141	1.53504e-10	26907201	0		0.26	0.375		1.31022e-08	0.0759791	0.151049	1.53504e-10	0.0824879	0.202332	4.10837e-07	0.0649694	0.124191	6.6961e-06	0.0558325	0.102046	2.63412e-10	0.0989898	0.184043		intronic			none		modified protein
ENSG00000111711;SE:12:21659910-21661317:21661495-21665229:+	GOLT1B	SE	yes	no	no	no	yes	no		NS	rs61926330	2.62304e-12	21661241	0		0.35	0.13		2.62304e-12	-0.0192081	0.219749	9.83789e-10	-0.0159328	0.186198	2.40713e-10	-0.0165113	0.187357	2.41568e-17	-0.0244505	0.317106	5.98409e-09	-0.0254702	0.158319		intronic			none		gain of function
ENSG00000143207;SE:1:176085817-176102983:176103036-176104146:-	RFWD2	SE	no	yes	yes	yes	yes	no		Pam3CSK4	rs2175177	2.64329e-12	176184056	-79810		0.25	0.35		1.05859e-07	0.0107615	0.133425	6.54386e-08	0.0150015	0.1487	2.64329e-12	0.0180814	0.22369	3.23837e-05	0.0135699	0.0875987	0.000351818	0.0113592	0.0629513		none			none		modified protein
ENSG00000125877;SE:20:3190263-3193815:3193872-3194631:+	ITPA	SE	yes	yes	yes	no	no	no		NS	rs1127354	2.81132e-12	3193842	0		0.045	0.055		2.81132e-12	-0.147155	0.219211	1.22615e-10	-0.120325	0.204264	6.70813e-07	-0.0897476	0.119896	4.37001e-09	-0.110851	0.167175	0.00954694	-0.0616594	0.0336144		exonic deleterious		RBFOX1	none		modified protein
ENSG00000172732;AL:11:65633365-65633457:65633888:65633365-65634728:65635124:+	MUS81	AL	no	no	no	yes	yes	no		IAV	rs35856478	2.84531e-12	65635096	0		-0.27	-0.5		1.18974e-11	-0.0105454	0.207927	1.393e-11	-0.0129064	0.222749	3.26138e-08	-0.0114791	0.146132	5.6332e-06	-0.0133477	0.103622	2.84531e-12	-0.0246636	0.220102		none		RBM46/SNRNP70	none		loss of function
ENSG00000221914;MX:8:26196503-26197419:26197489-26211984:26196503-26208115:26208197-26211984:+	PPP2R2A	MX	yes	no	no	no	yes	no		IAV	rs6557915	2.91243e-12	26209062	0		0.21	0.28		0.000113186	-0.0224466	0.072708	0.0031284	-0.0201428	0.0469789	5.9712e-06	-0.030052	0.100563	1.47671e-05	-0.0254918	0.0948126	2.91243e-12	-0.0284737	0.21992		none			none		no coding consequence
ENSG00000174125;AL:4:38792469:38792852-38802478:38797904:38800519-38802478:-	TLR1	AL	yes	no	no	no	no	yes		NS	rs11096958	3.25966e-12	38795713	0		0.105	0		3.25966e-12	0.0385622	0.21806	0.00256969	0.0247685	0.0488645	0.00343084	0.0197324	0.043298	0.00312064	0.0174891	0.0452965	0.0363173	0.0253462	0.022057		none			none		loss of function
ENSG00000174125;SE:4:38800519-38805927:38806003-38806375:-	TLR1	SE	yes	no	no	no	no	yes		NS	rs5743593	2.18171e-11	38802913	0		1	0.83		2.18171e-11	0.16598	0.20314	5.59112e-05	0.103134	0.0856118	4.04932e-05	0.108033	0.083423	9.67556e-06	0.10009	0.0986837	n.s.	n.s.	n.s.		none			none		modified protein
ENSG00000174125;AL:4:38800182:38800519-38805927:38802093:38802569-38805927:-	TLR1	AL	yes	no	no	no	no	yes		NS	rs5743596	3.10251e-08	38802528	0		0	0.145		3.10251e-08	0.0365562	0.143813	n.s.	n.s.	n.s.	0.0196891	0.0239577	0.0277228	n.s.	n.s.	n.s.	n.s.	n.s.	n.s.		exonic deleterious			none		gain of function
ENSG00000077549;AL:1:19683939:19684057-19705034:19700669:19700949-19705034:-	CAPZB	AL	yes	yes	yes	yes	yes	no		R848	rs115036561	3.32423e-12	19696988	0		0.13	0		4.44109e-11	0.0174875	0.197495	7.64434e-10	0.0250969	0.188406	5.09032e-12	0.0309341	0.218505	3.32423e-12	0.0398469	0.227053	2.01265e-08	0.0195655	0.148145		none			none		gain of function
ENSG00000163597;SE:17:74553939-74555027:74555125-74557370:+	SNHG16	SE	no	yes	yes	yes	no	no		Pam3CSK4	rs4647885	3.45485e-12	74555106	0		0.285	0.225		9.7514e-11	0.0693622	0.191207	3.28456e-10	0.0689554	0.19576	3.45485e-12	0.0758418	0.221575	9.7762e-10	0.0651167	0.179989	1.00404e-06	0.0755961	0.114679		none			Promoter		no coding consequence
ENSG00000163597;SE:17:74553939-74554456:74554682-74555027:+	SNHG16	SE	no	yes	yes	yes	no	no		Pam3CSK4	rs3744050	3.10802e-08	74557976	2849		0.71	0.58		5.58982e-05	0.0377346	0.0789542	0.00147297	0.0257189	0.0542073	3.10802e-08	0.0408866	0.146545	1.01004e-05	0.0383476	0.0982907	n.s.	n.s.	n.s.		none		TARDBP	none		no coding consequence
ENSG00000019144;SE:11:118478414-118484009:118484165-118484531:+	PHLDB1	SE	yes	yes	yes	yes	no	no		LPS	rs5795129	3.62034e-12	118491801	7170		-0.515	-0.44		1.39343e-09	0.0847616	0.169622	3.62034e-12	0.0918825	0.234004	4.87362e-10	0.0936661	0.181541	2.98022e-07	0.0779034	0.130139	0.0033359	0.0416572	0.0429		none		RBM46	Promoter		loss of function
ENSG00000169490;A5:8:38852924-38853732:38852924-38853938:-	TM2D2	A5	yes	yes	yes	yes	yes	no		NS	rs7840270	3.98061e-12	38853983	0		0.185	0.4		3.98061e-12	-0.0277303	0.216504	3.68033e-09	-0.0259789	0.174566	2.75277e-10	-0.0303725	0.186254	2.15218e-07	-0.025327	0.13304	1.15313e-11	-0.0218104	0.209115		none			Promoter		gain of function
ENSG00000169490;A3:8:38853313-38853732:38852924-38853732:-	TM2D2	A3	yes	yes	yes	yes	yes	no		NS	rs7840270	2.72373e-10	38853983	-151		0.185	0.4		2.72373e-10	0.037561	0.18293	7.08481e-05	0.0272826	0.0833485	0.000502645	0.0213996	0.0606649	1.25066e-07	0.0348074	0.137861	4.33435e-06	0.0313316	0.101916		none			Promoter		modified protein
ENSG00000169490;A5:8:38853313-38853732:38853313-38853938:-	TM2D2	A5	yes	yes	yes	yes	yes	no		LPS	rs7840270	2.23672e-09	38853983	0		0.185	0.4		1.00966e-05	-0.0231223	0.0940284	2.23672e-09	-0.0317252	0.178973	2.95935e-07	-0.0275559	0.127057	3.98427e-07	-0.0250901	0.127545	2.59456e-06	-0.0181749	0.106408		none			Promoter		modified protein
ENSG00000108932;SE:17:66279264-66281686:66281783-66287227:-	SLC16A6	SE	yes	yes	yes	no	no	no		LPS	rs11870866	4.22835e-12	66281117	0		0.3	0.44		7.99634e-11	0.0878369	0.192798	4.22835e-12	0.0841408	0.232715	2.16765e-09	0.076231	0.169116	0.000123963	0.0615871	0.075205	n.s.	n.s.	n.s.		none			none		modified protein
ENSG00000169499;SE:8:38758963-38759316:38759410-38775425:+	PLEKHA2	SE	no	no	no	no	yes	no		IAV	rs10081506	4.43109e-12	38757578	-1285		0.745	0.995		1.4376e-13	0.180137	0.242002	4.3376e-12	0.164109	0.232503	7.46116e-08	0.119241	0.139013	1.17763e-11	0.158338	0.216796	4.43109e-12	0.156848	0.216639		none		FMR1/FXR2/SRSF1/SRSF9	none		modified protein
ENSG00000135535;AL:6:109689024:109689528-109691614:109689887:109690220-109691614:-	CD164	AL	yes	yes	yes	yes	yes	yes		R848	rs9480949	4.49438e-12	109728441	-36727		0.29	0.425		2.3209e-05	-0.0071259	0.0867122	0.000113675	-0.00679045	0.0788222	4.60429e-07	-0.0075764	0.123194	4.49438e-12	-0.0109236	0.224618	8.90439e-06	-0.00788811	0.0955907		none			none		modified protein
ENSG00000087088;RI:19:49464067:49464171-49464789:49465055:+	BAX	RI	yes	yes	yes	yes	yes	yes		NS	rs1805419	4.93279e-12	49459104	-4963		0.325	0.23		4.93279e-12	-0.0209121	0.214831	4.82022e-07	-0.0178292	0.130369	1.71105e-06	-0.0153538	0.11165	0.00014349	-0.0133221	0.0738505	0.00403275	-0.00970941	0.0412175		intronic		RBM45/SRSF1	Promoter		modified protein
ENSG00000135241;SE:7:108156018-108161920:108161965-108166473:-	PNPLA8	SE	yes	yes	yes	yes	yes	no		NS	rs13307045	5.02256e-12	108110395	45523		0.33	0.34		5.02256e-12	-0.0420221	0.21469	8.96319e-09	-0.0302236	0.166638	3.10862e-11	-0.0295727	0.204027	4.09835e-09	-0.0258628	0.167728	0.000145905	-0.0273857	0.0708023		none		TUT1	none		modified protein
ENSG00000139372;SE:12:104376712-104376914:104376996-104377073:+	TDG	SE	yes	yes	yes	yes	no	no		R848	rs4135102	5.02048e-12	104375372	-1240		0.135	0		1.61866e-06	0.129444	0.109997	7.56429e-12	0.170453	0.227868	1.94017e-11	0.182844	0.207822	5.02048e-12	0.198703	0.223723	0.00104487	0.0906387	0.0532349		none			none		modified protein
ENSG00000140307;A5:15:59944525-59949323:59944525-59949605:-	GTF2A2	A5	yes	yes	yes	yes	yes	no		NS	rs10851661	5.15079e-12	59937478	6947		0.12	0		5.15079e-12	0.0286751	0.214493	5.82793e-06	0.018964	0.10708	5.56496e-09	0.021606	0.161182	5.28711e-09	0.0271627	0.165533	0.00203103	0.0222977	0.047311		none		BRUNOL6	none		modified protein
ENSG00000140307;SE:15:59944525-59949014:59949232-59949605:-	GTF2A2	SE	no	no	no	no	yes	no		IAV	rs12910751	3.6136e-10	59923165	21260		0.125	0.295		6.88114e-05	-0.00522353	0.0771157	0.000177386	-0.00528513	0.0745547	1.0833e-05	-0.007126	0.0952486	0.000634378	-0.00498658	0.0600633	3.6136e-10	-0.0441307	0.18147		none			none		modified protein
ENSG00000167615;A5:19:54960488-54962467:54960484-54962467:+	LENG8	A5	yes	yes	yes	yes	yes	no		Pam3CSK4	rs7248475	5.46196e-12	54960503	0		0.565	0.595		3.474e-11	0.0302105	0.199449	9.89138e-09	0.027157	0.165756	5.46196e-12	0.0300283	0.217946	5.44031e-11	0.0296384	0.204221	1.25575e-07	0.0285616	0.132597		none		PPRC1/RBM4/RBM8A/SAMD4A	Promoter		modified protein
ENSG00000176978;A5:9:140006206-140006325:140006206-140006393:-	DPP7	A5	no	yes	yes	yes	yes	no		IAV	rs4880200	5.47331e-12	139994102	12004		0.9	0.73		7.13718e-09	0.0135759	0.156117	5.60309e-07	0.0198294	0.128975	4.44887e-08	0.02043	0.143467	3.37044e-07	0.0238442	0.12904	5.47331e-12	0.0234669	0.214983		intronic		SRSF7	none		gain of function
ENSG00000122965;AL:12:114254547:114255991-114261014:114259862:114260451-114261014:-	RBM19	AL	no	no	yes	yes	no	no		Pam3CSK4	rs7977045	6.0367e-12	114256006	0		0.465	0.405		2.83509e-07	0.023924	0.125015	1.27116e-09	0.0277625	0.18395	6.0367e-12	0.026559	0.217151	4.78226e-06	0.0185747	0.105114	9.31453e-08	0.0409413	0.135149		none			none		modified protein
ENSG00000134256;A3:1:117576756-117578778:117576756-117578790:+	CD101	A3	yes	no	no	no	no	no		NS	rs2296449	6.67461e-12	117578750	0		0.89	0.945		6.67461e-12	0.113665	0.212465	0.00983552	0.0594952	0.0360605	n.s.	n.s.	n.s.	n.s.	n.s.	n.s.	0.029055	0.0521734	0.0239578		none	branchpoint		none		gain of function
ENSG00000133612;AL:7:150825771-150828159:150828373:150825771-150831487:150831621:+	AGAP3	AL	yes	yes	yes	yes	yes	no		NS	rs6968877	6.71242e-12	150830015	0		0.535	0.635		6.71242e-12	0.0139026	0.212421	3.42149e-06	0.0124715	0.112092	5.30864e-07	0.0136666	0.121948	0.000121598	0.0134277	0.0753833	0.000187499	0.0121599	0.0685664		none		PABPC3	none		gain of function
ENSG00000186480;SE:7:155094556-155095535:155095605-155099951:+	INSIG1	SE	yes	yes	yes	yes	yes	no		Pam3CSK4	rs9718571	7.0626e-12	155095075	0		0.685	0.875		1.86758e-08	-0.0197977	0.148079	2.08002e-05	-0.0172714	0.0950348	7.0626e-12	-0.023608	0.215903	8.24739e-10	-0.0210402	0.181433	0.0179392	-0.0122413	0.0281112		none		BRUNOL4/BRUNOL5/BRUNOL6/HNRNPH2/ZNF638	none		modified protein
ENSG00000112308;A5:6:24716552-24718768:24716552-24720088:-	C6orf62	A5	no	yes	yes	yes	no	no		LPS	rs2294687	7.18975e-12	24708628	7824		0	0.145		9.60375e-08	-0.010117	0.134252	7.18975e-12	-0.0199414	0.228292	7.74035e-09	-0.0199888	0.158391	1.96266e-09	-0.0260336	0.174046	6.21703e-06	-0.0078432	0.0987505		none			none		modified protein
ENSG00000100359;RI:22:40803021:40803075-40803205:40803332:+	SGSM3	RI	yes	yes	yes	no	no	no		NS	rs2018393	7.36836e-12	40803186	0		0	0.485		7.36836e-12	0.055148	0.211691	2.93636e-06	0.0442634	0.113528	2.49386e-07	0.054384	0.128549	0.0125582	0.0389795	0.0325179	n.s.	n.s.	n.s.		intronic	branchpoint		none		loss of function
ENSG00000168385;SE:2:242255970-242256914:242257014-242263631:+	SEPT2	SE	yes	yes	yes	no	no	no		NS	rs6726915	7.77439e-12	242214749	-41121		0.36	0.28		7.77439e-12	0.0642585	0.21127	0.00315408	0.0274782	0.0469006	0.000377276	0.0300776	0.0632634	0.000298615	0.0333894	0.0670566	9.80612e-10	0.0494693	0.1733		none		CNOT4/ENOX1/HuR	none		modified protein
ENSG00000168385;AF:2:242254770:242255025-242259618:242255321:242255397-242259618:+	SEPT2	AF	yes	yes	yes	yes	yes	no		NS	rs11554054	3.7438e-10	242254867	0		0.11	0.16		3.7438e-10	0.0631639	0.180351	0.00357823	0.0353209	0.0456925	n.s.	n.s.	n.s.	0.00188786	0.0340944	0.0499468	n.s.	n.s.	n.s.		none		SAMD4A	Promoter		modified protein
ENSG00000168385;SE:2:242263656-242263824:242264077-242265408:+	SEPT2	SE	yes	yes	yes	yes	yes	no		Pam3CSK4	rs11674695	2.45204e-09	242165701	-97855		0.11	0.3		0.000841677	0.0113487	0.0548929	0.0155729	0.0110249	0.0317261	2.45204e-09	0.0275147	0.168082	0.00818059	0.0165079	0.0364286	n.s.	n.s.	n.s.		none			none		loss of function
ENSG00000168385;SE:2:242255397-242256914:242257014-242263631:+	SEPT2	SE	yes	yes	yes	yes	yes	no		Pam3CSK4	rs6726915	3.41487e-09	242214749	-40548		0.36	0.28		5.39707e-05	-0.0430062	0.0792645	0.0100895	-0.0254642	0.0358192	3.41487e-09	-0.052406	0.1653	0.00201259	-0.0304535	0.0493542	n.s.	n.s.	n.s.		none		CNOT4/ENOX1/HuR	none		modified protein
ENSG00000168385;AF:2:242254685:242255025-242263631:242255276:242255397-242263631:+	SEPT2	AF	yes	yes	yes	yes	yes	no		LPS	rs75170386	1.20531e-07	242217184	-37501		0.11	0.155		3.34563e-05	0.026182	0.0834882	1.20531e-07	0.035828	0.143125	8.25361e-06	0.0270825	0.0976772	5.37399e-05	0.0342343	0.0829304	n.s.	n.s.	n.s.		none			none		modified protein
ENSG00000168385;SE:2:242255397-242259618:242259702-242265408:+	SEPT2	SE	yes	yes	yes	yes	yes	no		NS	rs6737152	2.78078e-07	242410421	144913		0.715	0.745		2.78078e-07	-0.0357832	0.125181	n.s.	n.s.	n.s.	n.s.	n.s.	n.s.	n.s.	n.s.	n.s.	n.s.	n.s.	n.s.		none			none		modified protein
ENSG00000136689;SE:2:113875605-113879025:113879195-113885266:+	IL1RN	SE	no	yes	yes	yes	yes	yes		IAV	rs55709272	7.79944e-12	113867288	-8217		0.545	0.475		n.s.	n.s.	n.s.	n.s.	n.s.	n.s.	0.0195465	-0.0257533	0.0277867	7.91886e-06	-0.0379392	0.100515	7.79944e-12	-0.0483693	0.212199		none			none		modified protein
ENSG00000125450;MX:17:73211918-73214280:73214401-73221437:73211918-73221198:73221332-73221437:+	NUP85	MX	yes	yes	yes	no	no	no		NS	rs8072834	8.01212e-12	73215073	0		0.375	0		8.01212e-12	-0.082264	0.211034	1.87277e-06	-0.0811292	0.117741	9.15365e-09	-0.0966173	0.156969	2.36973e-07	-0.0958778	0.132183	0.000337862	-0.0672221	0.0633126		none		SFPQ/SNRPA	none		modified protein
ENSG00000143570;A5:1:153935223-153935535:153935223-153935653:-	SLC39A1	A5	yes	yes	yes	yes	yes	no		NS	rs141859129	8.51511e-12	153966548	-30795		-0.16	-0.19		8.51511e-12	-0.12286	0.210556	3.78852e-07	-0.0961118	0.132596	0.000634205	-0.0659712	0.0585591	0.000580296	-0.0558762	0.0608905	0.000176168	-0.0719467	0.0691222		none			none		modified protein
ENSG00000139318;SE:12:89743338-89744365:89744802-89745417:-	DUSP6	SE	yes	yes	no	no	yes	yes		IAV	rs769701	8.65728e-12	89743589	0		0.495	0.21		5.49908e-10	0.0101078	0.177225	0.0361932	0.00438388	0.0238899	1.53846e-06	0.00903938	0.112589	0.000155129	0.00755494	0.0731282	8.65728e-12	0.0153969	0.211377		none		SNRPA/TARDBP	Promoter		modified protein
ENSG00000149262;SE:11:77692622-77698575:77698744-77702154:-	INTS4	SE	yes	no	no	no	no	no		NS	rs1790253	8.77679e-12	77621543	70979		-0.065	-0.265		8.77679e-12	0.0661828	0.210318	0.000413853	0.0520869	0.0664155	0.000426712	0.0501908	0.0621482	0.000208527	0.0478611	0.0703868	0.00287314	0.0357405	0.0442262		none			none		loss of function
ENSG00000125447;SE:17:73242877-73244921:73245089-73257629:-	GGA3	SE	yes	yes	yes	yes	yes	no		NS	rs10664186	9.38018e-12	73255853	0		-0.53	-0.07		9.38018e-12	0.03235	0.209796	0.013036	0.01437	0.0333991	0.0372361	0.0119045	0.0221801	n.s.	n.s.	n.s.	0.00268755	0.0279143	0.0448196		none	acceptor flank		none		loss of function
ENSG00000125447;A3:17:73234470-73234733:73234171-73234733:-	GGA3	A3	yes	yes	yes	yes	yes	no		R848	rs138947565	8.91099e-09	73243570	-8737		0.04	0.185		3.56492e-07	-0.0185153	0.123051	3.90308e-07	-0.0239932	0.132321	5.07494e-06	-0.0212175	0.102011	8.91099e-09	-0.0275111	0.161018	0.0241955	-0.0133163	0.0255276		none			none		gain of function
ENSG00000125447;A3:17:73234470-73234733:73233627-73234733:-	GGA3	A3	yes	yes	yes	yes	yes	no		Pam3CSK4	rs2306216	1.2258e-08	73240559	-5726		0.145	0.185		0.000233916	0.0144165	0.0662676	1.59789e-06	0.0219996	0.119225	1.2258e-08	0.0210272	0.154489	1.64815e-08	0.0241121	0.155673	n.s.	n.s.	n.s.		intronic			none		modified protein
ENSG00000104972;A3:19:55145472-55146039:55145472-55146092:+	LILRB1	A3	yes	yes	yes	yes	yes	yes		R848	rs57772408	9.65906e-12	55134575	-10797		0.185	0.335		n.s.	n.s.	n.s.	1.30046e-05	0.0371298	0.0994923	7.04467e-08	0.0464791	0.139509	9.65906e-12	0.0557436	0.218411	0.000251129	0.0235615	0.0659601		none			none		loss of function
ENSG00000028310;SE:5:881297-883466:883565-884053:-	BRD9	SE	yes	yes	yes	yes	no	no		Pam3CSK4	rs7711616	1.03573e-11	852566	28631		0.82	1		1.82021e-09	-0.083704	0.167426	4.57436e-05	-0.0631122	0.0875285	1.03573e-11	-0.101731	0.21285	6.80834e-08	-0.0917923	0.143238	4.34879e-07	-0.107826	0.121923		none		SAMD4A	none		loss of function
ENSG00000084234;SE:11:129992408-129993507:129993674-129996595:+	APLP2	SE	yes	yes	yes	yes	yes	no		NS	rs3886745	1.03505e-11	129993432	0		0.89	0.965		1.03505e-11	0.0346062	0.209023	4.62082e-10	0.036047	0.192796	4.15938e-09	0.0285663	0.163639	3.39549e-07	0.0312879	0.128974	1.15195e-10	0.0304211	0.190739		intronic		CPEB4/PABPC5/RBM41	none		modified protein
ENSG00000132432;A5:7:54825287-54826851:54825287-54826855:-	SEC61G	A5	yes	yes	yes	yes	yes	no		NS	rs2699247	1.05416e-11	54850626	-23671		0.595	0.695		1.05416e-11	-0.0199971	0.208879	5.69705e-09	-0.0162176	0.170682	1.91746e-09	-0.0141538	0.170143	4.28895e-09	-0.0137709	0.167336	3.29783e-08	-0.0174549	0.143973		none			none		modified protein
ENSG00000166002;A3:11:93212450-93232442:93212435-93232442:-	C11orf75	A3	yes	yes	yes	yes	yes	no		LPS	rs80217712	1.09433e-11	93212457	0		0	0.105		2.7463e-11	0.0954775	0.201316	1.09433e-11	0.096896	0.224776	1.35733e-06	0.070834	0.113695	8.65217e-07	0.0800853	0.120589	4.64992e-10	0.0914478	0.179413		none		RBM28	none		modified protein
ENSG00000187514;A3:2:232576129-232576597:232576129-232576600:+	PTMA	A3	yes	yes	yes	yes	yes	no		NS	rs73086813	1.10035e-11	232565233	-10796		0.18	0.015		1.10035e-11	0.0193461	0.208541	2.21118e-09	0.0213652	0.179075	1.99482e-08	0.0208743	0.150339	2.06077e-08	0.0243498	0.153724	3.38909e-07	0.0196175	0.124074		none			none		modified protein
ENSG00000187514;A5:2:232575386-232576058:232575294-232576058:+	PTMA	A5	yes	yes	no	no	yes	no		IAV	rs73086813	1.41608e-11	232565233	-9961		0.18	0.015		6.53657e-07	-0.12808	0.117837	n.s.	n.s.	n.s.	n.s.	n.s.	n.s.	n.s.	n.s.	n.s.	1.41608e-11	-0.162569	0.20749		none			none		modified protein
ENSG00000124562;SE:6:34725328-34725689:34725731-34730372:+	SNRPC	SE	yes	yes	yes	no	no	no		NS	rs4282407	1.20502e-11	34830162	99690		0.785	0.395		1.20502e-11	0.0209944	0.207826	2.95021e-05	0.0111763	0.0917098	0.00480741	0.00900074	0.0402641	7.25856e-05	0.0123353	0.0801548	0.0113606	0.0141172	0.0320905		none			none		modified protein
ENSG00000052749;RI:10:99130680:99130838-99131830:99131923:-	RRP12	RI	yes	yes	yes	yes	yes	no		IAV	rs12257067	1.37911e-11	99130990	0		0.325	0		7.7334e-11	0.0206056	0.193065	4.90005e-06	0.014925	0.108714	1.76834e-10	0.0160451	0.189889	6.15084e-07	0.0123734	0.123655	1.37911e-11	0.0223434	0.207699		intronic			none		loss of function
ENSG00000111424;MX:12:48272898-48276477:48276557-48298738:48272898-48293620:48293741-48298738:-	VDR	MX	yes	yes	yes	no	no	no		NS	rs3890733	1.39491e-11	48289373	0		0.1	0.325		1.39491e-11	0.0479082	0.206673	1.45125e-06	0.052839	0.120124	7.71765e-05	0.0381172	0.0776119	0.00155341	0.0419595	0.0517537	0.00172855	0.0412825	0.048747		none		RBM24/RBMS1	none		modified protein
ENSG00000055483;AL:17:76783463:76783740-76794482:76791735:76793984-76794482:-	USP36	AL	yes	yes	yes	yes	no	no		NS	rs11655064	1.53245e-11	76661528	121935		0.045	0.57		1.53245e-11	0.0305887	0.205931	n.s.	n.s.	n.s.	0.00113477	0.0142336	0.0532909	0.0270378	0.0130333	0.0256037	3.09885e-06	0.0479507	0.104855		none			Promoter Flanking Region		modified protein
ENSG00000224397;AF:20:48884036:48884200-48894028:48892854:48892927-48894028:+	RP11-290F20.3	AF	yes	yes	yes	yes	yes	no		NS	rs6125961	1.63373e-11	48884124	0		0.975	0.78		1.63373e-11	0.0597264	0.205426	1.86316e-08	0.0343887	0.160072	2.80613e-08	0.0327214	0.147421	0.00487306	0.0248858	0.0411853	6.99645e-07	0.05367	0.117811		none		PPRC1/RBM4	Promoter Flanking Region		no coding consequence
ENSG00000224397;A5:20:48894517-48894714:48894150-48894714:+	RP11-290F20.3	A5	yes	yes	yes	yes	no	no		Pam3CSK4	rs4811019	3.78445e-10	48898469	3655		0.07	0.245		7.89007e-06	0.00563964	0.0961896	2.46619e-08	0.00961557	0.157544	3.78445e-10	0.00973007	0.183631	9.15971e-05	0.00899425	0.0780046	2.42719e-07	0.00775784	0.126947		none			CTCF Binding Site		no coding consequence
ENSG00000132274;AL:11:5729833-5730283:5732093:5729833-5735917:5736273:+	TRIM22	AL	no	no	no	no	yes	yes		IAV	rs10838577	1.63518e-11	5736083	0		0.385	0.09		n.s.	n.s.	n.s.	0.00881552	0.00376159	0.0370981	0.0016918	0.00607775	0.0496784	0.000452837	0.0039748	0.0631926	1.63518e-11	0.043303	0.20635		none			none		modified protein
ENSG00000115355;AL:2:55515314:55515491-55518812:55517546:55518300-55518812:-	CCDC88A	AL	yes	yes	yes	yes	yes	no		NS	rs2249856	1.647e-11	55518742	0		0.465	0.945		1.647e-11	-0.0368527	0.205362	5.88839e-06	-0.0291841	0.106983	2.16657e-05	-0.0288988	0.089042	0.000774469	-0.0254087	0.0582111	2.06205e-06	-0.0345073	0.108414		intronic deleterious		HuR	none		modified protein
ENSG00000104974;SE:19:55105246-55105662:55105743-55105906:+	LILRA1	SE	yes	yes	yes	yes	yes	yes		NS	rs13345054	1.67748e-11	54784898	-320248		0.29	0.57		1.67748e-11	-0.117355	0.205218	2.02525e-09	-0.114126	0.17985	1.33187e-09	-0.0992885	0.173189	3.75839e-10	-0.106995	0.188079	4.04009e-10	-0.0925559	0.180561		none		SRSF10/SRSF9	Promoter		gain of function
ENSG00000104974;A3:19:55106867-55107104:55106867-55107220:+	LILRA1	A3	yes	yes	yes	yes	yes	yes		IAV	rs10416264	1.69813e-10	55105923	-844		0.5	0.91		6.88972e-08	0.0310285	0.137071	7.84832e-06	0.0286244	0.104271	0.00989114	0.012497	0.0338115	0.00937474	0.0145457	0.0351826	1.69813e-10	0.0431577	0.187603		exonic deleterious			none		gain of function
ENSG00000130429;SE:7:98972404-98974067:98974197-98974961:+	ARPC1B	SE	yes	yes	yes	yes	yes	no		Pam3CSK4	rs41385645	1.76055e-11	98974038	0		0.145	0.055		7.3624e-10	-0.0723044	0.174845	5.32805e-09	-0.0943826	0.171278	1.76055e-11	-0.111961	0.208602	2.08465e-06	-0.0957537	0.112652	9.1266e-07	-0.0671853	0.115507		none		YBX2	none		modified protein
ENSG00000130429;SE:7:98972404-98974981:98975078-98983325:+	ARPC1B	SE	yes	yes	yes	yes	yes	no		NS	rs1045012	3.65491e-10	98984354	929		0.165	0.055		3.65491e-10	0.0301653	0.180546	1.57933e-05	0.0277802	0.0976499	9.55004e-05	0.0239364	0.0756893	0.000273597	0.0268845	0.0678683	n.s.	n.s.	n.s.		exonic		CPEB2/PABPN1/PTBP1/SRSF10	none		modified protein
ENSG00000100599;AL:14:93043822-93052792:93052925:93043822-93081752:93082373:+	RIN3	AL	yes	yes	yes	yes	yes	no		NS	rs10147664	1.83366e-11	93013124	-30598		0.195	0.27		1.83366e-11	0.0839052	0.204514	1.48575e-07	0.0619783	0.14121	1.44279e-07	0.0639932	0.133307	1.31293e-06	0.0697407	0.116831	6.68825e-05	0.0564772	0.0777456		none		HNRNPA1/HNRNPA1L2/HNRNPA2B1/RBM28	Promoter Flanking Region		gain of function
ENSG00000258875;SE:14:91709357-91710257:91710325-91710699:+	CTD-2547L24.3	SE	no	yes	yes	no	no	no		Pam3CSK4	rs1815252	1.93733e-11	91708816	-441		0.41	0.185		0.000169735	-0.0500657	0.0691143	0.00444698	-0.0291878	0.043614	1.93733e-11	-0.0605916	0.207834	0.00030696	-0.0377565	0.0668009	0.026253	-0.0254654	0.0248265		none			Promoter Flanking Region		modified protein
ENSG00000182372;AF:8:1703944:1704248-1719098:1711928:1712051-1719098:+	CLN8	AF	yes	yes	yes	yes	yes	no		NS	rs71499040	1.94792e-11	1711918	0		0.555	0.69		1.94792e-11	-0.0197779	0.204036	3.85968e-07	-0.0126364	0.132424	2.67741e-07	-0.0158462	0.12793	0.000721894	-0.0168607	0.0588636	0.000215035	-0.0216055	0.0673443		none			Promoter		loss of function
ENSG00000109111;SE:17:26989360-26999775:26999876-27000389:+	SUPT6H	SE	yes	yes	yes	yes	yes	yes		Pam3CSK4	rs9900141	2.02719e-11	27093542	93053		0.235	0.25		0.000427969	-0.0255809	0.0609018	0.000160987	-0.0324249	0.0754855	2.02719e-11	-0.0526824	0.20747	0.00343772	-0.0292894	0.0444027	0.014484	-0.0212148	0.0299702		intronic		RBM45/SRSF1	none		modified protein
ENSG00000104870;SE:19:50016007-50016644:50016730-50017139:+	FCGRT	SE	yes	yes	yes	yes	no	yes		NS	rs62128087	2.03548e-11	50026266	9027		0	0.215		2.03548e-11	0.053755	0.203689	9.79002e-06	0.0345714	0.102181	0.00350213	0.026745	0.0431128	0.0415777	0.0182435	0.0217903	0.00582952	0.0104492	0.0379573		none			none		modified protein
ENSG00000099331;AL:19:17322583-17322704:17322908:17322583-17325269:17325346:+	MYO9B	AL	yes	yes	yes	yes	yes	no		NS	rs3760632	2.0806e-11	17325781	435		0.44	0.305		2.0806e-11	-0.0607384	0.203515	6.06888e-07	-0.0463638	0.128235	3.12422e-07	-0.0500765	0.126584	3.81475e-05	-0.0396353	0.0860902	8.35313e-07	-0.0505991	0.116275		none		HNRNPH2/PCBP2	Promoter		modified protein
ENSG00000099331;RI:19:17322460:17322583-17322704:17324093:+	MYO9B	RI	yes	yes	yes	yes	yes	no		Pam3CSK4	rs139802300	3.12414e-07	17303329	-19131		0.14	0.035		0.00119816	-0.0392375	0.0517573	2.56467e-05	-0.0566768	0.093043	3.12414e-07	-0.0713203	0.126584	0.000217684	-0.0506255	0.0699884	6.90229e-05	-0.0541449	0.0774656		intronic			none		modified protein
ENSG00000131042;RI:19:54780661:54780783-54781404:54781454:-	LILRB2	RI	yes	yes	yes	yes	yes	yes		Pam3CSK4	rs111991506	2.09537e-11	54770824	9837		-0.235	-0.005		1.00306e-08	0.0566436	0.153281	3.32831e-11	0.0718437	0.215394	2.09537e-11	0.0758376	0.207204	3.12445e-07	0.0622653	0.129717	0.000282787	0.0296255	0.0649006		none			none		loss of function
ENSG00000169738;RI:17:79994420:79994519-79994597:79994639:-	DCXR	RI	yes	no	no	no	no	no		NS	rs12936506	2.26255e-11	80004019	-9380		0.365	0.82		2.26255e-11	-0.065644	0.202852	3.64623e-05	-0.0532028	0.0896916	0.000980371	-0.0421816	0.0546148	n.s.	n.s.	n.s.	5.6285e-06	-0.0558485	0.099624		none			none		loss of function
ENSG00000077238;AL:16:27364017-27366341:27366534:27364017-27367129:27367197:+	IL4R	AL	yes	yes	yes	yes	no	yes		R848	rs3024633	2.4078e-11	27366499	0		0.07	0.11		0.00226769	0.0194989	0.0461009	0.00115223	0.0243464	0.0565679	4.94688e-09	0.0378473	0.162177	2.4078e-11	0.0435996	0.210941	9.49616e-07	0.0657282	0.115163		none			none		modified protein
ENSG00000077238;AL:16:27356341-27356506:27356923:27356341-27357788:27357939:+	IL4R	AL	no	no	yes	yes	no	yes		R848	rs9929928	1.8388e-08	27349493	-6748		0.305	0.155		0.00140523	0.0100415	0.0503427	2.17619e-05	0.0156089	0.0946052	6.60384e-07	0.0169862	0.120033	1.8388e-08	0.0191364	0.154719	0.000617593	0.0147585	0.0579278		none			none		modified protein
ENSG00000077238;SE:16:27372136-27372261:27372341-27373573:+	IL4R	SE	yes	yes	yes	yes	no	yes		R848	rs3024645	1.53433e-07	27367863	-4173		0.115	0		0.00266461	0.0207419	0.0446735	9.67888e-07	0.0343824	0.123899	1.86346e-05	0.0280032	0.0903934	1.53433e-07	0.0309845	0.136048	0.00130019	0.0398439	0.051285		none			none		modified protein
ENSG00000076928;A3:19:42409413-42409742:42409413-42409912:+	ARHGEF1	A3	yes	yes	yes	no	yes	no		NS	rs11881932	2.59461e-11	42409862	0		0.14	0		2.59461e-11	0.0284357	0.201766	2.78693e-07	0.0241541	0.135429	5.61562e-08	0.0242863	0.141463	2.5509e-09	0.0372239	0.171801	1.52864e-09	0.0273441	0.169644		intronic	acceptor flank		none		loss of function
ENSG00000160216;SE:21:45379740-45380513:45380660-45387827:+	AGPAT3	SE	yes	yes	yes	yes	yes	no		IAV	rs12626709	2.77714e-11	45380213	0		0.35	0.305		3.8221e-10	0.0199616	0.180183	3.11426e-06	0.0185355	0.112976	3.06901e-08	0.0225651	0.146653	3.28061e-06	0.0212806	0.108541	2.77714e-11	0.0309451	0.202142		none		ZNF638	none		loss of function
ENSG00000171453;AL:6:43488786-43488920:43489244:43488786-43496987:43497323:+	POLR1C	AL	no	yes	yes	yes	no	yes		Pam3CSK4	rs57104310	2.9444e-11	43498364	1041		-0.56	-0.05		7.33267e-10	0.0435525	0.174878	4.32056e-07	0.0379543	0.131381	2.9444e-11	0.0398927	0.204465	1.12897e-08	0.0325324	0.158965	n.s.	n.s.	n.s.		none		BRUNOL6/CPEB4/IGF2BP2/PABPC1/PABPC3/SART3	none		modified protein
ENSG00000110619;SE:11:3061161-3061678:3061811-3062126:-	CARS	SE	no	no	yes	yes	no	no		Pam3CSK4	rs406598	2.98818e-11	3076285	-14059		0.01	0.43		9.69868e-09	-0.0129387	0.153562	8.17569e-09	-0.0164665	0.16746	2.98818e-11	-0.0223775	0.204346	1.71979e-09	-0.0232445	0.175176	7.19992e-05	-0.0126867	0.0770902		none			none		loss of function
ENSG00000163565;SE:1:159002481-159015087:159015254-159021469:+	IFI16	SE	yes	yes	no	yes	no	yes		NS	rs2852696	2.98924e-11	159015984	0		0.415	0.08		2.98924e-11	0.0166785	0.200643	3.38956e-05	0.00947887	0.0903874	0.0398864	0.00505196	0.0215892	9.11818e-08	0.00938563	0.140658	0.0023615	0.00387577	0.0459696		none		DAZAP1/MSI1	none		modified protein
ENSG00000134077;A5:3:9405016-9406700:9404811-9406700:+	THUMPD3	A5	yes	yes	yes	yes	no	no		NS	rs2596913	3.02783e-11	9436472	29672		0.51	0.625		3.02783e-11	0.0849738	0.200541	1.26136e-06	0.0699613	0.121432	9.09593e-07	0.0718363	0.11722	0.00129993	0.0420899	0.0534056	n.s.	n.s.	n.s.		none		PCBP2	none		modified protein
ENSG00000124228;SE:20:47846886-47847560:47847652-47849843:+	DDX27	SE	yes	yes	yes	yes	no	no		Pam3CSK4	rs73116201	3.14002e-11	47936814	86871		0.12	0.075		0.00024625	-0.0246852	0.0658113	2.17397e-06	-0.042315	0.116345	3.14002e-11	-0.0511572	0.203946	9.97493e-06	-0.0401436	0.098405	3.90073e-05	-0.0637294	0.0825338		none			none		loss of function
ENSG00000159658;SE:1:47152542-47154025:47154216-47155259:-	KIAA0494	SE	yes	yes	yes	yes	yes	no		Pam3CSK4	rs1440490	3.40915e-11	47205550	-50191		0.21	0.285		1.69947e-08	-0.0387029	0.14887	9.75287e-05	-0.0286725	0.0802897	3.40915e-11	-0.0455497	0.203282	5.3263e-07	-0.0371161	0.124946	n.s.	n.s.	n.s.		none			none		modified protein
ENSG00000159658;SE:1:47150274-47150755:47150817-47152456:-	KIAA0494	SE	yes	yes	yes	yes	yes	no		R848	rs116715167	2.67859e-07	47199589	-47033		0.12	0		0.00064687	0.0250758	0.0572315	6.93007e-06	0.0376287	0.105446	1.27213e-05	0.0359991	0.0938119	2.67859e-07	0.0474735	0.131091	0.000624337	0.0386835	0.0578309		none			none		loss of function
ENSG00000177426;SE:18:3450068-3450320:3450503-3456352:+	TGIF1	SE	yes	yes	yes	yes	yes	no		NS	rs238132	3.81447e-11	3450455	0		0.38	0.86		3.81447e-11	-0.0294818	0.198706	6.29381e-09	-0.0243938	0.169795	2.62485e-08	-0.0203843	0.147992	1.36605e-07	-0.0231635	0.137079	7.61298e-06	-0.0214104	0.0969697		exonic		PPRC1/RBM4	Promoter		modified protein
ENSG00000177426;AF:18:3450210:3450503-3456352:3451591:3451773-3456352:+	TGIF1	AF	yes	yes	yes	yes	yes	no		IAV	rs238533	2.99389e-10	3451762	0		0.665	0.93		5.9552e-05	-0.010154	0.0783943	0.0118557	-0.00699996	0.0342943	0.00807778	-0.00676293	0.0356167	1.4854e-05	-0.0110866	0.0947588	2.99389e-10	-0.0209176	0.183002		none		SRSF7	Promoter		modified protein
ENSG00000138326;SE:10:79797062-79799962:79799983-79800373:+	RPS24	SE	yes	yes	yes	yes	yes	no		IAV	rs12246506	3.8835e-11	79810928	10455		0.28	0		1.30794e-10	-0.0371374	0.188849	1.93832e-05	-0.0223427	0.0957052	1.10554e-08	-0.030661	0.155366	1.04948e-08	-0.033676	0.159599	3.8835e-11	-0.0416601	0.199467		none			none		modified protein
ENSG00000107745;SE:10:74135630-74139222:74139341-74167687:-	MICU1	SE	yes	yes	yes	yes	yes	no		NS	rs11593719	3.95028e-11	74140000	0		0.165	0.685		3.95028e-11	0.0162605	0.198427	0.000223963	0.0122889	0.0723163	6.43007e-06	0.0133923	0.0999034	0.000193112	0.0151999	0.0710987	0.000211943	0.00843142	0.0674735		none		RBFOX1	Enhancer		loss of function
ENSG00000178104;AL:1:144862705:144864324-144865810:144864883:144864980-144865810:-	PDE4DIP	AL	no	no	no	no	yes	no		IAV	rs74979964	4.16753e-11	144891480	-25570		0.01	0.19		5.00121e-07	-0.016382	0.120142	1.67274e-18	-0.0393141	0.346441	1.48995e-15	-0.0330491	0.280648	3.12537e-08	-0.0247116	0.150082	4.16753e-11	-0.0441595	0.198903		none		ANKHD1/FXR1/RBM3	CTCF Binding Site		gain of function
ENSG00000178104;A3:1:144880861-144881430:144880858-144881430:-	PDE4DIP	A3	yes	yes	yes	yes	yes	no		LPS	rs77955958	1.21767e-08	144918246	-36716		0.065	0.045		8.96548e-08	0.0518084	0.134837	1.21767e-08	0.0560632	0.163894	4.81102e-08	0.053517	0.142794	3.79291e-06	0.044823	0.107222	7.06046e-07	0.0482558	0.117733		none			Promoter Flanking Region		modified protein
ENSG00000110911;AL:12:51373184:51373325-51375422:51373603:51373841-51375422:-	SLC11A2	AL	yes	yes	yes	yes	yes	no		LPS	rs2554858	4.39236e-11	51363414	9770		0.275	0.065		4.07892e-06	0.041124	0.101957	4.39236e-11	0.050014	0.213038	6.60185e-07	0.0396972	0.120036	5.74562e-08	0.0478395	0.144733	1.97093e-06	0.0572063	0.108808		none			none		no coding consequence
ENSG00000054967;RI:11:73105522:73105779-73106132:73106330:+	RELT	RI	yes	yes	yes	yes	yes	no		NS	rs56187614	4.42301e-11	73112676	6346		0.345	0		4.42301e-11	0.0189748	0.197527	0.00353377	0.0105868	0.0458122	2.98649e-05	0.0131771	0.0861605	6.51332e-05	0.0156051	0.0811555	n.s.	n.s.	n.s.		none	branchpoint		none		loss of function
ENSG00000182180;AL:10:75008696:75009076-75011521:75010499:75010749-75011521:-	MRPS16	AL	yes	yes	yes	yes	no	no		NS	rs74423725	4.4618e-11	74977232	31464		0.155	0		4.4618e-11	-0.036349	0.197458	0.000197566	-0.0237933	0.0735205	1.68597e-05	-0.0236267	0.0912905	4.30353e-05	-0.0279205	0.0849791	n.s.	n.s.	n.s.		none			none		modified protein
ENSG00000185000;RI:8:145541924:145542025-145542124:145542229:-	DGAT1	RI	yes	yes	yes	yes	yes	no		IAV	rs56180335	4.52651e-11	145542021	0		0	0.115		3.99457e-10	0.0335929	0.179824	1.79708e-05	0.0279295	0.0964238	3.42091e-10	0.0367512	0.184464	1.53868e-09	0.0382034	0.176126	4.52651e-11	0.0388479	0.198242		exonic			none		loss of function
ENSG00000198836;SE:3:193333559-193334967:193335074-193336658:+	OPA1	SE	yes	yes	yes	yes	yes	no		NS	rs2887065	4.70214e-11	193315458	-18001		0.4	0.535		4.70214e-11	-0.0278838	0.19704	3.03921e-07	-0.0211119	0.13463	5.03836e-06	-0.0180759	0.102075	8.64244e-07	-0.0253332	0.120599	n.s.	n.s.	n.s.		none			none		modified protein
ENSG00000167985;SE:11:61197654-61204233:61204432-61205097:+	SDHAF2	SE	yes	yes	yes	yes	yes	no		NS	rs2860196	4.74164e-11	61199664	0		0.26	0.155		4.74164e-11	0.0186948	0.196973	3.01656e-06	0.0167198	0.113275	1.37117e-09	0.018259	0.172946	9.33146e-07	0.0170506	0.119909	0.000445808	0.0199308	0.0608377		none			none		loss of function
ENSG00000165801;A5:14:21543339-21543491:21543150-21543491:+	ARHGEF40	A5	no	yes	yes	no	yes	no		Pam3CSK4	rs145744937	4.75315e-11	21555087	11496		-0.31	-0.55		3.33441e-05	-0.00768854	0.0835178	0.00268605	-0.00938871	0.0484399	4.75315e-11	-0.0206479	0.200594	3.48818e-06	-0.0157299	0.107983	4.04239e-05	-0.0116163	0.0822174		none			Promoter Flanking Region		gain of function
ENSG00000148737;MX:10:114799885-114849159:114849299-114900943:114799885-114893836:114893949-114900943:+	TCF7L2	MX	no	no	no	yes	no	no		R848	rs10885418	4.77297e-11	114893953	0		-0.555	-0.27		n.s.	n.s.	n.s.	1.82341e-07	0.0346178	0.139331	0.00693072	0.0170543	0.0369853	4.77297e-11	0.0356536	0.205303	4.84047e-07	0.0484792	0.120998		none	acceptor flank		Promoter Flanking Region		modified protein
ENSG00000124422;AF:17:20931987-20945978:20946352:20931987-20946634:20947073:-	USP22	AF	yes	yes	yes	yes	yes	no		R848	rs9914758	4.97241e-11	20910424	21463		0.155	0.295		4.15116e-07	-0.0214016	0.121744	8.27272e-06	-0.0329044	0.103773	1.27793e-06	-0.0302741	0.114226	4.97241e-11	-0.0670847	0.204965	0.000441602	-0.0258455	0.0609223		intronic			none		modified protein
ENSG00000182487;A5:7:72645962-72648648:72645924-72648648:+	NCF1B	A5	no	yes	no	yes	yes	no		IAV	rs34913552	5.92866e-11	72719048	70300		0.14	0		2.5782e-07	0.081788	0.125829	1.49589e-08	0.0848093	0.162046	8.65912e-08	0.0975345	0.137727	4.95338e-10	0.0890067	0.18575	5.92866e-11	0.080425	0.196081		exonic	branchpoint		CTCF Binding Site		no coding consequence
ENSG00000108448;AL:17:18631071-18634383:18634532:18631071-18638190:18638740:+	TRIM16L	AL	yes	yes	yes	yes	no	no		LPS	rs59143440	6.14734e-11	18635188	0		0.51	0.42		7.21554e-06	-0.0173463	0.0969721	6.14734e-11	-0.0191826	0.210175	1.28481e-08	-0.0166907	0.154089	1.04863e-05	-0.0147693	0.0979477	8.12203e-06	-0.0241878	0.0964002		intronic		DAZAP1/HNRNPA1	none		modified protein
ENSG00000129055;AF:3:134201773-134204162:134204545:134201773-134204794:134204868:-	ANAPC13	AF	yes	yes	yes	yes	yes	no		IAV	rs7371896	6.18961e-11	134249769	-44901		-0.495	-0.345		8.41501e-09	-0.0482918	0.154746	0.00116547	-0.0330439	0.0564581	9.07485e-07	-0.0444273	0.117241	4.63931e-05	-0.0389805	0.0842865	6.18961e-11	-0.0715291	0.195736		none			none		modified protein
ENSG00000129055;A5:3:134201773-134204162:134201773-134204543:-	ANAPC13	A5	yes	yes	yes	yes	yes	no		NS	rs9832343	8.47951e-08	134273027	-68384		0.575	0.65		8.47951e-08	-0.0388005	0.13531	n.s.	n.s.	n.s.	n.s.	n.s.	n.s.	n.s.	n.s.	n.s.	0.0226424	-0.0178462	0.0260988		none			none		modified protein
ENSG00000073578;AF:5:240559:240591-251107:249169:250891-251107:+	SDHA	AF	no	no	no	yes	yes	no		R848	rs112677399	6.2098e-11	229777	-10782		0.39	0.005		9.43081e-17	-0.0166265	0.295549	5.65449e-15	-0.0189854	0.285902	3.75342e-16	-0.0217223	0.290706	6.2098e-11	-0.019593	0.203125	3.59674e-07	-0.0176508	0.123561		none			none		gain of function
ENSG00000073578;SE:5:218533-220355:220452-223597:+	SDHA	SE	yes	yes	yes	yes	yes	no		NS	rs10440690	2.75619e-09	299437	75740		0.545	0.06		2.75619e-09	0.0221132	0.164006	0.0465671	0.0103133	0.0215901	0.0266662	0.0138608	0.0250707	n.s.	n.s.	n.s.	0.00112602	0.0179318	0.0525677		none			none		loss of function
ENSG00000068650;A3:13:113532617-113536127:113532617-113536190:+	ATP11A	A3	yes	yes	yes	no	no	no		LPS	rs1278766	6.60631e-11	113534382	0		0.58	0.565		1.08277e-08	-0.0589737	0.152642	6.60631e-11	-0.0710803	0.20956	3.05623e-05	-0.0404103	0.085953	6.38627e-10	-0.0709372	0.183601	0.000813319	-0.0411061	0.0554705		none		SNRPA	none		modified protein
ENSG00000068650;MX:13:113530255-113532531:113532617-113536190:113530255-113534860:113534963-113536190:+	ATP11A	MX	yes	yes	yes	no	no	no		NS	rs9577175	8.03199e-08	113543355	7065		0.18	0.21		8.03199e-08	0.058573	0.13577	0.033884	0.0272713	0.0244953	6.88649e-06	0.0505113	0.0992923	n.s.	n.s.	n.s.	0.00842829	0.0418284	0.0347089		none			none		modified protein
ENSG00000196655;A5:11:118890134-118890860:118890027-118890860:+	TRAPPC4	A5	yes	no	no	no	yes	no		NS	rs3802884	6.71032e-11	118889810	-117		0.08	0.055		6.71032e-11	0.0279552	0.194201	8.50222e-13	0.0281025	0.245937	7.53276e-11	0.0233315	0.196857	1.91823e-12	0.025759	0.231473	1.01432e-05	0.0272903	0.0944434		intronic		ESRP2	Promoter		loss of function
ENSG00000103496;AF:16:31044416:31044843-31045334:31045107:31045156-31045334:+	STX4	AF	yes	yes	yes	yes	yes	no		NS	rs57576577	6.79516e-11	31036367	-8049		0.555	0.395		6.79516e-11	0.0348161	0.1941	1.41642e-09	0.026066	0.182999	1.38565e-05	0.0198282	0.093047	0.00178193	0.0157897	0.0504818	n.s.	n.s.	n.s.		none			none		modified protein
ENSG00000103496;RI:16:31044416:31044627-31044711:31044843:+	STX4	RI	no	yes	yes	yes	yes	no		LPS	rs58726213	2.37048e-08	31044683	0		0.56	0.395		2.73994e-07	0.0119108	0.125308	2.37048e-08	0.0221909	0.157902	2.05927e-05	0.0154434	0.0894976	n.s.	n.s.	n.s.	0.00443893	0.0122128	0.0403673		intronic deleterious	branchpoint	ANKHD1/FXR1	Promoter		loss of function
ENSG00000123992;A5:2:220251885-220252298:220251885-220252481:-	DNPEP	A5	yes	yes	yes	yes	yes	no		IAV	rs2002892	6.83117e-11	220249329	2456		0.405	0.005		2.0373e-09	0.0606196	0.166498	2.40644e-07	0.0465981	0.13678	5.17117e-06	0.0386924	0.101844	0.000334065	0.0336688	0.0660158	6.83117e-11	0.0676949	0.194944		intronic			none		loss of function
ENSG00000115866;SE:2:136669063-136670056:136670136-136672039:-	DARS	SE	no	yes	no	yes	no	no		R848	rs138700059	7.08554e-11	136684298	-12159		-0.16	0		3.57633e-05	0.017437	0.0828997	0.00023076	0.0179629	0.0720292	1.89847e-05	0.0139452	0.0902266	7.08554e-11	0.0300304	0.202031	7.87001e-07	0.0442416	0.116792		none		HNRPLL/HuR/IGF2BP2/IGF2BP3/MBNL1	none		modified protein
ENSG00000115866;AF:2:136741024-136742973:136743133:136741024-136743364:136743467:-	DARS	AF	yes	yes	yes	yes	no	no		NS	rs16832452	9.57784e-10	136756555	-13088		0.875	1		9.57784e-10	0.0869804	0.172695	0.0258293	0.0446855	0.0270021	0.00479629	0.0512831	0.0402849	1.21019e-06	0.0827256	0.117566	0.0139391	0.0453821	0.0303043		none			none		modified protein
ENSG00000138119;SE:10:95216694-95237937:95238130-95241864:-	MYOF	SE	no	no	yes	yes	yes	no		R848	rs10882242	7.13314e-11	95239000	0		0.31	0.2		7.33557e-05	0.0117686	0.0765497	3.08614e-09	0.017968	0.176127	0.000144616	0.0151165	0.0719406	7.13314e-11	0.0285814	0.201975	1.27978e-09	0.0289973	0.171109		none			none		loss of function
ENSG00000113240;SE:5:178047674-178049394:178049460-178050257:-	CLK4	SE	yes	yes	yes	yes	no	no		NS	rs12234109	7.26645e-11	178020340	27234		0.05	0.355		7.26645e-11	-0.117153	0.193564	5.26213e-06	-0.0856134	0.108042	8.15201e-08	-0.105046	0.138249	1.5248e-05	-0.0826783	0.0945188	0.0202904	-0.0487848	0.0270452		none			none		no coding consequence
ENSG00000108788;RI:17:40720488:40720577-40720855:40720961:+	MLX	RI	yes	yes	yes	yes	yes	no		Pam3CSK4	rs646123	7.35205e-11	40720632	0		0.205	0.275		1.73218e-10	0.021515	0.186586	0.000193073	0.0116117	0.0737413	7.35205e-11	0.0195273	0.197054	1.21668e-06	0.0192538	0.117518	4.72264e-06	0.0191564	0.101164		intronic			none		loss of function
ENSG00000144843;A3:3:119298698-119299332:119298698-119299398:+	ADPRH	A3	no	yes	yes	yes	yes	no		IAV	rs146666846	7.34567e-11	119298693	0		-0.105	0		0.00259487	0.0996355	0.0449081	0.000406812	0.117221	0.0665805	4.9392e-06	0.13859	0.102252	5.382e-07	0.140959	0.124852	7.34567e-11	0.185371	0.194361		none		RBM28/RBM3	Promoter		modified protein
ENSG00000204099;AF:2:242750288:242750369-242755679:242755214:242755405-242755679:+	NEU4	AF	yes	yes	yes	no	yes	no		IAV	rs2293764	7.82968e-11	242758179	2400		0.335	0.135		1.1888e-08	-0.0508752	0.151862	0.0052939	-0.0158882	0.0419496	n.s.	n.s.	n.s.	n.s.	n.s.	n.s.	7.82968e-11	-0.058035	0.193848		none		SRSF2	none		modified protein
ENSG00000204099;SE:2:242755882-242756089:242756344-242757377:+	NEU4	SE	no	yes	yes	yes	no	no		LPS	rs2293764	1.0762e-08	242758179	702		0.335	0.135		5.05002e-07	0.0374744	0.120059	1.0762e-08	0.0387474	0.165001	0.000224496	0.0195579	0.067963	5.91246e-05	0.0152394	0.0820491	9.19896e-07	0.0449252	0.115439		none		SRSF2	none		modified protein
ENSG00000204099;AF:2:242749920:242750369-242755679:242755214:242755405-242755679:+	NEU4	AF	yes	yes	yes	yes	yes	no		R848	rs4675978	1.18366e-08	242763495	7716		0.32	0.04		0.000204284	0.043114	0.06747	3.34454e-06	0.0433327	0.112306	1.3426e-08	0.0466598	0.153714	1.18366e-08	0.0388946	0.158554	0.0326111	0.0237463	0.0229722		none			none		modified protein
ENSG00000100225;A3:22:32871111-32874968:32871111-32875120:+	FBXO7	A3	yes	yes	yes	yes	yes	no		IAV	rs11107	7.96445e-11	32875190	0		0.375	0.275		4.0235e-07	0.0254047	0.122012	0.0218431	0.0145026	0.0285604	1.65788e-05	0.0266294	0.091441	5.75688e-07	0.0314955	0.124248	7.96445e-11	0.0341702	0.193711		exonic		HNRPLL/RBFOX1	none		gain of function
ENSG00000225484;SE:10:81565878-81568515:81568588-81574369:-	RP11-773D16.1	SE	yes	no	no	no	no	no		NS	rs2259113	8.13492e-11	81587902	-13433		0.3	0.04		8.13492e-11	0.042411	0.19266	6.67363e-08	0.0344187	0.148521	1.07102e-07	0.0348326	0.135889	2.42318e-07	0.0344611	0.131984	1.85048e-06	0.037034	0.109358		none		RBM46	none		no coding consequence
ENSG00000110324;A3:11:117857249-117857322:117857249-117857399:+	IL10RA	A3	yes	yes	yes	yes	yes	no		IAV	rs56356146	8.57473e-11	117856998	-151		0.105	0		0.00352318	0.046685	0.0422051	0.000384705	0.0538012	0.0671177	0.00214359	0.0476491	0.0475398	0.00636486	0.0437125	0.0387296	8.57473e-11	0.0582125	0.193117		none			Promoter		gain of function
ENSG00000135317;SE:6:86223613-86223788:86223952-86224224:-	SNX14	SE	yes	yes	yes	yes	yes	no		LPS	rs6454472	9.04618e-11	86224053	0		0.24	0.615		2.64327e-09	-0.0178797	0.164351	9.04618e-11	-0.0291	0.206872	5.02627e-06	-0.0171257	0.102096	0.00135525	-0.0148898	0.0530191	6.75703e-06	-0.0210461	0.0980185		intronic		HuR/KHDRBS1/KHDRBS2/KHDRBS3/ZC3H14	none		modified protein
ENSG00000160948;A3:8:145652674-145653872:145652362-145653872:-	VPS28	A3	yes	yes	yes	yes	yes	no		Pam3CSK4	rs2721140	9.54219e-11	145661320	-7348		0.42	0.49		0.000121392	0.0321376	0.0720875	n.s.	n.s.	n.s.	9.54219e-11	0.0533806	0.194931	0.00626317	0.0282639	0.0388775	0.00222297	0.0300422	0.0465074		exonic			none		modified protein
ENSG00000160948;A5:8:145651155-145651258:145651155-145651305:-	VPS28	A5	yes	yes	yes	yes	yes	no		NS	rs2721140	2.51092e-08	145661320	-9915		0.42	0.49		2.51092e-08	0.0641258	0.145593	0.000311847	0.0428478	0.069136	3.79579e-06	0.0563178	0.104592	0.0171239	0.0267368	0.0297071	0.00369799	0.0396695	0.0419858		exonic			none		no coding consequence
ENSG00000111737;SE:12:120535177-120536615:120536739-120536834:-	RAB35	SE	yes	yes	yes	yes	yes	no		NS	rs61748076	1.00001e-10	120535169	0		0.185	0.075		1.00001e-10	0.0269606	0.191005	0.000316622	0.0167154	0.06899	9.78686e-10	0.0263092	0.175757	5.34636e-06	0.0188525	0.104098	0.00052351	0.0182327	0.0594033		none			none		modified protein
ENSG00000149547;SE:11:125439469-125440000:125440086-125442354:+	EI24	SE	yes	yes	yes	yes	no	no		NS	rs10790737	1.00769e-10	125388375	-50994		0.395	0.53		1.00769e-10	0.0621474	0.190944	n.s.	n.s.	n.s.	1.57502e-07	0.0501834	0.132546	0.00319916	0.0324325	0.0450669	0.0474363	0.025685	0.0198029		none			none		modified protein
ENSG00000071894;RI:8:145619098:145619253-145619328:145619375:-	CPSF1	RI	yes	yes	yes	no	no	no		NS	rs2977835	1.05147e-10	145622923	-3548		0.655	0.695		1.05147e-10	-0.0657511	0.190602	0.000405186	-0.0413927	0.066619	0.000197167	-0.0453785	0.0691375	0.00860471	-0.0328569	0.0359661	n.s.	n.s.	n.s.		intronic			none		loss of function
ENSG00000071894;RI:8:145619449:145619515-145619594:145619770:-	CPSF1	RI	yes	yes	yes	no	no	no		Pam3CSK4	rs72697606	2.13163e-07	145611531	7918		0.705	0.695		0.00501075	-0.0190037	0.0390999	0.00361983	-0.0194062	0.0455819	2.13163e-07	-0.0330402	0.129915	0.00103766	-0.0272641	0.055496	0.0142425	-0.0187295	0.0301167		none			none		loss of function
ENSG00000174718;SE:12:32113805-32123123:32123290-32133812:+	KIAA1551	SE	yes	yes	yes	yes	yes	no		Pam3CSK4	rs56848191	1.11941e-10	32122579	0		0.285	0.12		0.000591171	0.0170301	0.0580314	1.20446e-07	0.0283198	0.143132	1.11941e-10	0.0347504	0.193629	0.00220259	0.0172904	0.0485189	0.00191422	0.0212976	0.0478384		none			none		modified protein
ENSG00000185201;SE:11:308438-308755:308889-309013:+	IFITM2	SE	no	yes	no	yes	yes	yes		IAV	rs11246067	1.14665e-10	326564	17451		0.085	0.425		0.00503415	-0.00878186	0.0390589	0.0218882	-0.00925117	0.0285412	n.s.	n.s.	n.s.	0.0133342	-0.0110411	0.0319731	1.14665e-10	-0.0276898	0.190776		none			Promoter Flanking Region		loss of function
ENSG00000113580;AF:5:142780417-142782776:142782894:142780417-142783941:142784109:-	NR3C1	AF	yes	yes	yes	yes	yes	no		LPS	rs28364694	1.17249e-10	142783949	0		-0.065	-0.045		2.47858e-05	-0.0620848	0.0861331	1.17249e-10	-0.0674842	0.204648	9.68724e-08	-0.0469266	0.136757	1.18825e-05	-0.0403912	0.0968037	5.741e-05	-0.0774847	0.0791029		none			Promoter		modified protein
ENSG00000113580;AL:5:142657501:142658976-142662133:142660685:142661606-142662133:-	NR3C1	AL	no	yes	yes	yes	no	no		LPS	rs10482682	1.00333e-07	142679397	-17164		0.13	0.39		0.00357025	0.0071759	0.0420879	1.00333e-07	0.0134894	0.144802	0.0032804	0.00714184	0.0437019	0.000417768	0.00900919	0.0639408	0.00601575	0.0117907	0.0376797		none		PCBP2/SRSF10	none		modified protein
ENSG00000125089;RI:4:8237160:8237282-8238005:8239397:+	SH3TC1	RI	yes	yes	yes	no	no	no		NS	rs61740112	1.26938e-10	8238008	0		0.15	0		1.26938e-10	0.0698311	0.189089	9.97576e-07	0.0728303	0.123618	2.0054e-07	0.0899807	0.130446	0.00906584	0.0583167	0.0354888	n.s.	n.s.	n.s.		exonic	branchpoint	SRSF1/SRSF9	CTCF Binding Site		loss of function
ENSG00000100365;SE:22:37257245-37260087:37260171-37260961:+	NCF4	SE	no	no	no	yes	no	yes		R848	rs760518	1.31638e-10	37259605	0		0.115	0.21		0.000496751	0.006527	0.0595776	9.26178e-10	0.013704	0.186727	2.25245e-09	0.0122304	0.168794	1.31638e-10	0.0176335	0.196877	0.000697624	0.00798227	0.0568401		none			none		modified protein
ENSG00000168300;AL:8:52730140:52733278-52744004:52739489:52739921-52744004:-	PCMTD1	AL	yes	yes	yes	yes	yes	no		R848	rs5891437	1.31972e-10	52754593	-10489		-0.035	-0.66		0.000159478	-0.0170824	0.0696674	n.s.	n.s.	n.s.	0.00182285	-0.0155405	0.0490041	1.31972e-10	-0.0355455	0.196856	n.s.	n.s.	n.s.		none			Promoter Flanking Region		modified protein
ENSG00000170633;SE:12:121838021-121840545:121840610-121853962:+	RNF34	SE	yes	yes	yes	yes	yes	no		R848	rs73407618	1.5308e-10	121906886	52824		0.23	0.015		2.16768e-07	0.0498544	0.127313	0.00519627	0.0367962	0.0421272	0.00453667	0.0410879	0.0407848	1.5308e-10	0.0834547	0.195617	0.0341436	0.0283344	0.0225813		none			none		modified protein
ENSG00000119185;SE:2:9552534-9554307:9554385-9558755:-	ITGB1BP1	SE	yes	yes	yes	yes	yes	no		NS	rs13001298	1.54944e-10	9550446	1988		0.1	0.445		1.54944e-10	-0.0219128	0.187485	0.0042422	-0.0115735	0.0440645	1.00469e-07	-0.0202381	0.136442	0.00351055	-0.0116535	0.0442091	0.0266572	-0.00956657	0.0246955		none			none		gain of function
ENSG00000119185;RI:2:9546790:9547034-9547578:9547727:-	ITGB1BP1	RI	yes	yes	yes	yes	yes	no		Pam3CSK4	rs10929579	1.04495e-08	9547171	0		0.475	0.575		6.26422e-07	0.00768184	0.118204	0.0186704	0.00440261	0.0300258	1.04495e-08	0.00894407	0.155845	9.02818e-05	0.00730701	0.0781383	n.s.	n.s.	n.s.		none			none		modified protein
ENSG00000119185;SE:2:9547034-9547578:9547727-9548242:-	ITGB1BP1	SE	yes	yes	yes	yes	yes	no		Pam3CSK4	rs10929579	3.49323e-07	9547171	0		0.475	0.575		0.0085007	-0.00792432	0.0344614	0.001868	-0.0105481	0.051925	3.49323e-07	-0.0172813	0.125609	0.00357878	-0.0111595	0.0440314	n.s.	n.s.	n.s.		none			none		modified protein
ENSG00000119185;MX:2:9552534-9554307:9554385-9563502:9552534-9558755:9558861-9563502:-	ITGB1BP1	MX	yes	yes	yes	yes	yes	no		IAV	rs200823377	4.06248e-07	9584286	-20684		-0.47	-0.145		n.s.	n.s.	n.s.	n.s.	n.s.	n.s.	n.s.	n.s.	n.s.	n.s.	n.s.	n.s.	4.06248e-07	0.0371831	0.122511		none			none		no coding consequence
ENSG00000185088;AF:15:63448720-63448986:63449480:63448720-63449599:63449698:-	RPS27L	AF	no	no	no	yes	yes	no		IAV	rs7172351	1.60727e-10	63437047	11573		0.13	0.075		0.000126974	0.0076382	0.0716889	0.00269396	0.00703277	0.0484117	2.8489e-05	0.00877815	0.0865842	1.01968e-07	0.0177657	0.13967	1.60727e-10	0.0234778	0.188048		none			none		modified protein
ENSG00000185088;RI:15:63446052:63446259-63447820:63447930:-	RPS27L	RI	no	no	no	yes	no	no		R848	rs7172351	3.11187e-07	63437047	9005		0.13	0.075		6.29637e-05	-0.00568798	0.0779015	0.000229857	-0.00597019	0.0720669	0.000150697	-0.00521623	0.0715683	3.11187e-07	-0.0105448	0.129753	0.000624844	-0.00464103	0.0578236		none			none		loss of function
ENSG00000130589;RI:20:62202038:62202221-62203461:62204574:-	HELZ2	RI	yes	yes	yes	yes	yes	no		Pam3CSK4	rs3810491	1.62016e-10	62199126	2912		0.42	0.685		0.0015389	0.0196469	0.0495366	0.000192691	0.0219476	0.0737603	1.62016e-10	0.0372593	0.190606	5.6702e-07	0.0226422	0.124385	0.00023614	0.0357837	0.0665091		intronic		FMR1/FXR2/HNRNPA2B1/HNRNPH2/LIN28A/PCBP2/RBM5/SRSF2	none		loss of function
ENSG00000107020;SE:9:5361888-5381863:5382031-5431897:-	PLGRKT	SE	no	no	yes	yes	no	no		Pam3CSK4	rs2381277	1.66052e-10	5381870	0		0.05	0.305		0.0153088	-0.0280879	0.029341	7.21117e-09	-0.0335002	0.168581	1.66052e-10	-0.0285707	0.190404	1.06337e-09	-0.0345238	0.179274	0.000885244	-0.0236423	0.0547142		none		BRUNOL6/CNOT4	none		loss of function
ENSG00000116288;A5:1:8021853-8022823:8021795-8022823:+	PARK7	A5	yes	yes	yes	yes	yes	no		LPS	rs35675666	1.68499e-10	8021973	0		0.265	0.145		6.54295e-07	-0.0328493	0.117828	1.68499e-10	-0.0447787	0.201529	5.33879e-05	-0.0283996	0.0809341	8.06263e-07	-0.0419034	0.121223	3.9023e-07	-0.0516448	0.122858		none			Promoter		modified protein
ENSG00000133624;SE:7:149250107-149255699:149255930-149317015:-	ZNF767	SE	yes	yes	yes	no	no	no		NS	rs146738316	1.70434e-10	149273586	0		-0.01	-0.31		1.70434e-10	-0.0389	0.186717	3.33367e-08	-0.0448594	0.154821	3.20394e-05	-0.0307338	0.0855288	2.93454e-12	-0.0694668	0.228057	0.000356116	-0.0411591	0.0628429		none			none		no coding consequence
ENSG00000133624;SE:7:149317128-149318137:149318263-149318351:-	ZNF767	SE	yes	yes	yes	no	no	no		Pam3CSK4	rs855914	4.1684e-08	149198453	118575		-0.035	-0.315		0.00413049	-0.0258052	0.0408019	0.000542073	-0.0321768	0.0638201	4.1684e-08	-0.0551894	0.144026	n.s.	n.s.	n.s.	n.s.	n.s.	n.s.		none		RBM24/RBM5	none		no coding consequence
ENSG00000197912;A5:16:89595987-89597091:89595932-89597091:+	SPG7	A5	yes	yes	yes	yes	yes	no		LPS	rs34459628	1.70858e-10	89477732	-118100		-0.15	-0.465		0.0460686	0.0160387	0.019948	1.70858e-10	0.0554219	0.20141	0.0032994	0.0278476	0.0436498	0.0108869	0.0284278	0.033818	n.s.	n.s.	n.s.		none		BRUNOL4/BRUNOL5/ENOX1/HNRNPL/HNRPLL/RBM24	Promoter Flanking Region		gain of function
ENSG00000197912;AL:16:89599044-89603173:89604129:89599044-89611056:89611098:+	SPG7	AL	yes	yes	yes	yes	yes	no		NS	rs647747	9.11414e-10	89603064	0		0.42	0.375		9.11414e-10	-0.0516702	0.173101	6.87276e-07	-0.0594875	0.127081	3.75505e-08	-0.0575657	0.144923	1.38673e-05	-0.0498586	0.0953888	1.41961e-05	-0.0620576	0.0914787		none			none		modified protein
ENSG00000197912;AL:16:89579445-89580754:89580979:89579445-89590414:89590485:+	SPG7	AL	yes	yes	yes	yes	yes	no		NS	rs28643511	2.55861e-08	89590060	0		0.315	0.375		2.55861e-08	-0.0503653	0.145435	0.000220398	-0.0419436	0.0724704	1.09985e-06	-0.0503927	0.115549	0.000721526	-0.0413455	0.0588684	0.00116959	-0.0409916	0.0522291		none			none		gain of function
ENSG00000180104;A5:5:462644-464405:462422-464405:+	EXOC3	A5	yes	yes	yes	yes	yes	no		Pam3CSK4	rs2671891	1.78931e-10	456386	-5936		0.08	0.13		5.50687e-05	0.0142578	0.0790864	2.49745e-05	0.0193352	0.0932956	1.78931e-10	0.0247492	0.189792	1.37353e-06	0.0206067	0.116424	0.0381865	0.0152798	0.0216316		none			none		loss of function
ENSG00000183621;SE:10:31139296-31146609:31146707-31165927:-	ZNF438	SE	yes	no	yes	no	yes	no		IAV	rs16932010	1.87442e-10	31146615	0		0.3	0.22		0.000232737	0.0255361	0.0663124	4.7296e-05	0.0383227	0.0872099	8.9228e-05	0.0313425	0.0763026	1.56926e-06	0.0489566	0.115221	1.87442e-10	0.0489456	0.186803		exonic		RBM6	Promoter Flanking Region		modified protein
ENSG00000066136;SE:1:41228718-41229035:41229161-41232268:+	NFYC	SE	yes	yes	yes	yes	yes	no		Pam3CSK4	rs61285227	1.88044e-10	41151059	-77559		-0.035	-0.125		0.00469936	-0.0120362	0.0396648	1.87092e-06	-0.0244217	0.11775	1.88044e-10	-0.0333947	0.189385	6.50911e-05	-0.0217232	0.0811615	4.17872e-05	-0.0262342	0.0819231		none			none		modified protein
ENSG00000103326;SE:16:583998-586029:586142-596817:+	SOLH	SE	yes	yes	yes	yes	yes	no		Pam3CSK4	rs8063034	1.88068e-10	574661	-9237		0.235	0.855		2.7055e-07	0.107334	0.125416	1.6599e-07	0.104198	0.140193	1.88068e-10	0.127046	0.189384	1.66796e-05	0.0904168	0.0936958	3.00873e-05	0.0667364	0.0848357		none		G3BP2/SRSF1/SRSF10	none		modified protein
ENSG00000251022;RI:4:83821230:83821376-83821487:83821719:-	THAP9-AS1	RI	yes	yes	yes	yes	yes	no		IAV	rs3940815	1.91572e-10	83836725	-15006		0.535	0.22		0.000826871	0.0132353	0.0550506	0.0101578	0.0116911	0.0357554	2.26613e-05	0.0209367	0.0886389	5.11757e-05	0.0211657	0.0833815	1.91572e-10	0.0292264	0.186627		none		CPEB4/HNRNPC/HNRNPCL1/HuR/KHDRBS1/PABPC1/PABPC3/PABPC4/PABPC5/PABPN1/RALY/SART3/TIA1/U2AF2/ZCRB1	none		loss of function
ENSG00000100031;SE:22:25003990-25004957:25005198-25005932:+	GGT1	SE	yes	yes	yes	yes	yes	no		IAV	rs55796677	1.93184e-10	25004314	0		-0.11	0		1.68564e-08	0.163707	0.148939	1.3231e-05	0.144912	0.0993287	1.78863e-07	0.160279	0.131441	3.54296e-07	0.130239	0.128594	1.93184e-10	0.227479	0.186559		none		SAMD4A	Promoter		modified protein
ENSG00000100031;A3:22:25006000-25006217:25006000-25006325:+	GGT1	A3	yes	yes	yes	yes	yes	no		IAV	rs4049911	2.48491e-07	25006292	0		-0.135	-0.04		0.000509478	-0.057639	0.0593528	0.00203449	-0.0496842	0.0511053	0.00193251	-0.0493465	0.0484762	n.s.	n.s.	n.s.	2.48491e-07	-0.0930558	0.126745		intronic	branchpoint	FUS/PPRC1/RBM4/RBM8A	none		modified protein
ENSG00000166946;SE:15:43485001-43486279:43486335-43486613:+	CCNDBP1	SE	yes	yes	yes	yes	yes	no		NS	rs74009287	1.98041e-10	43470616	-14285		0.155	0		1.98041e-10	0.143714	0.185506	4.04171e-06	0.112538	0.110526	0.00973013	0.0621674	0.0339576	0.0446186	0.0460661	0.0211708	n.s.	n.s.	n.s.		intronic			none		loss of function
ENSG00000111843;SE:6:10723474-10724789:10724866-10725194:+	TMEM14C	SE	yes	no	no	no	no	no		NS	rs4401659	2.33739e-10	10721169	-2205		0.275	0.995		2.33739e-10	-0.039306	0.184167	0.0159824	-0.0228096	0.0314824	2.88821e-06	-0.0420228	0.107017	n.s.	n.s.	n.s.	0.000397151	-0.0325135	0.0618694		none			Promoter		gain of function
ENSG00000100664;AF:14:103800574:103800934-103801990:103801198:103801522-103801990:+	EIF5	AF	yes	yes	yes	yes	yes	no		Pam3CSK4	rs112999017	2.35135e-10	103800843	0		-0.32	-0.295		8.70599e-08	-0.00937905	0.135086	5.40842e-07	-0.00781114	0.129303	2.35135e-10	-0.00950836	0.18755	2.35432e-07	-0.0080996	0.132241	0.00786842	-0.00643127	0.0353134		none		LIN28A	Promoter		modified protein
ENSG00000197622;SE:1:151028469-151029127:151029262-151031955:-	CDC42SE1	SE	yes	yes	yes	yes	yes	no		NS	rs3806386	2.3551e-10	151031667	0		0.16	0.195		2.3551e-10	0.0147443	0.184106	2.37663e-06	0.0124114	0.115511	1.434e-05	0.0108007	0.0927401	0.000224666	0.0106592	0.0696957	0.00767418	0.00966259	0.0355334		none		PABPN1	Promoter		modified protein
ENSG00000196235;A3:19:39936277-39936444:39936277-39936522:+	SUPT5H	A3	yes	yes	yes	yes	yes	no		NS	rs28701704	2.39014e-10	39969120	32498		0.795	0.45		2.39014e-10	-0.0262073	0.183987	7.33205e-07	-0.021862	0.126481	8.67419e-05	-0.0176512	0.0765577	0.000428515	-0.0176042	0.063705	0.000120375	-0.0187226	0.072516		none			none		modified protein
ENSG00000176014;A3:18:12320743-12324808:12320743-12325066:+	TUBB6	A3	yes	yes	yes	yes	no	no		Pam3CSK4	rs10460000	2.7381e-10	12320551	-92		0.42	0.26		0.000218071	-0.0330626	0.0668903	6.00945e-09	-0.0632133	0.170207	2.7381e-10	-0.059057	0.186298	9.93257e-05	-0.0465031	0.0772554	1.20086e-05	-0.054628	0.0929552		none		ANKHD1	none		no coding consequence
ENSG00000176014;A3:18:12311052-12320535:12311052-12320628:+	TUBB6	A3	yes	yes	yes	yes	no	no		Pam3CSK4	rs11664216	9.87616e-10	12355360	34632		0.395	0.74		2.79106e-07	-0.0476968	0.125149	5.43052e-06	-0.0363961	0.107746	9.87616e-10	-0.0559998	0.175681	3.08205e-08	-0.0483808	0.150204	1.82669e-10	-0.0775755	0.187012		none			none		no coding consequence
ENSG00000176014;SE:18:12311052-12320535:12320743-12324808:+	TUBB6	SE	yes	yes	yes	yes	no	no		LPS	rs10460000	2.15954e-09	12320551	0		0.42	0.26		4.69873e-09	0.0767397	0.159591	2.15954e-09	0.086444	0.179283	5.0495e-09	0.0787165	0.162003	1.15403e-07	0.0775936	0.138574	9.71493e-12	0.099135	0.210468		none		ANKHD1	none		loss of function
ENSG00000176014;AL:18:12308794-12310942:12311134:12308794-12325066:12325913:+	TUBB6	AL	yes	yes	yes	yes	yes	no		Pam3CSK4	rs58136410	2.85351e-07	12318059	0		0.05	0.135		6.7189e-06	0.0265685	0.0975963	0.000883701	0.021139	0.0591195	2.85351e-07	0.0335966	0.127374	0.0235911	0.0162379	0.0268235	n.s.	n.s.	n.s.		none			Promoter Flanking Region		modified protein
ENSG00000146094;A3:5:176936658-176936759:176936576-176936759:-	DOK3	A3	yes	yes	yes	yes	no	no		Pam3CSK4	rs2112472	2.77877e-10	176968540	-31681		0.185	0.045		0.0445881	0.0206786	0.0202213	2.99594e-05	0.0513637	0.0915633	2.77877e-10	0.0737595	0.186177	n.s.	n.s.	n.s.	n.s.	n.s.	n.s.		none			none		modified protein
ENSG00000054267;SE:1:235338714-235340063:235340218-235341115:-	ARID4B	SE	yes	yes	yes	yes	yes	no		Pam3CSK4	rs59811395	2.97259e-10	235521370	-180155		0.165	0		0.0226216	-0.0128285	0.0259762	n.s.	n.s.	n.s.	2.97259e-10	-0.0473305	0.185621	3.1986e-05	-0.0395699	0.0877124	0.000217178	-0.0197382	0.0672558		none		ESRP2	Enhancer		loss of function
ENSG00000152291;RI:2:85553631:85553927-85554102:85554808:-	TGOLN2	RI	yes	yes	yes	yes	yes	no		LPS	rs10460586	2.99046e-10	85555277	-469		0.53	0.56		2.10762e-08	-0.0185892	0.147065	2.99046e-10	-0.0222295	0.196573	4.43518e-05	-0.0132483	0.0826039	4.655e-08	-0.0218229	0.146585	1.18036e-08	-0.0246483	0.152633		none		HNRNPH2/PCBP2	Promoter		modified protein
ENSG00000178209;AF:8:145012860-145013518:145013758:145012860-145049345:145049537:-	PLEC	AF	yes	yes	no	no	yes	no		NS	rs11136338	3.05021e-10	145012466	294		0.93	0.595		3.05021e-10	-0.0205944	0.182013	3.26707e-07	-0.016414	0.133963	3.12736e-07	-0.0134422	0.126575	9.26958e-08	-0.017256	0.140513	1.05196e-08	-0.0287767	0.1536		intronic		RBM24	Promoter		modified protein
ENSG00000178209;AF:8:145012860-145013518:145013758:145012860-145024352:145025044:-	PLEC	AF	yes	yes	yes	yes	yes	no		LPS	rs6995402	2.0037e-08	145005561	7199		-0.065	-0.4		1.24239e-05	0.0188098	0.0922081	2.0037e-08	0.0270593	0.159417	7.75852e-06	0.0215398	0.0982291	2.28327e-07	0.0271961	0.132514	2.57983e-07	0.028187	0.126422		intronic			none		modified protein
ENSG00000178209;AF:8:145012860-145013518:145013758:145012860-145047571:145047697:-	PLEC	AF	no	no	no	yes	yes	no		IAV	rs6993022	2.3107e-08	145040108	0		0.045	0.395		0.00127622	0.00728503	0.0511971	0.00555262	0.00851705	0.0414945	0.00282033	0.00688548	0.0450638	0.00223866	0.0105255	0.0483685	2.3107e-08	0.0212708	0.14698		none			none		modified protein
ENSG00000073921;SE:11:85687725-85689113:85689136-85692172:-	PICALM	SE	yes	yes	yes	yes	yes	no		IAV	rs529904	3.0791e-10	85693768	-1496		-0.24	-0.505		5.59913e-05	-0.0176544	0.0789395	0.000575733	-0.0161592	0.0632407	6.32799e-05	-0.0181896	0.0794023	0.00345126	-0.0141343	0.0443664	3.0791e-10	-0.0253354	0.182773		none			none		modified protein
ENSG00000073921;SE:11:85685855-85687666:85687725-85692172:-	PICALM	SE	yes	yes	yes	yes	yes	no		R848	rs612396	5.86394e-08	85664234	21521		0.435	0.46		1.1392e-05	0.00956019	0.0929693	0.0219489	0.00493797	0.0285154	3.40043e-05	0.00857536	0.0849938	5.86394e-08	0.012472	0.144554	1.41519e-06	0.0103932	0.111695		none			none		modified protein
ENSG00000155366;SE:1:113246428-113247722:113247790-113249700:-	RHOC	SE	yes	yes	yes	yes	yes	no		NS	rs6658555	3.0965e-10	113098534	147794		0.08	0.245		3.0965e-10	-0.0408956	0.181891	0.0331026	-0.0150349	0.0247099	0.00149352	-0.0223546	0.0508056	0.00459755	-0.02327	0.0417213	0.00399601	-0.0269592	0.0412986		exonic		RBM3	none		modified protein
ENSG00000141506;MX:17:8792539-8793290:8793443-8796903:8792539-8794055:8794229-8796903:-	PIK3R5	MX	yes	yes	yes	yes	yes	no		Pam3CSK4	rs9915880	3.1732e-10	8792003	436		0.28	0.355		2.17447e-05	-0.00817199	0.0872862	3.18806e-05	-0.00826491	0.0909713	3.1732e-10	-0.012249	0.185084	n.s.	n.s.	n.s.	0.00850254	-0.00635262	0.0346318		exonic			CTCF Binding Site		no coding consequence
ENSG00000078668;A5:8:42252654-42256230:42252651-42256230:+	VDAC3	A5	yes	yes	yes	yes	yes	no		R848	rs73631731	3.18955e-10	42248154	-4397		-0.425	0		7.11009e-05	0.0170149	0.076826	0.000634536	0.0143068	0.0623053	0.000201093	0.0142402	0.0689591	3.18955e-10	0.0242644	0.189461	0.0347173	0.012012	0.0224397		none			none		modified protein
ENSG00000135218;A3:7:80303463-80305424:80303463-80305700:+	CD36	A3	yes	no	no	no	yes	yes		NS	rs3211916	3.28806e-10	80294810	-8553		0.195	0		3.28806e-10	0.0355084	0.181404	0.00313889	0.0400157	0.0469469	n.s.	n.s.	n.s.	0.038092	0.0285644	0.0225613	n.s.	n.s.	n.s.		none		RBM41	none		modified protein
ENSG00000178860;AF:8:72754982-72755172:72755227:72754982-72755880:72756703:-	MSC	AF	yes	yes	yes	yes	yes	no		IAV	rs3779761	3.57543e-10	72754748	134		0.505	0.2		7.67294e-09	0.0220946	0.155515	0.000137208	0.0137605	0.0770185	n.s.	n.s.	n.s.	0.019817	0.011569	0.0283896	3.57543e-10	0.042474	0.181557		none	donor site	FMR1/FXR2	Promoter		gain of function
ENSG00000131669;SE:9:95888920-95893767:95893823-95896425:-	NINJ1	SE	yes	yes	yes	yes	yes	no		R848	rs11366519	3.80272e-10	95898207	-1682		-0.365	-0.04		0.00182169	-0.00862415	0.0480409	2.09826e-05	-0.0121739	0.0949518	5.03919e-06	-0.01414	0.102074	3.80272e-10	-0.020292	0.18798	1.99567e-05	-0.0148572	0.0884695		none			none		loss of function
ENSG00000130165;AF:19:11665180-11666337:11666530:11665180-11670006:11670051:-	ELOF1	AF	yes	yes	yes	yes	yes	no		R848	rs11881637	3.91263e-10	11670232	-181		0.205	0.76		1.61913e-06	-0.0102871	0.109994	0.00213179	-0.010108	0.0506569	2.13287e-07	-0.0168737	0.12991	3.91263e-10	-0.0229356	0.18774	1.23835e-08	-0.0210341	0.152231		none		DAZAP1/HNRPLL	Promoter		modified protein
ENSG00000166825;A5:15:90347848-90348177:90347848-90348309:-	ANPEP	A5	yes	yes	yes	yes	yes	no		R848	rs41276922	4.26065e-10	90349461	-1052		0.04	0.08		7.75126e-05	0.0156779	0.0760618	1.08189e-08	0.024967	0.164953	7.24659e-08	0.0237678	0.139265	4.26065e-10	0.028271	0.187022	0.000269184	0.0119379	0.0653406		exonic	donor flank	FXR1	none		loss of function
ENSG00000100991;A3:20:33609159-33622926:33609135-33622926:-	TRPC4AP	A3	yes	yes	yes	yes	yes	no		R848	rs6060127	4.38599e-10	33538999	70036		0.19	0.275		0.00617789	0.01223	0.0372588	0.0177937	0.0123571	0.0304759	0.00941841	0.0145401	0.0342475	4.38599e-10	0.0320695	0.186777	0.000412757	0.0197251	0.0615253		none			none		modified protein
ENSG00000170852;AF:7:32919554-32930589:32930765:32919554-32931148:32931509:-	KBTBD2	AF	yes	yes	yes	yes	yes	no		IAV	rs139835645	4.45038e-10	32956941	-25432		0.475	0.26		n.s.	n.s.	n.s.	n.s.	n.s.	n.s.	n.s.	n.s.	n.s.	n.s.	n.s.	n.s.	4.45038e-10	-0.0512238	0.179771		none			none		modified protein
ENSG00000124222;SE:20:57245659-57246210:57246353-57248687:+	STX16	SE	yes	yes	yes	yes	yes	no		LPS	rs11474130	4.45805e-10	57246480	0		-0.5	-0.395		6.61759e-09	0.0245903	0.156746	4.45805e-10	0.0301758	0.193107	2.38833e-09	0.0286133	0.168303	5.97773e-06	0.0227234	0.103081	2.68379e-05	0.013718	0.085848		none		SRSF1	none		modified protein
ENSG00000168404;SE:16:74709662-74710199:74710323-74712797:-	MLKL	SE	yes	yes	yes	yes	yes	no		R848	rs6564158	4.64693e-10	74712905	-8		0.4	0.395		1.48442e-05	0.0291655	0.0906446	1.90073e-07	0.0265932	0.138949	7.5105e-10	0.0282893	0.177957	4.64693e-10	0.03062	0.186289	5.35766e-08	0.0190522	0.139858		intronic	branchpoint		none		loss of function
ENSG00000168404;AF:16:74709302-74709511:74710949:74709302-74712797:74712846:-	MLKL	AF	no	yes	yes	yes	yes	no		Pam3CSK4	rs28639983	3.99305e-07	74711902	0		0.4	0.56		0.000259746	-0.0194402	0.0653375	0.000108358	-0.0144685	0.0792811	3.99305e-07	-0.017165	0.12444	1.79422e-05	-0.0136397	0.0930263	n.s.	n.s.	n.s.		none	donor flank		none		gain of function
ENSG00000177868;AL:1:43272723:43273171-43282102:43279081:43279575-43282102:-	CCDC23	AL	yes	yes	yes	yes	yes	no		R848	rs323713	4.72733e-10	43279132	0		0.63	0.765		0.00539024	-0.00525983	0.0384575	7.39357e-07	-0.0131455	0.126403	4.02452e-08	-0.0114492	0.144328	4.72733e-10	-0.0174979	0.186144	3.50219e-07	-0.00944981	0.123791		none			none		gain of function
ENSG00000196151;SE:2:160092701-160104883:160105023-160112707:-	WDSUB1	SE	yes	no	no	no	no	no		NS	rs13400643	4.87431e-10	160075558	17043		0.7	0.99		4.87431e-10	-0.0305015	0.178206	1.59081e-06	-0.0323692	0.119266	4.87628e-07	-0.0308733	0.122692	3.29779e-07	-0.0380437	0.129235	7.52218e-07	-0.0327747	0.117184		intronic		SNRPA	none		modified protein
ENSG00000171858;RI:20:60963365:60963420-60963513:60963575:+	RPS21	RI	yes	yes	yes	yes	yes	no		IAV	rs6089356	4.89069e-10	60963494	0		0	0.18		1.41593e-08	-0.0259395	0.150399	3.72294e-05	-0.0285154	0.0894931	5.27154e-05	-0.0243129	0.0810483	1.27021e-06	-0.0325528	0.11713	4.89069e-10	-0.0284193	0.179001		intronic	branchpoint	SRSF1/SRSF9/YBX2	none		modified protein
ENSG00000074181;SE:19:15292612-15295106:15295261-15295717:-	NOTCH3	SE	yes	no	no	no	no	no		NS	rs4809043	4.89789e-10	15294802	0		0.15	0.7		4.89789e-10	-0.0427493	0.178167	0.00371416	-0.0230459	0.0453358	0.000423143	-0.0254425	0.0622243	n.s.	n.s.	n.s.	n.s.	n.s.	n.s.		none			none		modified protein
ENSG00000189223;AF:2:113993814:113994190-114012967:114008343:114008499-114012967:+	AC016683.6	AF	yes	yes	yes	yes	yes	no		LPS	rs7589901	4.95981e-10	113993344	-470		0.25	0.345		3.06949e-07	-0.0767859	0.124335	4.95981e-10	-0.100206	0.192179	4.55869e-05	-0.0706997	0.0823566	1.90031e-08	-0.0938751	0.154432	4.73039e-05	-0.0582179	0.0808225		intronic			Promoter		no coding consequence
ENSG00000189223;MX:2:113993147-113994090:113994190-114012967:113993147-113995667:113995789-114012967:+	AC016683.6	MX	yes	yes	yes	yes	yes	no		Pam3CSK4	rs4849181	3.87233e-08	113991970	-1077		0.635	0.655		0.000136923	-0.0289204	0.07102	0.000249517	-0.0347081	0.0712786	3.87233e-08	-0.060393	0.144659	1.55939e-06	-0.0505136	0.115278	n.s.	n.s.	n.s.		none		MSI1	CTCF Binding Site		no coding consequence
ENSG00000149657;SE:20:60701495-60702641:60702757-60704841:+	LSM14B	SE	yes	yes	yes	no	no	no		LPS	rs7076	4.96739e-10	60713311	8370		-0.08	-0.78		2.0856e-05	-0.034786	0.0876535	4.96739e-10	-0.0715584	0.192166	1.738e-05	-0.0479254	0.0910181	0.00239217	-0.041549	0.0477547	n.s.	n.s.	n.s.		exonic		FUS/PPRC1/RBM8A	none		modified protein
ENSG00000127952;A5:7:75659842-75676980:75659842-75677130:-	STYXL1	A5	yes	yes	yes	no	no	no		Pam3CSK4	rs6945686	5.00765e-10	75779766	-102536		0.415	0.065		3.38014e-06	-0.0323984	0.103595	0.00018096	-0.0352079	0.0743632	5.00765e-10	-0.0557003	0.181317	0.00158772	-0.0363227	0.0515512	0.0047289	-0.0276188	0.0398072		none		SAMD4A/ZC3H10	none		modified protein
ENSG00000018280;A3:2:219256218-219256838:219256218-219257704:+	SLC11A1	A3	yes	yes	yes	yes	yes	yes		NS	rs12328749	5.19592e-10	219062043	-194075		0.185	0		5.19592e-10	0.0757816	0.177686	3.78026e-07	0.0628942	0.132616	3.70909e-08	0.059803	0.145029	3.07329e-07	0.0635675	0.129864	4.08604e-06	0.0465862	0.102434		none			none		loss of function
ENSG00000018280;A5:2:219247825-219249042:219247793-219249042:+	SLC11A1	A5	yes	yes	yes	yes	yes	yes		Pam3CSK4	rs76837709	2.51075e-07	219240248	-7445		0.165	0		7.2282e-05	0.0388397	0.0766802	3.13248e-05	0.0392706	0.0911389	2.51075e-07	0.0425457	0.12849	6.32775e-05	0.0410053	0.0814224	0.00424394	0.022742	0.0407652		none			CTCF Binding Site		no coding consequence
ENSG00000160218;SE:21:45479095-45482934:45483049-45483419:+	TRAPPC10	SE	yes	yes	yes	yes	yes	no		R848	rs2838484	5.24804e-10	45492048	8529		0.335	0.005		0.0031065	-0.0197434	0.0433169	4.18748e-06	-0.0392056	0.110193	1.61414e-06	-0.0461608	0.112165	5.24804e-10	-0.0700553	0.185262	0.000398711	-0.04947	0.0618344		none		A1CF/ZCRB1	none		loss of function
ENSG00000140299;SE:15:59956319-59960302:59960337-59961091:-	BNIP2	SE	yes	yes	yes	yes	yes	no		LPS	rs6151568	5.31138e-10	59960261	0		0.035	0.32		2.70779e-09	0.0454436	0.164152	5.31138e-10	0.0548193	0.191583	1.998e-09	0.0464376	0.169799	2.60883e-08	0.0511444	0.151663	0.035139	0.0174694	0.0223371		none			none		modified protein
ENSG00000108826;A3:17:48445674-48447393:48445659-48447393:-	MRPL27	A3	yes	yes	yes	yes	no	no		LPS	rs8067510	5.36062e-10	48441589	3970		0.45	0.465		0.000356013	0.0117591	0.0625372	5.36062e-10	0.0196718	0.191503	1.05334e-07	0.0172769	0.136033	3.88543e-09	0.0132171	0.168187	0.000156776	0.0164821	0.0701618		none			Enhancer		modified protein
ENSG00000196684;SE:19:16265301-16266452:16266573-16268020:+	HSH2D	SE	yes	yes	no	yes	yes	no		IAV	rs11881947	5.37182e-10	16278052	9932		0.155	0		0.0231846	-0.0422049	0.0257655	3.57202e-05	-0.0743152	0.0898877	0.0338737	-0.0470802	0.022996	0.0018912	-0.0278319	0.0499304	5.37182e-10	-0.051228	0.178234		none			none		loss of function
ENSG00000196684;MX:19:16254584-16259534:16259685-16263362:16254584-16262257:16262388-16263362:+	HSH2D	MX	no	no	no	no	yes	no		IAV	rs75448076	1.25134e-07	16259867	0		0.165	0		n.s.	n.s.	n.s.	n.s.	n.s.	n.s.	n.s.	n.s.	n.s.	2.87553e-08	-0.0403532	0.150812	1.25134e-07	-0.0266578	0.132627		intronic			Promoter Flanking Region		gain of function
ENSG00000105223;MX:19:40854675-40871460:40871492-40872326:40854675-40871625:40871837-40872326:+	PLD3	MX	yes	yes	yes	yes	yes	no		NS	rs10417488	5.98527e-10	40871801	0		0.27	0.14		5.98527e-10	0.0359268	0.176534	4.25549e-07	0.0523363	0.131522	5.91116e-06	0.0447535	0.100653	0.0289103	0.023722	0.0250066	7.19361e-10	0.0540976	0.175843		exonic	acceptor flank		Promoter		modified protein
ENSG00000105223;SE:19:40854675-40871460:40871837-40872326:+	PLD3	SE	yes	yes	yes	yes	yes	no		IAV	rs10417488	3.57273e-09	40871801	0		0.27	0.14		3.18327e-07	-0.0319848	0.124023	0.00316527	-0.028741	0.0468667	0.0276511	-0.0192656	0.0247551	0.0135424	-0.0250106	0.0318324	3.57273e-09	-0.0540969	0.162615		exonic	acceptor flank		Promoter		loss of function
ENSG00000172345;A5:15:81614881-81616143:81614881-81616342:-	STARD5	A5	yes	yes	yes	yes	no	no		Pam3CSK4	rs74028610	6.29429e-10	81614669	112		0.315	0.07		1.6096e-08	-0.0702923	0.149326	2.53517e-08	-0.0735512	0.157295	6.29429e-10	-0.0870897	0.179423	3.77185e-06	-0.068526	0.107273	0.00105011	-0.044579	0.0531903		intronic		HNRNPH2/PCBP1	none		loss of function
ENSG00000172345;A5:15:81615289-81616143:81615289-81616342:-	STARD5	A5	yes	yes	yes	yes	no	no		LPS	rs74028610	1.0575e-07	81614669	520		0.315	0.07		2.36187e-05	-0.0595899	0.086558	1.0575e-07	-0.0801803	0.144322	5.508e-06	-0.0743774	0.101282	0.00340993	-0.048677	0.0444776	0.0394059	-0.0352574	0.0213655		intronic		HNRNPH2/PCBP1	none		loss of function
ENSG00000164054;AF:3:48511242-48514419:48514536:48511242-48520586:48520968:-	SHISA5	AF	yes	yes	yes	yes	yes	no		LPS	rs3135937	7.03627e-10	48506222	4920		0.175	0.005		0.0370325	-0.0133784	0.021782	7.03627e-10	-0.064301	0.18913	6.98781e-08	-0.0435482	0.139579	6.60063e-07	-0.0699022	0.123021	0.0462512	-0.0242325	0.0200153		intronic	donor flank	CNOT4/SRSF10	none		modified protein
ENSG00000174600;SE:12:108686736-108687366:108687441-108723772:-	CMKLR1	SE	yes	no	no	no	no	yes		NS	rs1317397	7.3008e-10	108708646	0		0.145	0.285		7.3008e-10	0.0325273	0.174914	0.000127454	0.0307769	0.0777255	0.00860592	0.0278431	0.0350516	0.0257736	-0.0220756	0.0260315	n.s.	n.s.	n.s.		none			Promoter Flanking Region		modified protein
ENSG00000139218;SE:12:46357971-46367973:46369517-46384136:-	SCAF11	SE	yes	yes	yes	yes	yes	no		LPS	rs7298703	7.43839e-10	46351393	6478		0.14	0.5		3.17419e-06	-0.0102223	0.104143	7.43839e-10	-0.0180083	0.188644	4.29574e-05	-0.01176	0.0828914	3.55068e-06	-0.0142053	0.107822	0.00122471	-0.00919955	0.0518183		none		CPEB2	none		modified protein
ENSG00000178927;AL:17:80401332:80401698-80402323:80401699:80402000-80402323:-	C17orf62	AL	yes	yes	yes	yes	yes	no		IAV	rs8008	7.61623e-10	80400755	577		0.015	0.1		2.03844e-05	-0.0240624	0.0878549	0.00159982	-0.0233521	0.0534136	0.0101118	-0.0203753	0.0336151	0.0038224	-0.0251759	0.0434236	7.61623e-10	-0.0501778	0.175375		none		ZC3H10	none		modified protein
ENSG00000178927;A3:17:80407832-80408576:80407356-80408576:-	C17orf62	A3	yes	yes	yes	yes	yes	no		IAV	rs115709253	2.29212e-07	80393085	14171		0.885	0.995		0.00984807	0.0111281	0.033176	0.0382299	0.0105668	0.0233884	0.00428613	0.0171292	0.0412953	0.0391276	0.0131147	0.0223248	2.29212e-07	0.0303193	0.127439		none		IGF2BP2	none		loss of function
ENSG00000175866;AL:17:79082309-79082768:79083172:79082309-79089570:79090025:+	BAIAP2	AL	yes	yes	no	no	no	yes		LPS	rs4969407	7.69852e-10	79123135	33110		0.185	0.39		2.10734e-05	-0.0301114	0.0875622	7.69852e-10	-0.0688463	0.188344	0.000136563	-0.0389395	0.0724585	n.s.	n.s.	n.s.	n.s.	n.s.	n.s.		none		ESRP2/HNRNPK/PCBP1	none		modified protein
ENSG00000083457;SE:17:3631462-3632772:3632849-3634398:-	ITGAE	SE	yes	no	no	no	no	no		NS	rs2915553	7.8307e-10	3633169	0		0.045	0.295		7.8307e-10	-0.0610464	0.174341	n.s.	n.s.	n.s.	n.s.	n.s.	n.s.	n.s.	n.s.	n.s.	0.00981292	-0.0432537	0.0333734		none			none		modified protein
ENSG00000140750;MX:16:24931581-24939005:24939053-24942105:24931581-24940934:24940981-24942105:-	ARHGAP17	MX	yes	yes	yes	yes	yes	no		R848	rs112354902	7.83262e-10	24929052	2429		0.095	0.01		1.82898e-08	0.0658466	0.148255	1.94335e-07	0.0779716	0.138746	1.1905e-08	0.0783621	0.154737	7.83262e-10	0.0858831	0.181871	3.54955e-07	0.0432289	0.123675		none			none		modified protein
ENSG00000140750;SE:16:24946960-24950685:24950918-24953308:-	ARHGAP17	SE	yes	yes	yes	yes	yes	no		IAV	rs11859406	4.60778e-09	24940009	6851		0.1	0.01		9.41765e-09	0.0537046	0.153807	0.000314576	0.0469882	0.0690523	2.01243e-07	0.0699061	0.130416	3.56744e-07	0.0657002	0.128533	4.60778e-09	0.0641524	0.160498		none			none		modified protein
ENSG00000160695;SE:11:118950010-118951802:118952024-118952169:+	VPS11	SE	yes	no	yes	no	no	no		NS	rs15818	8.00323e-10	118952173	0		0.48	0.475		8.00323e-10	0.0224732	0.174163	2.7267e-08	0.0203503	0.156638	4.65673e-08	0.0185399	0.143074	0.00486476	0.0119001	0.041201	0.0466438	0.0109565	0.0199443		none	acceptor site	SNRNP70	none		gain of function
ENSG00000151327;A5:14:35516160-35522484:35515834-35522484:+	FAM177A1	A5	yes	yes	yes	yes	yes	no		IAV	rs11850487	8.47534e-10	35561440	38856		0.165	0.21		n.s.	n.s.	n.s.	n.s.	n.s.	n.s.	n.s.	n.s.	n.s.	n.s.	n.s.	n.s.	8.47534e-10	-0.0221339	0.174498		none			none		loss of function
ENSG00000151327;AF:14:35515609:35515834-35522484:35519988:35520074-35522484:+	FAM177A1	AF	yes	yes	yes	yes	yes	no		IAV	rs4007475	1.85193e-07	35515606	-3		-0.525	-0.125		0.0060518	0.0083845	0.03744	0.000322157	0.0122403	0.0688234	0.000926863	0.0116884	0.055123	n.s.	n.s.	n.s.	1.85193e-07	0.0224242	0.129269		none	acceptor flank	SAMD4A/ZC3H10	Promoter		gain of function
ENSG00000221926;AL:17:15531962:15532512-15539350:15535946:15535988-15539350:-	TRIM16	AL	no	no	yes	no	no	no		Pam3CSK4	rs150557424	8.83675e-10	15555928	-16478		0.12	0.005		3.09015e-09	0.0785429	0.163061	2.8961e-08	0.0699763	0.156093	8.83675e-10	0.0736941	0.176606	1.69973e-07	0.0655622	0.135139	2.3738e-07	0.0922829	0.127138		none			none		modified protein
ENSG00000137221;SE:6:43445970-43446397:43446456-43465619:+	TJAP1	SE	yes	yes	yes	yes	yes	no		R848	rs73733556	9.10631e-10	43446417	0		0.11	0		4.10616e-09	-0.0748733	0.160708	8.14434e-07	-0.0773677	0.125504	5.1758e-07	-0.075772	0.12217	9.10631e-10	-0.116805	0.180592	2.80071e-06	-0.0968722	0.10574		exonic			none		modified protein
ENSG00000171298;SE:17:78075424-78075610:78075689-78078354:+	GAA	SE	yes	yes	yes	no	yes	no		IAV	rs7210658	9.11947e-10	78063957	-11367		0.025	0.315		1.4366e-06	-0.0606041	0.111031	0.01858	-0.0334711	0.0300711	0.000161445	-0.051928	0.0709453	1.93334e-05	-0.0618968	0.0923408	9.11947e-10	-0.0842641	0.173897		intronic		BRUNOL4/BRUNOL5/BRUNOL6/ENOX1	none		modified protein
ENSG00000069493;MX:12:9845527-9845630:9845711-9847356:9845527-9846421:9846544-9847356:+	CLEC2D	MX	no	yes	yes	yes	yes	no		Pam3CSK4	rs7968401	9.4965e-10	9846521	0		0.82	0.47		0.0109258	0.0298001	0.0322705	4.65335e-08	0.0303287	0.151798	9.4965e-10	0.0311086	0.176007	8.25066e-06	0.0242527	0.10014	0.025191	0.0208923	0.0251811		none			none		modified protein
ENSG00000069493;SE:12:9822391-9832786:9832847-9833519:+	CLEC2D	SE	no	yes	yes	yes	yes	no		LPS	rs10844638	2.90134e-08	9888396	54777		0.175	0.34		n.s.	n.s.	n.s.	2.90134e-08	-0.0708639	0.156077	7.48906e-06	-0.0607456	0.0985444	3.69338e-06	-0.0444221	0.107464	n.s.	n.s.	n.s.		none			none		loss of function
ENSG00000069493;A5:12:9840757-9845424:9840682-9845424:+	CLEC2D	A5	no	yes	yes	yes	yes	no		R848	rs2617165	1.20303e-07	10553930	708406		0	0.14		n.s.	n.s.	n.s.	n.s.	n.s.	n.s.	n.s.	n.s.	n.s.	1.20303e-07	-0.0271845	0.138205	n.s.	n.s.	n.s.		none			none		loss of function
ENSG00000117010;AL:1:41007382-41010069:41010709:41007382-41012234:41013841:+	ZNF684	AL	no	no	no	no	yes	no		IAV	rs112694155	9.73295e-10	40996296	-10986		0.08	0.19		0.00407468	0.0195386	0.0409218	0.00532223	0.0245118	0.0418986	0.0177368	0.0210475	0.0286408	0.000458573	0.0266842	0.0630758	9.73295e-10	0.0210969	0.173362		none			none		modified protein
ENSG00000132669;SE:20:19915843-19916083:19916251-19937259:+	RIN2	SE	yes	yes	yes	yes	yes	no		Pam3CSK4	rs2424250	9.80699e-10	19916352	0		0.235	0.035		1.4716e-05	-0.024331	0.0907208	2.99021e-07	-0.0232249	0.13478	9.80699e-10	-0.0265422	0.175739	1.17372e-08	-0.0247383	0.158627	n.s.	n.s.	n.s.		none		PCBP1/PCBP2	Promoter Flanking Region		loss of function
ENSG00000110852;SE:12:10010236-10015098:10015172-10021804:-	CLEC2B	SE	yes	no	no	no	yes	no		IAV	rs253146	1.00479e-09	10015177	0		0.65	0.62		5.88863e-07	-0.0186858	0.118736	0.0022211	-0.0155587	0.050263	n.s.	n.s.	n.s.	1.48236e-05	-0.0220026	0.0947776	1.00479e-09	-0.0197899	0.1731		intronic deleterious	acceptor flank	CPEB2/CPEB4/HNRNPC/HNRNPCL1/HuR/PABPC1/PABPC4/RALY/SART3/TIA1/U2AF2/ZC3H14	none		gain of function
ENSG00000186063;AL:1:222842741:222843331-222846655:222843532:222843592-222846655:-	AIDA	AL	yes	no	no	no	yes	no		IAV	rs74145541	1.00544e-09	222901760	-55005		0.105	0		3.85691e-07	-0.0710421	0.122375	4.88913e-05	-0.0558759	0.0868932	0.000301678	-0.0613589	0.0652882	2.30461e-07	-0.0739425	0.132431	1.00544e-09	-0.0754726	0.173095		none		RBMS3	none		no coding consequence
ENSG00000173559;AL:2:192549022-192549603:192549802:192549022-192550325:192551665:+	NABP1	AL	yes	yes	yes	yes	yes	no		R848	rs11892451	1.0206e-09	192547766	-1156		0.15	0		0.0158413	0.00870594	0.0290451	0.00291198	0.0114037	0.0476658	2.13939e-06	0.0179292	0.109675	1.0206e-09	0.0198651	0.179623	0.0269954	0.00686216	0.0245874		none			none		gain of function
ENSG00000173559;A3:2:192547321-192548016:192547321-192548455:+	NABP1	A3	yes	yes	yes	yes	yes	no		R848	rs73981869	3.55185e-08	192533307	-13914		0.865	1		n.s.	n.s.	n.s.	0.00214429	0.0399269	0.0506007	0.000226859	0.0479437	0.0678682	3.55185e-08	0.0561917	0.14896	n.s.	n.s.	n.s.		none		ENOX1/SRSF1	none		no coding consequence
ENSG00000236790;AL:2:8147901:8148889-8200478:8180064:8180478-8200478:-	LINC00299	AL	no	no	no	yes	no	no		R848	rs72777294	1.07764e-09	8175866	0		0	0.18		n.s.	n.s.	n.s.	2.28171e-05	0.0570151	0.094155	1.64681e-09	0.0661231	0.171416	1.07764e-09	0.0696172	0.17916	n.s.	n.s.	n.s.		none			none		no coding consequence
ENSG00000164919;AF:8:100904280-100905671:100905850:100904280-100905867:100905934:-	COX6C	AF	no	no	no	yes	no	no		R848	rs6468696	1.08557e-09	100869358	34822		0.585	0.815		0.0113728	0.0067043	0.0319212	0.000258845	0.00896351	0.070926	n.s.	n.s.	n.s.	1.08557e-09	0.0185537	0.179098	1.82687e-07	0.0147748	0.129386		none		MATR3/MSI1	none		modified protein
ENSG00000170037;RI:17:7847441:7847566-7847794:7847956:+	CNTROB	RI	yes	yes	yes	yes	no	no		NS	rs4462664	1.21675e-09	7848717	761		0.44	0.525		1.21675e-09	0.0461954	0.170734	8.60174e-05	0.0328694	0.0814922	1.53222e-06	0.0411965	0.112625	0.0406168	0.02126	0.0219959	0.000635715	0.0408903	0.0576696		none			none		loss of function
ENSG00000228695;SE:16:55794605-55798609:55798816-55801277:+	CES1P1	SE	no	yes	yes	yes	no	no		Pam3CSK4	rs12149366	1.24255e-09	55866934	65557		-0.125	-0.095		5.75698e-13	0.241947	0.231444	2.64886e-09	0.200091	0.177479	1.24255e-09	0.191464	0.173768	1.39463e-07	0.168457	0.136895	3.21689e-10	0.211606	0.182417		none	acceptor site	CNOT4/SRSF10	Promoter		no coding consequence
ENSG00000170266;SE:3:33114205-33118586:33118729-33138503:-	GLB1	SE	yes	yes	yes	no	yes	no		NS	rs9875798	1.26141e-09	33120448	0		0.15	0.05		1.26141e-09	-0.0292253	0.170439	0.00138538	-0.0282564	0.0547965	0.0201156	-0.0206899	0.0275348	0.0404692	-0.0313085	0.022028	n.s.	n.s.	n.s.		none			none		modified protein
ENSG00000196199;SE:13:20244503-20244980:20245104-20245346:+	MPHOSPH8	SE	yes	yes	yes	yes	yes	no		NS	rs34181844	1.25747e-09	20214235	-30168		-0.185	-0.1		1.25747e-09	0.0755966	0.170464	0.00287663	0.0387564	0.0477828	0.0104402	0.0361777	0.0333309	0.0367028	0.0334783	0.0228893	n.s.	n.s.	n.s.		none			none		modified protein
ENSG00000170266;AL:3:33065739:33065817-33087612:33087098:33087281-33087612:-	GLB1	AL	no	yes	yes	no	yes	no		Pam3CSK4	rs6780220	2.37106e-08	33087200	0		0.775	0.855		1.29152e-07	0.0109836	0.131732	3.16329e-07	0.0220919	0.134261	2.37106e-08	0.0235836	0.148862	0.00103849	0.0317041	0.0554887	0.0125862	0.00972299	0.031195		none		HNRNPA1/HNRNPA1L2/HNRNPA2B1/ZCRB1	none		gain of function
ENSG00000124762;A5:6:36646716-36651874:36646575-36651874:+	CDKN1A	A5	yes	yes	yes	yes	yes	yes		NS	rs4135240	1.37025e-09	36647680	0		0.315	0.64		1.37025e-09	-0.00835445	0.169759	1.94939e-05	-0.00578167	0.0956511	0.000289844	-0.00483636	0.0656505	0.000650137	-0.00610212	0.0598355	0.000424988	-0.00710517	0.0612646		none			Promoter		modified protein
ENSG00000164068;A5:3:49750325-49750946:49750089-49750946:+	RNF123	A5	yes	no	yes	no	no	no		NS	rs115522114	1.41633e-09	49656003	-93986		0.145	0.005		1.41633e-09	-0.0862925	0.169488	0.00148834	-0.0548365	0.0541076	1.67012e-06	-0.0802818	0.111864	0.000831951	-0.0732086	0.0575465	0.0348876	-0.0492485	0.0223981		none		RBM24	none		modified protein
ENSG00000138777;SE:4:106367659-106370507:106370560-106374755:-	PPA2	SE	yes	yes	yes	no	no	no		Pam3CSK4	rs8180199	1.43642e-09	106396657	-21802		0.73	0.855		3.01073e-06	0.022526	0.104604	9.01485e-08	0.0271271	0.14578	1.43642e-09	0.0297245	0.172558	n.s.	n.s.	n.s.	3.735e-05	0.0216375	0.0829189		none			none		modified protein
ENSG00000171049;MX:19:52264483-52265670:52265788-52271898:52264483-52266615:52266770-52271898:+	FPR2	MX	no	yes	no	no	no	no		LPS	rs75508500	1.44067e-09	52271811	0		-0.2	0		3.6889e-07	-0.0682376	0.122758	1.44067e-09	-0.0356926	0.18285	9.66636e-05	-0.0148876	0.07558	6.35627e-06	-0.0169183	0.102521	n.s.	n.s.	n.s.		none			none		modified protein
ENSG00000138777;SE:4:106374799-106377838:106377902-106395051:-	PPA2	SE	yes	yes	yes	no	no	no		LPS	rs35053582	4.79296e-09	106388835	0		-0.21	-0.14		0.000344009	-0.0210802	0.0628419	4.79296e-09	-0.0400879	0.17222	3.61193e-06	-0.0344901	0.105033	1.8008e-10	-0.0506381	0.194258	4.2306e-05	-0.0303664	0.0818136		none			none		modified protein
ENSG00000204138;SE:1:28819603-28820742:28820834-28823046:+	PHACTR4	SE	no	no	no	no	yes	no		IAV	rs35849797	1.51348e-09	28761479	-58024		0.36	0.235		0.00574441	-0.0102042	0.037898	n.s.	n.s.	n.s.	n.s.	n.s.	n.s.	0.0158394	-0.01339	0.0304121	1.51348e-09	-0.0259586	0.169727		none		PABPC1/SART3	none		loss of function
ENSG00000085365;SE:5:77656552-77684661:77684738-77711344:+	SCAMP1	SE	no	no	no	no	yes	no		IAV	rs60204681	1.55109e-09	77756478	45034		0.48	0.265		0.000463042	0.00488841	0.060202	0.00268726	0.00504195	0.0484355	7.83718e-09	0.00962985	0.158286	0.000995542	0.00603832	0.0558805	1.55109e-09	0.0197195	0.169524		none			none		gain of function
ENSG00000143226;SE:1:161479864-161480624:161480746-161483685:+	FCGR2A	SE	yes	yes	yes	yes	yes	yes		LPS	rs373579	1.60646e-09	161483484	0		0	-0.14		6.2016e-06	0.0476894	0.0982972	1.60646e-09	0.0464517	0.181891	6.76584e-08	0.0333303	0.139857	3.83309e-06	0.0222374	0.107126	0.00699263	0.0395385	0.0363525		intronic deleterious			Promoter Flanking Region		gain of function
ENSG00000090054;SE:9:94830380-94841716:94841848-94842298:-	SPTLC1	SE	no	yes	yes	yes	yes	no		LPS	rs61596207	1.63413e-09	94878946	-36548		0.54	0.98		0.00307958	0.0062462	0.0433938	1.63413e-09	0.0227663	0.181741	6.16461e-08	0.0193142	0.14066	1.0612e-05	0.0210923	0.0978387	6.82611e-07	0.0258971	0.118025		none			none		loss of function
ENSG00000181523;SE:17:78184810-78185668:78185722-78185870:-	SGSH	SE	yes	yes	yes	yes	yes	no		Pam3CSK4	rs2269374	1.6275e-09	78185642	0		0.215	0.565		1.17412e-07	-0.0181038	0.132543	4.27254e-07	-0.0245476	0.131485	1.6275e-09	-0.0282744	0.171515	3.32954e-08	-0.0287284	0.149527	3.08293e-05	-0.0292905	0.0846198		intronic			none		modified protein
ENSG00000140829;A5:16:72127950-72130038:72127788-72130038:+	DHX38	A5	yes	yes	yes	yes	yes	no		Pam3CSK4	rs17666271	1.65227e-09	72129681	0		0.07	0.045		0.00762093	-0.0328822	0.0354176	0.00630865	-0.0324033	0.040278	1.65227e-09	-0.0873007	0.171388	0.000462271	-0.0576055	0.0630012	0.00218326	-0.0439734	0.0466677		none			none		modified protein
ENSG00000105875;A3:7:134878229-134878330:134878151-134878330:-	WDR91	A3	yes	yes	no	no	no	no		NS	rs2278128	1.69686e-09	134878237	0		0.24	0.245		1.69686e-09	-0.019282	0.168003	0.000532824	-0.0171075	0.0639856	0.00255143	-0.0151458	0.0459676	0.0145982	-0.0162209	0.0311513	n.s.	n.s.	n.s.		intronic		SRSF1/SRSF2	Promoter Flanking Region		loss of function
ENSG00000118503;A5:6:138188679-138192350:138188631-138192350:+	TNFAIP3	A5	yes	yes	yes	yes	yes	yes		LPS	rs5029956	1.76529e-09	138202378	9928		0.15	0		n.s.	n.s.	n.s.	1.76529e-09	0.0185411	0.181061	2.863e-08	0.0188232	0.147249	0.000104597	0.0111302	0.076777	2.39114e-06	0.0199245	0.107121		none		PPRC1/RBM4	none		modified protein
ENSG00000134202;SE:1:110282115-110282455:110282530-110282862:-	GSTM3	SE	yes	no	no	no	no	no		NS	rs4970777	1.94159e-09	110283785	-823		0.915	0.54		1.94159e-09	0.0217249	0.166894	2.07975e-16	0.0216901	0.311129	3.42803e-17	0.0198211	0.307847	8.50523e-15	0.0249924	0.273792	0.0155202	0.0138706	0.0293688		none			none		gain of function
ENSG00000189013;A5:19:55324750-55325145:55324683-55325145:+	KIR2DL4	A5	no	no	no	no	yes	yes		IAV	rs146935134	1.94742e-09	55324635	0		0.33	0.47		n.s.	n.s.	n.s.	n.s.	n.s.	n.s.	n.s.	n.s.	n.s.	n.s.	n.s.	n.s.	1.94742e-09	-0.0964624	0.167645		exonic		SRSF10	none		modified protein
ENSG00000164654;SE:7:7606703-7607238:7607319-7607657:+	MIOS	SE	yes	yes	yes	no	no	no		Pam3CSK4	rs28916321	2.03664e-09	7674900	67143		0.085	0.11		7.98844e-06	0.0803259	0.0960811	0.00404155	0.0515881	0.0445278	2.03664e-09	0.10643	0.169638	0.000165122	0.066315	0.0725498	0.00935628	0.038725	0.0337915		none			none		modified protein
ENSG00000164654;SE:7:7606703-7607657:7607754-7612067:+	MIOS	SE	yes	yes	yes	no	no	no		NS	rs6973736	4.17679e-08	7620311	8144		0.24	0.325		4.17679e-08	-0.0470744	0.141305	0.00157656	-0.026467	0.0535542	n.s.	n.s.	n.s.	n.s.	n.s.	n.s.	0.00367386	-0.0271614	0.0420438		none			none		modified protein
ENSG00000182087;RI:19:1011095:1011194-1011366:1011498:-	C19orf6	RI	yes	yes	yes	yes	yes	no		NS	rs2240160	2.0596e-09	1011215	0		0.265	0.27		2.0596e-09	0.0114176	0.166408	0.0102524	0.00591032	0.0356676	0.000854511	0.00660886	0.0558589	0.0156126	0.0059523	0.0305427	0.00288508	0.00606549	0.0441893		intronic	branchpoint		none		loss of function
ENSG00000182087;RI:19:1011579:1011611-1011740:1011797:-	C19orf6	RI	yes	yes	yes	yes	no	no		LPS	rs80142056	1.17762e-07	1538468	-526671		-0.19	-0.015		n.s.	n.s.	n.s.	1.17762e-07	-0.0688402	0.143338	n.s.	n.s.	n.s.	n.s.	n.s.	n.s.	n.s.	n.s.	n.s.		none			none		loss of function
ENSG00000127022;MX:5:179126103-179126576:179126771-179132680:179126103-179131156:179131431-179132680:+	CANX	MX	yes	yes	yes	yes	yes	no		Pam3CSK4	rs4701197	2.11093e-09	179128235	0		0.515	0.165		8.00086e-05	0.0226084	0.0757812	0.000243447	0.0214078	0.0715151	2.11093e-09	0.0343166	0.169338	0.000162602	0.0213736	0.0726923	0.00252461	0.0195657	0.0453756		none			none		modified protein
ENSG00000102572;AL:13:99104413:99105463-99109422:99108236:99108814-99109422:-	STK24	AL	no	no	no	no	yes	no		IAV	rs12463	2.12683e-09	99105302	0		0.19	0.265		0.00091584	-0.00373576	0.0541429	1.77483e-06	-0.0062906	0.118243	2.03787e-08	-0.00765978	0.150156	0.00219588	-0.0043345	0.0485471	2.12683e-09	-0.00699299	0.166916		none		ZC3H10	none		modified protein
ENSG00000135930;SE:2:233421240-233422594:233422728-233428957:+	EIF4E2	SE	yes	yes	yes	yes	yes	no		NS	rs35097549	2.20217e-09	233423133	0		-0.455	-0.25		2.20217e-09	-0.0157944	0.165857	0.0356596	-0.00594567	0.0240262	0.00187359	-0.00815283	0.048756	0.00255125	-0.00757035	0.047159	0.0222366	-0.0101411	0.0262547		none			none		modified protein
ENSG00000104964;AF:19:3061255-3062172:3062408:3061255-3062698:3063105:-	AES	AF	no	yes	no	yes	yes	no		IAV	rs66817181	2.26904e-09	3063499	-394		0.19	0.175		2.34403e-07	-0.0126818	0.126644	0.0250654	-0.0080038	0.0272806	0.000201374	-0.0102444	0.0689464	0.000494807	-0.0142767	0.0623699	2.26904e-09	-0.0290227	0.16638		none			none		modified protein
ENSG00000245060;A5:5:180258941-180261312:180258806-180261312:+	CTC-205M6.2	A5	yes	yes	yes	yes	yes	no		LPS	rs764960	2.29217e-09	179347795	-910911		0.7	0.97		0.0073076	-0.0353389	0.0357855	2.29217e-09	-0.10507	0.178757	n.s.	n.s.	n.s.	0.04643	-0.0365026	0.0208223	n.s.	n.s.	n.s.		none			none		no coding consequence
[truncated: 326 more rows]

## Sheet: b. GO enrichment of sQTL
Supplementary Data 3b. GO enrichments of genes with a splice QTL
Legend
Enrichments are reported for genes with at least one sQTL, either in each condition separately, or regardless of the condition where the sQTL was detected (ANY).
[truncated: 255 more rows]

## Sheet: c. sQTL-eQTL overlap
Supplementary Data 3c. Overlap of sQTLs with eQTLs
[truncated: 1,470 more rows]

## Sheet: d. stimulation-sQTL
Supplementary Data 3d. Stimulation-specific sQTLs
[truncated: 1,471 more rows]

[truncated: 1 more sheets: e. sQTL-GWAS overlap]
