# Supplementary material for: Defining the genetic and evolutionary architecture of alternative splicing in response to infection
Source: Nat Commun. 2019 Apr 11;10:1671. doi: 10.1038/s41467-019-09689-7 (PMC6459842; doi:10.1038/s41467-019-09689-7)
Supplement: Supplementary file 8 — Supplementary Data 4 [file 41467_2019_9689_MOESM8_ESM.xlsx]

## Sheet: a. Population differences
Supplementary Data 4a. Population differences in splicing
Legend
DAF: derived allele frequency
AFB: Africans
EUB: Europeans
a Alternative splicing event is considered as detected (alternatively spliced) when gene FPKM > 10 and 0.05 < PSI < 0.95.
b Delta PSI is positive when PSI is greater in Africans, negative otherwise.
c A gene is considered as differentially spliced between populations in the stimulation condition when FDR<5% and |Delta PSI| > 0.05.
d When multiple SNPs are in perfect LD, only one SNP is reported (reported SNP is chosen arbitrarily).
e p-value, FDR and Delta PSI are grayed when the event does not pass the threshold of detection in the condition under consideration.
f AS events are annotated as ‘modified protein’ if both isoforms are associated to a protein-coding transcript, ‘loss/gain of function’ if only one of the isoforms is associated to a protein-coding transcript, and ‘non-coding’ if both isoforms are non-coding.
					NSe								LPSe								Pam3CSK4e								R848e								IAVe
Alternative splicing event ID	Gene symbol	Event type	Is differentially spliced (any condition)		Alternatively spliceda	Delta PSIb AFB-EUB	p-value AFB-EUB	FDR AFB-EUB	Differentially splicedc AFB-EUB	sQTL peak SNPd (if any)	% of population differences mediated by peak SNP [95% CI]		Alternatively spliceda	Delta PSIb AFB-EUB	p-value AFB-EUB	FDR AFB-EUB	Differentially splicedc AFB-EUB	sQTL peak SNPd (if any)	% of population differences mediated by peak SNP [95% CI]		Alternatively spliceda	Delta PSIb AFB-EUB	p-value AFB-EUB	FDR AFB-EUB	Differentially splicedc AFB-EUB	sQTL peak SNPd (if any)	% of population differences mediated by peak SNP [95% CI]		Alternatively spliceda	Delta PSIb AFB-EUB	p-value AFB-EUB	FDR AFB-EUB	Differentially splicedc AFB-EUB	sQTL peak SNPd (if any)	% of population differences mediated by peak SNP [95% CI]		Alternatively spliceda	Delta PSIb AFB-EUB	p-value AFB-EUB	FDR AFB-EUB	Differentially splicedc AFB-EUB	sQTL peak SNPd (if any)	% of population differences mediated by peak SNP [95% CI]		coding consequencef
ENSG00000106258;AL:7:99249914:99250402-99258122:99257851:99257996-99258122:-	CYP3A5	AL	yes		no	0.0172197	0.00565508	0.0504164	n.d.				no	0.0704237	6.90433e-08	5.90813e-06	n.d.				yes	0.0527016	6.1456e-08	5.30944e-06	yes				no	0.0450649	0.000393495	0.00720888	n.d.				no	-0.00368001	0.774263	0.904059	n.d.				gain of function
ENSG00000106258;SE:7:99264688-99269394:99269501-99270203:-	CYP3A5	SE	yes		no	-0.029494	0.0059589	0.0522462	n.d.				no	-0.0689918	0.00021984	0.0045618	n.d.				yes	-0.0705518	8.90469e-06	0.000356298	yes	rs61737531	0 [ 0 - 0 ]		no	-0.0620809	0.000776329	0.0120611	n.d.				no	0.00310084	0.924489	0.97188	n.d.				loss of function
ENSG00000106258;MX:7:99262937-99264224:99264312-99264575:99262937-99264336:99264433-99264575:-	CYP3A5	MX	yes		no	0.0152268	0.000790801	0.012219	n.d.				no	0.0768669	3.58787e-08	3.3387e-06	n.d.				yes	0.0824916	1.20552e-12	3.69259e-10	yes	rs145102165	100 [ 62 - 100 ]		no	0.0849249	2.79479e-10	4.70835e-08	n.d.				no	0.00942367	0.158718	0.415499	n.d.				loss of function
ENSG00000106258;RI:7:99260439:99260505-99261591:99261718:-	CYP3A5	RI	yes		no	-0.0147887	0.00565508	0.0504164	n.d.				no	-0.0917391	4.03705e-06	0.000184647	n.d.				yes	-0.108921	4.73522e-12	1.31135e-09	yes	rs145102165	100 [ 72 - 100 ]		no	-0.0961172	1.00885e-07	8.17438e-06	n.d.				no	-0.000580903	0.825611	0.928735	n.d.				modified protein
ENSG00000106258;SE:7:99270302-99270407:99270538-99272156:-	CYP3A5	SE	yes		no	-0.100024	5.53843e-24	1.65876e-20	n.d.				no	-0.343505	2.40747e-23	5.89938e-20	n.d.				yes	-0.474243	1.93005e-29	7.80366e-25	yes	rs776746	91 [ 79 - 100 ]		no	-0.481616	3.16445e-29	8.52978e-25	n.d.				no	-0.087647	1.99449e-20	2.98675e-17	n.d.				loss of function
ENSG00000181381;A5:4:169393960-169401528:169393960-169401542:-	DDX60L	A5	no		yes	-0.003671	0.545353	0.777448	no				yes	0.00119628	0.832125	0.931978	no				yes	0.00110979	0.872917	0.950123	no				yes	0.000149383	0.986419	0.995343	no				yes	0.00145162	0.595748	0.808792	no				modified protein
ENSG00000181381;AF:4:169393960-169401346:169401449:169393960-169401528:169401665:-	DDX60L	AF	no		yes	0.00454829	0.225075	0.501344	no				yes	-0.00239643	0.686821	0.860869	no				yes	0.000127581	0.615292	0.820454	no				yes	0.00490405	0.0822978	0.28478	no				yes	0.0143488	0.00257394	0.028981	no				modified protein
ENSG00000181381;SE:4:169337948-169340453:169340548-169341412:-	DDX60L	SE	no		yes	0.00568714	0.167053	0.426822	no				yes	0.00778871	0.10472	0.328142	no				yes	0.00775406	0.115115	0.346851	no				yes	0.00748162	0.0665949	0.250602	no				yes	0.0059827	0.145345	0.396246	no				modified protein
ENSG00000181381;AL:4:169383082:169383191-169392898:169391855:169391988-169392898:-	DDX60L	AL	no		yes	-0.00513556	0.925053	0.971966	no	rs56999040			yes	-0.0239704	0.00197638	0.0239287	no				yes	-0.0176764	0.0105274	0.077461	no				yes	-0.0173755	0.037957	0.178163	no				yes	-0.0312672	2.33012e-05	0.000773692	no	rs56999040			gain of function
ENSG00000181381;SE:4:169393960-169397147:169397271-169401528:-	DDX60L	SE	no		yes	-0.0122937	0.135781	0.381167	no	rs4692942			yes	0.000802935	0.804135	0.918542	no	rs2712129			yes	-0.0112279	0.137563	0.38393	no	rs4692942			yes	0.00375156	0.614191	0.819743	no	rs4692942			yes	-0.0325083	7.1963e-05	0.00190422	no	rs2712129			modified protein
ENSG00000181381;SE:4:169296675-169298879:169298994-169299505:-	DDX60L	SE	no		yes	-0.0155496	0.373136	0.648544	no	rs2046770			yes	-0.0225114	0.0668056	0.250999	no	rs2046770			yes	-0.017263	0.0819742	0.284086	no	rs2046770			yes	-0.0289547	0.0159301	0.102694	no	rs2046770			yes	-0.0466477	1.97603e-05	0.000681997	no	rs2046770			loss of function
ENSG00000181381;A3:4:169317278-169321977:169317275-169321977:-	DDX60L	A3	yes		yes	0.318478	5.86806e-11	1.20132e-08	yes	rs3857035	71 [ 57 - 84 ]		yes	0.348786	5.37318e-11	1.11126e-08	yes	rs3857035	64 [ 49 - 76 ]		yes	0.355173	5.45726e-12	1.49594e-09	yes	rs3857035	66 [ 54 - 77 ]		yes	0.344793	5.8291e-11	1.19645e-08	yes	rs3857035	77 [ 64 - 88 ]		yes	0.316049	2.14909e-10	3.72134e-08	yes	rs3857035	76 [ 63 - 90 ]		modified protein
ENSG00000150637;AF:18:67614768-67623850:67623906:67614768-67623991:67624412:-	CD226	AF	no		no	0.0389115	0.000104939	0.00258007	n.d.				no	0.0779214	3.04022e-12	8.74901e-10	n.d.				no	0.0562173	4.08547e-11	8.55886e-09	n.d.				yes	0.0394732	3.04126e-10	5.10232e-08	no				no	0.0514515	8.02453e-06	0.000328061	n.d.				modified protein
ENSG00000150637;A3:18:67614768-67623991:67614669-67623991:-	CD226	A3	yes		yes	0.263887	1.77029e-25	7.95304e-22	yes	rs34781128	0 [ 0 - 0 ]		yes	0.287133	5.09334e-23	1.14409e-19	yes	rs1823778	93 [ 72 - 100 ]		yes	0.324213	2.53805e-28	2.93199e-24	yes	rs1823778	84 [ 67 - 100 ]		yes	0.352309	1.63074e-30	1.3187e-25	yes	rs1823778	89 [ 78 - 100 ]		no	0.200886	4.07349e-18	3.92146e-15	n.d.				modified protein
ENSG00000106100;SE:7:30496658-30498768:30498856-30499517:-	NOD1	SE	no		no	0.0242941	0.000856054	0.0129247	n.d.				no	-0.00137279	0.842949	0.936588	n.d.				no	0.0328994	0.00157748	0.0202738	n.d.				yes	0.0199778	0.0221706	0.127392	no				yes	0.0293468	0.000613361	0.0100914	no				modified protein
ENSG00000106100;A5:7:30485840-30486583:30485840-30486631:-	NOD1	A5	no		no	-0.00837633	0.629402	0.828813	n.d.				no	0.02719	0.162964	0.421417	n.d.				no	-0.00738717	0.936756	0.975868	n.d.				yes	-0.00436824	0.590479	0.805807	no				yes	-0.0121832	0.524527	0.764155	no				gain of function
ENSG00000106100;SE:7:30465326-30468120:30468225-30468990:-	NOD1	SE	no		no	-0.0177995	0.0439493	0.195133	n.d.				no	-0.0219749	0.011276	0.0811237	n.d.				no	-0.0319676	0.00287127	0.031275	n.d.				yes	-0.0318032	3.41165e-05	0.00104739	no	rs5743369			yes	-0.0381627	9.07647e-09	1.04405e-06	no	rs5743368			loss of function
ENSG00000106100;A3:7:30486764-30487914:30486666-30487914:-	NOD1	A3	yes		no	0.00785792	0.534045	0.770291	n.d.				no	0.0283964	0.148445	0.4008	n.d.				no	0.00907862	0.588978	0.804875	n.d.				yes	-0.0339364	0.070982	0.260599	no				yes	-0.0541072	0.00300002	0.032329	yes				loss of function
ENSG00000106100;AF:7:30469073-30472712:30473030:30469073-30485757:30487593:-	NOD1	AF	yes		no	0.0198604	0.0226992	0.129139	n.d.				no	0.0194681	0.0138171	0.0935307	n.d.				no	0.00447074	0.453621	0.713118	n.d.				no	0.0138923	0.161605	0.419332	n.d.				yes	-0.0748672	2.96757e-11	6.52098e-09	yes				non-coding
ENSG00000106100;SE:7:30499657-30503225:30503314-30518222:-	NOD1	SE	yes		no	-0.283333	1.30152e-20	2.02398e-17	n.d.				no	-0.221985	7.28542e-15	3.34736e-12	n.d.				no	-0.212324	1.81128e-15	9.38905e-13	n.d.				yes	-0.270821	6.52078e-20	9.09143e-17	yes	rs1558067	67 [ 52 - 84 ]		yes	-0.340665	3.35142e-24	1.04236e-20	yes	rs1558067	71 [ 61 - 82 ]		modified protein
ENSG00000214176;SE:17:62818511-62820743:62820990-62825279:-	PLEKHM1P	SE	no		yes	0.0139969	0.00335392	0.0350049	no				yes	0.0172039	0.00174936	0.021888	no				yes	0.00956433	0.0522751	0.21773	no				no	0.0148615	0.0143981	0.0962476	n.d.				no	0.0220324	0.0416336	0.189257	n.d.				non-coding
ENSG00000214176;RI:17:62817885:62818170-62818372:62818511:-	PLEKHM1P	RI	no		yes	0.00398802	0.813598	0.923209	no				yes	-0.00175789	0.996684	0.998991	no				yes	-0.0081697	0.680449	0.857217	no				no	-0.00703157	0.353237	0.631931	n.d.				no	-0.0238481	0.10238	0.323712	n.d.				non-coding
ENSG00000214176;SE:17:62801218-62810981:62811363-62817885:-	PLEKHM1P	SE	yes		yes	0.297176	1.53715e-26	9.5617e-23	yes	rs11871616	49 [ 39 - 60 ]		yes	0.283136	1.95774e-24	6.59635e-21	yes	rs116770625	57 [ 46 - 70 ]		yes	0.265522	7.53448e-26	3.80797e-22	yes	rs11871616	50 [ 40 - 60 ]		no	0.23062	2.93426e-24	9.49116e-21	n.d.				no	0.232813	9.7435e-26	4.63475e-22	n.d.				non-coding
ENSG00000167065;SE:22:31060067-31060942:31061108-31063449:-	DUSP18	SE	yes		yes	0.254665	4.70392e-21	8.26919e-18	yes	rs5753268	74 [ 64 - 85 ]		no	0.248824	4.78734e-17	3.68694e-14	n.d.				no	0.26737	3.34112e-18	3.25517e-15	n.d.				no	0.211978	3.78709e-13	1.31435e-10	n.d.				no	0.223004	2.97081e-16	1.76643e-13	n.d.				modified protein
ENSG00000168653;A5:1:39492074-39494395:39492070-39494395:+	NDUFS5	A5	yes		yes	-0.260573	1.02431e-21	1.84069e-18	yes	rs111409061	72 [ 63 - 81 ]		yes	-0.244306	1.24439e-19	1.67713e-16	yes	rs7532528	78 [ 68 - 89 ]		yes	-0.243407	1.61352e-19	2.10447e-16	yes	rs1122472	81 [ 71 - 92 ]		yes	-0.240738	3.22528e-18	3.18064e-15	yes	rs111409061	74 [ 61 - 87 ]		yes	-0.219453	2.81737e-18	2.84783e-15	yes	rs4306116	74 [ 63 - 85 ]		modified protein
ENSG00000111801;RI:6:26444185:26444532-26445932:26446213:+	BTN3A3	RI	no		no	0.00538584	0.0795794	0.279378	n.d.				no	0.000871362	0.705257	0.870244	n.d.				no	-0.000794901	0.678604	0.856154	n.d.				yes	0.000287688	0.824874	0.928735	no	rs35815698			yes	0.00872895	0.00160589	0.0205475	no				loss of function
ENSG00000111801;AL:6:26443670-26443798:26444167:26443670-26444185:26444526:+	BTN3A3	AL	no		no	-0.0127654	0.0352931	0.170351	n.d.				no	-0.0119271	0.0111871	0.0807142	n.d.				no	-0.00588485	0.365165	0.642187	n.d.				yes	-0.00441884	0.394	0.665903	no				yes	-0.00232621	0.740557	0.887247	no				modified protein
ENSG00000111801;SE:6:26448676-26448845:26448865-26448956:+	BTN3A3	SE	no		no	-0.00311808	0.93282	0.974442	n.d.				no	-0.0203209	0.212934	0.48623	n.d.				no	0.00396961	0.625961	0.826449	n.d.				yes	-0.00549011	0.472244	0.727197	no				yes	-0.00719628	0.351439	0.630275	no				modified protein
ENSG00000111801;A3:6:26443670-26443798:26443670-26443869:+	BTN3A3	A3	no		no	-0.0152447	0.0243486	0.135027	n.d.				no	-0.0272023	5.90729e-05	0.00162536	n.d.				no	-0.0266189	0.00171942	0.0215969	n.d.				yes	-0.0239002	0.000268518	0.00534263	no				no	-0.0100559	0.0115828	0.0826911	n.d.				modified protein
ENSG00000111801;RI:6:26448476:26448676-26448956:26448982:+	BTN3A3	RI	no		no	-0.00246822	0.892131	0.958229	n.d.				no	-0.00629233	0.858153	0.943737	n.d.				no	0.0197675	0.288352	0.570124	n.d.				yes	-0.037634	0.100335	0.320047	no				yes	-0.00172525	0.69821	0.866598	no				loss of function
ENSG00000111801;SE:6:26443670-26443798:26443887-26444185:+	BTN3A3	SE	no		no	-0.0299433	0.128257	0.369146	n.d.				no	-0.051949	0.000338092	0.00640126	n.d.				no	-0.0311948	0.0419452	0.190097	n.d.				yes	-0.0119998	0.179569	0.443493	no				yes	0.0141627	0.161648	0.419332	no				modified protein
ENSG00000111801;SE:6:26440876-26443610:26443670-26444185:+	BTN3A3	SE	yes		no	-0.146734	1.4103e-22	2.8511e-19	n.d.				no	-0.105059	6.36351e-21	1.07205e-17	n.d.				no	-0.0808425	7.86454e-15	3.59303e-12	n.d.				yes	-0.114726	1.9789e-22	3.90301e-19	yes	rs3846842	87 [ 63 - 100 ]		yes	-0.251876	4.94685e-29	9.29725e-25	yes	rs9467757	87 [ 78 - 97 ]		modified protein
ENSG00000140105;SE:14:100828258-100835424:100835595-100841620:-	WARS	SE	no		yes	0.00664249	0.011166	0.0806918	no				yes	0.00367016	0.176748	0.440183	no				yes	0.00331271	0.146451	0.397721	no				no	0.00676208	1.84489e-05	0.000647231	n.d.				yes	0.0128212	3.15433e-12	9.0452e-10	no	rs10438234			modified protein
ENSG00000140105;A3:14:100841883-100842597:100841740-100842597:-	WARS	A3	no		no	-0.00625971	0.306517	0.587789	n.d.				no	-0.00090515	0.810573	0.921577	n.d.				yes	0.0010431	0.962831	0.986698	no				yes	-0.0032827	0.350528	0.629381	no				yes	0.00740208	0.363009	0.640025	no				modified protein
ENSG00000140105;AF:14:100840401-100841620:100841804:100840401-100842597:100842648:-	WARS	AF	no		yes	0.000880346	0.903732	0.963129	no				yes	-0.00501188	0.416062	0.68387	no				yes	-0.00055753	0.912747	0.966775	no				yes	-0.00633905	0.38534	0.659262	no				yes	0.00557972	0.430102	0.694507	no				modified protein
ENSG00000140105;MX:14:100828258-100835424:100835595-100842597:100828258-100841620:100841743-100842597:-	WARS	MX	no		yes	-0.00872587	0.00300236	0.0323413	no	rs11626882			yes	-0.0155014	2.05857e-08	2.10679e-06	no	rs941928			yes	-0.0131039	9.22282e-06	0.000366488	no	rs941928			yes	-0.00766758	0.00109771	0.015505	no	rs941928			yes	0.00589722	1.6116e-06	8.5457e-05	no				modified protein
ENSG00000140105;AL:14:100820868:100820903-100828045:100826998:100826999-100828045:-	WARS	AL	no		no	-0.0129517	0.333864	0.61436	n.d.				no	-0.00579751	0.624791	0.826037	n.d.				no	0.0160414	0.129096	0.370449	n.d.				yes	0.00723865	0.310227	0.591621	no				no	-0.00145509	0.0732963	0.265801	n.d.				loss of function
ENSG00000140105;A3:14:100841743-100841848:100841687-100841848:-	WARS	A3	no		yes	0.0138047	0.289505	0.570981	no				yes	0.0296381	0.00125198	0.0171538	no				yes	-0.00386714	0.440078	0.702978	no				yes	0.0336222	0.000692519	0.0110542	no				yes	0.0122005	0.165368	0.424446	no				modified protein
ENSG00000140105;AF:14:100828258-100841848:100841949:100828258-100842597:100842680:-	WARS	AF	no		yes	-0.0302236	0.0212848	0.124193	no				yes	-0.021197	0.0423853	0.19117	no				yes	-0.0225019	0.0931736	0.306467	no				yes	-0.0156676	0.0836928	0.287772	no				yes	-0.0135792	0.0126811	0.0882379	no				modified protein
ENSG00000140105;A3:14:100841743-100842597:100841687-100842597:-	WARS	A3	no		yes	-0.00574607	0.461316	0.719147	no	rs7143006			yes	0.0235675	0.0443973	0.196432	no	rs7143006			yes	0.00648363	0.317907	0.599131	no	rs7143006			yes	0.0275344	0.0360584	0.172353	no	rs3742384			yes	0.0191764	0.0815531	0.283285	no	rs7143006			modified protein
ENSG00000140105;MX:14:100828258-100831812:100831913-100835424:100828258-100832291:100832404-100835424:-	WARS	MX	no		yes	-0.0261475	0.101361	0.322077	no				yes	0.00032177	0.950287	0.98145	no				yes	0.00128724	0.835374	0.933187	no	rs4905950			yes	-0.0206155	0.0860602	0.292257	no				yes	0.00539248	0.507034	0.751748	no				loss of function
ENSG00000140105;AF:14:100841743-100841848:100842081:100841743-100842597:100842624:-	WARS	AF	no		yes	0.0394808	0.00161495	0.0206471	no	rs1570305			yes	0.0362017	0.00664481	0.0564543	no	rs941928			yes	0.0239238	0.0277846	0.146875	no	rs7144866			yes	0.0400523	0.00109771	0.015505	no	rs3783345			yes	0.0213104	0.000326842	0.00623734	no				modified protein
ENSG00000140105;MX:14:100828258-100832291:100832404-100835424:100828258-100834711:100834802-100835424:-	WARS	MX	no		yes	-0.000556206	0.742431	0.888527	no				yes	-0.0189972	0.31649	0.598105	no				yes	-0.0211728	0.310639	0.592211	no				yes	-0.0132679	0.643938	0.837292	no				yes	-0.0360603	0.00522304	0.0477182	no				non-coding
ENSG00000140105;A3:14:100840557-100841620:100840516-100841620:-	WARS	A3	no		no	0.00282721	0.840245	0.935785	n.d.				no	-0.0201097	0.437011	0.700185	n.d.				yes	-0.0293351	0.0865003	0.293168	no				yes	-0.023243	0.0613368	0.238932	no				yes	0.0481869	0.0305629	0.155649	no				modified protein
ENSG00000140105;SE:14:100835595-100840473:100840581-100841620:-	WARS	SE	yes		yes	0.181953	1.23746e-10	2.3435e-08	yes	rs941928	72 [ 57 - 83 ]		yes	0.204558	2.22493e-11	4.9839e-09	yes	rs941928	72 [ 58 - 84 ]		yes	0.235106	6.86693e-12	1.82064e-09	yes	rs941928	68 [ 55 - 78 ]		yes	0.218711	1.71132e-11	3.99959e-09	yes	rs941928	72 [ 59 - 81 ]		yes	0.193797	1.46254e-08	1.57271e-06	yes	rs941928	78 [ 66 - 88 ]		modified protein
ENSG00000109320;SE:4:103422945-103432037:103432106-103446669:+	NFKB1	SE	no		yes	-0.00660757	0.4748	0.729258	no				yes	-0.00444798	0.468696	0.725011	no				yes	0.00278115	0.757646	0.896045	no				yes	0.00184966	0.89065	0.957431	no				yes	-0.00480267	0.184941	0.450639	no				modified protein
ENSG00000109320;A3:4:103451071-103455002:103451071-103455005:+	NFKB1	A3	no		yes	0.0256887	0.0134552	0.091819	no				yes	0.00968348	0.0423853	0.19117	no				yes	0.00565388	0.506852	0.751748	no				yes	0.0032514	0.546103	0.778092	no				yes	0.0153366	0.240771	0.519309	no				modified protein
ENSG00000109320;AF:4:103423055:103423324-103446669:103424532:103424647-103446669:+	NFKB1	AF	yes		no	-0.174413	1.66261e-15	8.8452e-13	n.d.				yes	-0.222134	1.81274e-16	1.15685e-13	yes	rs62328541	51 [ 37 - 68 ]		yes	-0.208357	2.60956e-15	1.29462e-12	yes	rs230539	59 [ 43 - 80 ]		yes	-0.159071	6.06937e-12	1.64698e-09	yes	rs3774936	61 [ 42 - 83 ]		no	-0.167202	2.94093e-12	8.4935e-10	n.d.				modified protein
ENSG00000111450;SE:12:131276522-131280540:131280665-131283070:-	STX2	SE	no		yes	0.00945115	0.366615	0.64338	no				no	0.0020611	0.638587	0.833982	n.d.				no	-0.00471	0.853116	0.94142	n.d.				no	-0.00119328	0.907231	0.964595	n.d.				no	-0.000876445	0.973487	0.990808	n.d.				modified protein
ENSG00000111450;SE:12:131293249-131296855:131296988-131297502:-	STX2	SE	yes		yes	0.115138	1.69578e-15	8.9627e-13	yes	rs9668291	69 [ 52 - 87 ]		no	0.131368	1.3564e-11	3.26445e-09	n.d.				no	0.159706	1.22925e-15	6.62687e-13	n.d.				no	0.216013	2.3948e-16	1.47829e-13	n.d.				no	0.0931067	0.000102948	0.00253714	n.d.				loss of function
ENSG00000133943;AF:14:91580407:91580627-91623983:91580720:91580872-91623983:+	C14orf159	AF	no		no	0.01315	0.522858	0.763163	n.d.				no	-0.0149042	0.118423	0.352198	n.d.				no	0.0117187	0.194107	0.462967	n.d.				no	0.0111867	0.402776	0.67279	n.d.				yes	-0.0043777	0.864147	0.946438	no				modified protein
ENSG00000133943;SE:14:91581338-91611565:91611657-91623983:+	C14orf159	SE	no		no	0.00944578	0.680551	0.857217	n.d.				no	-0.0174566	0.195177	0.464464	n.d.				no	0.00850441	0.746175	0.890673	n.d.				no	0.00239738	0.867931	0.948124	n.d.				yes	3.44344e-05	0.957788	0.984775	no				modified protein
ENSG00000133943;SE:14:91666249-91671050:91671169-91681749:+	C14orf159	SE	no		no	0.000102911	0.785285	0.909785	n.d.				no	-0.0302985	0.0111871	0.0807142	n.d.				no	-0.0119282	0.0878968	0.29596	n.d.				no	0.00273921	0.967623	0.988337	n.d.				yes	0.0116261	0.197479	0.467425	no				modified protein
ENSG00000133943;SE:14:91611657-91614125:91614202-91623983:+	C14orf159	SE	no		no	0.0140196	0.379728	0.654322	n.d.				no	0.00248286	0.948081	0.980491	n.d.				no	-0.0109878	0.479834	0.732967	n.d.				no	0.0308202	0.0211238	0.123638	n.d.				yes	0.0119214	0.497623	0.745402	no				modified protein
ENSG00000133943;A5:14:91639783-91642278:91639747-91642278:+	C14orf159	A5	no		no	0.0237552	0.140983	0.389217	n.d.				no	-0.0281122	0.0252512	0.138287	n.d.				no	-0.000929273	0.513324	0.756639	n.d.				no	0.0229289	0.142164	0.391379	n.d.				yes	0.00196132	1	1	no				modified protein
ENSG00000133943;AF:14:91580720:91580872-91623983:91581014:91581338-91623983:+	C14orf159	AF	no		no	-0.0133276	0.126428	0.36615	n.d.				no	-0.00758586	0.829964	0.930783	n.d.				no	-0.00230999	0.902765	0.962588	n.d.				no	-0.03695	0.00363673	0.037057	n.d.				yes	-0.0257634	0.000933192	0.013795	no	rs41299205			modified protein
ENSG00000133943;SE:14:91633722-91636347:91636545-91639633:+	C14orf159	SE	no		no	0.00831126	0.720376	0.877611	n.d.				no	0.0176281	0.0850438	0.290363	n.d.				no	0.00155885	0.774953	0.904567	n.d.				no	0.0250893	0.00462401	0.043759	n.d.				yes	0.0378959	0.00189894	0.0232734	no				gain of function
ENSG00000133943;AF:14:91580407:91580627-91611565:91581030:91581338-91611565:+	C14orf159	AF	no		no	-0.0369695	0.0925159	0.305234	n.d.				no	-0.030062	0.249598	0.528986	n.d.				no	-0.00865634	0.706482	0.870985	n.d.				no	-0.0166127	0.420676	0.687202	n.d.				yes	-0.0398346	0.0105698	0.0776457	no				modified protein
ENSG00000133943;A5:14:91671211-91681749:91671169-91681749:+	C14orf159	A5	no		no	0.0327571	0.0779165	0.2759	n.d.				no	0.0243869	0.193273	0.461686	n.d.				no	0.00486457	0.373222	0.648544	n.d.				no	0.0353864	0.0273663	0.145447	n.d.				yes	0.023443	0.410234	0.679063	no	rs28660222			loss of function
ENSG00000133943;AL:14:91633722-91633813:91634065:91633722-91636347:91636466:+	C14orf159	AL	no		no	0.0443711	0.0326189	0.162062	n.d.				no	-0.0240817	0.339785	0.619734	n.d.				no	-0.0105063	0.155039	0.410815	n.d.				no	0.0505083	0.0231034	0.130766	n.d.				yes	0.00792142	0.513359	0.756639	no				modified protein
ENSG00000133943;SE:14:91681900-91690023:91690139-91691028:+	C14orf159	SE	no		no	-0.0664476	0.000448228	0.00796632	n.d.				no	0.00417653	0.910646	0.96599	n.d.				no	-0.00762053	0.662082	0.84763	n.d.				no	-0.0101973	0.594099	0.807779	n.d.				yes	-0.00907458	0.522924	0.763163	no				loss of function
ENSG00000133943;SE:14:91626741-91631591:91631681-91633569:+	C14orf159	SE	no		no	-0.06278	0.0171477	0.107609	n.d.				no	0.00401911	0.956909	0.984283	n.d.				no	-0.0161087	0.930748	0.973847	n.d.				no	-0.0818777	0.00270229	0.0299594	n.d.				yes	-0.025519	0.0294441	0.152079	no				loss of function
ENSG00000133943;A5:14:91636545-91639633:91636530-91639633:+	C14orf159	A5	yes		no	0.0502289	0.076688	0.273465	n.d.				no	0.0229454	0.498091	0.745616	n.d.				no	0.00390307	0.93876	0.976609	n.d.				no	0.043309	0.0950341	0.309914	n.d.				yes	0.208002	2.15751e-11	4.85981e-09	yes	rs10148571	71 [ 58 - 83 ]		modified protein
ENSG00000153113;SE:5:96065429-96066484:96066564-96071876:+	CAST	SE	no		yes	0.00375969	0.315855	0.597605	no	rs151830			yes	0.00766706	0.075476	0.270479	no				yes	0.0112534	0.00851196	0.067038	no				yes	0.0140767	0.000165222	0.00365646	no				yes	0.00834105	0.0896151	0.299633	no	rs151830			modified protein
ENSG00000153113;SE:5:96063234-96064857:96064913-96065316:+	CAST	SE	no		no	0.00113993	0.742431	0.888527	n.d.				yes	0.00165932	0.806279	0.919601	no				yes	-0.00326261	0.157245	0.413468	no				yes	0.0119128	0.0160449	0.103211	no				no	0.0028488	0.595748	0.808792	n.d.				modified protein
ENSG00000153113;SE:5:96065429-96071876:96071944-96073553:+	CAST	SE	no		yes	-0.00799757	0.040245	0.184963	no				no	-0.0062707	0.296828	0.578664	n.d.				yes	-0.00153312	0.631325	0.830129	no				yes	-0.00436805	0.567196	0.791727	no				yes	0.00331738	0.351439	0.630275	no				modified protein
ENSG00000153113;A3:5:96098076-96100925:96098076-96100928:+	CAST	A3	no		yes	-0.00123086	0.7647	0.899571	no				yes	-0.00674507	0.317831	0.599131	no				yes	0.00607842	0.278181	0.559761	no				yes	0.00195516	0.590479	0.805807	no				yes	0.000603099	0.793179	0.913551	no				modified protein
ENSG00000153113;AF:5:95997941:95998201-96011243:95998729:95998870-96011243:+	CAST	AF	no		yes	0.0109784	0.315855	0.597605	no				no	-0.00293982	0.761571	0.897968	n.d.				no	0.000678478	0.823591	0.928012	n.d.				no	0.00679698	0.640187	0.835326	n.d.				yes	0.00923299	0.687309	0.861183	no				modified protein
ENSG00000153113;AF:5:96031489:96031611-96058343:96038504:96038619-96058343:+	CAST	AF	no		yes	0.0121964	0.0051666	0.0473639	no				yes	0.000664532	0.778518	0.906517	no				yes	0.0128775	0.0603966	0.236703	no	rs4267886			yes	0.00424404	0.746385	0.890673	no				yes	0.0176195	0.0045153	0.0430071	no				modified protein
ENSG00000153113;SE:5:96058402-96062498:96062563-96063193:+	CAST	SE	no		yes	0.000552156	0.977583	0.992296	no				yes	0.0043115	0.893094	0.958279	no				yes	0.0500318	0.0576909	0.230504	no				yes	-0.0128021	0.595913	0.808792	no				yes	0.0242451	0.123591	0.361336	no				modified protein
ENSG00000153113;A3:5:96058402-96062458:96058402-96062498:+	CAST	A3	yes		yes	-0.0219913	0.0316375	0.159051	no				no	-0.0328088	0.0593451	0.234198	n.d.				no	0.0024737	0.864987	0.946734	n.d.				no	-0.0145208	0.429798	0.694223	n.d.				yes	-0.0658539	2.02009e-05	0.00069101	yes				modified protein
ENSG00000153113;AL:5:96011305-96015021:96015336:96011305-96031540:96031998:+	CAST	AL	yes		yes	0.0509731	0.00578354	0.051214	no	rs13187079			yes	0.0574736	0.007222	0.0596473	no	rs17086512			yes	0.0735029	0.00029061	0.00569564	yes	rs17086512	31 [ 10 - 63 ]		yes	0.0971248	1.00621e-06	5.76257e-05	yes	rs13187079	25 [ 5 - 45 ]		yes	0.0848943	0.000176414	0.0038378	yes	rs13187079	33 [ 10 - 57 ]		gain of function
ENSG00000153113;SE:5:96075822-96076449:96076487-96076970:+	CAST	SE	yes		yes	0.213745	6.46469e-09	7.81416e-07	yes	rs7724759	74 [ 59 - 87 ]		yes	0.194353	2.05857e-08	2.10679e-06	yes	rs7724759	84 [ 68 - 100 ]		yes	0.179879	2.50092e-08	2.50603e-06	yes	rs7724759	83 [ 66 - 100 ]		yes	0.201072	8.82088e-09	1.019e-06	yes	rs7724759	72 [ 53 - 88 ]		yes	0.196319	1.42112e-08	1.53634e-06	yes	rs7724759	83 [ 66 - 100 ]		modified protein
ENSG00000140400;A3:15:75654366-75654684:75654288-75654684:-	MAN2C1	A3	no		no	-0.00435491	0.0149994	0.0987484	n.d.				no	-0.0101074	0.000483013	0.00840698	n.d.				no	-0.00612229	0.0327756	0.162452	n.d.				yes	-0.00203333	0.623422	0.825185	no				no	0.00213207	0.469958	0.726097	n.d.				loss of function
ENSG00000140400;SE:15:75655089-75656340:75656529-75656829:-	MAN2C1	SE	no		yes	-0.0132276	0.0143056	0.0957712	no				yes	0.00311966	0.400358	0.670789	no				yes	0.0104062	0.222299	0.497487	no				yes	-0.000953187	0.874117	0.950623	no				yes	0.00273579	0.979378	0.992941	no				gain of function
ENSG00000140400;A3:15:75648790-75648947:75648721-75648947:-	MAN2C1	A3	no		yes	0.00492012	0.429273	0.693889	no				yes	0.00476934	0.445228	0.706711	no				yes	0.0131068	0.018955	0.11498	no				yes	0.00616314	0.439034	0.701769	no				yes	0.00686354	0.281458	0.563262	no				modified protein
ENSG00000140400;SE:15:75657006-75657942:75658039-75658863:-	MAN2C1	SE	no		yes	-0.00400377	0.300774	0.582607	no				yes	-0.000144777	0.738456	0.886521	no				yes	0.00580583	0.122253	0.359074	no				yes	-0.00736205	0.206402	0.478337	no				yes	0.00731363	0.205294	0.47703	no				loss of function
ENSG00000140400;A3:15:75660539-75660824:75660500-75660824:-	MAN2C1	A3	no		yes	0.011843	0.00706349	0.0588672	no	rs74026516			no	0.0163598	0.000182445	0.00394228	n.d.				no	0.0202943	1.60526e-05	0.000574888	n.d.				yes	0.0169507	0.00633356	0.0546774	no				yes	0.00187776	0.696389	0.865807	no	rs28610581			modified protein
ENSG00000140400;A3:15:75659986-75660414:75659975-75660414:-	MAN2C1	A3	no		yes	-0.00417806	0.751685	0.893264	no				yes	-0.00877234	0.0944721	0.308899	no				yes	-0.0151568	0.00369482	0.0375684	no				yes	-0.00822765	0.0760353	0.271845	no				yes	-0.0125006	0.0276578	0.146543	no				loss of function
ENSG00000140400;SE:15:75655089-75655551:75655631-75656340:-	MAN2C1	SE	no		yes	0.00528064	0.50085	0.747572	no				yes	-0.0189129	0.128545	0.369423	no				yes	0.0164075	0.0883664	0.296886	no				yes	0.0236357	0.0425417	0.191608	no				yes	0.00717756	0.587244	0.804001	no				loss of function
ENSG00000140400;SE:15:75654794-75654983:75655089-75656829:-	MAN2C1	SE	no		yes	0.00943288	0.277441	0.559259	no				yes	0.0070536	0.871227	0.949357	no				yes	-0.0032755	0.563195	0.789598	no				yes	0.0193336	0.483614	0.735872	no				yes	-0.00546905	0.507034	0.751748	no				modified protein
ENSG00000140400;A3:15:75651779-75651961:75651766-75651961:-	MAN2C1	A3	no		yes	-0.0244487	0.00101933	0.0147209	no				yes	-0.0166985	0.0291008	0.150945	no				yes	-0.0189909	0.00755444	0.0616127	no				yes	-0.0298449	9.32993e-06	0.000370054	no				yes	-0.0130244	0.103941	0.326715	no	rs12910672			modified protein
ENSG00000140400;RI:15:75648947:75649026-75649134:75649243:-	MAN2C1	RI	no		yes	-0.00576099	0.52127	0.762135	no	rs28610581			yes	-0.0017636	0.632659	0.830926	no	rs28610581			yes	-0.00991798	0.216625	0.490986	no				yes	-0.0400168	3.28543e-06	0.000155731	no				yes	-0.00158315	0.768614	0.901304	no	rs8028182			loss of function
ENSG00000140400;A3:15:75651532-75651669:75651494-75651669:-	MAN2C1	A3	yes		yes	-0.0506026	0.000191607	0.00409468	yes	rs7163907	75 [ 46 - 100 ]		yes	-0.0583922	1.53185e-05	0.000555732	yes	rs8027365	63 [ 40 - 100 ]		yes	-0.0244664	0.0419452	0.190097	no				yes	-0.0437132	0.00833133	0.0660568	no	rs7163907			yes	-0.0586468	4.46501e-07	2.92359e-05	yes				modified protein
ENSG00000140400;RI:15:75650803:75650959-75651045:75651149:-	MAN2C1	RI	yes		yes	0.190618	1.62439e-09	2.26087e-07	yes	rs28610581	84 [ 72 - 96 ]		yes	0.199115	1.93405e-09	2.66435e-07	yes	rs28610581	88 [ 75 - 100 ]		yes	0.187731	7.94193e-09	9.33465e-07	yes	rs28610581	86 [ 73 - 100 ]		yes	0.207531	2.20015e-11	4.94208e-09	yes	rs75219778	82 [ 69 - 95 ]		yes	0.18642	2.21897e-10	3.83412e-08	yes	rs28610581	76 [ 62 - 91 ]		loss of function
ENSG00000179818;AF:2:70312756-70312948:70313404:70312756-70314920:70315039:-	PCBP1-AS1	AF	no		no	0.00200773	0.132606	0.376106	n.d.				no	0.00323013	0.0455828	0.199613	n.d.				no	-0.00155521	0.434133	0.698103	n.d.				yes	0.00425631	0.0394362	0.182667	no				no	0.00310373	0.00455027	0.0432332	n.d.				non-coding
ENSG00000179818;MX:2:70278437-70286775:70286812-70312679:70278437-70310670:70310819-70312679:-	PCBP1-AS1	MX	no		yes	0.00138426	0.979532	0.992941	no				yes	-0.00805953	0.569065	0.792939	no				yes	0.0149394	0.0780668	0.276238	no				yes	0.0101302	0.234999	0.512939	no				yes	0.00930074	0.529351	0.767214	no				non-coding
ENSG00000179818;AF:2:70312756-70312948:70313166:70312756-70313187:70313230:-	PCBP1-AS1	AF	no		yes	0.00346625	0.999025	0.999693	no				yes	-0.00523812	0.397261	0.667911	no				yes	-0.00960032	0.284934	0.566987	no				yes	0.00162503	0.826914	0.929489	no				yes	-0.0122523	0.141973	0.391071	no				non-coding
ENSG00000179818;AF:2:70312756-70313384:70313617:70312756-70314920:70314944:-	PCBP1-AS1	AF	no		yes	-0.0038818	0.762836	0.89887	no				yes	0.0147456	0.145356	0.396246	no				yes	0.00888342	0.682296	0.858222	no				yes	0.00876009	0.38248	0.656588	no				yes	0.0100648	0.209732	0.482325	no				non-coding
ENSG00000179818;A5:2:70312756-70312948:70312756-70313256:-	PCBP1-AS1	A5	no		yes	0.00716243	0.593424	0.807779	no				yes	0.01458	0.331441	0.611808	no				yes	0.0103211	0.370524	0.646411	no				yes	-0.0144605	0.213062	0.486358	no				yes	0.00210116	0.969561	0.989452	no				non-coding
ENSG00000179818;MX:2:70283042-70286775:70286812-70312679:70283042-70310639:70310819-70312679:-	PCBP1-AS1	MX	no		yes	0.000210476	0.809808	0.921491	no				yes	0.000598421	0.965742	0.987421	no				yes	-0.0042017	0.725292	0.880179	no				yes	-0.00955478	0.220861	0.495944	no				yes	-0.013955	0.468447	0.725011	no				non-coding
ENSG00000179818;AL:2:70273654:70273928-70278335:70276177:70277384-70278335:-	PCBP1-AS1	AL	no		yes	0.0104526	0.248295	0.527697	no				yes	0.00370128	0.721791	0.878292	no				yes	0.0118794	0.272638	0.554191	no				yes	0.0128824	0.353237	0.631931	no				yes	0.0121643	0.497623	0.745402	no				non-coding
ENSG00000179818;A5:2:70312756-70312948:70312756-70313187:-	PCBP1-AS1	A5	no		yes	-0.00231107	0.450978	0.711147	no				yes	0.00929012	0.814873	0.923761	no				yes	0.0115207	0.295271	0.577489	no				yes	-0.00451944	0.839175	0.935065	no				yes	0.00349723	0.764854	0.899609	no				non-coding
ENSG00000179818;AF:2:70312756-70313384:70313617:70312756-70314413:70314436:-	PCBP1-AS1	AF	no		yes	0.00978395	0.471785	0.727189	no				yes	-0.0063667	0.751036	0.892916	no				yes	-0.00923688	0.322813	0.604048	no				yes	6.32515e-05	0.748369	0.891357	no				yes	0.00634122	0.570407	0.794043	no				non-coding
ENSG00000179818;AL:2:70278160:70278437-70310639:70282868:70283042-70310639:-	PCBP1-AS1	AL	no		yes	0.00315661	0.826897	0.929489	no				yes	0.0136045	0.351118	0.630119	no				yes	0.00649794	0.660256	0.846589	no				yes	-0.00874202	0.762302	0.898541	no				yes	0.00492028	0.975451	0.991463	no				non-coding
ENSG00000179818;SE:2:70278437-70310670:70310819-70312679:-	PCBP1-AS1	SE	no		yes	3.98116e-05	0.857475	0.943359	no				yes	0.0128408	0.477241	0.730786	no				yes	0.00785931	0.609988	0.81752	no				yes	0.00701284	0.590479	0.805807	no				yes	0.00639817	0.505459	0.750711	no				non-coding
ENSG00000179818;SE:2:70283042-70310639:70310819-70312679:-	PCBP1-AS1	SE	no		yes	-0.000304627	0.940594	0.977525	no				yes	0.0238251	0.00734269	0.0603544	no				yes	0.00976388	0.419478	0.686133	no				yes	-0.00547361	0.429798	0.694223	no				yes	0.00847924	0.377471	0.652106	no				non-coding
ENSG00000179818;A5:2:70312756-70312948:70312756-70313384:-	PCBP1-AS1	A5	no		yes	0.00096777	0.895996	0.959614	no				yes	0.0115771	0.12785	0.368171	no				yes	0.00632156	0.514948	0.757638	no				yes	0.0207773	0.01319	0.090544	no				yes	0.00660651	0.651452	0.841332	no				non-coding
ENSG00000179818;SE:2:70286812-70310670:70310819-70312679:-	PCBP1-AS1	SE	no		yes	0.00248906	0.696743	0.865807	no				yes	0.0133375	0.0373092	0.176227	no				yes	-0.00292958	0.524751	0.764155	no				yes	0.000524208	0.681933	0.858222	no				yes	0.0246804	0.0169983	0.106995	no				non-coding
ENSG00000179818;SE:2:70259063-70259265:70259387-70278335:-	PCBP1-AS1	SE	no		yes	-0.023885	0.0226992	0.129139	no				no	-0.0105236	0.31649	0.598105	n.d.				no	-0.0189866	0.0269039	0.143992	n.d.				no	-0.00978056	0.205463	0.477188	n.d.				no	0.0100089	0.325361	0.606505	n.d.				non-coding
ENSG00000179818;AF:2:70312756-70312948:70313404:70312756-70314413:70314436:-	PCBP1-AS1	AF	no		yes	0.0125245	0.109235	0.336242	no				yes	-0.011198	0.0880982	0.296342	no				yes	-0.0112231	0.0292454	0.151485	no				yes	-0.010152	0.159264	0.416187	no				yes	0.020833	0.10238	0.323712	no				non-coding
ENSG00000179818;AL:2:70190595:70190632-70223818:70220998:70221347-70223818:-	PCBP1-AS1	AL	no		no	-0.0065736	0.806022	0.919601	n.d.				no	0.00424909	0.599518	0.810975	n.d.				no	-0.0038102	0.788492	0.911463	n.d.				no	-0.0224483	0.0512213	0.215088	n.d.				yes	0.0139189	0.253846	0.53391	no				non-coding
ENSG00000179818;AF:2:70312756-70313187:70313230:70312756-70313256:70313405:-	PCBP1-AS1	AF	no		yes	-0.0170616	0.202583	0.473806	no				yes	-0.000338191	0.477241	0.730786	no				yes	0.00861181	0.674918	0.854546	no				yes	0.0246794	0.0588395	0.233021	no				no	-0.00418742	0.84676	0.938358	n.d.				non-coding
ENSG00000179818;AF:2:70312756-70312948:70313405:70312756-70314920:70314944:-	PCBP1-AS1	AF	no		yes	-0.00309789	0.894063	0.958903	no				yes	0.00167339	0.967951	0.988337	no				yes	0.000661725	0.835374	0.933187	no				yes	-0.0079886	0.171228	0.43286	no				yes	-0.0162996	0.0604982	0.236841	no				non-coding
ENSG00000179818;AL:2:70224003:70224020-70259265:70258761:70259063-70259265:-	PCBP1-AS1	AL	no		no	0.0173975	0.104454	0.327651	n.d.				no	0.0137338	0.0806234	0.281648	n.d.				no	0.00900888	0.274846	0.556436	n.d.				no	-0.00766634	0.869992	0.948804	n.d.				yes	0.00084663	0.877717	0.952145	no				non-coding
ENSG00000179818;AF:2:70312756-70312948:70313166:70312756-70314920:70314944:-	PCBP1-AS1	AF	no		yes	-0.00343717	0.413749	0.682047	no				yes	-0.00598222	0.419246	0.686133	no				yes	-0.00269095	0.872917	0.950123	no				yes	0.0153934	0.091963	0.304161	no				yes	0.00739261	0.33391	0.61436	no				non-coding
ENSG00000179818;AL:2:70190620:70190632-70223818:70220998:70221347-70223818:-	PCBP1-AS1	AL	no		no	0.0112545	0.262589	0.543186	n.d.				no	-0.00955872	0.150793	0.404448	n.d.				no	0.0131352	0.348083	0.627374	n.d.				no	-0.00256275	0.932176	0.974442	n.d.				yes	0.0166549	0.216977	0.491067	no				non-coding
ENSG00000179818;AF:2:70312756-70313256:70313401:70312756-70314920:70314944:-	PCBP1-AS1	AF	no		yes	0.00201775	0.565009	0.790631	no				yes	0.0129071	0.338385	0.618579	no				yes	0.0141684	0.355903	0.634331	no				yes	-0.0155697	0.198977	0.469492	no				yes	-0.00704124	0.505459	0.750711	no				non-coding
ENSG00000179818;SE:2:70278437-70282846:70283042-70310639:-	PCBP1-AS1	SE	no		yes	0.0112224	0.622477	0.824771	no				yes	0.00228702	0.981209	0.993509	no				yes	0.00938978	0.549671	0.780302	no				yes	0.0213271	0.291871	0.573731	no				yes	-0.0038676	0.965636	0.987421	no				non-coding
ENSG00000179818;AF:2:70312756-70312948:70313166:70312756-70313384:70313617:-	PCBP1-AS1	AF	no		yes	-0.00463561	0.713075	0.873837	no				yes	-0.00935255	0.505148	0.750711	no				yes	-0.00620395	0.727182	0.881137	no				yes	0.00703693	0.681933	0.858222	no				yes	0.0171155	0.393646	0.665764	no				non-coding
ENSG00000179818;SE:2:70278437-70282846:70283042-70286775:-	PCBP1-AS1	SE	no		yes	0.00896221	0.813598	0.923209	no				yes	-0.0120158	0.217033	0.491071	no				yes	-0.0294299	0.0661237	0.249654	no				yes	-0.0137901	0.459432	0.717859	no				yes	-0.0290826	0.146027	0.397149	no				non-coding
ENSG00000179818;A5:2:70312756-70313187:70312756-70313256:-	PCBP1-AS1	A5	no		yes	0.0297423	0.0897092	0.299729	no				yes	0.00990019	0.570946	0.794233	no				yes	0.0103047	0.511702	0.755476	no				yes	-0.0125773	0.464214	0.72139	no				yes	-0.00200472	0.90106	0.961599	no				non-coding
ENSG00000179818;A5:2:70286812-70310639:70286812-70310670:-	PCBP1-AS1	A5	no		yes	-0.0238551	0.314678	0.596508	no				no	-0.0270488	0.142318	0.391379	n.d.				yes	0.0119842	0.438587	0.701567	no				yes	0.00910692	0.710976	0.872956	no				no	0.00136949	0.729428	0.88234	n.d.				non-coding
ENSG00000179818;AL:2:70275819:70276089-70278335:70277272:70277384-70278335:-	PCBP1-AS1	AL	no		yes	-0.010006	0.725869	0.880179	no				yes	-0.0288105	0.143073	0.392668	no				yes	0.000168326	0.994975	0.998509	no				yes	-0.0311364	0.156183	0.412387	no				yes	-0.0169231	0.441702	0.704359	no				non-coding
ENSG00000179818;AL:2:70223935:70224020-70278335:70273654:70273928-70278335:-	PCBP1-AS1	AL	no		yes	-0.0145005	0.266775	0.547546	no				no	-0.0115804	0.177638	0.441297	n.d.				no	-0.0339187	0.000720365	0.0114086	n.d.				no	-0.026093	0.00608646	0.0531284	n.d.				yes	-0.0361221	0.00764423	0.0621872	no				non-coding
ENSG00000179818;AL:2:70278342:70278437-70304433:70282749:70283042-70304433:-	PCBP1-AS1	AL	no		yes	0.0380282	0.00219285	0.0258303	no				yes	0.0241791	0.102953	0.324764	no				yes	0.00568228	0.482971	0.735342	no				yes	-9.92427e-05	0.595913	0.808792	no				yes	0.0389242	0.00726111	0.0598847	no				non-coding
ENSG00000179818;AF:2:70312756-70312948:70313166:70312756-70313256:70313401:-	PCBP1-AS1	AF	no		yes	-0.0107516	0.50085	0.747572	no				yes	-0.0355748	0.0480339	0.206379	no				yes	0.0082451	0.888816	0.956294	no				yes	0.0373827	0.0312496	0.157743	no				yes	-0.00881862	0.667494	0.850825	no				non-coding
ENSG00000179818;SE:2:70278437-70286775:70286812-70312679:-	PCBP1-AS1	SE	no		yes	-0.00918432	0.65213	0.841906	no				no	0.0121581	0.480682	0.7335	n.d.				yes	0.0414897	0.031961	0.159993	no				no	0.0227365	0.328033	0.608822	n.d.				no	0.0233711	0.227229	0.503946	n.d.				non-coding
ENSG00000179818;A5:2:70278437-70310639:70278437-70310670:-	PCBP1-AS1	A5	no		yes	-0.00369591	0.807915	0.920576	no				yes	-0.0416503	0.0449868	0.197989	no				yes	-0.0157369	0.320354	0.601309	no				yes	-0.0192446	0.416157	0.68387	no				yes	-0.0301382	0.152978	0.407556	no				non-coding
ENSG00000179818;AL:2:70275819:70276089-70278335:70276177:70277384-70278335:-	PCBP1-AS1	AL	no		yes	-0.00526959	0.824994	0.928735	no				yes	-0.0186313	0.0840449	0.288406	no				yes	0.00279533	0.813803	0.923209	no				yes	-0.0213121	0.0550861	0.224424	no				yes	-0.0394586	0.048198	0.206799	no				non-coding
ENSG00000179818;AL:2:70259330:70259387-70278335:70273654:70273928-70278335:-	PCBP1-AS1	AL	no		yes	-0.0332297	0.106029	0.330519	no				yes	-0.0145437	0.46361	0.721097	no				yes	-0.0194917	0.200231	0.470867	no				yes	-0.0377147	0.0606144	0.237239	no				yes	-0.0383926	0.0556109	0.22574	no				non-coding
ENSG00000179818;SE:2:70278437-70286775:70286812-70310639:-	PCBP1-AS1	SE	no		yes	0.0225888	0.341249	0.62091	no				no	0.0212917	0.216003	0.489919	n.d.				no	0.0340469	0.119837	0.354914	n.d.				no	0.0501806	0.00477776	0.044748	n.d.				no	0.0104035	0.637326	0.833507	n.d.				non-coding
ENSG00000179818;AL:2:70259270:70259387-70278335:70273654:70273928-70278335:-	PCBP1-AS1	AL	yes		yes	-0.0493862	0.00896976	0.0694903	no				yes	-0.037817	0.061238	0.23872	no				yes	-0.0495489	0.00711288	0.059081	no				yes	-0.0696101	6.05809e-05	0.00165391	yes				yes	-0.0395017	0.0261307	0.141276	no				non-coding
ENSG00000179818;SE:2:70278437-70280863:70280924-70282846:-	PCBP1-AS1	SE	yes		yes	-0.205921	9.29111e-18	8.25632e-15	yes	rs4852405	87 [ 68 - 100 ]		yes	-0.180692	4.78734e-17	3.68694e-14	yes	rs6711147	86 [ 64 - 100 ]		yes	-0.142449	9.96777e-11	1.92373e-08	yes	rs11679802	93 [ 65 - 100 ]		yes	-0.151594	1.67724e-10	2.9889e-08	yes	rs12464553	100 [ 80 - 100 ]		yes	-0.129281	5.38328e-10	8.55243e-08	yes	rs7575384	89 [ 56 - 100 ]		non-coding
ENSG00000138386;SE:2:191537878-191548464:191548553-191550202:+	NAB1	SE	no		yes	0.00948358	0.0476623	0.205416	no				yes	-0.00190845	0.508696	0.753083	no				yes	0.00748043	0.0355467	0.171009	no				yes	-0.00102236	0.928013	0.973267	no				yes	0.00420904	0.831367	0.93151	no				modified protein
ENSG00000138386;A3:2:191548553-191550202:191548553-191550205:+	NAB1	A3	no		yes	-0.00245103	0.684137	0.859126	no				yes	0.00218825	0.690903	0.862975	no				yes	0.00234901	0.691562	0.862975	no				yes	-0.00427645	0.349178	0.628381	no				yes	0.0192879	0.00936426	0.0714648	no				modified protein
ENSG00000138386;SE:2:191514708-191520703:191520879-191523884:+	NAB1	SE	yes		yes	0.169128	5.00662e-14	2.05513e-11	yes	rs2293765	94 [ 74 - 100 ]		yes	0.179774	8.02953e-16	4.47798e-13	yes	rs2293765	89 [ 73 - 100 ]		yes	0.201134	1.06843e-18	1.15198e-15	yes	rs2293765	77 [ 65 - 91 ]		yes	0.189764	2.99878e-17	2.37742e-14	yes	rs2293765	83 [ 68 - 98 ]		yes	0.118699	2.82229e-11	6.22436e-09	yes	rs2293765	88 [ 64 - 100 ]		modified protein
ENSG00000205020;A3:17:34539292-34539736:34539292-34539899:+	CCL4L1	A3	yes		yes	-0.154052	8.30349e-10	1.23658e-07	yes				yes	-0.0823108	0.000371876	0.00689086	yes				yes	-0.0527894	0.0315603	0.158783	no	rs11651338			yes	-0.0972622	0.000108059	0.00263754	yes	rs4796218	54 [ 28 - 96 ]		yes	0.0360583	0.0504741	0.212927	no				modified protein
ENSG00000205020;A3:17:34539292-34539884:34539292-34539899:+	CCL4L1	A3	yes		yes	-0.191585	2.87642e-19	3.52426e-16	yes				yes	-0.0852159	1.37242e-16	9.17199e-14	yes				yes	-0.074632	8.49666e-16	4.67403e-13	yes				yes	-0.100506	1.54689e-16	1.02532e-13	yes				yes	-0.117783	1.77713e-20	2.71146e-17	yes				modified protein
ENSG00000104974;A3:19:55106867-55107104:55106867-55107220:+	LILRA1	A3	no		yes	-0.0053906	0.711253	0.872981	no	rs1974982			yes	0.00268649	0.475525	0.729513	no				yes	-0.00303442	0.702741	0.86889	no				yes	-0.0119165	0.0879928	0.296135	no				yes	-0.0164587	0.04263	0.191853	no	rs10416264			gain of function
ENSG00000104974;RI:19:55105662:55105743-55105906:55105941:+	LILRA1	RI	no		no	0.00155132	0.874773	0.950735	n.d.				no	0.0080172	0.981209	0.993509	n.d.				no	0.0129555	0.634912	0.831977	n.d.				yes	0.0235636	0.345149	0.624563	no				no	0.0329121	0.0837312	0.287774	n.d.				loss of function
ENSG00000104974;SE:19:55105246-55105662:55105743-55105906:+	LILRA1	SE	yes		yes	0.117534	1.29927e-05	0.00048787	yes	rs13345054	57 [ 35 - 100 ]		yes	0.167828	9.78181e-09	1.11096e-06	yes	rs7247451	43 [ 27 - 67 ]		yes	0.194277	5.47114e-13	1.8282e-10	yes	rs13345054	28 [ 17 - 42 ]		yes	0.173669	1.54087e-09	2.15203e-07	yes	rs13345054	38 [ 23 - 55 ]		yes	0.100023	4.53643e-06	0.000203912	yes	rs13345054	54 [ 32 - 88 ]		gain of function
ENSG00000089127;A3:12:113346629-113348856:113346629-113348903:+	OAS1	A3	no		no	0.00406063	0.0328182	0.162603	n.d.				no	0.0079427	0.000307196	0.00594719	n.d.				yes	0.00172221	0.284934	0.566987	no	rs6489867			no	0.00659862	0.00159488	0.020439	n.d.				no	0.00407198	0.0248351	0.136739	n.d.				gain of function
ENSG00000089127;AL:12:113355505-113356402:113357015:113355505-113369683:113369990:+	OAS1	AL	yes		yes	0.07449	2.8145e-08	2.74872e-06	yes	rs10774671	83 [ 62 - 100 ]		yes	0.0823783	1.07033e-06	6.08214e-05	yes	rs10774671	71 [ 50 - 100 ]		yes	0.0841144	3.89034e-10	6.40718e-08	yes	rs10774671	65 [ 45 - 93 ]		yes	0.0743926	6.04012e-07	3.73135e-05	yes	rs10774671	79 [ 58 - 100 ]		yes	0.0372215	0.31104	0.592558	no	rs10774671			modified protein
ENSG00000089127;AF:12:113357194:113357237-113369683:113357291:113357420-113369683:+	OAS1	AF	yes		no	-0.0117723	0.00309921	0.0331198	n.d.				no	-0.0036398	0.107718	0.333384	n.d.				no	0.0202161	0.622396	0.824771	n.d.				no	-0.00998733	1.50854e-11	3.5677e-09	n.d.				yes	-0.090951	6.17516e-29	9.29725e-25	yes				gain of function
ENSG00000089127;AL:12:113355505-113357194:113357708:113355505-113369683:113369990:+	OAS1	AL	yes		no	-0.0157852	7.68826e-14	3.03274e-11	n.d.				no	-0.0145448	6.11848e-11	1.24003e-08	n.d.				no	-0.0161689	3.20333e-09	4.18477e-07	n.d.				no	-0.0139002	1.41444e-14	6.14939e-12	n.d.				yes	-0.155873	6.60756e-24	1.78107e-20	yes	rs10774671	48 [ 38 - 57 ]		modified protein
ENSG00000089127;AL:12:113355505-113356402:113357015:113355505-113357194:113357708:+	OAS1	AL	yes		yes	0.179761	2.90156e-17	2.32312e-14	yes	rs10774671	73 [ 63 - 82 ]		yes	0.183668	2.7461e-16	1.6823e-13	yes	rs10774671	71 [ 62 - 80 ]		yes	0.19135	4.11552e-17	3.23108e-14	yes	rs10774671	67 [ 57 - 76 ]		yes	0.176392	3.24666e-16	1.90247e-13	yes	rs10774671	70 [ 59 - 80 ]		yes	0.171043	1.81685e-16	1.15685e-13	yes	rs10774671	75 [ 65 - 85 ]		modified protein
ENSG00000196756;SE:20:37055146-37056323:37056409-37059684:-	RP4-564F22.2	SE	no		no	-0.0302761	0.000632968	0.0103444	n.d.				yes	-0.028617	0.00407775	0.040218	no				yes	-0.0209084	0.0149092	0.0983143	no				yes	-0.0192182	0.223838	0.499687	no				no	0.00731181	0.746142	0.890673	n.d.				non-coding
ENSG00000196756;A3:20:37054700-37055062:37054696-37055062:-	RP4-564F22.2	A3	no		no	0.00600358	0.909541	0.96535	n.d.				yes	-0.0240066	0.20293	0.474015	no				yes	0.0150973	0.277067	0.558717	no				yes	-0.0377313	0.0111224	0.0804199	no				no	-0.00315754	0.565401	0.790631	n.d.				non-coding
ENSG00000196756;AF:20:37055146-37056323:37057973:37055146-37059684:37059709:-	RP4-564F22.2	AF	yes		no	0.0853178	5.86316e-06	0.000251392	n.d.				yes	0.0903392	2.88016e-05	0.000914785	yes	rs1739652	66 [ 41 - 100 ]		yes	0.103285	3.14973e-08	3.02138e-06	yes	rs3752278	60 [ 37 - 95 ]		yes	0.0641571	0.00376042	0.0380584	yes	rs788348	100 [ 71 - 100 ]		no	0.0257555	0.184126	0.44968	n.d.				non-coding
ENSG00000196756;SE:20:37049745-37050739:37050888-37055062:-	RP4-564F22.2	SE	yes		no	-0.147599	2.09705e-06	0.000106119	n.d.				yes	-0.130697	7.20605e-05	0.00190493	yes	rs3833883	100 [ 83 - 100 ]		yes	-0.137963	2.03672e-05	0.000695814	yes	rs788343	100 [ 87 - 100 ]		yes	-0.11306	0.000565766	0.00947807	yes	rs3752277	100 [ 94 - 100 ]		no	-0.0843981	0.00116062	0.0161558	n.d.				non-coding
ENSG00000196756;A5:20:37063269-37063670:37063269-37063840:-	RP4-564F22.2	A5	yes		no	-0.190544	1.64544e-17	1.37174e-14	n.d.				yes	-0.161987	4.44442e-16	2.56713e-13	yes	rs1578462	76 [ 57 - 99 ]		yes	-0.18368	1.94094e-16	1.2167e-13	yes	rs1578462	92 [ 74 - 100 ]		no	-0.141861	1.38876e-10	2.55915e-08	n.d.				no	-0.0280719	0.124796	0.363479	n.d.				non-coding
ENSG00000143337;SE:1:179877808-179882721:179882765-179883133:+	TOR1AIP1	SE	no		no	0.00481069	0.0723178	0.263583	n.d.				no	-0.00202408	0.284183	0.566258	n.d.				no	0.00474882	0.138231	0.385145	n.d.				no	-0.000567277	0.565424	0.790631	n.d.				yes	-0.00721319	0.182505	0.44769	no				modified protein
ENSG00000143337;A3:1:179853904-179858445:179853904-179858448:+	TOR1AIP1	A3	yes		yes	0.177769	1.58705e-05	0.000569126	yes	rs2245425	91 [ 74 - 100 ]		yes	0.132852	0.000488045	0.00847068	yes	rs2245425	100 [ 84 - 100 ]		yes	0.16027	5.5995e-05	0.00155176	yes	rs2245425	97 [ 80 - 100 ]		yes	0.147698	0.000187288	0.00402152	yes	rs2245425	100 [ 80 - 100 ]		yes	0.161835	7.49958e-05	0.00196327	yes	rs2245425	98 [ 80 - 100 ]		modified protein
ENSG00000075234;SE:22:46664488-46665039:46665186-46668232:+	TTC38	SE	no		no	-0.0306218	0.000219346	0.00455389	n.d.				no	-0.0262327	0.0339085	0.166022	n.d.				no	-0.0259191	0.0926837	0.305601	n.d.				no	-0.0387007	0.00182354	0.0225338	n.d.				yes	-0.044332	3.87369e-07	2.59416e-05	no	rs58980421			loss of function
ENSG00000075234;SE:22:46677615-46677868:46678048-46679870:+	TTC38	SE	yes		no	-0.0572326	2.06462e-07	1.51502e-05	n.d.				no	-0.0235149	0.0461855	0.201184	n.d.				no	-0.0377144	0.00262194	0.0293701	n.d.				no	-0.0205614	0.198063	0.468205	n.d.				yes	-0.0508603	2.15055e-08	2.18473e-06	yes	rs58434356	55 [ 32 - 85 ]		loss of function
ENSG00000075234;SE:22:46685796-46688100:46688225-46688688:+	TTC38	SE	yes		no	-0.165123	1.9495e-14	8.43029e-12	n.d.				no	-0.139278	9.78181e-09	1.11096e-06	n.d.				no	-0.169461	6.00296e-10	9.26874e-08	n.d.				no	-0.182777	4.09192e-13	1.39617e-10	n.d.				yes	-0.12489	3.21e-12	9.17233e-10	yes	rs73886792	87 [ 72 - 100 ]		loss of function
ENSG00000167995;RI:11:61722579:61722673-61723190:61723423:+	BEST1	RI	no		yes	-0.0327954	0.00666	0.0565537	no				yes	-0.0372511	0.0455828	0.199613	no				yes	-0.0459778	0.00122459	0.0168642	no				yes	-0.035229	0.0342414	0.167087	no				no	-0.0118127	0.0047288	0.0444077	n.d.				loss of function
ENSG00000167995;RI:11:61727364:61727515-61729727:61730365:+	BEST1	RI	yes		yes	-0.00466681	0.131978	0.375167	no				yes	-0.00929938	0.000488045	0.00847068	no				yes	-0.00665581	0.0557285	0.225967	no				yes	-0.0112573	0.0182377	0.112143	no				yes	-0.16689	3.86003e-15	1.84699e-12	yes				loss of function
ENSG00000103121;SE:16:81015482-81030919:81031034-81040339:-	CMC2	SE	no		no	0.00802069	0.00139961	0.0186181	n.d.				no	0.0052702	0.359773	0.637757	n.d.				yes	-0.00130565	0.375932	0.65094	no				no	0.00324761	0.10197	0.323061	n.d.				no	0.00608966	0.000119764	0.00286022	n.d.				gain of function
ENSG00000103121;SE:16:81014484-81015411:81015482-81030919:-	CMC2	SE	no		no	0.000783698	0.806022	0.919601	n.d.				no	-0.00172085	0.719717	0.877258	n.d.				yes	-0.0055725	0.00929985	0.0711748	no				no	0.00452938	0.00518258	0.0474698	n.d.				no	0.000819123	0.7611	0.897968	n.d.				modified protein
ENSG00000103121;SE:16:81010076-81015411:81015482-81030919:-	CMC2	SE	no		yes	4.0328e-05	0.886339	0.955647	no	rs2602450			yes	7.96296e-05	0.879963	0.952932	no				yes	-0.00469376	0.207402	0.47953	no				yes	0.00744918	0.0214184	0.124683	no				no	0.00257783	0.261087	0.541676	n.d.				modified protein
ENSG00000103121;MX:16:81010076-81014375:81014484-81030919:81010076-81015411:81015482-81030919:-	CMC2	MX	no		yes	-0.0151054	0.00257896	0.0290092	no				yes	-0.0227859	7.0403e-05	0.00187028	no				yes	-0.0136889	0.0121544	0.0856104	no				yes	-0.0178541	0.00079118	0.012219	no				yes	-0.0187852	3.58379e-07	2.41906e-05	no	rs2602446			modified protein
ENSG00000103121;SE:16:81015482-81025359:81025562-81030919:-	CMC2	SE	no		no	0.00311622	0.440773	0.703255	n.d.				no	0.00307971	0.405032	0.67475	n.d.				yes	-0.00155474	0.370524	0.646411	no				yes	-0.00862846	0.00432988	0.041892	no				yes	-0.0200782	4.98392e-06	0.000220353	no				loss of function
ENSG00000103121;AF:16:81015482-81016787:81016940:81015482-81030919:81032554:-	CMC2	AF	no		no	-0.0145225	0.0372522	0.17604	n.d.				no	-0.0144123	0.0464893	0.202138	n.d.				no	-0.0217762	0.00103458	0.0148811	n.d.				no	-0.00132212	0.756321	0.895564	n.d.				yes	0.0132282	0.0431357	0.193133	no				gain of function
ENSG00000103121;SE:16:81010076-81014375:81014484-81015411:-	CMC2	SE	no		yes	0.0149331	0.130107	0.37206	no				yes	0.00415728	0.709378	0.871939	no				yes	0.00568292	0.702741	0.86889	no				yes	0.030414	0.00091126	0.0135358	no	rs8044314			yes	0.012149	0.0221218	0.127307	no				modified protein
ENSG00000103121;SE:16:81010076-81012139:81012312-81015411:-	CMC2	SE	no		no	-0.0171297	1.71696e-07	1.28558e-05	n.d.				no	-0.010688	0.000990303	0.0143875	n.d.				no	-0.0147971	0.00203915	0.0244834	n.d.				yes	-0.0219009	2.53756e-07	1.80792e-05	no	rs9937731			yes	-0.0358228	2.09297e-15	1.06445e-12	no	rs9937731			loss of function
ENSG00000103121;SE:16:81012312-81014375:81014484-81015411:-	CMC2	SE	no		no	0.00933071	0.116444	0.34887	n.d.				no	0.0110559	0.210905	0.483797	n.d.				no	0.0207178	0.0323661	0.161272	n.d.				yes	0.0470518	4.99274e-07	3.1916e-05	no				yes	0.0402729	1.15587e-05	0.000442563	no	rs9921914			non-coding
ENSG00000103121;MX:16:81010076-81015411:81015482-81040339:81010076-81030919:81031034-81040339:-	CMC2	MX	yes		yes	-0.0594621	3.51753e-08	3.29667e-06	yes	rs9937731	82 [ 55 - 100 ]		yes	-0.0517918	5.69462e-06	0.000245075	yes	rs35670760	89 [ 55 - 100 ]		yes	-0.0448094	0.000184459	0.00397026	no	rs2602446			yes	-0.046828	1.56353e-05	0.000564692	no	rs9921914			yes	-0.0610133	1.23389e-11	3.01446e-09	yes	rs55776427	68 [ 47 - 95 ]		gain of function
ENSG00000103121;MX:16:81015482-81022145:81022201-81030919:81015482-81030528:81030625-81030919:-	CMC2	MX	yes		no	0.104268	7.90222e-08	6.69124e-06	n.d.				no	0.0826417	0.000149416	0.00338258	n.d.				no	0.0885935	7.46512e-06	0.000309131	n.d.				yes	0.100127	4.12503e-06	0.000187821	yes	rs2911149	100 [ 78 - 100 ]		yes	0.170862	6.00608e-10	9.26874e-08	yes	rs2911149	94 [ 73 - 100 ]		loss of function
ENSG00000232973;AF:2:38302791:38303210-38358653:38358247:38358332-38358653:+	CYP1B1-AS1	AF	no		no	0.00293824	0.185804	0.451826	n.d.				no	-0.00305872	0.230748	0.50833	n.d.				yes	-0.000624205	0.942769	0.978363	no				no	-0.00285122	0.156183	0.412387	n.d.				no	0.00934859	0.0227014	0.129139	n.d.				non-coding
ENSG00000232973;SE:2:38349367-38358062:38358332-38358653:+	CYP1B1-AS1	SE	no		yes	-0.0426936	0.0132724	0.0909709	no				yes	0.0278648	0.0815892	0.283285	no				yes	-0.0172711	0.284934	0.566987	no				no	0.0181336	0.378214	0.653063	n.d.				no	-0.0294504	0.0210011	0.123133	n.d.				non-coding
ENSG00000232973;AF:2:38325722:38325898-38349127:38328066:38328208-38349127:+	CYP1B1-AS1	AF	no		yes	0.035852	0.0738827	0.266989	no	rs232546			no	0.0322724	0.170614	0.431985	n.d.				no	-0.0146052	0.403697	0.673537	n.d.				no	0.0542598	0.00707419	0.0589079	n.d.				no	0.170591	7.77382e-12	2.00201e-09	n.d.				non-coding
ENSG00000167280;A5:17:77080033-77080620:77080013-77080620:+	ENGASE	A5	no		yes	0.00697751	0.462803	0.720106	no				yes	0.0131354	0.205894	0.477793	no				yes	0.00081967	0.761482	0.897968	no				yes	-0.00949075	0.312731	0.594406	no				no	-0.0224294	0.0305629	0.155649	n.d.				gain of function
ENSG00000167280;SE:17:77073946-77075571:77075719-77076289:+	ENGASE	SE	no		yes	-0.0287781	0.0645411	0.246127	no				yes	-0.00995913	0.31382	0.59565	no				yes	-0.00723673	0.576878	0.797846	no				yes	0.00994503	0.488532	0.738994	no				no	-0.0136237	0.238802	0.517202	n.d.				modified protein
ENSG00000167280;A5:17:77078959-77079102:77078145-77079102:+	ENGASE	A5	yes		yes	-0.145721	1.89755e-13	6.88097e-11	yes	rs34879184	67 [ 50 - 88 ]		yes	-0.14914	4.59156e-12	1.27593e-09	yes	rs34879184	70 [ 53 - 92 ]		yes	-0.124867	3.05767e-11	6.68266e-09	yes	rs61756761	84 [ 65 - 100 ]		yes	-0.167725	2.52479e-15	1.26029e-12	yes	rs34879184	72 [ 56 - 90 ]		no	-0.145938	8.99668e-10	1.32276e-07	n.d.				loss of function
ENSG00000185499;SE:1:155160052-155160484:155160539-155160639:-	MUC1	SE	no		no	6.39522e-05	0.579971	0.799916	n.d.				no	-0.0176622	0.163801	0.422683	n.d.				no	-0.00123911	0.841279	0.935828	n.d.				no	-0.00631758	0.55836	0.786042	n.d.				yes	-0.00369412	0.542324	0.775518	no				modified protein
ENSG00000185499;A3:1:155162101-155162577:155162038-155162577:-	MUC1	A3	no		no	-0.000878459	0.946428	0.979733	n.d.				no	-0.00136594	0.879963	0.952932	n.d.				no	-0.00142797	0.71023	0.872599	n.d.				no	-0.0322924	0.00643491	0.0552515	n.d.				yes	-0.00869195	0.776149	0.90519	no				gain of function
ENSG00000185499;SE:1:155159850-155159931:155160052-155160639:-	MUC1	SE	no		no	-0.0135298	0.149761	0.403075	n.d.				no	-0.0299613	0.0207582	0.122268	n.d.				no	0.00258764	0.689705	0.862171	n.d.				no	-0.0205461	0.0515345	0.21589	n.d.				yes	0.0144858	0.0568808	0.228657	no				modified protein
ENSG00000185499;SE:1:155160052-155160198:155160334-155160484:-	MUC1	SE	no		no	-0.00347056	0.925053	0.971966	n.d.				no	-0.0187548	0.175862	0.438949	n.d.				no	-0.000323058	0.864987	0.946734	n.d.				no	-0.0412618	0.00833133	0.0660568	n.d.				yes	0.0480633	5.6066e-05	0.00155213	no				modified protein
ENSG00000185499;SE:1:155158685-155159206:155159280-155159701:-	MUC1	SE	no		no	-0.00310821	0.458349	0.716986	n.d.				no	0.0723697	0.0250709	0.13748	n.d.				no	0.00877229	0.853116	0.94142	n.d.				no	0.0599635	0.00379193	0.0382147	n.d.				yes	-0.0268911	0.00896903	0.0694903	no				loss of function
ENSG00000185499;A3:1:155162101-155162577:155162074-155162577:-	MUC1	A3	yes		no	0.00409834	0.757254	0.895933	n.d.				no	0.00103844	0.499851	0.747143	n.d.				no	0.00545824	0.490863	0.741051	n.d.				no	0.0100719	0.398373	0.668946	n.d.				yes	-0.165827	1.39011e-06	7.56978e-05	yes	rs4072037	90 [ 72 - 100 ]		modified protein
ENSG00000172890;A5:11:71169602-71174478:71169590-71174478:+	NADSYN1	A5	no		no	-0.00455519	0.52127	0.762135	n.d.				yes	0.000758869	0.620873	0.823807	no				yes	0.0107962	0.12104	0.356885	no				no	0.00863198	0.408691	0.677757	n.d.				no	0.00419073	1	1	n.d.				loss of function
ENSG00000172890;A3:11:71192450-71192969:71192450-71193047:+	NADSYN1	A3	no		yes	-0.00170074	0.840245	0.935785	no				yes	0.00560638	0.140817	0.389171	no				yes	-0.00544356	0.179807	0.443906	no				yes	-0.00230398	0.521996	0.762596	no				yes	-0.0192578	0.00152646	0.0197657	no				gain of function
ENSG00000172890;SE:11:71189515-71191265:71191320-71191801:+	NADSYN1	SE	yes		yes	-0.0300806	7.90392e-05	0.00204856	no				yes	-0.0453655	0.00070538	0.0112262	no				yes	0.00197119	0.506852	0.751748	no				yes	-0.0459057	0.00141838	0.0188029	no				yes	-0.0887445	6.63802e-07	4.04039e-05	yes				modified protein
ENSG00000172890;SE:11:71185572-71187079:71188484-71189441:+	NADSYN1	SE	yes		yes	-0.17147	4.39788e-23	1.0161e-19	yes	rs12278461	60 [ 48 - 72 ]		no	-0.135823	4.61866e-19	5.33554e-16	n.d.				no	-0.135259	2.28891e-18	2.37299e-15	n.d.				no	-0.149333	6.9259e-19	7.77865e-16	n.d.				no	-0.130026	1.00016e-13	3.85134e-11	n.d.				loss of function
ENSG00000141447;SE:18:21752447-21757977:21758159-21759702:-	OSBPL1A	SE	no		no	-0.00286766	0.965893	0.987421	n.d.				no	-0.00208327	0.774271	0.904059	n.d.				no	0.00213944	0.622396	0.824771	n.d.				no	0.00191988	0.794431	0.914225	n.d.				yes	0.00865506	0.304037	0.585743	no				modified protein
ENSG00000141447;SE:18:21914294-21921511:21921622-21946856:-	OSBPL1A	SE	no		no	0.0124553	0.619027	0.822694	n.d.				no	-0.0160376	0.412893	0.68151	n.d.				no	-0.009251	0.5413	0.77451	n.d.				no	0.00421844	0.98433	0.9947	n.d.				yes	0.0188917	0.133489	0.377367	no				gain of function
ENSG00000141447;A5:18:21957499-21977537:21957499-21977619:-	OSBPL1A	A5	no		no	0.0177358	0.41795	0.68519	n.d.				no	0.0356418	0.0201557	0.119827	n.d.				no	0.00513958	0.647533	0.839176	n.d.				no	0.00800615	0.699306	0.866617	n.d.				yes	0.0198693	0.329007	0.609667	no				modified protein
ENSG00000141447;AL:18:21927629:21927802-21946856:21937089:21938475-21946856:-	OSBPL1A	AL	yes		no	0.172075	3.13876e-11	6.81393e-09	n.d.				no	0.101431	2.01612e-05	0.000690236	n.d.				no	0.0869238	0.000740435	0.0116308	n.d.				no	0.110217	1.45591e-05	0.000533933	n.d.				yes	0.116211	8.30592e-06	0.000336121	yes	rs9959808	46 [ 26 - 73 ]		loss of function
ENSG00000163932;SE:3:53195444-53199120:53199231-53212420:+	PRKCD	SE	no		yes	0.0235584	0.00552921	0.0495643	no				yes	0.0245642	0.00270381	0.0299594	no				yes	0.0223612	0.00669463	0.0567588	no				yes	0.0123396	0.18042	0.444575	no				yes	-0.0141901	0.0896151	0.299633	no				modified protein
ENSG00000163932;MX:3:53195444-53199120:53199231-53212420:53195444-53207543:53207624-53212420:+	PRKCD	MX	yes		yes	-0.11097	5.50475e-09	6.77536e-07	yes	rs3773725	95 [ 81 - 100 ]		yes	-0.121483	2.18285e-07	1.5888e-05	yes	rs3773725	94 [ 80 - 100 ]		yes	-0.13307	1.55961e-10	2.80886e-08	yes	rs3773725	89 [ 77 - 100 ]		yes	-0.165176	5.63891e-12	1.53532e-09	yes	rs3773725	83 [ 72 - 94 ]		yes	-0.126404	7.25687e-12	1.90528e-09	yes	rs3773723	76 [ 62 - 90 ]		gain of function
ENSG00000182196;RI:12:123466504:123466621-123467016:123467085:+	ARL6IP4	RI	no		yes	-0.00123214	0.364027	0.640976	no				yes	0.000190999	0.744738	0.889744	no				yes	-0.000428539	0.792372	0.913006	no				yes	0.00306684	0.399837	0.670196	no				no	0.000927205	0.232002	0.509334	n.d.				loss of function
ENSG00000182196;A3:12:123465846-123466142:123465846-123466203:+	ARL6IP4	A3	no		yes	-0.00768398	0.139668	0.387453	no				yes	-0.0116313	0.0623976	0.241352	no				yes	-0.0144185	0.0127745	0.0887006	no				yes	-0.00670329	0.259595	0.53984	no				yes	-0.00323227	0.840981	0.935828	no				gain of function
ENSG00000182196;AF:12:123464333:123465292-123465676:123465295:123465359-123465676:+	ARL6IP4	AF	no		yes	0.0158148	0.453918	0.713419	no				yes	0.0220503	0.183045	0.448351	no				yes	0.023172	0.187277	0.45407	no				yes	-0.0165134	0.254102	0.534123	no				yes	0.00793621	0.714677	0.874521	no				modified protein
ENSG00000182196;RI:12:123465676:123465846-123466142:123466426:+	ARL6IP4	RI	no		yes	-0.0335659	5.85737e-08	5.10956e-06	no	rs7313800			yes	-0.0239846	0.00616117	0.0535954	no				yes	-0.016692	0.0175907	0.109632	no				yes	-0.0119039	0.193538	0.462129	no				yes	-0.019323	0.000106122	0.00260283	no				loss of function
ENSG00000182196;A5:12:123465846-123466118:123465813-123466118:+	ARL6IP4	A5	yes		yes	0.0560467	3.19118e-08	3.05752e-06	yes				yes	0.0602437	9.53061e-08	7.83783e-06	yes				yes	0.04171	0.000320255	0.00614453	no				yes	0.0301574	0.0257593	0.140189	no				yes	0.0569157	2.48802e-05	0.00081422	yes				modified protein
ENSG00000182196;A5:12:123465846-123466142:123465813-123466142:+	ARL6IP4	A5	yes		yes	0.0304487	0.000460744	0.00812786	no				yes	0.0406775	1.99126e-05	0.000685217	no				yes	0.0163593	0.0389902	0.181172	no				yes	0.0496186	1.14593e-05	0.00043959	no				yes	0.0562028	2.32753e-07	1.67601e-05	yes				modified protein
ENSG00000182196;A3:12:123465846-123466118:123465846-123466142:+	ARL6IP4	A3	yes		yes	-0.155036	3.46131e-26	1.99928e-22	yes	rs1790106	76 [ 61 - 93 ]		yes	-0.16244	5.29285e-21	9.10652e-18	yes	rs3741530	78 [ 58 - 100 ]		yes	-0.147657	7.44637e-19	8.24864e-16	yes	rs4275659	96 [ 74 - 100 ]		yes	-0.155797	2.85013e-16	1.71997e-13	yes	rs200970791	70 [ 47 - 98 ]		yes	-0.163805	1.14512e-23	2.98711e-20	yes	rs883562	71 [ 53 - 92 ]		modified protein
ENSG00000100031;SE:22:25007212-25010743:25010873-25011008:+	GGT1	SE	no		no	-0.000836414	0.581645	0.800986	n.d.				no	0.00215724	0.1613	0.41876	n.d.				no	-0.00156109	0.90077	0.961599	n.d.				yes	0.00623327	0.0584897	0.232288	no				no	-0.00145597	0.623331	0.825185	n.d.				gain of function
ENSG00000100031;SE:22:25003990-25005932:25006000-25006325:+	GGT1	SE	no		yes	-0.00998863	0.0804217	0.281224	no				yes	0.00170711	0.79771	0.915847	no				yes	0.0110047	0.122863	0.360068	no				yes	0.00858519	0.281215	0.563091	no				yes	-0.00171768	0.674674	0.854504	no				modified protein
ENSG00000100031;RI:22:25006217:25006303-25006381:25006498:+	GGT1	RI	no		yes	-0.00745844	0.0804217	0.281224	no				yes	-0.00156891	0.430502	0.694944	no				yes	-0.0048409	0.21569	0.489841	no				no	0.00489525	0.10252	0.324041	n.d.				yes	0.00690839	0.270606	0.551738	no				modified protein
ENSG00000100031;SE:22:25016487-25016880:25017037-25019074:+	GGT1	SE	no		no	-0.00535058	0.146336	0.397644	n.d.				no	-0.000990749	0.537541	0.77207	n.d.				no	-0.00208558	0.510083	0.754292	n.d.				yes	0.00728302	0.144311	0.394732	no				yes	0.0016673	0.712841	0.873837	no				gain of function
ENSG00000100031;AF:22:24979718:24979776-25003921:25003631:25003699-25003921:+	GGT1	AF	no		yes	-0.00463757	0.0648951	0.246906	no				yes	-0.0156189	1.45523e-06	7.88724e-05	no				yes	-0.0054812	0.184762	0.450607	no				yes	-0.0198924	0.0109571	0.0795441	no				yes	-0.00862995	0.0125063	0.0873563	no				modified protein
ENSG00000100031;A3:22:25006498-25007042:25006498-25007045:+	GGT1	A3	no		yes	-0.00419391	0.259479	0.53984	no				yes	-0.00966328	0.144592	0.395162	no				yes	-0.00759943	0.359854	0.637757	no				yes	0.0174388	0.133143	0.376928	no				yes	-0.00106813	0.690936	0.862975	no				modified protein
ENSG00000100031;A3:22:25019883-25023377:25019883-25023399:+	GGT1	A3	no		yes	0.024547	0.00587063	0.0517697	no				yes	0.00373479	0.7032	0.868912	no				yes	0.0286894	0.00235286	0.0272364	no				yes	-0.0170707	0.270826	0.551757	no				yes	-0.0114309	0.252823	0.532906	no				loss of function
ENSG00000100031;A3:22:25003990-25005929:25003990-25005932:+	GGT1	A3	no		yes	0.00219351	0.526042	0.765248	no				yes	-0.000367243	0.784901	0.909561	no				yes	-0.0204181	0.00986064	0.0739823	no				yes	0.00270071	0.790395	0.91214	no				yes	0.0330271	0.00414644	0.0406131	no				modified protein
ENSG00000100031;A3:22:25023245-25023377:25023245-25023399:+	GGT1	A3	no		yes	0.0148485	0.669837	0.851927	no				yes	0.0432183	0.0124894	0.0872833	no				yes	0.0186054	0.142295	0.391379	no				yes	0.0204709	0.35596	0.634331	no				yes	0.00590549	0.844833	0.937512	no				modified protein
ENSG00000100031;A3:22:25006303-25006381:25006303-25006422:+	GGT1	A3	no		yes	-0.00289954	0.917293	0.968493	no				yes	-0.00177939	0.893094	0.958279	no				yes	-0.0180447	0.232975	0.510557	no				no	-0.0362057	0.0722188	0.263477	n.d.				yes	-0.0491654	0.00822298	0.0653965	no				modified protein
ENSG00000100031;A3:22:25006000-25006217:25006000-25006325:+	GGT1	A3	yes		yes	-0.0785094	1.1993e-07	9.42484e-06	yes				yes	-0.0786806	4.26427e-08	3.89639e-06	yes				yes	-0.0501388	0.000126794	0.00298585	yes				yes	-0.0706334	5.54252e-05	0.00153912	yes				yes	-0.0682333	1.38415e-05	0.000512028	yes	rs4049911	27 [ 13 - 50 ]		modified protein
ENSG00000100031;SE:22:25003990-25004957:25005198-25005932:+	GGT1	SE	yes		yes	0.135863	4.32949e-08	3.93818e-06	yes	rs58087411	41 [ 27 - 58 ]		yes	0.160486	7.87931e-10	1.18431e-07	yes				yes	0.143269	1.33501e-08	1.45102e-06	yes	rs55796677	36 [ 22 - 53 ]		yes	0.110687	9.52301e-08	7.83783e-06	yes	rs58087411	38 [ 22 - 56 ]		yes	0.158363	1.34939e-07	1.0432e-05	yes	rs55796677	46 [ 31 - 64 ]		modified protein
ENSG00000104613;SE:8:19703308-19706673:19706750-19709160:+	INTS10	SE	no		yes	-0.0231172	0.00578354	0.051214	no				no	0.00302267	0.595671	0.808792	n.d.				no	0.0254112	0.441571	0.704359	n.d.				no	0.020803	0.220861	0.495944	n.d.				no	0.00764921	0.707341	0.871168	n.d.				modified protein
ENSG00000104613;SE:8:19681555-19682314:19682483-19683937:+	INTS10	SE	no		yes	0.00974462	0.22789	0.504885	no				no	0.0412426	0.00108185	0.0153587	n.d.				no	0.0234227	0.0211044	0.123596	n.d.				no	0.00570229	0.33324	0.613613	n.d.				no	0.0208523	0.0675633	0.252683	n.d.				gain of function
ENSG00000104613;AF:8:19681406:19681555-19683937:19682175:19682483-19683937:+	INTS10	AF	no		yes	-0.00318967	0.613868	0.81965	no				no	-0.0455839	0.00681345	0.0573986	n.d.				no	-0.00708183	0.699007	0.866617	n.d.				no	0.0170016	0.242303	0.520926	n.d.				no	-0.0401872	0.0105698	0.0776457	n.d.				loss of function
ENSG00000104613;A5:8:19675984-19677084:19675853-19677084:+	INTS10	A5	no		yes	-0.0215838	0.032027	0.160254	no				no	-0.155958	8.82911e-08	7.38331e-06	n.d.				no	-0.00682355	0.699007	0.866617	n.d.				no	-0.00860558	0.322879	0.604048	n.d.				no	-0.0194123	0.0639502	0.244636	n.d.				loss of function
ENSG00000114796;AL:3:183354099-183360695:183361019:183354099-183368084:183368363:+	KLHL24	AL	no		yes	-0.0102341	0.00793691	0.0638244	no	rs115633522			yes	-0.00745554	0.155576	0.411442	no				yes	-0.00737134	0.205592	0.477366	no	rs115633522			no	-0.00146076	0.839175	0.935065	n.d.				yes	-0.00474253	0.573756	0.79602	no				gain of function
ENSG00000114796;SE:3:183354099-183361268:183361330-183368084:+	KLHL24	SE	no		yes	0.00495669	0.631138	0.830129	no				yes	0.0170225	0.201948	0.472787	no				yes	0.00307424	0.763402	0.899065	no				no	0.00108052	0.919693	0.969471	n.d.				yes	-0.0245301	0.0598267	0.235317	no				modified protein
ENSG00000114796;A5:3:183353581-183368084:183353570-183368084:+	KLHL24	A5	no		yes	-0.0236227	0.175462	0.438399	no				no	-0.0195583	0.265909	0.546739	n.d.				no	0.00763973	0.669405	0.851632	n.d.				no	-0.000125192	0.653355	0.842425	n.d.				no	-0.00188266	0.893268	0.958279	n.d.				modified protein
ENSG00000114796;MX:3:183353581-183354009:183354099-183368084:183353581-183361268:183361330-183368084:+	KLHL24	MX	yes		yes	-0.0728106	1.34965e-08	1.46496e-06	yes	rs56726778	75 [ 55 - 100 ]		yes	-0.0413014	0.00260705	0.0292439	no	rs6775901			yes	-0.0523094	0.000492163	0.00852769	yes	rs56726778	100 [ 75 - 100 ]		no	-0.0476968	0.00949159	0.0722032	n.d.				yes	-0.0439052	0.00251197	0.0285536	no	rs6770775			modified protein
ENSG00000114796;A5:3:183353581-183354009:183353535-183354009:+	KLHL24	A5	yes		yes	-0.156875	1.37043e-07	1.05543e-05	yes	rs6443901	97 [ 76 - 100 ]		no	-0.109381	9.3974e-05	0.00235854	n.d.				no	-0.14104	1.61594e-08	1.7182e-06	n.d.				no	-0.0980377	1.75992e-05	0.000620926	n.d.				no	-0.103559	1.73028e-05	0.000613144	n.d.				modified protein
ENSG00000146707;SE:7:76247617-76247814:76247932-76254839:-	POMZP3	SE	no		no	0.00864071	0.488497	0.738994	n.d.				yes	0.0241169	0.203914	0.475312	no	rs17718122			yes	0.0396581	0.024565	0.135639	no	rs2006268			yes	0.0429611	0.0417465	0.189526	no	rs2006268			no	0.0336792	0.0705732	0.259654	n.d.				loss of function
ENSG00000146707;RI:7:76247500:76247617-76247814:76247932:-	POMZP3	RI	yes		no	0.0337341	0.0558824	0.226388	n.d.				yes	0.118715	3.98982e-07	2.65764e-05	yes				yes	0.0580667	0.000566426	0.00948323	yes				yes	0.101104	2.30071e-07	1.66261e-05	yes				no	0.0562885	0.0047288	0.0444077	n.d.				gain of function
ENSG00000146707;AF:7:76241130-76241390:76241482:76241130-76247500:76247617:-	POMZP3	AF	yes		no	-0.0420714	2.89873e-06	0.000140195	n.d.				yes	-0.135043	5.64625e-07	3.54953e-05	yes	rs1638074	48 [ 28 - 69 ]		yes	-0.149505	7.94193e-09	9.33465e-07	yes	rs1638074	52 [ 34 - 70 ]		yes	-0.160885	1.16456e-08	1.28827e-06	yes	rs28836522	43 [ 23 - 60 ]		no	-0.0473029	1.32335e-05	0.000494292	n.d.				gain of function
ENSG00000034677;SE:8:101272225-101273770:101273983-101276262:-	RNF19A	SE	no		no	0.0017762	0.265724	0.546568	n.d.				no	0.00310977	0.31382	0.59565	n.d.				no	0.00203312	0.691562	0.862975	n.d.				yes	0.00353083	0.525406	0.764759	no				no	0.00325645	0.247751	0.526957	n.d.				gain of function
ENSG00000034677;AF:8:101300495-101315388:101315458:101300495-101322095:101322555:-	RNF19A	AF	no		yes	0.0185318	0.12522	0.364098	no				yes	-0.030892	0.014032	0.0945584	no				yes	-0.0436448	0.00109141	0.0154447	no				yes	-0.0389717	0.00454883	0.0432332	no				yes	0.00733159	0.471473	0.727186	no				modified protein
ENSG00000034677;AF:8:101300495-101321526:101321754:101300495-101322095:101322555:-	RNF19A	AF	no		yes	-0.0273068	0.0431862	0.19322	no				yes	-0.0365064	0.00393698	0.0392147	no				yes	-0.035546	0.00454523	0.0432107	no				no	-0.0391931	0.00274912	0.0303144	n.d.				yes	0.00624957	0.555453	0.784243	no				modified protein
ENSG00000034677;A3:8:101315629-101322095:101315593-101322095:-	RNF19A	A3	no		yes	0.0289195	0.0510516	0.214488	no				yes	0.00466378	0.804135	0.918542	no				yes	0.0344975	0.129733	0.371318	no				yes	0.0536592	0.0100859	0.0752709	no				yes	0.0339721	0.0657363	0.248918	no				gain of function
ENSG00000034677;SE:8:101300495-101312756:101312879-101315388:-	RNF19A	SE	yes		yes	0.158587	4.96248e-13	1.67205e-10	yes	rs142760961	78 [ 60 - 98 ]		yes	0.126332	7.7801e-11	1.53448e-08	yes	rs142760961	91 [ 71 - 100 ]		yes	0.115043	2.87718e-09	3.8079e-07	yes	rs142760961	100 [ 79 - 100 ]		yes	0.0918955	1.10525e-05	0.000426414	yes	rs75077164	100 [ 88 - 100 ]		yes	0.110058	1.07652e-11	2.69777e-09	yes	rs142760961	75 [ 56 - 99 ]		modified protein
ENSG00000101307;AL:20:1546876:1546913-1558984:1558796:1558842-1558984:-	SIRPB1	AL	no		yes	-0.0479746	0.00532502	0.0483178	no	rs2243603			no	0.00962767	0.648519	0.839549	n.d.				no	-0.0132375	0.447573	0.708569	n.d.				no	-0.0121431	0.131795	0.374859	n.d.				no	-0.014366	0.112035	0.341259	n.d.				gain of function
ENSG00000101307;AF:20:1559340-1569206:1569393:1559340-1600515:1600642:-	SIRPB1	AF	yes		yes	0.142168	3.30344e-06	0.000156309	yes	rs2422631	85 [ 73 - 97 ]		yes	0.15171	2.52069e-06	0.000124442	yes	rs2422631	82 [ 64 - 100 ]		yes	0.12307	0.000880099	0.0131746	yes	esv2673583	95 [ 75 - 100 ]		no	0.0849618	0.00348733	0.035965	n.d.				yes	0.101036	0.00255313	0.0288471	yes	rs2254448	92 [ 72 - 100 ]		modified protein
ENSG00000147454;AF:8:23386318:23386725-23423621:23399075:23399369-23423621:+	SLC25A37	AF	no		no	0.00793371	0.00108298	0.0153587	n.d.				no	0.00437002	0.289196	0.570981	n.d.				no	0.000397766	0.841279	0.935828	n.d.				yes	0.0159008	0.000397422	0.00725721	no				no	0.0152006	0.00136662	0.0182876	n.d.				gain of function
ENSG00000147454;A5:8:23399369-23400601:23399352-23400601:+	SLC25A37	A5	no		no	0.00659043	0.497746	0.745402	n.d.				no	-0.00196099	0.91724	0.968493	n.d.				no	0.00366361	0.837341	0.934082	n.d.				yes	-0.0105296	0.586868	0.804001	no				no	0.0236614	0.222527	0.497777	n.d.				non-coding
ENSG00000147454;A5:8:23424326-23425835:23423849-23425835:+	SLC25A37	A5	no		yes	0.00962717	0.232636	0.510533	no				yes	0.0136687	0.0505947	0.21329	no				yes	0.00301357	0.546315	0.778147	no				yes	0.016824	0.0697626	0.257843	no				yes	0.0387468	0.00224041	0.0262376	no				loss of function
ENSG00000147454;SE:8:23399369-23400601:23400724-23423621:+	SLC25A37	SE	no		no	0.0134368	0.338776	0.618762	n.d.				yes	-0.00867268	0.521215	0.762135	no				yes	-0.00801014	0.458187	0.716965	no				yes	0.00150558	0.491825	0.741562	no				no	0.0582643	7.8957e-05	0.00204774	n.d.				non-coding
ENSG00000147454;AL:8:23386725-23389198:23389438:23386725-23423621:23426478:+	SLC25A37	AL	yes		yes	0.00409251	0.335088	0.615463	no				yes	-0.00627835	0.408165	0.677034	no	rs11135744			yes	0.00870205	0.110542	0.338327	no	rs7844887			yes	0.0146003	0.0550861	0.224424	no	rs7844887			yes	0.148465	7.30999e-17	5.42314e-14	yes	rs10503726	38 [ 24 - 55 ]		gain of function
ENSG00000103275;AF:16:1358881:1359420-1364021:1362186:1362604-1364021:+	UBE2I	AF	no		yes	0.00169606	0.73874	0.886521	no				yes	-0.00134521	0.890903	0.957431	no				yes	-0.00534725	0.0703151	0.259116	no				yes	0.000325308	0.822836	0.928012	no				yes	0.00342186	0.879658	0.952932	no				modified protein
ENSG00000103275;AF:16:1359154:1359272-1364021:1362186:1362604-1364021:+	UBE2I	AF	no		yes	0.00863851	0.210484	0.483256	no				yes	0.00455844	0.358322	0.636485	no				yes	0.00912457	0.125328	0.364188	no				yes	-0.00409277	0.350528	0.629381	no				yes	0.000117877	0.891322	0.957589	no				modified protein
ENSG00000103275;AF:16:1359759:1359774-1364021:1362186:1362604-1364021:+	UBE2I	AF	no		yes	0.0235893	0.00711543	0.059081	no				yes	-0.00742668	0.320523	0.601309	no				yes	0.00985936	0.0672459	0.251973	no				yes	0.00056061	0.861753	0.945326	no				yes	-0.00285107	0.709173	0.871939	no				gain of function
ENSG00000103275;SE:16:1359774-1362348:1362604-1364021:+	UBE2I	SE	no		yes	-0.0103072	0.114187	0.345108	no				yes	-0.00305618	0.48587	0.737381	no				yes	-0.00651724	0.419478	0.686133	no				yes	-0.00733015	0.270826	0.551757	no				yes	-0.0159375	0.206176	0.478104	no				modified protein
ENSG00000103275;AF:16:1358881:1359420-1364021:1359759:1359774-1364021:+	UBE2I	AF	no		yes	-0.0206932	0.28618	0.568096	no				yes	-0.00397118	0.930445	0.973847	no				yes	0.00415145	0.763402	0.899065	no				no	0.00414545	0.464214	0.72139	n.d.				no	-0.00889527	0.216977	0.491067	n.d.				modified protein
ENSG00000103275;AF:16:1359804:1360254-1364021:1362186:1362604-1364021:+	UBE2I	AF	no		yes	0.00200425	0.684137	0.859126	no				yes	0.00122414	0.470398	0.726097	no				yes	0.00311712	0.465855	0.722435	no				yes	0.00116878	0.603195	0.813661	no				yes	-0.0252868	0.00715486	0.0593352	no				modified protein
ENSG00000103275;A5:16:1362604-1364021:1362559-1364021:+	UBE2I	A5	yes		yes	-0.150698	5.30181e-07	3.35733e-05	yes	rs8056919	80 [ 64 - 97 ]		yes	-0.124202	0.000630924	0.0103174	yes	rs141536861	100 [ 90 - 100 ]		yes	-0.141735	3.59303e-06	0.000167851	yes	rs8056919	83 [ 67 - 100 ]		yes	-0.124737	1.97969e-05	0.000682386	yes	rs8056919	89 [ 73 - 100 ]		yes	-0.110176	7.75227e-06	0.000318864	yes	rs8056919	77 [ 55 - 100 ]		modified protein
ENSG00000122783;A5:7:134852559-134853501:134852559-134853721:-	C7orf49	A5	no		yes	-0.0106273	0.0306816	0.156003	no				yes	-0.00699902	0.0529284	0.219378	no				yes	-0.00384451	0.495631	0.744303	no				yes	0.000838409	0.649581	0.840245	no				yes	0.00420861	0.413038	0.681598	no				modified protein
ENSG00000122783;AF:7:134853812-134854174:134854226:134853812-134855404:134855547:-	C7orf49	AF	no		yes	0.0280702	0.027102	0.144636	no				no	0.0336364	0.00886656	0.068955	n.d.				no	0.0138158	0.193243	0.461686	n.d.				no	0.0220316	0.0870222	0.294228	n.d.				yes	-0.0134552	0.451998	0.711869	no				gain of function
ENSG00000122783;A5:7:134853812-134855151:134853812-134855404:-	C7orf49	A5	yes		yes	-0.0812951	1.9996e-05	0.000686615	yes				yes	-0.140975	3.00717e-09	3.96696e-07	yes				yes	-0.0777355	4.86898e-05	0.00139373	yes				yes	-0.0774662	2.50005e-05	0.000816834	yes				yes	-0.00168646	0.742417	0.888527	no				modified protein
ENSG00000147996;AF:9:70488917-70489915:70490115:70488917-70496974:70497240:-	CBWD5	AF	no		no	-0.00135945	0.309997	0.591448	n.d.				no	-0.0012318	0.286682	0.568841	n.d.				no	0.000291661	0.813803	0.923209	n.d.				no	-0.00147843	0.386775	0.660478	n.d.				yes	-0.000450459	0.887431	0.956051	no				non-coding
ENSG00000147996;SE:9:70473474-70475019:70475078-70483188:-	CBWD5	SE	yes		no	-0.056293	0.0452463	0.198784	n.d.				no	-0.138428	2.53168e-07	1.80533e-05	n.d.				no	-0.0374203	0.169412	0.430207	n.d.				yes	-0.0271745	0.324163	0.605141	no				yes	-0.101826	5.57173e-08	4.89737e-06	yes				modified protein
ENSG00000154099;SE:16:84209905-84211120:84211212-84211335:+	DNAAF1	SE	no		no	-0.0171734	0.275285	0.556971	n.d.				yes	-0.00773101	0.0860523	0.292257	no				yes	-0.0402474	1.90332e-05	0.000661133	no				yes	-0.022765	0.000116482	0.00280086	no				yes	0.008386	0.831367	0.93151	no				modified protein
ENSG00000154099;AL:16:84209905-84211335:84211524:84209905-84211996:84212373:+	DNAAF1	AL	yes		no	0.0732429	2.85412e-08	2.7807e-06	n.d.				yes	0.141175	1.40929e-11	3.38167e-09	yes	rs12920129	48 [ 32 - 68 ]		yes	0.0477549	0.0132343	0.0907328	no	rs62049864			yes	0.0351855	0.000685929	0.010975	no	rs12920129			yes	0.0848158	1.10469e-05	0.000426398	yes	rs12920129	74 [ 47 - 100 ]		modified protein
ENSG00000234741;RI:1:173833039:173833213-173833395:173833442:-	GAS5	RI	no		yes	-0.0111804	0.000621701	0.0101893	no				yes	-0.000979762	0.618918	0.822694	no				yes	-0.000635356	0.980908	0.993509	no				yes	-0.0013814	0.955101	0.98355	no				no	-0.00897643	0.000398097	0.00726192	n.d.				non-coding
ENSG00000234741;RI:1:173834367:173834420-173834648:173834685:-	GAS5	RI	no		yes	0.00155908	0.613868	0.81965	no				yes	0.00519594	0.615016	0.820356	no				yes	0.00402207	0.699007	0.866617	no				yes	0.00133671	0.824874	0.928735	no				yes	-0.00695847	0.729428	0.88234	no				non-coding
ENSG00000234741;RI:1:173833395:173833442-173833622:173833842:-	GAS5	RI	no		yes	-0.00670035	0.595116	0.808753	no				yes	-0.0220408	0.0418249	0.189807	no				yes	-0.00463847	0.5413	0.77451	no				yes	-0.0238862	0.0208328	0.122582	no				yes	-0.00388686	0.547229	0.778476	no				non-coding
ENSG00000234741;RI:1:173833622:173833644-173833813:173833842:-	GAS5	RI	no		yes	0.0149544	0.157509	0.413953	no				yes	-0.0216316	0.0536115	0.221075	no				yes	0.0142256	0.212901	0.48623	no				yes	0.0087491	0.5237	0.763732	no				yes	-0.00383778	0.787491	0.910801	no				non-coding
ENSG00000234741;RI:1:173833395:173833442-173833813:173833842:-	GAS5	RI	no		yes	0.0179834	0.0865219	0.293168	no				yes	-0.0161284	0.137851	0.384417	no				yes	0.00560168	0.588978	0.804875	no				yes	-0.00556693	0.913459	0.966844	no				yes	-0.0163138	0.141306	0.389951	no				non-coding
ENSG00000234741;RI:1:173834995:173835032-173835315:173835344:-	GAS5	RI	no		yes	0.00377125	0.698551	0.866598	no				yes	0.0195769	0.162131	0.420066	no				yes	0.00337622	0.464316	0.72139	no				yes	-0.00164808	0.722714	0.878594	no				yes	-0.00554616	0.626817	0.827161	no				non-coding
ENSG00000234741;RI:1:173833395:173833442-173833622:173833644:-	GAS5	RI	no		yes	-0.00449757	0.685933	0.860022	no				yes	-0.0187077	0.1741	0.436664	no				yes	0.00393931	0.757646	0.896045	no				yes	0.00664249	0.57253	0.79541	no				yes	-0.00819945	0.476032	0.730096	no				non-coding
ENSG00000234741;RI:1:173833395:173833842-173834367:173834420:-	GAS5	RI	no		yes	0.0115781	0.216781	0.491067	no				yes	-0.00547958	0.79771	0.915847	no				yes	0.00282238	0.730968	0.88328	no				yes	0.0100045	0.399837	0.670196	no				yes	-0.0201837	0.192391	0.460573	no				non-coding
ENSG00000234741;A3:1:173835090-173835315:173835032-173835315:-	GAS5	A3	no		yes	-0.0212139	0.299634	0.58175	no				yes	0.0151299	0.160473	0.417618	no				yes	0.0305288	0.139576	0.387437	no				yes	0.00362256	0.660928	0.846589	no				no	0.0109457	0.516537	0.758845	n.d.				non-coding
ENSG00000234741;SE:1:173833842-173834367:173834420-173834648:-	GAS5	SE	no		yes	0.00849009	0.122239	0.359074	no	rs57022387			yes	0.0384748	1.13288e-08	1.25838e-06	no				yes	0.0186699	0.000391956	0.00718443	no				yes	0.0217828	0.000861333	0.0129862	no				yes	0.0179374	0.000131063	0.00305694	no				non-coding
ENSG00000234741;RI:1:173835666:173835705-173835899:173835934:-	GAS5	RI	no		yes	-0.0217538	0.0479374	0.206096	no				yes	-0.0409839	5.25036e-05	0.00147165	no				yes	0.0435485	5.08353e-05	0.00143634	no				yes	5.68623e-05	0.998955	0.999693	no				yes	0.00865293	0.476032	0.730096	no				non-coding
ENSG00000234741;SE:1:173833442-173833622:173833644-173833813:-	GAS5	SE	no		yes	0.0203596	0.0666891	0.250805	no				yes	0.0485552	0.00312454	0.0332817	no				yes	0.00899961	0.506852	0.751748	no				yes	0.0134347	0.361444	0.638794	no				yes	0.00762413	0.219739	0.494661	no				non-coding
ENSG00000234741;A5:1:173834420-173834609:173834420-173834648:-	GAS5	A5	yes		yes	-0.13803	5.86809e-07	3.65299e-05	yes	rs143835627	75 [ 54 - 100 ]		yes	-0.127192	1.62578e-06	8.60398e-05	yes	rs143835627	63 [ 40 - 97 ]		yes	-0.126072	9.92666e-07	5.7133e-05	yes	rs143835627	69 [ 47 - 100 ]		yes	-0.110375	9.55927e-06	0.000377815	yes	rs143835627	59 [ 34 - 100 ]		no	-0.135687	7.84202e-06	0.000321412	n.d.				non-coding
ENSG00000100461;SE:14:23380612-23386237:23386375-23388208:-	RBM23	SE	no		no	-0.000301658	0.601905	0.812815	n.d.				no	0.00239931	0.240597	0.519143	n.d.				no	0.00274218	0.282671	0.564693	n.d.				yes	-0.00429684	0.205463	0.477188	no				no	-0.00166488	0.357838	0.635856	n.d.				modified protein
ENSG00000100461;A3:14:23373399-23373470:23371591-23373470:-	RBM23	A3	no		yes	-0.00706955	0.000130706	0.00305222	no				yes	-0.00512343	0.00350942	0.0361423	no				yes	-0.00216563	0.192382	0.460573	no				yes	-0.0103386	1.26038e-06	6.95229e-05	no				no	0.000544328	0.961712	0.985938	n.d.				loss of function
ENSG00000100461;SE:14:23375577-23378692:23378804-23380537:-	RBM23	SE	no		no	-0.00260075	0.258448	0.538765	n.d.				no	0.00467014	0.243945	0.52288	n.d.				no	0.00126818	0.890807	0.957431	n.d.				no	0.00806647	0.00548413	0.0492913	n.d.				yes	0.0113934	0.0142558	0.0955568	no				modified protein
ENSG00000100461;SE:14:23380612-23382933:23383054-23388208:-	RBM23	SE	no		no	0.00198796	0.362737	0.639949	n.d.				yes	0.00293741	0.176748	0.440183	no				yes	-0.000485391	0.859047	0.9441	no				yes	-0.00154278	0.784351	0.909458	no				no	0.00545488	0.00567719	0.0505212	n.d.				modified protein
ENSG00000100461;AF:14:23378804-23380537:23381001:23378804-23388208:23388347:-	RBM23	AF	no		yes	-0.00120204	0.899863	0.961184	no				yes	-0.00107896	0.793434	0.913623	no				yes	-0.0147305	0.0409398	0.187203	no				yes	-0.00649602	0.33455	0.614849	no				yes	-0.00346231	0.552156	0.782215	no				modified protein
ENSG00000100461;SE:14:23375577-23380537:23380612-23388208:-	RBM23	SE	no		yes	0.00460331	0.313503	0.595286	no				yes	0.00530721	0.156384	0.412675	no				yes	0.00443758	0.326526	0.607677	no				yes	0.00651849	0.17041	0.431669	no				yes	0.00725477	0.144666	0.395216	no				modified protein
ENSG00000100461;A3:14:23374221-23374303:23374217-23374303:-	RBM23	A3	no		yes	0.00560426	0.168559	0.429145	no				yes	-0.000664611	0.666554	0.85019	no				yes	-0.000380584	0.918742	0.969252	no				yes	5.58042e-05	0.953015	0.982541	no				yes	-0.000893783	0.655004	0.843475	no				modified protein
ENSG00000100461;A3:14:23374455-23374545:23374430-23374545:-	RBM23	A3	no		no	0.00830387	0.0110883	0.0802737	n.d.				no	0.0179643	2.65677e-08	2.6257e-06	n.d.				yes	0.0199449	1.43227e-09	2.01778e-07	no	rs35961314			yes	0.0197608	4.65748e-08	4.1801e-06	no	rs201248067			no	0.0142335	9.10209e-07	5.29114e-05	n.d.				modified protein
ENSG00000100461;AL:14:23375224:23375577-23380537:23378691:23378804-23380537:-	RBM23	AL	no		yes	-0.0166359	0.00489959	0.0455356	no				yes	-0.01274	0.0464893	0.202138	no				yes	-0.00852048	0.158729	0.415499	no				yes	-0.0186912	0.00122591	0.0168737	no				yes	-0.020484	0.000565188	0.00947231	no				modified protein
ENSG00000100461;MX:14:23375577-23377542:23377589-23380537:23375577-23378692:23378804-23380537:-	RBM23	MX	no		yes	-0.0142501	0.00497458	0.0460684	no				yes	-0.0145556	0.00817232	0.0650896	no				yes	-0.0129583	0.0583577	0.232056	no				yes	-0.0142183	0.0174792	0.109105	no				yes	-0.0336751	7.84202e-06	0.000321412	no				gain of function
ENSG00000100461;MX:14:23375577-23378692:23378804-23388208:23375577-23380537:23380612-23388208:-	RBM23	MX	no		yes	-0.00262432	0.442222	0.704359	no				yes	0.0116265	0.104129	0.327132	no				yes	0.00329642	0.558105	0.786042	no				yes	0.00682351	0.601371	0.812521	no				yes	0.0261519	0.000111617	0.00270562	no				modified protein
ENSG00000100461;AL:14:23375484:23375577-23378692:23377542:23377589-23378692:-	RBM23	AL	no		yes	0.0112992	0.195743	0.465268	no				yes	0.0336472	0.00218926	0.0257992	no				yes	0.0106041	0.326526	0.607677	no				yes	0.00397142	0.716837	0.875476	no				yes	0.0453304	4.69953e-06	0.000210393	no				modified protein
ENSG00000100461;A3:14:23383054-23388208:23383030-23388208:-	RBM23	A3	no		yes	0.00687805	0.867077	0.94758	no				yes	0.00372484	0.738456	0.886521	no				yes	-0.0243697	0.161728	0.419332	no				yes	-0.000266126	0.963448	0.98674	no				yes	0.049875	0.001332	0.0179281	no				modified protein
ENSG00000100461;SE:14:23374662-23374815:23374868-23375404:-	RBM23	SE	yes		yes	0.137544	3.22821e-27	2.61049e-23	yes	rs2295680	100 [ 91 - 100 ]		yes	0.130401	2.68435e-25	1.08535e-21	yes	rs4981450	87 [ 75 - 99 ]		yes	0.120914	8.1902e-28	8.27875e-24	yes	rs4982713	97 [ 85 - 100 ]		yes	0.136425	6.56224e-27	4.46348e-23	yes	rs35615180	100 [ 91 - 100 ]		yes	0.142436	6.89835e-29	9.29725e-25	yes	rs2295680	100 [ 91 - 100 ]		modified protein
ENSG00000134882;AL:13:100020160-100029172:100029820:100020160-100037482:100038681:+	UBAC2	AL	no		no	0.00667879	0.00241761	0.0277423	n.d.				yes	0.00026538	0.967951	0.988337	no				yes	-0.00458902	0.182272	0.447328	no				no	-0.00324995	0.311477	0.593027	n.d.				no	0.0058478	0.00770042	0.0625132	n.d.				gain of function
ENSG00000134882;SE:13:99853193-99853683:99853821-99890681:+	UBAC2	SE	no		yes	-0.0031281	0.565009	0.790631	no				yes	-0.026462	0.0509227	0.214238	no				yes	0.0181525	0.0776421	0.275398	no				no	-0.0209537	0.0271835	0.144866	n.d.				yes	-0.0118411	0.238802	0.517202	no				loss of function
ENSG00000134882;MX:13:99853193-99853683:99853821-99890681:99853193-99883688:99883767-99890681:+	UBAC2	MX	no		yes	0.00343649	0.733214	0.884141	no				no	0.0311567	0.0845432	0.289477	n.d.				no	-3.60576e-05	0.952796	0.982541	n.d.				no	-0.00792337	0.574313	0.796478	n.d.				no	0.0199932	0.208839	0.481237	n.d.				non-coding
ENSG00000134882;AF:13:99896769:99896878-99966351:99965037:99965641-99966351:+	UBAC2	AF	yes		yes	0.0846422	1.25753e-10	2.37039e-08	yes				yes	0.104419	2.14221e-11	4.83881e-09	yes				yes	0.0592328	1.09833e-05	0.000424552	yes				no	0.0743042	8.99319e-05	0.00227403	n.d.				yes	0.139421	1.03814e-13	3.94611e-11	yes				gain of function
ENSG00000188372;AF:7:76063273:76063472-76069567:76069215:76069307-76069567:+	ZP3	AF	yes		no	-0.0421578	0.000165563	0.00366199	n.d.				yes	-0.107516	0.000105346	0.00258695	yes	rs1628255	61 [ 33 - 90 ]		yes	-0.139735	5.84212e-07	3.64396e-05	yes	rs1638074	57 [ 37 - 77 ]		yes	-0.128801	1.97969e-05	0.000682386	yes	rs58594004	61 [ 36 - 90 ]		no	-0.0525888	1.29392e-05	0.000486436	n.d.				gain of function
ENSG00000149091;A3:11:46388949-46389202:46388949-46389205:+	DGKZ	A3	no		yes	0.00231427	0.603607	0.813688	no				yes	-0.00042672	0.644539	0.837616	no				yes	0.000692769	0.651158	0.841332	no				yes	0.00424429	0.107004	0.332567	no				no	0.00634033	0.30636	0.587789	n.d.				modified protein
ENSG00000149091;RI:11:46400753:46400786-46401004:46401118:+	DGKZ	RI	no		yes	-0.00730757	0.619027	0.822694	no				yes	0.00963702	0.295546	0.577489	no				yes	-0.00872854	0.399456	0.66993	no				yes	-0.013985	0.191749	0.459881	no				no	0.00853169	0.534197	0.770317	n.d.				loss of function
ENSG00000149091;A3:11:46400786-46401004:46400786-46401019:+	DGKZ	A3	no		yes	-0.000556468	0.859394	0.944263	no				yes	-0.0106303	0.268297	0.549109	no				yes	-0.0102324	0.34679	0.625957	no				yes	0.00334683	0.740444	0.887247	no				no	0.00600043	0.779924	0.907253	n.d.				modified protein
ENSG00000149091;RI:11:46400007:46400050-46400444:46400661:+	DGKZ	RI	no		yes	0.00689204	0.583321	0.801915	no				yes	0.00158311	0.692947	0.863853	no				yes	0.00397241	0.86895	0.948193	no				yes	-0.0114556	0.28948	0.570981	no				no	0.00695324	0.563737	0.789598	n.d.				non-coding
ENSG00000149091;A3:11:46389629-46390914:46389629-46391044:+	DGKZ	A3	no		yes	-0.00139315	0.622477	0.824771	no				yes	-0.00717771	0.584199	0.802358	no				yes	-0.00517736	0.526395	0.765248	no				yes	0.00256337	0.980153	0.993383	no				no	-0.00912526	0.519726	0.761162	n.d.				loss of function
ENSG00000149091;SE:11:46389297-46389555:46389629-46391044:+	DGKZ	SE	no		yes	-0.00110591	0.615586	0.820493	no				no	0.0104879	0.00146045	0.019172	n.d.				no	0.00747778	0.0267307	0.14341	n.d.				no	0.00950608	0.00941955	0.0718054	n.d.				no	0.0185483	0.0107203	0.0784521	n.d.				modified protein
ENSG00000149091;A3:11:46389297-46389552:46389297-46389555:+	DGKZ	A3	no		yes	0.0046875	0.696743	0.865807	no				yes	-0.00796929	0.567186	0.791727	no				yes	0.0167933	0.190669	0.45861	no				yes	-0.00269872	1	1	no				no	-0.0132178	0.474509	0.729047	n.d.				modified protein
ENSG00000149091;A3:11:46400050-46400444:46400050-46400541:+	DGKZ	A3	no		yes	0.0127835	0.404046	0.67384	no				yes	-0.0154847	0.435379	0.699021	no				yes	0.0153382	0.209224	0.481597	no				yes	0.00852768	0.740444	0.887247	no				no	-0.0142301	0.454964	0.714368	n.d.				loss of function
ENSG00000149091;SE:11:46391100-46391491:46391559-46392863:+	DGKZ	SE	no		yes	0.027756	0.00253772	0.0287091	no				yes	0.0251698	0.0220106	0.12688	no				yes	0.0300783	9.59486e-05	0.00239683	no				yes	0.0379378	0.00415477	0.0406504	no				no	0.0360294	0.0208645	0.122661	n.d.				modified protein
ENSG00000149091;AF:11:46366982:46367135-46388841:46369138:46369370-46388841:+	DGKZ	AF	yes		yes	-0.0826213	3.25751e-07	2.2511e-05	yes				yes	-0.096547	3.58787e-08	3.3387e-06	yes				yes	-0.0480753	0.0087677	0.0684627	no				yes	-0.0911455	6.91474e-07	4.19746e-05	yes				no	-0.134614	2.26697e-07	1.64264e-05	n.d.				modified protein
ENSG00000164307;SE:5:96133012-96136565:96136703-96139106:-	ERAP1	SE	no		yes	-0.00344637	0.462803	0.720106	no				yes	0.00833919	0.0360627	0.172353	no				yes	0.0174053	0.000140428	0.00323156	no				yes	-0.00163461	0.701246	0.867612	no				yes	0.0010125	0.873836	0.950623	no				modified protein
ENSG00000164307;A3:5:96139646-96143563:96139530-96143563:-	ERAP1	A3	no		yes	-0.000539065	0.698551	0.866598	no				yes	0.00285462	0.686821	0.860869	no				yes	-0.00768021	0.0772194	0.274477	no				yes	0.0171613	0.00440178	0.0423189	no				yes	0.0118042	0.094364	0.30885	no				modified protein
ENSG00000164307;AL:5:96096521:96098932-96112108:96111621:96111898-96112108:-	ERAP1	AL	yes		no	-0.10784	1.58259e-16	1.03206e-13	n.d.				no	-0.116457	1.13936e-16	7.87473e-14	n.d.				no	-0.109931	9.89637e-14	3.82904e-11	n.d.				yes	-0.127298	6.54563e-17	4.94684e-14	yes	rs7063	67 [ 55 - 77 ]		yes	-0.0902244	1.93239e-16	1.2167e-13	yes	rs7063	68 [ 57 - 79 ]		modified protein
ENSG00000119185;RI:2:9546790:9547034-9547578:9547727:-	ITGB1BP1	RI	no		yes	-0.00925417	0.000147165	0.00335039	no	rs10210919			yes	-0.0120594	5.43979e-05	0.00151581	no				yes	-0.00675701	0.00209156	0.0249718	no	rs10929579			yes	-0.0077927	0.00348733	0.035965	no				yes	-0.00291317	0.207061	0.479194	no				modified protein
ENSG00000119185;SE:2:9554385-9558755:9558861-9563502:-	ITGB1BP1	SE	no		yes	-0.00194431	0.838336	0.934972	no				yes	0.00253842	0.990051	0.996819	no				yes	-0.00119222	0.784617	0.909467	no				yes	-0.00504705	0.113421	0.343756	no				yes	0.00179972	0.877717	0.952145	no				gain of function
ENSG00000119185;A5:2:9560229-9562608:9560229-9563095:-	ITGB1BP1	A5	no		yes	0.00535326	0.287285	0.569172	no				no	-0.00289687	0.793434	0.913623	n.d.				no	-0.000757506	0.948784	0.980491	n.d.				no	0.00785447	0.448383	0.709362	n.d.				no	0.00233977	0.658563	0.845527	n.d.				modified protein
ENSG00000119185;SE:2:9547034-9547578:9547727-9548242:-	ITGB1BP1	SE	no		yes	0.0152422	0.00213974	0.0253673	no				yes	0.0152679	0.00542514	0.0489197	no				yes	0.0113977	0.0470108	0.203726	no	rs10929579			yes	0.0120133	0.0407059	0.18646	no				yes	0.0248384	9.88555e-05	0.00245515	no				modified protein
ENSG00000119185;SE:2:9552534-9554307:9554385-9558755:-	ITGB1BP1	SE	no		yes	0.0222146	1.28814e-06	7.08127e-05	no	rs13001298			yes	0.0257418	4.88821e-07	3.1347e-05	no				yes	0.0175814	0.00143385	0.0189396	no	rs10929581			yes	0.021801	1.58218e-05	0.000568404	no				yes	0.0295367	2.06081e-08	2.10679e-06	no				gain of function
ENSG00000119185;MX:2:9552534-9554307:9554385-9563502:9552534-9558755:9558861-9563502:-	ITGB1BP1	MX	no		yes	0.0307922	6.77804e-05	0.00181372	no				yes	0.0212666	0.00452789	0.0431016	no				yes	0.0154363	0.0315603	0.158783	no				yes	0.0229828	0.0054401	0.04901	no				yes	-0.00421148	0.812217	0.922614	no	rs200823377			non-coding
ENSG00000119185;SE:2:9558861-9560119:9560229-9562608:-	ITGB1BP1	SE	no		yes	-0.0064018	0.569975	0.793705	no				yes	-0.0326853	0.0265452	0.142848	no				yes	0.0160405	0.4371	0.700185	no				yes	-0.00441382	0.896863	0.959881	no				yes	-0.00329601	0.840981	0.935828	no				modified protein
ENSG00000119185;AL:2:9545823:9547034-9548242:9547159:9547727-9548242:-	ITGB1BP1	AL	yes		yes	-0.0846642	7.69761e-09	9.09929e-07	yes				yes	-0.0794545	1.74517e-07	1.30549e-05	yes				yes	-0.0890627	7.15187e-09	8.51747e-07	yes				yes	-0.0825858	4.94047e-08	4.40962e-06	yes				yes	-0.133959	2.88536e-14	1.20894e-11	yes				modified protein
ENSG00000125952;SE:14:65543381-65544062:65544146-65544631:-	MAX	SE	no		yes	-0.00345431	0.390423	0.663449	no	rs8009396			yes	-0.00233395	0.719717	0.877258	no				yes	0.00325901	0.774953	0.904567	no				yes	-0.000320493	0.932176	0.974442	no				yes	0.000274996	0.757352	0.895933	no	rs884683			modified protein
ENSG00000125952;AF:14:65560533-65568264:65568403:65560533-65569227:65569413:-	MAX	AF	no		yes	0.00125254	0.696743	0.865807	no				no	0.00634913	0.394178	0.665967	n.d.				no	-0.00359493	0.434133	0.698103	n.d.				yes	0.00171148	0.59773	0.809924	no				yes	0.00487991	0.245742	0.524839	no				modified protein
ENSG00000125952;AF:14:65560533-65568264:65568403:65560533-65569022:65569235:-	MAX	AF	no		yes	0.0168446	0.0254516	0.139064	no				yes	0.0168287	0.036557	0.173954	no				yes	-0.00395451	0.428236	0.692904	no				yes	0.0135672	0.0391863	0.181822	no				yes	0.0191195	0.015469	0.100746	no				modified protein
ENSG00000125952;A5:14:65543381-65544046:65543381-65544062:-	MAX	A5	no		yes	0.0200066	0.265724	0.546568	no				yes	-0.0212573	0.210905	0.483797	no				yes	-0.000464541	0.988946	0.996288	no				yes	-0.00464059	0.756321	0.895564	no				yes	-0.0154719	0.567068	0.791727	no				loss of function
ENSG00000125952;AL:14:65541920:65544754-65560426:65550462:65551017-65560426:-	MAX	AL	no		yes	-0.0162464	6.77804e-05	0.00181372	no				yes	-0.025093	3.80596e-09	4.88592e-07	no				yes	-0.0202553	1.53542e-07	1.16693e-05	no				yes	-0.0223356	5.98006e-08	5.19417e-06	no				yes	-0.0211088	1.12767e-10	2.16398e-08	no	rs2763888			modified protein
ENSG00000125952;SE:14:65560533-65568264:65568290-65569022:-	MAX	SE	no		yes	-0.0215287	0.00443659	0.0425186	no				yes	-0.0213213	0.0247136	0.136265	no				yes	-0.0049469	0.398048	0.668706	no				yes	-0.0269353	0.000239978	0.00488197	no				yes	-0.0251131	0.00283607	0.0310421	no				modified protein
ENSG00000125952;SE:14:65544146-65544281:65544361-65544631:-	MAX	SE	yes		yes	-0.127629	1.15213e-07	9.12506e-06	yes	rs762810	85 [ 67 - 100 ]		yes	-0.131331	2.18285e-07	1.5888e-05	yes	rs762810	81 [ 65 - 100 ]		yes	-0.0993971	1.58706e-05	0.000569126	yes	rs762810	97 [ 78 - 100 ]		yes	-0.125041	2.52873e-08	2.5214e-06	yes	rs7143495	82 [ 67 - 97 ]		yes	-0.118997	2.24071e-06	0.000112474	yes	rs762810	91 [ 75 - 100 ]		modified protein
ENSG00000019144;SE:11:118514892-118515365:118515409-118516074:+	PHLDB1	SE	no		no	0.00202803	0.446588	0.708001	n.d.				no	-0.00195988	0.748935	0.891755	n.d.				no	0.00549738	0.0309673	0.156834	n.d.				yes	-0.0035343	0.869992	0.948804	no				no	-0.0131726	0.00644936	0.0553286	n.d.				modified protein
ENSG00000019144;A3:11:118495775-118498021:118495775-118498024:+	PHLDB1	A3	no		yes	0.00644382	0.760974	0.897968	no				yes	0.00545078	0.707316	0.871168	no				yes	-0.00388966	0.946779	0.979733	no				no	0.00940535	0.627131	0.827305	n.d.				no	-0.00819355	0.640846	0.835502	n.d.				gain of function
ENSG00000019144;SE:11:118509969-118512972:118513112-118514518:+	PHLDB1	SE	no		no	0.00320379	0.700361	0.867459	n.d.				no	0.00072589	0.827804	0.92965	n.d.				yes	0.00438032	0.447573	0.708569	no				yes	-0.000545242	0.59773	0.809924	no				no	-0.0168122	0.00268035	0.0297933	n.d.				modified protein
ENSG00000019144;SE:11:118486926-118495508:118495561-118495650:+	PHLDB1	SE	no		yes	0.0139223	0.173138	0.435416	no				yes	0.00368075	0.368561	0.644628	no				yes	0.0114831	0.563195	0.789598	no				yes	-0.0239484	0.0960759	0.311966	no				no	-0.0147213	0.112592	0.342336	n.d.				loss of function
ENSG00000019144;AF:11:118502633:118502770-118506111:118502930:118505769-118506111:+	PHLDB1	AF	no		yes	-0.0178623	0.129488	0.371065	no				yes	-0.00788312	0.362688	0.639949	no				yes	-0.0118388	0.47204	0.727189	no				yes	0.00423724	0.812663	0.922669	no				no	-0.000596702	0.893268	0.958279	n.d.				gain of function
ENSG00000019144;A5:11:118505881-118506111:118505769-118506111:+	PHLDB1	A5	no		yes	-0.0127588	0.409574	0.678657	no				yes	-0.0206663	0.286682	0.568841	no				yes	-0.0213468	0.233964	0.511622	no				no	0.0230412	0.136558	0.382421	n.d.				no	0.000389513	0.817951	0.925409	n.d.				non-coding
ENSG00000019144;SE:11:118502770-118502876:118503013-118506111:+	PHLDB1	SE	no		yes	-0.0114048	0.151147	0.404894	no				yes	-0.000898971	0.879963	0.952932	no				yes	-0.00823003	0.17656	0.439998	no				yes	0.0288224	0.00194025	0.0236328	no				no	0.0313064	0.00585097	0.0516358	n.d.				gain of function
ENSG00000019144;RI:11:118514790:118514892-118515365:118515409:+	PHLDB1	RI	no		yes	-0.000856166	0.872848	0.950123	no				yes	0.0229406	0.211917	0.48517	no				yes	-0.00721444	0.753817	0.89438	no				no	-0.0293247	0.183851	0.449459	n.d.				no	0.0230113	0.124796	0.363479	n.d.				loss of function
ENSG00000019144;SE:11:118503013-118505640:118505769-118506111:+	PHLDB1	SE	yes		yes	0.00210299	0.851724	0.940487	no				yes	0.0175966	0.0693161	0.256992	no				yes	0.0493525	2.01388e-05	0.000690236	no				yes	-0.0518747	0.0048961	0.0455356	yes				no	0.0124696	0.66213	0.84763	n.d.				loss of function
ENSG00000019144;AF:11:118492078:118492253-118495650:118494801:118495227-118495650:+	PHLDB1	AF	no		no	0.0400929	0.0161496	0.103704	n.d.				yes	-0.0181756	0.17853	0.442306	no				yes	0.00136987	0.798202	0.915996	no				no	-0.051655	0.000617184	0.0101378	n.d.				no	-0.00919068	0.640846	0.835502	n.d.				non-coding
ENSG00000019144;SE:11:118478414-118484009:118484165-118484531:+	PHLDB1	SE	yes		yes	0.133121	4.19688e-10	6.84236e-08	yes	rs35994346	26 [ 13 - 43 ]		yes	0.121118	3.88132e-08	3.59111e-06	yes	rs5795129	12 [ 0 - 28 ]		yes	0.10875	2.33069e-05	0.000773692	yes	rs577396	11 [ 0 - 29 ]		yes	0.0992224	3.29659e-05	0.00101631	yes	rs4938515	26 [ 8 - 48 ]		no	0.0384367	0.0345596	0.16806	n.d.				loss of function
ENSG00000141504;A5:17:7530732-7530871:7530732-7530875:-	SAT2	A5	no		yes	-0.00870438	0.0897092	0.299729	no				yes	0.00189644	0.853803	0.94142	no				yes	-0.0117559	0.118642	0.352708	no				yes	-0.00352454	0.681933	0.858222	no				yes	0.00712331	0.236845	0.515101	no				non-coding
ENSG00000141504;A5:17:7530732-7530871:7530732-7530888:-	SAT2	A5	no		yes	-0.0120876	0.188253	0.455086	no				yes	-0.00470078	0.847287	0.938358	no				yes	-0.0102906	0.400867	0.671168	no				yes	0.00983053	0.585067	0.802977	no				yes	-0.00221703	0.869958	0.948804	no				loss of function
ENSG00000141504;A5:17:7529932-7530025:7529932-7530071:-	SAT2	A5	no		yes	0.000112063	0.880553	0.952932	no				yes	0.00364506	0.231828	0.509334	no				yes	-0.00147269	0.631325	0.830129	no				yes	-0.0052716	0.483614	0.735872	no				yes	0.00345305	0.267407	0.547956	no				loss of function
ENSG00000141504;RI:17:7530461:7530544-7530681:7530732:-	SAT2	RI	no		yes	0.0211872	9.97921e-05	0.00247536	no				yes	0.0274698	0.00481081	0.0449794	no				yes	0.0275092	0.00443878	0.0425186	no				yes	0.00672932	0.222843	0.498263	no				yes	0.0213561	4.70091e-07	3.03625e-05	no				loss of function
ENSG00000141504;SE:17:7530111-7530261:7530362-7530461:-	SAT2	SE	yes		yes	0.129036	6.27274e-24	1.78107e-20	yes	rs58671763	73 [ 64 - 82 ]		yes	0.113592	5.59857e-15	2.60189e-12	yes	rs58671763	70 [ 55 - 90 ]		yes	0.0990146	7.36842e-12	1.92209e-09	yes	rs58671763	89 [ 70 - 100 ]		yes	0.114156	2.8847e-14	1.20894e-11	yes	rs67420620	78 [ 61 - 97 ]		yes	0.106132	8.46161e-21	1.39643e-17	yes	rs58671763	78 [ 68 - 90 ]		modified protein
ENSG00000185485;A3:3:195692448-195694385:195692413-195694385:-	SDHAP1	A3	no		yes	0.011816	0.119894	0.354969	no				yes	0.0080869	0.412893	0.68151	no				yes	0.00754138	0.599441	0.810975	no				yes	0.00091421	0.621571	0.824083	no				no	-0.00501763	0.355269	0.633813	n.d.				non-coding
ENSG00000185485;A3:3:195709223-195710983:195709181-195710983:-	SDHAP1	A3	no		yes	0.0048649	0.653892	0.842889	no				no	-0.00364949	0.767913	0.901215	n.d.				yes	0.00434705	0.438587	0.701567	no				no	-0.00573345	0.792412	0.913006	n.d.				no	-0.0112858	0.345113	0.624563	n.d.				non-coding
ENSG00000185485;SE:3:195712660-195713390:195713475-195717061:-	SDHAP1	SE	no		yes	0.00333169	0.685933	0.860022	no	rs6806338			yes	-0.0103749	0.699092	0.866617	no	rs6806338			yes	-0.00170628	0.952796	0.982541	no	rs11925423			yes	-0.00574756	0.778319	0.906517	no	rs6780835			no	-0.00905384	0.764854	0.899609	n.d.				non-coding
ENSG00000185485;SE:3:195694861-195695090:195695256-195698194:-	SDHAP1	SE	no		yes	0.00636022	0.462803	0.720106	no	rs78399752			yes	0.0181881	0.00429748	0.0416635	no				yes	0.016203	0.0149092	0.0983143	no				yes	0.00765779	0.371169	0.647159	no				no	0.00128453	0.871897	0.949772	n.d.				non-coding
ENSG00000185485;SE:3:195711147-195712498:195712660-195717061:-	SDHAP1	SE	no		yes	0.00490044	0.985379	0.994832	no	rs11924263			yes	-0.0120259	0.455203	0.714368	no	rs11924263			yes	-0.018312	0.0902647	0.300876	no	rs11924263			yes	-0.0098851	0.24336	0.522191	no	rs11924263			no	-0.0217836	0.137355	0.383549	n.d.				non-coding
ENSG00000185485;SE:3:195686957-195690171:195690292-195692300:-	SDHAP1	SE	yes		yes	-0.0991303	2.27073e-10	3.89856e-08	yes	rs145085027	42 [ 29 - 58 ]		yes	-0.128864	1.1415e-11	2.81583e-09	yes	rs73075302	39 [ 25 - 56 ]		yes	-0.101909	3.84912e-08	3.5654e-06	yes	rs145085027	46 [ 30 - 65 ]		yes	-0.0973959	4.65748e-08	4.1801e-06	yes	rs73075300	39 [ 23 - 60 ]		no	-0.0558916	0.0215551	0.125199	n.d.				non-coding
ENSG00000188056;A3:6:41204355-41204793:41204355-41204798:+	TREML4	A3	no		no	0.00773268	0.685933	0.860022	n.d.				yes	0.0467688	2.38722e-06	0.000119015	no				yes	0.0112142	0.861026	0.945029	no				yes	0.012105	0.33455	0.614849	no				no	0.0401861	4.88567e-07	3.1347e-05	n.d.				modified protein
ENSG00000188056;SE:6:41197860-41200101:41200242-41204224:+	TREML4	SE	yes		no	-0.10013	7.49295e-13	2.39493e-10	n.d.				yes	-0.0819081	9.54373e-10	1.39558e-07	yes	rs1872245	60 [ 37 - 91 ]		yes	-0.0686825	1.6885e-08	1.78485e-06	yes				yes	-0.0813316	3.3857e-09	4.40878e-07	yes	rs35047410	25 [ 11 - 44 ]		no	-0.126664	3.43032e-15	1.67104e-12	n.d.				loss of function
ENSG00000174652;SE:19:9544911-9545474:9545535-9545784:-	ZNF266	SE	no		yes	-0.0272095	0.000358936	0.00670398	no	rs10406143			no	-0.00890254	0.20293	0.474015	n.d.				no	-0.018123	0.0440188	0.195356	n.d.				no	-0.0187542	0.0281078	0.148055	n.d.				no	0.0194009	0.259004	0.539247	n.d.				modified protein
ENSG00000174652;A5:19:9529307-9529438:9529307-9529442:-	ZNF266	A5	no		yes	-0.0278578	0.15395	0.408931	no				yes	-0.0265723	0.206889	0.479071	no				yes	0.0260398	0.103417	0.325749	no				yes	-0.00627618	0.944675	0.979212	no				no	0.0196277	0.31458	0.596508	n.d.				modified protein
ENSG00000174652;RI:19:9529438:9529571-9529727:9529975:-	ZNF266	RI	no		yes	-0.0323509	0.00799458	0.0641542	no	rs7246082			yes	-0.0155162	0.286682	0.568841	no	rs11666253			yes	-0.0364869	0.00378496	0.0381968	no	rs6512094			yes	-0.00618283	0.808602	0.920576	no				no	0.00501718	0.798878	0.916187	n.d.				modified protein
ENSG00000174652;SE:19:9529307-9529442:9529571-9529727:-	ZNF266	SE	no		yes	0.0367639	0.00475268	0.0445905	no				yes	0.00889878	0.183958	0.449459	no				yes	0.00422129	0.990956	0.996948	no				yes	0.0192656	0.133143	0.376928	no				no	0.00812011	0.583859	0.802136	n.d.				modified protein
ENSG00000174652;SE:19:9530894-9545474:9545535-9545784:-	ZNF266	SE	yes		yes	-0.126402	9.48281e-06	0.000374977	yes	rs8108483	54 [ 33 - 79 ]		yes	-0.0899323	0.00128885	0.0174723	yes	rs6512094	52 [ 24 - 97 ]		yes	-0.105476	0.000152317	0.00342999	yes	rs10406143	49 [ 21 - 81 ]		yes	-0.111707	1.63944e-05	0.000585829	yes	rs8108483	45 [ 24 - 75 ]		no	-0.0470896	0.0266314	0.143101	n.d.				modified protein
ENSG00000119688;SE:14:74759951-74761851:74761901-74762557:-	ABCD4	SE	no		yes	-0.0015031	0.783407	0.908918	no				no	0.00279856	0.620873	0.823807	n.d.				no	-0.00283905	0.48612	0.737525	n.d.				no	0.000673208	0.720753	0.87774	n.d.				no	0.00974808	0.361712	0.639033	n.d.				modified protein
ENSG00000119688;SE:14:74763152-74764633:74764772-74766251:-	ABCD4	SE	no		yes	-0.00682955	0.733214	0.884141	no	rs59125388			yes	-0.00391453	0.328689	0.609667	no				yes	-0.013861	0.0550868	0.224424	no				no	0.00773875	0.703188	0.868912	n.d.				no	0.0218853	0.00828296	0.0657506	n.d.				gain of function
ENSG00000119688;SE:14:74761901-74762557:74762682-74763036:-	ABCD4	SE	no		yes	-0.000843135	0.657422	0.844841	no				yes	0.00921809	0.220145	0.495161	no				yes	-0.0184298	0.0429715	0.192632	no				no	0.0176773	0.0464237	0.202016	n.d.				no	0.00833727	0.420099	0.6869	n.d.				modified protein
ENSG00000119688;A5:14:74759572-74759857:74759572-74759862:-	ABCD4	A5	no		yes	0.0132227	0.104977	0.328532	no				no	0.0123308	0.2565	0.536396	n.d.				no	0.00787774	0.29411	0.576188	n.d.				no	-0.0050121	0.365592	0.642187	n.d.				no	0.0182819	0.0568808	0.228657	n.d.				gain of function
ENSG00000119688;SE:14:74764772-74766251:74766378-74766853:-	ABCD4	SE	no		yes	0.0201478	0.161129	0.418599	no				yes	-0.00753373	0.640568	0.835342	no				yes	-0.0127277	0.473593	0.728269	no				no	-0.00282255	0.662827	0.847638	n.d.				no	0.0205616	0.0683057	0.254482	n.d.				gain of function
ENSG00000119688;SE:14:74759572-74759857:74759951-74761851:-	ABCD4	SE	no		yes	0.020225	0.0750745	0.269674	no				yes	0.00820732	0.477241	0.730786	no				yes	0.0106416	0.413698	0.682047	no				no	-0.0155185	0.670444	0.85228	n.d.				no	0.00468798	0.58555	0.80311	n.d.				modified protein
ENSG00000119688;SE:14:74756222-74756730:74756821-74756994:-	ABCD4	SE	no		yes	0.0321946	0.0183197	0.112373	no				yes	-0.00162751	0.939259	0.976928	no				yes	0.00234007	0.966847	0.988046	no				no	0.00859096	0.25849	0.538765	n.d.				no	0.0271564	0.0084041	0.0664633	n.d.				gain of function
ENSG00000119688;MX:14:74764772-74766251:74766378-74769578:74764772-74766853:74766971-74769578:-	ABCD4	MX	no		yes	0.00921361	0.527638	0.766198	no				yes	-0.00501423	0.684784	0.859554	no				yes	-0.0268409	0.0878968	0.29596	no				no	-0.00740298	0.874117	0.950623	n.d.				no	0.034287	0.0396998	0.183405	n.d.				loss of function
ENSG00000119688;A5:14:74754962-74755363:74754962-74755419:-	ABCD4	A5	no		yes	0.0408115	0.0207409	0.122264	no				yes	-0.0127759	0.460237	0.718407	no				yes	0.00875966	0.715865	0.87499	no				no	0.0253116	0.216936	0.491067	n.d.				no	0.0164462	0.897163	0.959999	n.d.				modified protein
ENSG00000119688;MX:14:74759572-74759857:74759951-74762557:74759572-74761851:74761901-74762557:-	ABCD4	MX	no		yes	0.00137923	0.689529	0.862171	no				no	-0.0145915	0.268297	0.549109	n.d.				no	0.0200502	0.281544	0.563262	n.d.				no	-0.0438439	0.0281078	0.148055	n.d.				no	-0.0166362	0.449042	0.70983	n.d.				modified protein
ENSG00000119688;A5:14:74763152-74764342:74763152-74764633:-	ABCD4	A5	yes		yes	0.0891773	6.35756e-08	5.48086e-06	yes	rs58074716	86 [ 67 - 100 ]		yes	0.071706	1.03391e-05	0.00040468	yes	rs59290537	70 [ 44 - 100 ]		yes	0.063237	2.97748e-05	0.000939421	yes	rs74061797	91 [ 59 - 100 ]		no	0.0307117	0.0300378	0.15389	n.d.				no	0.025371	0.0534453	0.220589	n.d.				loss of function
ENSG00000119688;RI:14:74763036:74763152-74764342:74764772:-	ABCD4	RI	yes		yes	-0.119896	3.706e-07	2.4953e-05	yes	rs74061773	87 [ 64 - 100 ]		yes	-0.0774089	0.00272851	0.0301504	yes	rs10132821	100 [ 69 - 100 ]		yes	-0.103901	5.04032e-06	0.000222345	yes	rs59125388	66 [ 43 - 100 ]		no	-0.109501	7.70111e-07	4.60274e-05	n.d.				no	-0.0721076	0.00253247	0.028706	n.d.				non-coding
ENSG00000123329;SE:12:57866471-57867386:57867491-57867825:-	ARHGAP9	SE	no		yes	-0.0170914	0.076688	0.273465	no				no	0.00970034	0.559702	0.787042	n.d.				no	0.0174184	0.22614	0.502606	n.d.				no	-0.0229865	0.12651	0.36615	n.d.				yes	0.00203129	0.411635	0.680197	no				modified protein
ENSG00000123329;MX:12:57866471-57867386:57867491-57868206:57866471-57867825:57867959-57868206:-	ARHGAP9	MX	no		yes	-0.00790709	0.467282	0.723677	no				no	0.0168622	0.189506	0.456926	n.d.				no	0.0149907	0.321582	0.602747	n.d.				no	0.00221259	0.919693	0.969471	n.d.				yes	0.0108015	0.577115	0.797927	no				modified protein
ENSG00000123329;RI:12:57870939:57871052-57871242:57871463:-	ARHGAP9	RI	no		yes	0.0117561	0.0196894	0.118053	no				no	0.0228465	0.00752714	0.0614623	n.d.				no	0.0298222	2.41026e-05	0.000794562	n.d.				no	0.00467062	0.638315	0.833982	n.d.				no	0.0118998	0.0165484	0.105261	n.d.				loss of function
ENSG00000123329;SE:12:57870434-57870654:57870746-57870939:-	ARHGAP9	SE	no		yes	-0.00222101	0.956157	0.984136	no				no	-0.00332894	0.267101	0.547814	n.d.				no	-0.0260916	0.00863899	0.0677849	n.d.				no	-0.0115865	0.0730531	0.26534	n.d.				no	-0.017861	0.0164375	0.104746	n.d.				modified protein
ENSG00000123329;SE:12:57867491-57867825:57867959-57868206:-	ARHGAP9	SE	no		yes	-1.16414e-05	0.869	0.948193	no				no	-0.0140003	0.0138171	0.0935307	n.d.				no	-0.0268414	5.16271e-06	0.000227263	n.d.				no	-0.0197874	0.0103171	0.0764566	n.d.				yes	-0.0358051	1.29612e-07	1.00683e-05	no				modified protein
ENSG00000123329;AF:12:57871463-57871568:57871634:57871463-57872061:57872120:-	ARHGAP9	AF	no		yes	-0.00130196	0.673401	0.853748	no				no	0.0615565	0.00260705	0.0292439	n.d.				no	0.0682156	0.000880099	0.0131746	n.d.				no	0.0495462	0.0581417	0.231591	n.d.				no	0.0950311	1.39011e-06	7.56978e-05	n.d.				loss of function
ENSG00000123329;RI:12:57870373:57870434-57870654:57870746:-	ARHGAP9	RI	yes		yes	-0.122628	3.92448e-09	5.01347e-07	yes	rs512490	77 [ 55 - 100 ]		no	-0.0797821	2.42646e-05	0.000797948	n.d.				no	-0.0548489	0.00957659	0.0726328	n.d.				no	-0.0127917	0.401305	0.671443	n.d.				no	-0.0450036	0.0516456	0.21602	n.d.				loss of function
ENSG00000108771;SE:17:40263515-40263743:40263911-40264131:-	DHX58	SE	no		yes	-0.026831	7.46593e-06	0.000309131	no				no	-0.0115143	0.00242297	0.027796	n.d.				yes	-0.0280472	1.06073e-05	0.000412385	no				no	-0.000325224	0.963448	0.98674	n.d.				no	0.0098077	0.00612064	0.0533346	n.d.				modified protein
ENSG00000108771;SE:17:40257185-40257754:40258007-40259622:-	DHX58	SE	no		yes	-0.0279166	1.42042e-05	0.000523291	no				no	-0.00560765	0.203914	0.475312	n.d.				yes	-0.00611873	0.418028	0.68519	no				no	-0.000637538	0.967623	0.988337	n.d.				yes	0.00249591	0.560417	0.787223	no				gain of function
ENSG00000108771;SE:17:40254330-40255626:40255816-40256784:-	DHX58	SE	yes		yes	0.0202172	0.0734889	0.266152	no				yes	0.00326615	0.321875	0.602747	no				yes	0.0308265	0.00129099	0.0174955	no				yes	0.0154694	0.000312588	0.00602848	no	rs2074160			yes	0.0560454	9.04968e-16	4.94461e-13	yes	rs2074160	43 [ 29 - 61 ]		gain of function
ENSG00000108771;AF:17:40264223-40264314:40264481:40264223-40264623:40264732:-	DHX58	AF	yes		yes	-0.0989347	1.81005e-07	1.34531e-05	yes				yes	-0.119762	1.43648e-11	3.43672e-09	yes				no	-0.0882039	3.2697e-07	2.25375e-05	n.d.				yes	-0.119029	1.30417e-18	1.38766e-15	yes				yes	-0.0866378	7.3777e-11	1.46225e-08	yes				modified protein
ENSG00000112972;SE:5:43299077-43307868:43307926-43313458:-	HMGCS1	SE	no		yes	-0.00603276	0.636359	0.832941	no				yes	0.0142525	0.151583	0.405373	no				yes	-0.000941213	0.936756	0.975868	no				yes	0.0124282	0.0734731	0.266152	no				yes	-0.00875986	0.469958	0.726097	no				modified protein
ENSG00000112972;AF:5:43299077-43313124:43313326:43299077-43313458:43313575:-	HMGCS1	AF	yes		yes	0.0518532	1.12168e-07	8.91886e-06	yes				yes	0.0466371	0.00065047	0.0105623	no				yes	0.0413113	0.0048405	0.0451734	no				yes	0.0692382	6.47422e-05	0.00174396	yes				yes	0.121651	3.2383e-08	3.09168e-06	yes				modified protein
ENSG00000233429;SE:7:27136007-27138693:27138985-27139398:+	HOTAIRM1	SE	yes		yes	0.117138	1.18089e-09	1.69014e-07	yes	rs1008410	100 [ 87 - 100 ]		no	0.0829434	2.81074e-05	0.000897671	n.d.				no	0.0969223	2.22457e-06	0.000111802	n.d.				no	0.0930303	9.80716e-05	0.00244017	n.d.				no	0.0755819	4.6885e-05	0.00135551	n.d.				non-coding
ENSG00000151725;SE:4:185618957-185621974:185622035-185623243:-	MLF1IP	SE	yes		no	-0.0428118	0.0161496	0.103704	n.d.				no	-0.063003	0.000795867	0.012275	n.d.				no	-0.082674	3.21936e-06	0.000152868	n.d.				no	-0.102811	1.2575e-08	1.37602e-06	n.d.				yes	-0.121869	1.41474e-10	2.59416e-08	yes	rs13132498	88 [ 68 - 100 ]		gain of function
ENSG00000266714;A3:17:73611419-73611584:73611419-73611604:+	MYO15B	A3	no		yes	0.00521578	0.455392	0.714444	no	rs62089226			yes	0.00719751	0.561569	0.788343	no				yes	0.00366993	0.494039	0.743209	no				no	-0.0099916	0.0782258	0.276413	n.d.				yes	-0.0146414	0.0243638	0.135027	no	rs62089218			non-coding
ENSG00000266714;A3:17:73612865-73612954:73612865-73612965:+	MYO15B	A3	no		yes	-0.00228195	0.529236	0.767214	no				yes	-0.00146147	0.650513	0.840933	no				yes	-0.00484752	0.732863	0.884141	no				yes	-0.0117243	0.0730531	0.26534	no				yes	-0.0128894	0.089151	0.298493	no				non-coding
ENSG00000266714;SE:17:73616437-73616547:73616716-73617111:+	MYO15B	SE	no		yes	0.00464095	0.312332	0.59415	no				yes	0.00529262	0.48587	0.737381	no				yes	0.00588467	0.274846	0.556436	no				yes	0.00323882	0.796452	0.915042	no				yes	-0.00873297	0.0978068	0.315226	no				non-coding
ENSG00000266714;A3:17:73619934-73620029:73619934-73620095:+	MYO15B	A3	no		yes	0.001205	0.502405	0.748678	no				yes	0.00594148	0.190442	0.458392	no	rs62089218			yes	-0.0104367	0.111671	0.340381	no				yes	-0.0189884	0.0108752	0.0791202	no				yes	-0.0227686	6.0321e-05	0.0016496	no				non-coding
ENSG00000266714;A5:17:73620349-73620450:73620329-73620450:+	MYO15B	A5	no		yes	0.00250349	0.675186	0.854657	no				yes	-0.0113433	0.435379	0.699021	no				yes	-0.0176516	0.0547683	0.223758	no				yes	-0.00314538	0.341149	0.62091	no				yes	-0.00882203	0.180094	0.444352	no				non-coding
ENSG00000266714;A3:17:73621318-73621607:73621318-73621611:+	MYO15B	A3	no		yes	-0.00120821	0.958104	0.984786	no				yes	-0.00849516	0.174979	0.437786	no				yes	-0.000447711	0.896783	0.959881	no				yes	-0.0275923	0.00286945	0.0312677	no				yes	-0.0137278	0.0963192	0.312316	no				non-coding
ENSG00000266714;RI:17:73617425:73617488-73617581:73617650:+	MYO15B	RI	no		yes	-0.00421995	0.675186	0.854657	no				yes	0.026198	0.0107521	0.0786137	no				yes	0.00988227	0.275955	0.557583	no				no	0.0251661	0.00535301	0.0484901	n.d.				yes	0.0326368	0.00720781	0.0596398	no				non-coding
ENSG00000266714;MX:17:73586466-73586707:73586770-73587253:73586466-73586988:73587097-73587253:+	MYO15B	MX	no		yes	-0.0133603	0.406804	0.676112	no				no	0.00257821	0.674633	0.854504	n.d.				no	0.00309374	0.853116	0.94142	n.d.				no	-0.0264414	0.268553	0.549286	n.d.				no	-0.0224629	0.230084	0.507397	n.d.				non-coding
ENSG00000266714;A3:17:73588382-73588509:73588382-73588545:+	MYO15B	A3	no		yes	0.0300461	0.356331	0.634643	no	rs736521			no	-0.00497745	0.873409	0.950377	n.d.				no	0.0274468	0.34679	0.625957	n.d.				no	0.011658	0.464214	0.72139	n.d.				no	-0.00154902	0.658563	0.845527	n.d.				loss of function
ENSG00000266714;A3:17:73587327-73587682:73587327-73587697:+	MYO15B	A3	no		yes	-0.0290618	0.0326189	0.162062	no				yes	-0.0324476	0.060475	0.236841	no				yes	-0.0430551	0.00578855	0.0512303	no				no	-0.0185938	0.24336	0.522191	n.d.				no	-0.0457493	0.00834333	0.066113	n.d.				loss of function
ENSG00000266714;SE:17:73602102-73603014:73603084-73606247:+	MYO15B	SE	yes		yes	0.070364	0.00110183	0.0155361	yes	rs820142	0 [ 0 - 0 ]		yes	0.0395235	0.0768525	0.273737	no	rs820140			yes	0.0410041	0.106113	0.330628	no	rs1670993			yes	0.0620637	0.00286945	0.0312677	yes				yes	0.0665013	0.00312237	0.0332817	yes	rs820142	0 [ 0 - 0 ]		loss of function
ENSG00000266714;A3:17:73587793-73587894:73587793-73588058:+	MYO15B	A3	yes		yes	-0.121034	1.02113e-07	8.2409e-06	yes	rs736522	96 [ 82 - 100 ]		yes	-0.114879	1.13211e-06	6.3531e-05	yes	rs736522	90 [ 69 - 100 ]		yes	-0.116097	8.801e-06	0.000353022	yes	rs736522	90 [ 69 - 100 ]		no	-0.0818761	0.000282516	0.00557347	n.d.				no	-0.0998926	0.000975076	0.0142225	n.d.				loss of function
ENSG00000225241;A3:1:144606510-144606838:144606510-144606938:+	NBPF8	A3	no		no	-0.0155152	0.0168091	0.106351	n.d.				yes	0.00214031	0.339785	0.619734	no				yes	0.00295601	0.473593	0.728269	no				yes	-0.00276766	0.36977	0.645862	no				no	0.00293601	0.446098	0.707661	n.d.				non-coding
ENSG00000225241;A3:1:144598780-144604410:144598780-144604478:+	NBPF8	A3	no		yes	0.0060866	0.869	0.948193	no				yes	0.0117912	0.0198602	0.118594	no				yes	0.00372043	0.853116	0.94142	no				yes	0.00462149	0.612353	0.818802	no				yes	0.0287345	0.0015008	0.0195398	no				non-coding
ENSG00000225241;AF:1:144593907:144593936-144598512:144594045:144594483-144598512:+	NBPF8	AF	no		no	-0.00363481	0.760974	0.897968	n.d.				yes	-0.0075301	0.20889	0.481237	no				yes	-0.016674	0.00838661	0.066378	no				yes	-0.0127587	0.0232621	0.131379	no				yes	-0.0269397	0.0470927	0.203779	no				non-coding
ENSG00000225241;AF:1:144593363:144593965-144598512:144594045:144594483-144598512:+	NBPF8	AF	no		no	0.0303448	0.0276148	0.146364	n.d.				yes	0.00561886	0.480682	0.7335	no	rs3009751			yes	0.0184468	0.0357679	0.171644	no	rs3009751			yes	0.00518145	0.477099	0.730786	no	rs3009751			yes	-0.00414019	0.796977	0.915279	no				non-coding
ENSG00000225241;A5:1:144614998-144615096:144614993-144615096:+	NBPF8	A5	no		yes	-0.0291809	0.0484914	0.207562	no				no	-0.00727135	0.0651739	0.247594	n.d.				no	0.00298306	0.920742	0.970121	n.d.				no	0.00578069	0.189973	0.45748	n.d.				no	0.00327914	0.897163	0.959999	n.d.				non-coding
ENSG00000225241;SE:1:144606510-144606938:144607061-144614840:+	NBPF8	SE	no		no	0.0119129	0.0340364	0.166366	n.d.				yes	-0.00964712	0.0276996	0.146669	no				yes	-0.0118972	0.0541359	0.222388	no				yes	-0.00734714	0.15849	0.415223	no				no	-0.0411333	0.00168911	0.0212984	n.d.				non-coding
ENSG00000225241;SE:1:144598780-144604410:144604508-144606369:+	NBPF8	SE	no		yes	0.0250977	0.0157227	0.10173	no				yes	0.0372036	2.97756e-07	2.07928e-05	no				yes	0.0491694	5.54176e-11	1.1432e-08	no				yes	0.0403944	1.49164e-09	2.0905e-07	no				yes	0.0216593	0.0208645	0.122661	no	rs2938036			non-coding
ENSG00000225241;SE:1:144594483-144595835:144595952-144598512:+	NBPF8	SE	no		no	0.0524981	5.98843e-05	0.00163898	n.d.				yes	0.00394833	0.428883	0.693508	no				yes	0.0155474	0.00176424	0.0220366	no				yes	0.0183249	0.000470043	0.00825586	no				no	0.019915	0.0278321	0.147053	n.d.				non-coding
ENSG00000225241;A5:1:144593965-144598512:144593936-144598512:+	NBPF8	A5	yes		no	0.0538341	0.000369108	0.00685687	n.d.				yes	0.0311596	0.010415	0.0768999	no				yes	0.0329387	0.000431138	0.00773036	no				yes	0.0340909	0.00219447	0.025838	no				yes	0.0720455	3.17729e-06	0.000151404	yes				non-coding
ENSG00000225241;SE:1:144615303-144617150:144617252-144618082:+	NBPF8	SE	yes		yes	-0.11717	7.68826e-14	3.03274e-11	yes	rs1698684	27 [ 15 - 41 ]		yes	-0.0645391	6.1314e-13	2.00735e-10	yes	rs61809690	26 [ 15 - 41 ]		yes	-0.0614352	1.86421e-12	5.52194e-10	yes	rs151155946	36 [ 22 - 52 ]		yes	-0.054919	6.35204e-10	9.76536e-08	yes	rs151155946	41 [ 25 - 62 ]		yes	-0.0562728	2.04247e-05	0.000696477	yes	rs3009751	24 [ 6 - 46 ]		non-coding
ENSG00000225241;SE:1:144618296-144619347:144619419-144619883:+	NBPF8	SE	yes		yes	0.037207	0.000959159	0.014069	no	rs61809690			yes	0.0986006	2.1424e-09	2.91168e-07	yes	rs1343473	69 [ 49 - 89 ]		yes	0.0939874	1.41435e-07	1.08409e-05	yes	rs1343473	79 [ 59 - 100 ]		yes	0.117462	3.89719e-12	1.10578e-09	yes	rs3009751	29 [ 12 - 45 ]		yes	0.0374025	0.000479229	0.00835233	no	rs12409452			non-coding
ENSG00000125450;SE:17:73201889-73204622:73204715-73205918:+	NUP85	SE	no		yes	0.00494638	0.0397717	0.183643	no				no	0.0201438	0.00028809	0.00566271	n.d.				no	0.0109334	0.0368916	0.17496	n.d.				no	0.0191702	0.00149748	0.0195136	n.d.				no	0.0160161	0.0268002	0.143609	n.d.				modified protein
ENSG00000125450;SE:17:73211918-73214280:73214401-73221198:+	NUP85	SE	no		yes	0.00479848	0.159674	0.416516	no				yes	0.0186004	0.00323866	0.0341675	no				yes	0.00539838	0.340373	0.62	no				no	0.0172254	0.0172326	0.107998	n.d.				no	0.0097829	0.113151	0.343377	n.d.				modified protein
ENSG00000125450;A3:17:73230883-73231195:73230883-73231211:+	NUP85	A3	no		yes	0.0106863	0.0856282	0.291342	no				yes	0.0181674	0.041547	0.18897	no				yes	0.0158887	0.0657531	0.248918	no				no	0.0178607	0.0743192	0.267901	n.d.				no	0.0186018	0.162387	0.420417	n.d.				gain of function
ENSG00000125450;A3:17:73230883-73231208:73230883-73231211:+	NUP85	A3	no		yes	-0.00417121	0.806022	0.919601	no				no	-0.00955143	0.847287	0.938358	n.d.				no	0.00256979	0.518205	0.759969	n.d.				no	-0.0104385	0.160042	0.417301	n.d.				no	-0.0155253	0.460929	0.719147	n.d.				non-coding
ENSG00000125450;A3:17:73221924-73222146:73221924-73222151:+	NUP85	A3	no		yes	0.00702266	0.209595	0.482242	no				yes	0.0275231	0.00803946	0.0644403	no				yes	-0.000468722	0.649345	0.840202	no				no	0.0234453	0.0430789	0.193006	n.d.				no	-0.00193191	0.885487	0.95528	n.d.				gain of function
ENSG00000125450;MX:17:73211918-73214280:73214401-73221437:73211918-73221198:73221332-73221437:+	NUP85	MX	yes		yes	-0.0756473	1.76291e-07	1.31511e-05	yes	rs8072834	89 [ 60 - 100 ]		yes	-0.0699527	0.00011668	0.00280313	yes				yes	-0.076019	2.17899e-05	0.000733268	yes	rs12453288	100 [ 61 - 100 ]		no	-0.05599	0.00369811	0.0375814	n.d.				no	-0.0187013	0.266346	0.546944	n.d.				modified protein
ENSG00000125450;SE:17:73222252-73225093:73225226-73227435:+	NUP85	SE	yes		yes	0.0638087	2.37875e-08	2.39848e-06	yes				yes	0.0522805	0.00103007	0.0148267	yes				yes	0.0921917	1.24989e-07	9.77489e-06	yes				no	0.0394027	0.0455677	0.199601	n.d.				no	0.029499	0.0855073	0.291309	n.d.				loss of function
ENSG00000125450;AF:17:73222203:73222252-73225093:73224043:73224479-73225093:+	NUP85	AF	yes		yes	-0.116816	1.54912e-10	2.80246e-08	yes				yes	-0.0564611	0.00464725	0.0439223	yes				yes	-0.0828209	4.32234e-05	0.00127518	yes				no	-0.0880888	4.07343e-06	0.000186101	n.d.				no	-0.0559024	0.0015008	0.0195398	n.d.				non-coding
ENSG00000169499;A5:8:38759587-38775425:38759410-38775425:+	PLEKHA2	A5	no		no	-0.00303857	0.845981	0.937974	n.d.				no	-0.00178843	0.893094	0.958279	n.d.				no	0.0314829	0.0668701	0.251066	n.d.				no	-0.0162764	0.358695	0.636485	n.d.				yes	-0.0120921	0.511774	0.755476	no				loss of function
ENSG00000169499;AF:8:38758809:38758963-38775425:38759321:38759587-38775425:+	PLEKHA2	AF	no		no	0.0666203	7.93875e-07	4.71688e-05	n.d.				no	0.039344	0.00437307	0.0421388	n.d.				no	0.037163	0.0159793	0.102937	n.d.				no	0.0879582	2.85129e-08	2.7807e-06	n.d.				yes	0.0364963	0.0119948	0.0848608	no				gain of function
ENSG00000169499;SE:8:38758963-38759316:38759410-38775425:+	PLEKHA2	SE	yes		no	-0.119475	2.93346e-06	0.00014162	n.d.				no	-0.0598884	0.0113654	0.0815353	n.d.				no	-0.123085	1.71339e-08	1.80408e-06	n.d.				no	-0.0999728	1.95659e-05	0.000675575	n.d.				yes	-0.10923	1.91295e-06	9.87176e-05	yes	rs10081506	72 [ 47 - 100 ]		modified protein
ENSG00000108774;SE:17:40282608-40289780:40289896-40306911:-	RAB5C	SE	no		yes	0.0216688	4.82992e-10	7.74943e-08	no	rs12603330			yes	0.0237548	4.29067e-07	2.83102e-05	no	rs9915255			yes	0.0307506	6.95557e-13	2.23199e-10	no	rs9915255			yes	0.0304013	1.09092e-10	2.10042e-08	no	rs8064376			yes	0.0175088	1.9747e-08	2.0342e-06	no	rs1122326			modified protein
ENSG00000108774;MX:17:40282608-40283625:40283840-40306911:40282608-40289780:40289896-40306911:-	RAB5C	MX	yes		yes	-0.0224398	7.66548e-05	0.00199893	no				yes	-0.00615333	0.250739	0.530413	no				yes	-0.0125725	0.0311639	0.157504	no				yes	-0.00775597	0.104183	0.327202	no				yes	-0.0833229	5.8213e-10	9.08764e-08	yes				modified protein
ENSG00000108774;AF:17:40282608-40288283:40288502:40282608-40306907:40307010:-	RAB5C	AF	yes		yes	-0.100271	3.11318e-06	0.000149051	yes				yes	-0.117583	3.30281e-06	0.000156309	yes				yes	-0.111279	1.23297e-06	6.83842e-05	yes	rs9915255	80 [ 50 - 100 ]		yes	-0.119181	6.64029e-07	4.04039e-05	yes	rs8064376	99 [ 68 - 100 ]		yes	-0.0780358	0.000227279	0.00468253	yes	rs8081900	96 [ 55 - 100 ]		loss of function
ENSG00000217801;A3:1:999969-1001210:999969-1001329:+	RP11-465B22.3	A3	no		yes	-0.0189609	2.51617e-08	2.51508e-06	no				yes	-0.013751	0.000413103	0.00747161	no				yes	-0.0170121	0.000113242	0.0027409	no				yes	-0.029341	5.34493e-07	3.38198e-05	no				yes	-0.00886599	0.174559	0.437277	no				non-coding
ENSG00000217801;AF:1:998459:998581-1001210:999875:999969-1001210:+	RP11-465B22.3	AF	yes		yes	0.0416209	4.90099e-08	4.38405e-06	no	rs3813194			yes	0.0668608	7.40043e-09	8.7876e-07	yes	rs3813194	100 [ 83 - 100 ]		yes	0.0691274	2.64977e-08	2.62268e-06	yes	rs3813194	100 [ 95 - 100 ]		yes	0.124815	1.72688e-15	9.06782e-13	yes	rs9442393	100 [ 83 - 100 ]		yes	0.0738519	1.37668e-12	4.16949e-10	yes	rs9442394	55 [ 39 - 75 ]		non-coding
ENSG00000100445;MX:14:24910132-24910880:24911001-24911552:24910132-24911384:24911466-24911552:-	SDR39U1	MX	no		yes	0.00984958	0.385052	0.659045	no				yes	-0.00725823	0.778518	0.906517	no				yes	0.00494353	0.475149	0.729448	no				no	-0.00478961	0.55134	0.781674	n.d.				no	-0.0111602	0.407441	0.676641	n.d.				modified protein
ENSG00000100445;A5:14:24910132-24910215:24910132-24910884:-	SDR39U1	A5	no		yes	0.0174705	1.93497e-05	0.000668967	no	rs11625820			yes	0.0125552	0.000192771	0.00411305	no	rs118119904			yes	0.0172071	1.11936e-07	8.90916e-06	no	rs4982914			no	0.0132586	1.58218e-05	0.000568404	n.d.				no	0.0207179	1.13309e-11	2.81065e-09	n.d.				modified protein
ENSG00000100445;AL:14:24909992:24910132-24911384:24910498:24911001-24911384:-	SDR39U1	AL	no		yes	-0.0209286	0.000225761	0.00465838	no	rs11625820			yes	-0.0195849	0.000144492	0.00330066	no				yes	-0.0162213	0.0010072	0.0145859	no				no	-0.0205955	0.000413499	0.00747543	n.d.				no	0.00704735	0.294865	0.577064	n.d.				gain of function
ENSG00000100445;A5:14:24911001-24911304:24911001-24911315:-	SDR39U1	A5	no		yes	0.0148384	0.482383	0.734775	no				no	0.0126249	0.503379	0.749591	n.d.				no	0.00465349	0.594199	0.807779	n.d.				no	0.0194918	0.267422	0.547956	n.d.				no	0.0058995	0.602592	0.813445	n.d.				loss of function
ENSG00000100445;SE:14:24910132-24910880:24911001-24911384:-	SDR39U1	SE	no		yes	-0.00592133	0.775909	0.90519	no				yes	-0.0244945	0.10955	0.336668	no				yes	-0.0193461	0.289498	0.570981	no				no	-0.0130618	0.358695	0.636485	n.d.				no	-0.042058	0.0041143	0.0404011	n.d.				modified protein
ENSG00000100445;SE:14:24911001-24911384:24911466-24911552:-	SDR39U1	SE	yes		yes	-0.0460817	0.000902293	0.0134545	no	rs74905464			yes	-0.0509648	0.000391983	0.00718443	yes				yes	-0.0653353	2.20361e-05	0.000740219	yes				no	-0.0450082	0.00225277	0.0263366	n.d.				no	-0.030655	0.113151	0.343377	n.d.				modified protein
ENSG00000100445;A5:14:24911001-24911304:24911001-24911384:-	SDR39U1	A5	yes		yes	0.124321	3.76527e-11	8.01259e-09	yes	rs8008309	60 [ 42 - 84 ]		yes	0.115333	2.41493e-08	2.43192e-06	yes	rs10139053	50 [ 30 - 80 ]		yes	0.102929	5.99661e-07	3.70731e-05	yes	rs12433402	77 [ 49 - 100 ]		no	0.0367098	0.0631738	0.242905	n.d.				no	0.0947834	9.10316e-06	0.000362982	n.d.				loss of function
ENSG00000103326;SE:16:583998-586029:586142-596817:+	SOLH	SE	yes		yes	-0.120361	3.11685e-05	0.000972768	yes	rs111814655	0 [ 0 - 0 ]		yes	-0.0947924	0.00183368	0.0226244	yes	rs7206751	37 [ 17 - 68 ]		yes	-0.112459	0.000116796	0.00280509	yes	rs8063034	100 [ 82 - 100 ]		yes	-0.066905	0.0433496	0.193736	no	rs7206751			yes	-0.071159	0.000515806	0.00881151	yes				modified protein
ENSG00000184988;A3:17:41364413-41365040:41364413-41365134:+	TMEM106A	A3	no		yes	0.00489845	0.476311	0.730289	no				yes	0.00503651	0.214976	0.4886	no				yes	0.00387216	0.419478	0.686133	no				yes	0.00623789	0.204527	0.476136	no				yes	0.00220693	0.873836	0.950623	no				gain of function
ENSG00000184988;A3:17:41363941-41364246:41363941-41364334:+	TMEM106A	A3	no		yes	-0.016082	4.81244e-06	0.000214294	no				no	-0.00970817	0.00309659	0.0331198	n.d.				no	-0.0091181	0.00343598	0.0355808	n.d.				no	-0.00774016	0.000513328	0.00879455	n.d.				no	-0.00121812	0.776149	0.90519	n.d.				modified protein
ENSG00000184988;SE:17:41367960-41368468:41368608-41368716:+	TMEM106A	SE	no		yes	-0.0150192	0.00182985	0.0225841	no				yes	-0.0133899	0.000141294	0.00324134	no				yes	-0.00946054	0.0234632	0.131934	no				no	-0.00818445	0.0161603	0.103706	n.d.				no	0.00323817	0.492953	0.742378	n.d.				modified protein
ENSG00000184988;RI:17:41365040:41365064-41365209:41365271:+	TMEM106A	RI	no		yes	-0.0153942	0.124619	0.363252	no				yes	0.0196094	0.096122	0.311966	no				yes	-0.0171885	0.108309	0.334675	no				yes	-0.00277443	0.847371	0.938358	no				yes	-0.0199361	0.0811231	0.282467	no				modified protein
ENSG00000184988;SE:17:41363941-41364246:41364413-41365040:+	TMEM106A	SE	yes		yes	-0.0501601	2.79952e-05	0.000895856	yes				yes	-0.0495385	3.0879e-06	0.000148016	no				yes	-0.0289768	0.00615565	0.053582	no				yes	-0.0401382	2.3866e-06	0.000119015	no				yes	-0.024473	0.0993126	0.318406	no				modified protein
ENSG00000184988;A3:17:41363941-41364224:41363941-41364246:+	TMEM106A	A3	yes		yes	0.117866	9.54711e-08	7.83783e-06	yes	rs139864341	71 [ 50 - 99 ]		yes	0.0785409	0.00147449	0.0193073	yes	rs144602779	100 [ 75 - 100 ]		yes	0.0869658	0.000141865	0.00325162	yes	rs142603622	95 [ 67 - 100 ]		yes	0.0839538	8.99319e-05	0.00227403	yes	rs78004985	100 [ 78 - 100 ]		yes	0.110665	1.84927e-05	0.000647927	yes	rs113491143	86 [ 63 - 100 ]		modified protein
ENSG00000171466;A3:19:9764557-9767223:9764554-9767223:-	ZNF562	A3	no		no	-0.00160584	0.921172	0.970309	n.d.				no	0.00266078	0.66857	0.851052	n.d.				no	0.0138466	0.348083	0.627374	n.d.				yes	0.0059632	0.680013	0.857217	no				no	0.00315923	0.685499	0.860022	n.d.				modified protein
ENSG00000171466;A3:19:9771550-9785691:9771497-9785691:-	ZNF562	A3	no		no	-0.0033667	0.490032	0.74025	n.d.				no	0.0226863	0.000836658	0.0127006	n.d.				no	0.00430384	0.968855	0.989061	n.d.				yes	0.00927672	0.742423	0.888527	no				no	0.0220983	0.165368	0.424446	n.d.				modified protein
ENSG00000171466;SE:19:9767329-9768685:9768811-9770055:-	ZNF562	SE	no		no	0.0101167	0.054028	0.222272	n.d.				no	0.0158806	0.00610943	0.0532714	n.d.				no	0.0119244	0.0178321	0.110583	n.d.				yes	0.0106418	0.0190248	0.115295	no				no	0.00975575	0.249771	0.528986	n.d.				modified protein
ENSG00000171466;AL:19:9764384:9764557-9768685:9767223:9767329-9768685:-	ZNF562	AL	no		no	-0.0171032	0.0670528	0.251553	n.d.				no	-0.00986806	0.349688	0.628726	n.d.				no	-0.0157173	0.180626	0.444936	n.d.				yes	0.00214477	0.603195	0.813661	no				no	-0.00608632	0.651452	0.841332	n.d.				modified protein
ENSG00000171466;MX:19:9767329-9768685:9768811-9771396:9767329-9770055:9770143-9771396:-	ZNF562	MX	no		no	0.016977	0.195743	0.465268	n.d.				no	0.011901	0.680717	0.857217	n.d.				no	0.00807939	0.308241	0.589864	n.d.				yes	-0.0228136	0.118893	0.353104	no				no	-0.0226089	0.173001	0.435262	n.d.				modified protein
ENSG00000171466;SE:19:9768811-9770055:9770143-9771396:-	ZNF562	SE	no		no	0.00245907	0.693133	0.863853	n.d.				no	0.0141292	0.159649	0.416516	n.d.				no	0.0123805	0.0650171	0.247184	n.d.				yes	0.0274625	0.000798704	0.0122953	no				no	0.00115721	0.953866	0.983142	n.d.				modified protein
ENSG00000171466;SE:19:9764557-9767223:9767329-9768685:-	ZNF562	SE	no		no	0.00778637	0.238424	0.516631	n.d.				no	0.0305297	0.00253658	0.0287091	n.d.				no	0.0140348	0.117457	0.350668	n.d.				yes	0.0190182	0.0386906	0.18035	no				no	0.0325467	0.00351721	0.0361718	n.d.				modified protein
ENSG00000171466;A5:19:9771550-9785308:9771550-9785691:-	ZNF562	A5	yes		no	0.116093	5.1687e-07	3.28074e-05	n.d.				no	0.0642257	0.0139242	0.0940747	n.d.				no	0.115272	9.67556e-07	5.58867e-05	n.d.				yes	0.084931	0.000798704	0.0122953	yes	rs10417655	100 [ 85 - 100 ]		no	0.0298772	0.224399	0.50018	n.d.				modified protein
ENSG00000162104;A3:16:4042364-4043407:4042271-4043407:-	ADCY9	A3	no		no	0.00497575	0.395838	0.667016	n.d.				yes	0.0247872	0.000605712	0.00998999	no	rs56801616			yes	0.0204621	0.00237263	0.027366	no	rs7196884			no	0.0425737	1.88882e-05	0.000656943	n.d.				yes	0.0145702	0.214239	0.487751	no				gain of function
ENSG00000162104;A5:16:4042364-4043350:4042364-4043407:-	ADCY9	A5	yes		no	0.0307501	0.0779165	0.2759	n.d.				yes	0.0102189	0.557839	0.786033	no				yes	-0.00322273	0.958817	0.985112	no				no	-0.0266298	0.0531243	0.219998	n.d.				yes	-0.112534	9.10209e-07	5.29114e-05	yes				modified protein
ENSG00000181026;A5:15:89165028-89169377:89164613-89169377:+	AEN	A5	no		no	-0.0145765	0.028136	0.148119	n.d.				yes	-0.0275831	5.9771e-05	0.00163733	no				yes	-0.0202816	4.9218e-05	0.00140289	no				yes	-0.0179724	0.000147166	0.00335039	no				no	-0.0461493	6.76305e-05	0.00181244	n.d.				loss of function
ENSG00000181026;A5:15:89165028-89169377:89164894-89169377:+	AEN	A5	yes		no	-0.0409444	0.0131819	0.090544	n.d.				no	-0.0343189	0.0446912	0.197148	n.d.				yes	-0.107207	6.78099e-08	5.8149e-06	yes				yes	-0.0575977	0.00239437	0.0275225	yes				no	-0.105496	6.87637e-09	8.20369e-07	n.d.				loss of function
ENSG00000163399;AF:1:116916489:116916863-116926636:116925033:116925215-116926636:+	ATP1A1	AF	yes		yes	-0.0414932	0.0519297	0.216867	no				yes	-0.0886813	0.000132096	0.00307571	yes				no	-0.0597056	0.0048405	0.0451734	n.d.				no	-0.0945035	2.35608e-06	0.000117753	n.d.				yes	-0.110455	4.64083e-07	3.00706e-05	yes				modified protein
ENSG00000008128;RI:1:1635662:1635783-1635989:1636094:-	CDK11A	RI	no		yes	0.00554872	0.178598	0.44231	no				yes	0.00412642	0.238384	0.516631	no				yes	0.0145531	0.00021423	0.00447909	no				yes	0.00499959	0.163971	0.422683	no				yes	-0.0024541	0.848689	0.939521	no				loss of function
ENSG00000008128;A5:1:1654270-1655388:1654270-1655697:-	CDK11A	A5	no		yes	0.0062761	0.11032	0.338146	no				yes	0.0139853	0.000637378	0.0103998	no				yes	0.00693579	0.0926837	0.305601	no				yes	0.0110383	0.0234218	0.131902	no				yes	0.0136575	0.0120787	0.0852087	no				modified protein
ENSG00000008128;RI:1:1654027:1654073-1654147:1654270:-	CDK11A	RI	no		yes	0.00516464	0.320594	0.601309	no				yes	-0.00203448	0.776394	0.90519	no				yes	0.0124999	0.101826	0.322925	no				yes	-0.00105586	0.826914	0.929489	no				yes	-0.00299443	0.733131	0.884141	no				modified protein
ENSG00000008128;A3:1:1643866-1647785:1643839-1647785:-	CDK11A	A3	no		no	-0.0027407	0.335088	0.615463	n.d.				no	-0.000125076	0.834287	0.933057	n.d.				no	-0.00185248	0.389664	0.662522	n.d.				yes	0.00361512	0.116436	0.34887	no				yes	-0.00638084	0.171454	0.43308	no				modified protein
ENSG00000008128;A5:1:1640572-1640918:1640572-1640957:-	CDK11A	A5	no		yes	0.00179143	0.685933	0.860022	no				yes	0.00397239	0.465302	0.722435	no				yes	0.00360755	0.511702	0.755476	no				yes	0.00241212	0.68578	0.860022	no				yes	-0.00871115	0.363009	0.640025	no				modified protein
ENSG00000008128;RI:1:1635478:1635585-1635662:1635783:-	CDK11A	RI	no		yes	-0.0134406	0.000253226	0.00510397	no				yes	-0.0116266	0.0663945	0.250303	no				yes	-0.00935517	0.0961573	0.311966	no				yes	-0.0203467	0.000328723	0.00626496	no				yes	0.00248855	0.963674	0.98674	no				loss of function
ENSG00000008128;AF:1:1654270-1655239:1655471:1654270-1655697:1655763:-	CDK11A	AF	no		yes	-0.00500521	0.221361	0.496502	no				yes	-0.0147959	0.00235707	0.0272603	no				yes	-0.00211873	0.495631	0.744303	no				yes	-0.0176594	0.000367005	0.0068225	no				yes	0.000437165	0.975451	0.991463	no				modified protein
ENSG00000008128;SE:1:1641079-1643703:1643839-1647785:-	CDK11A	SE	no		yes	-0.00297562	0.722205	0.878292	no				yes	0.00130967	0.582297	0.801107	no				yes	0.000888834	0.916743	0.968493	no				yes	0.0124125	0.101423	0.322134	no				yes	0.0190905	0.0258015	0.140189	no				modified protein
ENSG00000008128;SE:1:1653150-1654027:1654073-1654147:-	CDK11A	SE	no		yes	0.0137775	0.00587063	0.0517697	no	rs112328991			yes	0.0213197	0.000764572	0.0119127	no	rs11488591			yes	0.0177669	0.00107216	0.0152614	no	rs4288535			yes	0.0250133	0.000252579	0.00509714	no	rs1534951			yes	0.00520412	0.540693	0.774314	no	rs1534951			modified protein
ENSG00000008128;RI:1:1634915:1635063-1635263:1635379:-	CDK11A	RI	no		yes	0.0296225	1.60709e-07	1.21229e-05	no				yes	0.0408807	1.2722e-07	9.92062e-06	no				yes	0.044768	1.31302e-11	3.18852e-09	no				yes	0.04199	2.2417e-10	3.85692e-08	no				yes	0.039263	1.00485e-08	1.13646e-06	no	rs12044811			loss of function
ENSG00000008128;A5:1:1637171-1638848:1637171-1638964:-	CDK11A	A5	no		yes	0.0381602	0.000126871	0.00298585	no	rs4648776			yes	0.0238459	0.00605809	0.0529322	no				yes	0.031079	0.00129099	0.0174955	no				yes	0.0361593	0.000381931	0.00704811	no				yes	0.035311	0.00332762	0.0348064	no				gain of function
ENSG00000008128;A5:1:1647917-1650767:1647917-1650797:-	CDK11A	A5	yes		yes	-0.064454	2.78277e-13	9.82657e-11	yes	rs371424972	75 [ 56 - 98 ]		yes	-0.0577789	6.27403e-09	7.61785e-07	yes	rs11486026	84 [ 57 - 100 ]		yes	-0.0622651	1.30031e-10	2.43966e-08	yes	rs11488591	66 [ 43 - 99 ]		yes	-0.0478925	4.5996e-07	2.98752e-05	no	rs112328991			yes	-0.062432	2.68959e-07	1.90283e-05	yes	rs4288535	96 [ 63 - 100 ]		modified protein
ENSG00000008128;AL:1:1635307:1635434-1635662:1635488:1635585-1635662:-	CDK11A	AL	yes		yes	-0.0799014	6.38778e-10	9.7831e-08	yes	rs74045976	79 [ 52 - 100 ]		yes	-0.0705784	1.28393e-06	7.06293e-05	yes	rs74045976	100 [ 79 - 100 ]		yes	-0.0805893	1.84324e-08	1.91832e-06	yes	rs144690660	0 [ 0 - 0 ]		yes	-0.0881569	3.26193e-08	3.10893e-06	yes	rs74045976	83 [ 52 - 100 ]		yes	-0.107475	1.46254e-08	1.57271e-06	yes	rs74045976	76 [ 50 - 100 ]		loss of function
ENSG00000133313;A5:18:72178468-72179683:72178248-72179683:+	CNDP2	A5	no		yes	-0.00703202	0.0183197	0.112373	no	rs8088885			yes	-0.00267974	0.32323	0.604333	no	rs8088885			yes	-0.00754074	0.00929985	0.0711748	no				yes	-0.00890935	0.00091126	0.0135358	no	rs8088885			yes	-0.00986646	0.000428874	0.00770515	no	rs8088885			loss of function
ENSG00000133313;A3:18:72163666-72167117:72163666-72167172:+	CNDP2	A3	no		yes	0.0204645	0.00164219	0.020893	no	rs58558076			yes	-0.00449388	0.755245	0.895198	no				yes	0.028727	0.00592384	0.0520573	no				yes	-0.012177	0.133143	0.376928	no	rs61102330			yes	0.00902694	0.129708	0.371318	no				modified protein
ENSG00000133313;SE:18:72163666-72164744:72164830-72167172:+	CNDP2	SE	no		yes	0.02998	0.0460399	0.200821	no				yes	0.0156904	0.230748	0.50833	no				no	0.0673489	0.00029061	0.00569564	n.d.				yes	-0.0227541	0.419166	0.686133	no				yes	-0.00195943	0.477557	0.731048	no				modified protein
ENSG00000133313;AF:18:72163443:72163666-72167117:72166577:72166610-72167117:+	CNDP2	AF	yes		yes	0.0823507	0.000141473	0.00324454	yes	rs8084410	88 [ 54 - 100 ]		yes	0.0867278	5.9771e-05	0.00163733	yes	rs8084109	84 [ 52 - 100 ]		no	0.0307337	0.119238	0.353881	n.d.				yes	0.0776849	0.000315754	0.00607073	yes	rs7237740	34 [ 14 - 67 ]		yes	0.0893732	4.7383e-05	0.00136664	yes	rs3764509	80 [ 52 - 100 ]		modified protein
ENSG00000133313;A3:18:72167268-72168337:72167268-72168447:+	CNDP2	A3	yes		no	-0.0655301	0.000605148	0.00998999	n.d.				no	-0.0255966	0.212934	0.48623	n.d.				no	-0.0306675	0.115115	0.346851	n.d.				no	-0.0432358	0.0337995	0.165751	n.d.				yes	-0.114616	8.07734e-09	9.42531e-07	yes				loss of function
ENSG00000269640;AL:19:17524114-17524945:17525156:17524114-17525200:17525258:+	CTD-2521M24.9	AL	no		no	0.0230215	0.00237874	0.027383	n.d.				no	0.00928905	0.0553513	0.225162	n.d.				no	0.0197597	0.00870313	0.06809	n.d.				no	0.0109432	0.00735699	0.0604412	n.d.				yes	0.0211153	5.93657e-09	7.24074e-07	no	rs10420449			non-coding
ENSG00000269640;RI:19:17516633:17516796-17516886:17517105:+	CTD-2521M24.9	RI	no		yes	-0.0202278	0.0169213	0.106768	no	rs139759654			yes	0.0073059	0.341189	0.62091	no				yes	-0.000847182	0.305855	0.587511	no				yes	-0.00604279	0.0521656	0.217621	no				yes	-0.00797307	0.0049514	0.0458905	no				non-coding
ENSG00000269640;SE:19:17517105-17523906:17524114-17525200:+	CTD-2521M24.9	SE	no		yes	0.0146434	0.0510516	0.214488	no				yes	0.0016568	0.613069	0.819246	no				yes	0.00455914	0.69342	0.863853	no				yes	0.0185861	0.00735699	0.0604412	no				yes	-0.00486095	0.479084	0.732333	no				non-coding
ENSG00000269640;A5:19:17516796-17516886:17516580-17516886:+	CTD-2521M24.9	A5	no		yes	0.00135085	0.888269	0.956294	no				yes	-0.0153147	0.060475	0.236841	no				yes	-0.0243335	0.0177111	0.110068	no				yes	0.00414257	0.273111	0.554321	no				yes	0.00368027	0.580482	0.799916	no				loss of function
ENSG00000269640;RI:19:17523906:17523913-17524030:17524114:+	CTD-2521M24.9	RI	no		yes	-0.00199827	0.851724	0.940487	no				yes	0.0153863	0.17235	0.434197	no				yes	-0.00728676	0.551352	0.781674	no				yes	0.0131796	0.33455	0.614849	no				yes	-0.0170328	0.150866	0.404448	no				loss of function
ENSG00000269640;AL:19:17517105-17523906:17524003:17517105-17525200:17525813:+	CTD-2521M24.9	AL	no		yes	0.0104619	0.177025	0.440288	no				yes	-0.00148488	0.670589	0.85228	no				yes	0.00602918	0.633117	0.830932	no				yes	5.19475e-05	0.95093	0.981542	no				yes	0.0267209	4.70091e-07	3.03625e-05	no	rs11668883			loss of function
ENSG00000269640;A5:19:17516804-17516886:17516796-17516886:+	CTD-2521M24.9	A5	yes		yes	0.0731384	0.00143558	0.0189531	yes	rs28413174	81 [ 54 - 100 ]		yes	0.0901591	3.57967e-06	0.000167711	yes	rs28413174	87 [ 64 - 100 ]		yes	0.106909	4.86328e-07	3.12863e-05	yes	rs28413174	53 [ 33 - 74 ]		yes	0.0721299	0.000276837	0.00547211	yes	rs28413174	80 [ 58 - 100 ]		yes	0.0584515	0.000222923	0.00461041	yes	rs28413174	86 [ 68 - 100 ]		non-coding
ENSG00000134516;SE:5:169435601-169435692:169435750-169445964:+	DOCK2	SE	no		yes	-0.00301613	0.453918	0.713419	no				no	0.00629471	0.392642	0.664594	n.d.				no	-0.00527255	0.377292	0.652106	n.d.				no	0.00844053	0.601371	0.812521	n.d.				yes	0.00451512	0.206176	0.478104	no				gain of function
ENSG00000134516;AL:5:169267856-169302230:169302881:169267856-169361656:169361875:+	DOCK2	AL	yes		yes	-0.101852	2.82981e-05	0.000902693	yes	rs259898	100 [ 78 - 100 ]		yes	-0.100657	5.70246e-05	0.00157275	yes	rs6895199	18 [ 0 - 41 ]		yes	-0.091462	0.000258431	0.00518433	yes	rs259900	100 [ 69 - 100 ]		no	-0.0986199	4.09256e-05	0.00121791	n.d.				yes	-0.105781	1.56539e-05	0.00056486	yes	rs259890	9 [ 0 - 29 ]		gain of function
ENSG00000103876;A5:15:80445247-80445368:80445183-80445368:+	FAH	A5	yes		yes	-0.0824153	0.000790801	0.012219	yes	rs11856087	83 [ 53 - 100 ]		yes	-0.0688102	0.00298706	0.032258	yes	rs182356891	70 [ 38 - 100 ]		yes	-0.106946	1.38345e-05	0.000512028	yes	rs182356891	57 [ 36 - 90 ]		no	-0.0778474	5.06871e-05	0.00143265	n.d.				no	-0.0874628	0.00026008	0.00521352	n.d.				modified protein
ENSG00000235750;SE:1:175135873-175146747:175146820-175161776:-	KIAA0040	SE	no		no	-0.00165504	0.952265	0.982517	n.d.				no	-0.0159283	0.219104	0.493822	n.d.				no	0.0153171	0.199348	0.469705	n.d.				yes	0.00218099	0.608682	0.816792	no				yes	0.0257239	6.59431e-06	0.000277589	no				modified protein
ENSG00000235750;SE:1:175135873-175145536:175145610-175146747:-	KIAA0040	SE	no		no	0.00515099	0.865155	0.946734	n.d.				no	0.0554928	1.99871e-06	0.000102295	n.d.				no	0.00952985	0.231008	0.50833	n.d.				yes	0.00219591	0.990598	0.996948	no	rs12084108			yes	-0.00506656	0.079844	0.280003	no	rs12084108			loss of function
ENSG00000235750;SE:1:175146820-175161776:175161852-175161996:-	KIAA0040	SE	yes		no	-0.0742843	0.000217246	0.00452306	n.d.				no	-0.0721082	0.000146116	0.00333211	n.d.				no	-0.0299896	0.00319375	0.0338306	n.d.				yes	-0.109566	5.97562e-09	7.27738e-07	yes	rs10912903	26 [ 13 - 42 ]		yes	-0.092619	3.63258e-10	6.0318e-08	yes	rs10798342	47 [ 30 - 63 ]		loss of function
ENSG00000111224;A3:12:3921605-3923203:3921239-3923203:-	PARP11	A3	no		no	0.00819343	0.215873	0.489919	n.d.				no	-0.0103753	0.205894	0.477793	n.d.				no	-0.00346362	0.786554	0.910394	n.d.				yes	0.0140721	0.195339	0.464645	no				yes	0.000393653	0.910813	0.96599	no				gain of function
ENSG00000111224;AL:12:3920903:3921239-3923203:3921289:3921605-3923203:-	PARP11	AL	no		no	0.00182856	0.713075	0.873837	n.d.				no	0.0048158	0.834287	0.933057	n.d.				no	-0.0182072	0.0219636	0.126798	n.d.				yes	0.00262547	0.710976	0.872956	no				yes	0.0191777	0.00106411	0.0151835	no				loss of function
ENSG00000111224;SE:12:3935399-3938076:3938196-3939056:-	PARP11	SE	no		no	-0.0309869	0.027443	0.145759	n.d.				no	-0.0101932	0.688861	0.862169	n.d.				no	-0.00191403	0.878874	0.952465	n.d.				yes	0.00857709	0.535704	0.771182	no				yes	-0.00109937	0.912765	0.966775	no				modified protein
ENSG00000111224;SE:12:3939184-3973002:3973123-3982378:-	PARP11	SE	yes		no	-0.0849177	4.55003e-07	2.96246e-05	n.d.				no	-0.0811598	3.72631e-06	0.000172891	n.d.				no	-0.0934113	5.28796e-06	0.000232019	n.d.				yes	-0.106474	3.21361e-08	3.07173e-06	yes	rs12581274	71 [ 53 - 95 ]		yes	-0.0768407	2.65455e-07	1.88133e-05	yes	rs12581274	81 [ 58 - 100 ]		modified protein
ENSG00000185619;A3:4:758852-759820:758852-759823:+	PCGF3	A3	no		yes	0.00260607	0.369215	0.645352	no				yes	-0.00268247	0.555978	0.784669	no				no	-0.0024306	0.214757	0.4886	n.d.				yes	0.00338343	0.351881	0.630811	no				yes	-0.00511117	0.0421293	0.1906	no				gain of function
ENSG00000185619;A3:4:724457-724741:724457-724759:+	PCGF3	A3	no		yes	0.00750825	0.0703998	0.259357	no				yes	0.0100302	0.150007	0.403323	no				yes	-0.000795172	0.809895	0.921491	no				yes	0.0106527	0.0617006	0.239726	no				no	0.0057523	0.821779	0.927107	n.d.				modified protein
ENSG00000185619;AL:4:727578-728579:728631:727578-728720:728732:+	PCGF3	AL	no		yes	-0.0101101	0.155366	0.411245	no				yes	0.00112007	0.879963	0.952932	no				yes	-0.00630318	0.149984	0.403323	no				yes	0.00918036	0.331933	0.612322	no				yes	0.0215828	0.100327	0.320047	no				gain of function
ENSG00000185619;A3:4:724899-726189:724899-726233:+	PCGF3	A3	no		yes	0.000100867	0.8902	0.957363	no				yes	-0.00708537	0.609184	0.817105	no				yes	-0.0102105	0.447573	0.708569	no				yes	0.0287685	0.0257593	0.140189	no				yes	-0.0178551	0.184941	0.450639	no				modified protein
ENSG00000185619;A3:4:727578-727673:727578-728720:+	PCGF3	A3	no		yes	-0.0214058	0.000117156	0.00281122	no				yes	-0.0370045	1.0604e-07	8.48163e-06	no				yes	-0.0379794	1.86922e-10	3.28596e-08	no				yes	-0.0419205	7.19039e-11	1.43215e-08	no				yes	-0.0422695	2.90941e-07	2.03873e-05	no				modified protein
ENSG00000185619;SE:4:724899-726189:726287-727461:+	PCGF3	SE	yes		yes	-0.102944	1.11051e-11	2.77165e-09	yes	rs10034650	88 [ 67 - 100 ]		yes	-0.105507	7.22668e-11	1.43584e-08	yes	rs10034650	83 [ 61 - 100 ]		yes	-0.0935679	1.38931e-10	2.55915e-08	yes	rs10034650	85 [ 60 - 100 ]		yes	-0.100839	8.69545e-10	1.2902e-07	yes	rs10034650	96 [ 73 - 100 ]		yes	-0.111835	1.01669e-12	3.1621e-10	yes	rs10034650	66 [ 48 - 89 ]		modified protein
ENSG00000189339;SE:1:1608285-1622415:1622832-1623888:-	SLC35E2B	SE	no		yes	-0.0203852	0.242339	0.520926	no				no	-0.0296371	0.237282	0.515358	n.d.				no	0.0022444	0.855092	0.94225	n.d.				no	0.0046071	0.782339	0.908513	n.d.				no	-0.107823	6.22366e-05	0.00168941	n.d.				modified protein
ENSG00000134802;A3:11:57193182-57193462:57193143-57193462:-	SLC43A3	A3	no		yes	-0.000481748	0.975635	0.991463	no				yes	0.00388559	0.0286943	0.149796	no				yes	0.00683077	8.90469e-06	0.000356298	no				yes	0.00103031	0.530542	0.768046	no				yes	0.00097682	0.552156	0.782215	no				modified protein
ENSG00000134802;SE:11:57193825-57194061:57194125-57194535:-	SLC43A3	SE	no		yes	0.00617463	0.142972	0.392592	no				yes	-0.0026124	0.411313	0.680097	no				yes	-7.23252e-05	0.876887	0.951665	no				yes	-0.00148197	0.627131	0.827305	no				yes	0.00719769	0.350168	0.629027	no				modified protein
ENSG00000134802;AF:11:57194125-57194359:57194516:57194125-57194535:57194594:-	SLC43A3	AF	no		yes	0.00346806	0.168559	0.429145	no				yes	-0.00429337	0.92384	0.971512	no				yes	-0.0010473	0.86895	0.948193	no				yes	-0.000658913	0.992687	0.997779	no				yes	0.0104885	0.47299	0.728123	no				modified protein
ENSG00000134802;A3:11:57193862-57194061:57193825-57194061:-	SLC43A3	A3	no		yes	-0.0117927	0.0779165	0.2759	no				yes	-0.0159084	0.00984762	0.0739394	no	rs11822095			yes	-0.00978881	0.109421	0.336464	no	rs11822095			yes	-0.0216892	0.000195239	0.00415474	no	rs11822095			yes	-0.00278806	0.497623	0.745402	no				modified protein
ENSG00000134802;AL:11:57193093:57193143-57193462:57193176:57193182-57193462:-	SLC43A3	AL	no		yes	0.000547068	0.991227	0.996948	no				yes	-0.01165	0.0486636	0.208178	no				yes	-0.0151001	0.0139027	0.0939843	no				yes	-1.19484e-05	0.726642	0.880786	no				yes	-0.00716297	0.249771	0.528986	no				modified protein
ENSG00000134802;A3:11:57194223-57194359:57194125-57194359:-	SLC43A3	A3	no		yes	-0.0185509	0.158228	0.414698	no				yes	-0.0124722	0.162964	0.421417	no				yes	0.00701533	0.438587	0.701567	no				yes	-0.0109465	0.193538	0.462129	no				yes	0.00790193	0.545592	0.777555	no				modified protein
ENSG00000134802;AF:11:57194223-57194359:57194516:57194223-57194535:57194594:-	SLC43A3	AF	yes		yes	0.0081876	0.874773	0.950735	no				yes	0.00997556	0.932648	0.974442	no				yes	0.0159759	0.069151	0.256568	no				yes	0.0219046	0.109303	0.336242	no				yes	0.0501937	0.00300002	0.032329	yes				modified protein
ENSG00000134802;AF:11:57193789-57194061:57194125:57193789-57194535:57194592:-	SLC43A3	AF	yes		yes	0.0710578	0.00055792	0.00937383	yes	rs12420590	83 [ 56 - 100 ]		yes	0.107667	3.34852e-07	2.29863e-05	yes	rs12420590	67 [ 48 - 86 ]		yes	0.0827948	8.20269e-05	0.00211111	yes	rs12420590	85 [ 61 - 100 ]		yes	0.0863272	1.37166e-05	0.000508572	yes	rs12420590	71 [ 48 - 100 ]		yes	0.0348731	0.091491	0.303264	no	rs12420590			modified protein
ENSG00000134077;A5:3:9405209-9406700:9405016-9406700:+	THUMPD3	A5	no		yes	-0.0184833	0.336314	0.616711	no				yes	-0.0180799	0.512256	0.755795	no				yes	0.013988	0.487698	0.738534	no				no	-0.019613	0.299124	0.581458	n.d.				no	-0.0107678	0.555453	0.784243	n.d.				modified protein
ENSG00000134077;A5:3:9405016-9406700:9404811-9406700:+	THUMPD3	A5	yes		yes	-0.0659161	0.000841136	0.0127471	yes	rs2596913	31 [ 7 - 64 ]		yes	-0.0691127	0.000980586	0.0142797	yes	rs2728927	30 [ 8 - 72 ]		yes	-0.068109	0.00212718	0.0252832	yes	rs2648560	78 [ 44 - 100 ]		yes	-0.0454817	0.0130935	0.0900649	no				no	-0.109294	4.75685e-09	5.92701e-07	n.d.				modified protein
ENSG00000089063;SE:20:5090091-5092146:5092251-5093607:-	TMEM230	SE	no		yes	0.00291554	0.740585	0.887247	no	rs6116651			yes	-0.000795559	0.561569	0.788343	no	rs35672387			yes	-0.002178	0.251221	0.531009	no	rs3730423			yes	0.000285981	0.932176	0.974442	no	rs6116651			yes	0.00136705	0.547229	0.778476	no	rs3730423			modified protein
ENSG00000089063;A5:20:5090091-5093376:5090091-5093607:-	TMEM230	A5	no		yes	-0.0070115	0.169316	0.43011	no				yes	-0.0147519	0.0483479	0.207244	no				yes	-0.0176685	0.00889812	0.0691607	no				yes	0.00308977	0.861753	0.945326	no				yes	-0.0140257	0.070191	0.2588	no				modified protein
ENSG00000089063;SE:20:5090091-5092410:5092454-5093376:-	TMEM230	SE	no		yes	0.00656253	0.494653	0.74322	no				yes	0.00313979	0.829964	0.930783	no				yes	0.000262038	0.269348	0.550308	no				yes	-0.0159781	0.0689593	0.256068	no				yes	-0.0158825	0.0736923	0.266568	no				modified protein
ENSG00000089063;A5:20:5090091-5093366:5090091-5093376:-	TMEM230	A5	no		yes	0.0075139	0.433565	0.697771	no				yes	0.00468022	0.624791	0.826037	no				yes	-0.00839697	0.34679	0.625957	no				yes	-0.0161976	0.159264	0.416187	no				yes	0.00652765	0.762977	0.898918	no				modified protein
ENSG00000089063;A5:20:5090091-5093376:5090091-5093389:-	TMEM230	A5	no		yes	-0.00776568	0.282881	0.564823	no				yes	-0.00376917	0.976789	0.992066	no				yes	0.00294244	0.958817	0.985112	no				yes	-0.0271312	0.0945166	0.308899	no				yes	-0.00590818	0.628564	0.828549	no				modified protein
ENSG00000089063;A5:20:5092454-5093376:5092454-5093389:-	TMEM230	A5	no		yes	0.0122146	0.568317	0.792745	no				no	-0.00671866	0.770031	0.902272	n.d.				no	-0.0305309	0.225175	0.501344	n.d.				no	-0.0348491	0.0945166	0.308899	n.d.				no	-0.00910755	0.67108	0.8526	n.d.				modified protein
ENSG00000089063;SE:20:5090091-5092410:5092454-5093389:-	TMEM230	SE	no		yes	-0.0124489	0.309997	0.591448	no				no	-0.0069167	0.559702	0.787042	n.d.				no	0.012986	0.255408	0.535357	n.d.				no	-0.0262947	0.140746	0.389096	n.d.				no	-0.012979	0.321741	0.602747	n.d.				modified protein
ENSG00000089063;A5:20:5086956-5089804:5086956-5089978:-	TMEM230	A5	yes		yes	-0.0570785	1.58595e-07	1.19746e-05	yes	rs6116651	67 [ 46 - 100 ]		yes	-0.0750604	3.80596e-09	4.88592e-07	yes	rs6116651	51 [ 32 - 76 ]		no	-0.0602466	3.14973e-08	3.02138e-06	n.d.				no	-0.109328	1.34179e-10	2.5001e-08	n.d.				yes	-0.0684823	2.72508e-07	1.92457e-05	yes	rs6116651	74 [ 50 - 100 ]		loss of function
ENSG00000169554;SE:2:145162591-145182363:145182434-145187336:-	ZEB2	SE	no		yes	0.0010713	0.608728	0.816792	no				yes	0.0040128	0.334207	0.614457	no				yes	0.000591635	0.765324	0.899834	no				yes	-0.00153524	0.647698	0.839176	no				yes	-0.00278204	0.31104	0.592558	no				modified protein
ENSG00000169554;SE:2:145274986-145275860:145276013-145277506:-	ZEB2	SE	no		no	-0.00415668	0.00297859	0.0321709	n.d.				yes	0.000778172	0.466998	0.723677	no				yes	-0.00541243	0.145056	0.395826	no				yes	-0.00750644	0.0769054	0.273737	no				yes	-0.0130261	8.02585e-07	4.75814e-05	no				loss of function
ENSG00000169554;AL:2:145184372:145187593-145274845:145268956:145271364-145274845:-	ZEB2	AL	no		yes	0.000599996	0.731376	0.88328	no				yes	-0.00561649	0.00199491	0.0241157	no				yes	-0.00782168	7.15277e-05	0.00189394	no				yes	-0.000318217	0.998955	0.999693	no				yes	-0.0146497	5.93938e-06	0.000254121	no				modified protein
ENSG00000169554;AF:2:145274986-145275179:145275216:145274986-145275226:145275322:-	ZEB2	AF	no		no	-0.00107802	0.343734	0.623284	n.d.				no	-0.00230687	0.492834	0.742378	n.d.				no	0.00132842	0.399456	0.66993	n.d.				no	-0.0133737	0.00025001	0.00505174	n.d.				yes	-0.0100492	0.0281836	0.148213	no				modified protein
ENSG00000169554;AF:2:145187593-145274025:145274328:145187593-145274845:145275257:-	ZEB2	AF	no		no	0.003961	0.101361	0.322077	n.d.				no	0.002127	0.85163	0.940487	n.d.				no	0.00102658	0.727182	0.881137	n.d.				no	0.0122394	0.00477776	0.044748	n.d.				yes	0.00562204	0.0484777	0.207558	no				gain of function
ENSG00000169554;AF:2:145187593-145188105:145188137:145187593-145274845:145275124:-	ZEB2	AF	no		no	-0.00957873	0.0501859	0.212309	n.d.				no	-0.00516092	0.144592	0.395162	n.d.				no	-0.000627906	0.811848	0.922454	n.d.				no	0.000443858	0.736492	0.885491	n.d.				yes	0.00554359	0.202665	0.473806	no				modified protein
ENSG00000169554;AF:2:145274986-145275226:145275285:145274986-145277506:145278621:-	ZEB2	AF	no		yes	0.00500269	0.147699	0.399534	no				yes	-0.00609385	0.345422	0.624725	no				yes	-0.015482	0.0997344	0.319269	no				yes	0.00475685	0.606851	0.815993	no				yes	0.0036669	0.530964	0.768148	no				modified protein
ENSG00000169554;AF:2:145274986-145275179:145275297:145274986-145277506:145278621:-	ZEB2	AF	no		yes	0.0103637	0.197437	0.467425	no	rs17678683			yes	-0.0334865	0.00132671	0.0178867	no				yes	-0.0360538	0.000465084	0.00818655	no				yes	-0.0169143	0.114619	0.345873	no				yes	-0.0131706	0.133489	0.377367	no				modified protein
ENSG00000169554;A5:2:145274986-145275226:145274986-145275254:-	ZEB2	A5	yes		yes	-0.00332417	0.802241	0.917779	no				yes	0.0159266	0.425656	0.691068	no				yes	0.0156881	0.609988	0.81752	no				yes	-0.107373	2.55871e-05	0.000832971	yes				yes	-0.0133301	0.542324	0.775518	no				modified protein
ENSG00000214135;SE:3:197348739-197349058:197349201-197350091:-	AC024560.3	SE	yes		yes	-0.0672181	3.1504e-05	0.000979835	yes	rs1445	100 [ 77 - 100 ]		no	-0.0397285	0.0114555	0.0820289	n.d.				no	-0.0374215	0.00111099	0.0156356	n.d.				no	-0.045626	4.23382e-05	0.00125409	n.d.				no	-0.0149414	0.422943	0.689028	n.d.				non-coding
ENSG00000214135;SE:3:197351068-197351343:197351591-197354651:-	AC024560.3	SE	yes		yes	0.104667	3.77599e-05	0.00113679	yes	rs73891642	67 [ 43 - 100 ]		no	0.0771241	0.0011927	0.0165122	n.d.				no	0.0817943	0.000520706	0.00887394	n.d.				no	0.0771691	0.00141838	0.0188029	n.d.				no	0.0626529	0.001332	0.0179281	n.d.				non-coding
ENSG00000172965;SE:2:112187197-112234913:112235058-112252462:-	AC068491.1	SE	no		no	-0.000788005	0.546978	0.778406	n.d.				no	-0.00365538	0.0168511	0.106525	n.d.				no	-0.00307681	0.0311639	0.157504	n.d.				no	-0.0027726	0.140041	0.388077	n.d.				yes	-0.0118972	0.0832919	0.286802	no				non-coding
ENSG00000172965;AF:2:112237638-112237746:112237838:112237638-112252462:112252628:-	AC068491.1	AF	no		no	0.00900232	0.009362	0.0714648	n.d.				yes	0.0160115	0.000149416	0.00338258	no				no	0.00697864	0.00469076	0.0442063	n.d.				yes	0.00576528	0.13864	0.385748	no				yes	0.0139519	0.0113417	0.0814225	no				non-coding
ENSG00000172965;SE:2:112235058-112237484:112237638-112252462:-	AC068491.1	SE	no		yes	-0.0377407	0.00232151	0.0269532	no				yes	-0.0102629	0.189506	0.456926	no				yes	-0.0166872	0.149984	0.403323	no				yes	-0.00439588	0.876181	0.951485	no				yes	-0.0075734	0.539066	0.773116	no				non-coding
ENSG00000172965;SE:2:112227564-112229566:112229674-112237484:-	AC068491.1	SE	no		no	0.0330453	0.0522252	0.217726	n.d.				yes	0.020504	0.362688	0.639949	no				yes	0.0529428	0.00978894	0.0735876	no				yes	0.0310756	0.121391	0.357607	no				no	0.0136148	0.113712	0.344356	n.d.				non-coding
ENSG00000172965;AL:2:112005727:112005818-112101638:112071889:112072139-112101638:-	AC068491.1	AL	yes		yes	-0.0411071	0.0322232	0.160858	no				yes	-0.0907669	6.3241e-06	0.000268028	yes				yes	-0.0426364	0.0193428	0.11658	no				yes	-0.0210423	0.351881	0.630811	no				no	-0.0799982	0.000383494	0.00706729	n.d.				non-coding
ENSG00000172965;AL:2:112005727:112005818-112101638:112033908:112033997-112101638:-	AC068491.1	AL	yes		no	-0.0721044	7.83992e-07	4.67189e-05	n.d.				no	-0.0862362	1.07928e-14	4.79538e-12	n.d.				no	-0.0777951	5.17263e-15	2.43189e-12	n.d.				yes	-0.0962196	3.08765e-11	6.73e-09	yes				no	-0.0251637	0.182505	0.44769	n.d.				non-coding
ENSG00000172965;SE:2:112227564-112229566:112229674-112252462:-	AC068491.1	SE	yes		yes	-0.0928393	3.58863e-06	0.000167851	yes				yes	-0.0364046	0.00752714	0.0614623	no				yes	-0.0301091	0.0088327	0.068824	no				yes	-0.0200887	0.0505998	0.21329	no				yes	-0.0964911	6.44306e-06	0.000272356	yes				non-coding
ENSG00000151651;A3:10:135086947-135087266:135086934-135087266:-	ADAM8	A3	no		yes	1.50565e-05	0.53244	0.76921	no				yes	-0.00868459	0.253033	0.532906	no				yes	-0.000466839	0.882848	0.953922	no				yes	-0.0040278	0.689634	0.862171	no				yes	0.0140057	0.00550808	0.0494461	no				modified protein
ENSG00000151651;AF:10:135089091-135089210:135089498:135089091-135090276:135090361:-	ADAM8	AF	no		yes	0.00621847	0.751685	0.893264	no				yes	0.00145137	0.939259	0.976928	no				yes	-0.00326779	0.361177	0.638794	no				yes	-0.000592794	0.851475	0.940487	no				yes	0.0136066	0.0222654	0.127719	no				gain of function
ENSG00000151651;RI:10:135086758:135086934-135087266:135087342:-	ADAM8	RI	no		yes	-0.000132892	0.880553	0.952932	no				yes	0.00326745	0.601445	0.812521	no				yes	-0.0101755	0.256462	0.536396	no				yes	-0.00506312	0.59773	0.809924	no				yes	0.00279745	0.920579	0.970121	no				loss of function
ENSG00000151651;SE:10:135076737-135077192:135077269-135080856:-	ADAM8	SE	yes		yes	-0.0980794	7.62786e-13	2.42845e-10	yes	rs3008319	92 [ 78 - 100 ]		yes	-0.0714122	2.17918e-09	2.93312e-07	yes	rs3008319	99 [ 80 - 100 ]		yes	-0.0692579	9.22104e-10	1.35328e-07	yes	rs3008319	98 [ 77 - 100 ]		yes	-0.0464997	3.51428e-08	3.29667e-06	no	rs3008319			yes	-0.0798732	8.07734e-09	9.42531e-07	yes	rs3008319	100 [ 97 - 100 ]		modified protein
ENSG00000168010;RI:11:72539404:72539553-72539774:72539821:+	ATG16L2	RI	no		yes	-0.000105357	0.629402	0.828813	no				yes	0.0032462	0.46361	0.721097	no				yes	0.000522677	0.776883	0.905539	no				yes	0.0143909	0.00363673	0.037057	no				yes	0.0025604	0.352713	0.631495	no				loss of function
ENSG00000168010;A3:11:72528900-72532244:72528900-72532593:+	ATG16L2	A3	no		yes	0.00188735	0.402671	0.67279	no				yes	0.000497741	0.90845	0.965237	no				yes	-0.0105959	0.271538	0.552887	no				yes	0.0145656	0.146483	0.397721	no				yes	-0.00358434	0.940146	0.977525	no				non-coding
ENSG00000168010;A3:11:72535887-72536347:72535887-72536394:+	ATG16L2	A3	no		yes	0.00487706	0.551867	0.782115	no				yes	0.00989426	0.282939	0.564823	no				yes	-0.00592713	0.452105	0.711869	no				yes	0.00837388	0.338499	0.618579	no				yes	0.0115592	0.22534	0.50149	no				gain of function
ENSG00000168010;AF:11:72525353:72525608-72527773:72526932:72527394-72527773:+	ATG16L2	AF	no		no	0.00127837	0.975635	0.991463	n.d.				yes	0.00267051	0.554121	0.783524	no				no	0.000656909	0.916743	0.968493	n.d.				no	0.00535933	0.285918	0.568096	n.d.				no	0.00951043	0.28588	0.568096	n.d.				gain of function
ENSG00000168010;A3:11:72528900-72532244:72528900-72532713:+	ATG16L2	A3	no		yes	-0.0114969	0.303062	0.584715	no				yes	0.00104909	0.987841	0.995746	no				yes	-0.00477928	0.561496	0.788343	no				yes	-0.0144674	0.3911	0.66357	no				yes	0.00447748	0.602592	0.813445	no				loss of function
ENSG00000168010;RI:11:72533523:72533588-72533893:72535887:+	ATG16L2	RI	no		yes	-0.0022839	0.777781	0.906442	no				yes	0.00207765	0.983419	0.994126	no				yes	0.00936236	0.38002	0.654436	no				yes	0.0171911	0.18909	0.456154	no				yes	0.0218691	0.172226	0.434197	no				loss of function
ENSG00000168010;SE:11:72534006-72534811:72534842-72535105:+	ATG16L2	SE	yes		yes	0.00431217	0.433565	0.697771	no				yes	0.0187906	0.180326	0.444521	no				yes	0.0165046	0.291798	0.573731	no				yes	0.0529499	6.47422e-05	0.00174396	yes				yes	0.0323485	0.0281836	0.148213	no				loss of function
ENSG00000168010;SE:11:72534006-72534589:72534842-72535105:+	ATG16L2	SE	yes		yes	0.0198393	0.0177252	0.110111	no				yes	0.0504127	0.0016373	0.020857	yes				yes	0.0389649	0.00400312	0.0396852	no				yes	0.098466	4.06535e-07	2.69905e-05	yes				yes	0.0934304	3.12466e-05	0.000973703	yes				loss of function
ENSG00000128891;AL:15:40831428:40831554-40849415:40846179:40846326-40849415:-	C15orf57	AL	no		yes	0.00722732	0.17391	0.43649	no				yes	0.00424224	0.510474	0.754446	no				yes	0.00787292	0.0726917	0.264469	no				yes	0.0016371	0.703188	0.868912	no				yes	-0.0129534	0.01967	0.118007	no				modified protein
ENSG00000128891;A3:15:40855226-40857175:40855221-40857175:-	C15orf57	A3	no		yes	0.00235351	0.490032	0.74025	no				yes	0.00525013	0.0701699	0.2588	no				no	0.000679851	0.970864	0.989941	n.d.				yes	0.00205158	0.942591	0.978363	no				yes	0.00542463	0.249771	0.528986	no				modified protein
ENSG00000128891;AL:15:40823540:40824501-40849415:40846141:40846326-40849415:-	C15orf57	AL	no		yes	0.00546764	0.133869	0.377912	no	rs12913296			no	-0.000246516	0.801992	0.917779	n.d.				no	0.00209849	0.247083	0.526339	n.d.				no	-0.00144719	0.425222	0.690816	n.d.				yes	-0.00346742	0.568736	0.792939	no	rs11630273			modified protein
ENSG00000128891;AF:15:40849571-40854971:40855226:40849571-40857175:40857218:-	C15orf57	AF	no		yes	-0.00396548	0.371826	0.647588	no				yes	-0.015608	0.001958	0.0237631	no				yes	-0.0115878	0.00487861	0.045466	no				yes	-0.00821552	0.00514075	0.0472018	no				no	-0.0158378	2.43429e-05	0.000799549	n.d.				modified protein
ENSG00000128891;AL:15:40848820:40849571-40854971:40854180:40854206-40854971:-	C15orf57	AL	yes		yes	0.0431004	0.0301201	0.154244	no	rs6582			yes	0.0643873	0.0100068	0.0748031	no	rs1813898			yes	0.0770583	0.00136069	0.0182535	yes	rs1813898	41 [ 3 - 78 ]		yes	0.0711531	0.00422403	0.0411537	yes	rs1813898	38 [ 0 - 79 ]		yes	0.0657945	0.00220389	0.0259188	yes	rs1813898	30 [ 2 - 76 ]		gain of function
ENSG00000128891;A5:15:40855226-40856990:40855226-40857175:-	C15orf57	A5	yes		yes	0.0762235	0.000189757	0.0040659	yes	rs4923878	97 [ 80 - 100 ]		yes	0.0919239	0.000129157	0.00302646	yes	rs8041816	87 [ 72 - 100 ]		yes	0.0887235	1.11114e-05	0.00042848	yes	rs1987795	86 [ 71 - 100 ]		yes	0.104344	0.000263103	0.00526369	yes	rs1987795	89 [ 75 - 100 ]		yes	0.0850102	0.000394398	0.00721398	yes	rs1987795	94 [ 73 - 100 ]		modified protein
ENSG00000175061;AL:17:16343567-16344388:16344523:16343567-16344682:16345047:+	C17orf76-AS1	AL	no		yes	0.00733478	0.0594198	0.234275	no				yes	-0.00434921	0.233999	0.511622	no				yes	-0.00271531	0.821631	0.927107	no				yes	0.00249262	0.668537	0.851052	no				yes	0.00243356	0.687309	0.861183	no				non-coding
ENSG00000175061;SE:17:16343567-16344388:16344444-16344682:+	C17orf76-AS1	SE	no		yes	1.4692e-05	0.859394	0.944263	no				yes	0.00747886	0.270701	0.551738	no				yes	0.00263192	0.674918	0.854546	no				yes	-0.0020557	0.851475	0.940487	no				yes	0.00100042	0.987233	0.995528	no				non-coding
ENSG00000175061;SE:17:16342728-16342842:16343017-16343425:+	C17orf76-AS1	SE	no		yes	0.0111123	0.00362756	0.0370481	no				no	0.0136234	0.000267208	0.00532604	n.d.				yes	0.0178571	5.48998e-08	4.8413e-06	no				no	0.0161289	0.000776329	0.0120611	n.d.				yes	0.00815114	0.031718	0.159279	no				non-coding
ENSG00000175061;A3:17:16342728-16342842:16342728-16342974:+	C17orf76-AS1	A3	no		yes	0.0038646	0.921172	0.970309	no				yes	0.00857189	0.251884	0.531603	no				yes	0.0181453	0.00393965	0.0392147	no				yes	0.00926559	0.448383	0.709362	no				yes	0.016345	0.0496102	0.210681	no				non-coding
ENSG00000175061;SE:17:16342728-16342842:16343017-16343499:+	C17orf76-AS1	SE	yes		yes	0.0447963	9.11513e-13	2.86808e-10	no	rs17552310			yes	0.0466632	1.09657e-08	1.22309e-06	no	rs11871958			yes	0.0488126	1.06287e-09	1.53755e-07	no	rs11871958			yes	0.0541438	5.63947e-08	4.94616e-06	yes	rs72408710	57 [ 37 - 82 ]		yes	0.0466981	3.48919e-14	1.4544e-11	no	rs11871958			non-coding
ENSG00000175061;RI:17:16342351:16342374-16342641:16342728:+	C17orf76-AS1	RI	yes		yes	-0.0224764	0.341249	0.62091	no				yes	-0.00562153	0.930445	0.973847	no				yes	0.00266728	0.95681	0.984283	no				yes	-0.00840294	0.812663	0.922669	no				yes	0.0967266	3.02507e-05	0.000948885	yes				non-coding
ENSG00000012124;SE:19:35828924-35829071:35829334-35831784:+	CD22	SE	no		yes	0.0089933	0.0496156	0.210681	no				yes	0.00337069	0.287937	0.570124	no				yes	-0.00183361	0.815758	0.924169	no				yes	0.0141482	0.0327162	0.162336	no				no	0.00705738	0.286993	0.569172	n.d.				modified protein
ENSG00000012124;AF:19:35820090:35820133-35831784:35829157:35829334-35831784:+	CD22	AF	no		yes	0.00487495	0.815495	0.924117	no				yes	-0.00116001	0.408165	0.677034	no				yes	-0.00201493	0.704611	0.869951	no				yes	-0.0149563	0.0420102	0.190242	no				no	-0.00628171	0.524527	0.764155	n.d.				gain of function
ENSG00000012124;AL:19:35820133-35823456:35823993:35820133-35831784:35832746:+	CD22	AL	no		yes	0.00362912	0.653892	0.842889	no				yes	-0.00121154	0.742642	0.888527	no				yes	0.0112981	0.0535096	0.220779	no				yes	-0.00386506	0.662827	0.847638	no				no	-0.0122418	0.22534	0.50149	n.d.				modified protein
ENSG00000012124;SE:19:35820133-35822922:35823827-35826939:+	CD22	SE	no		yes	-0.00758674	0.141643	0.390242	no				no	0.00321395	0.280462	0.562098	n.d.				no	-0.0101232	0.0846662	0.289482	n.d.				no	0.00759609	0.142164	0.391379	n.d.				no	-0.00868463	0.821779	0.927107	n.d.				gain of function
ENSG00000012124;AL:19:35823827-35826939:35827037:35823827-35831784:35831932:+	CD22	AL	no		yes	-0.0104314	0.113628	0.34423	no				yes	0.0122108	0.233999	0.511622	no				yes	-0.00330515	0.599441	0.810975	no				yes	0.00605596	0.709026	0.871939	no				no	-0.00919963	0.665704	0.849736	n.d.				modified protein
ENSG00000012124;SE:19:35827244-35828658:35828924-35831784:+	CD22	SE	no		yes	0.00532648	0.162595	0.420623	no				yes	0.0126294	0.230748	0.50833	no				yes	0.00542609	0.475149	0.729448	no				yes	0.00668866	0.45626	0.715483	no				no	0.0126785	0.283663	0.565892	n.d.				modified protein
ENSG00000012124;SE:19:35823827-35826939:35827244-35831784:+	CD22	SE	no		yes	0.0076877	0.226949	0.503684	no				yes	-0.00441181	0.458555	0.716986	no				yes	-0.00457746	0.465855	0.722435	no				yes	0.00525648	0.41766	0.685115	no				no	0.00606183	0.575434	0.797008	n.d.				modified protein
ENSG00000012124;A3:19:35822977-35823450:35822977-35823556:+	CD22	A3	no		yes	0.00322416	0.54211	0.775463	no				yes	0.0155731	0.00879484	0.0685621	no				yes	0.000526168	0.800148	0.917068	no				yes	0.00885351	0.271967	0.553204	no				no	0.00654733	0.261087	0.541676	n.d.				gain of function
ENSG00000012124;SE:19:35836029-35836505:35836623-35837054:+	CD22	SE	no		yes	0.00464934	0.591735	0.80678	no	rs10406069			yes	-0.000438997	0.862507	0.94564	no				yes	-0.00125835	0.615292	0.820454	no				yes	0.0201137	0.0224778	0.128502	no				no	0.00152573	0.804588	0.918632	n.d.				modified protein
ENSG00000012124;SE:19:35820133-35822922:35822977-35823456:+	CD22	SE	no		yes	0.0234926	0.193223	0.461686	no				yes	-0.0237604	0.231828	0.509334	no				yes	-0.0197971	0.113958	0.344742	no				yes	-0.0220322	0.152396	0.406435	no				no	0.00153162	0.762977	0.898918	n.d.				modified protein
ENSG00000012124;A3:19:35823827-35826939:35823827-35827052:+	CD22	A3	no		yes	0.00204204	0.578299	0.79886	no				yes	0.00235883	0.640568	0.835342	no				yes	0.00561504	0.326526	0.607677	no				yes	0.00925678	0.38248	0.656588	no				no	0.0267802	0.0064976	0.0556068	n.d.				modified protein
ENSG00000012124;A3:19:35822977-35823450:35822977-35823456:+	CD22	A3	no		yes	-0.0130281	0.27314	0.554321	no				yes	0.0115794	0.599518	0.810975	no				yes	0.025845	0.150698	0.404401	no				yes	-0.00122454	0.95093	0.981542	no				no	0.0297513	0.143315	0.393132	n.d.				modified protein
ENSG00000012124;A3:19:35832041-35832246:35832041-35832429:+	CD22	A3	no		yes	0.000599781	0.944483	0.979212	no				yes	0.0009822	0.85163	0.940487	no				yes	0.0363861	4.46535e-05	0.00130593	no				yes	0.00959898	0.33455	0.614849	no				no	0.0204095	0.0130371	0.0898757	n.d.				gain of function
ENSG00000012124;SE:19:35820133-35821476:35821563-35822922:+	CD22	SE	no		yes	0.0445572	0.0184407	0.11283	no				yes	0.00851372	0.755245	0.895198	no				yes	0.0295993	0.158729	0.415499	no				no	-0.0204796	0.129131	0.370449	n.d.				no	-0.0280373	0.0572021	0.22931	n.d.				modified protein
ENSG00000012124;AF:19:35810164:35810335-35820092:35819567:35819753-35820092:+	CD22	AF	yes		yes	-0.0534888	0.00371352	0.0376922	yes				yes	-0.048927	0.00493689	0.0457829	no				yes	-0.0741294	0.000415046	0.00750171	yes				yes	-0.031579	0.151647	0.405373	no				no	-0.103986	2.20793e-07	1.60417e-05	n.d.				gain of function
ENSG00000173762;A3:17:80274915-80275290:80274857-80275290:-	CD7	A3	no		no	-0.0346945	0.170837	0.432224	n.d.				no	-0.0256919	0.00716232	0.0593484	n.d.				no	-0.0130022	0.715865	0.87499	n.d.				no	-0.0978593	2.57786e-06	0.000126877	n.d.				yes	0.0165119	0.485222	0.737049	no				modified protein
ENSG00000123146;A5:19:14508747-14508874:14508616-14508874:+	CD97	A5	no		no	0.0021913	0.923112	0.971302	n.d.				no	-0.00617985	0.554121	0.783524	n.d.				no	-0.0011593	0.582049	0.801107	n.d.				no	-0.0083755	0.828955	0.930361	n.d.				yes	0.00657717	0.854479	0.94187	no				non-coding
ENSG00000123146;MX:19:14501891-14507154:14507285-14508470:14501891-14507889:14508035-14508470:+	CD97	MX	no		yes	0.0154248	0.0783296	0.276563	no	rs6511971			yes	0.0254511	0.0860523	0.292257	no	rs9305048			yes	0.0210946	0.225175	0.501344	no	rs6511971			yes	0.0124319	0.315248	0.597113	no	rs9305048			yes	0.0169406	0.0187827	0.114363	no	rs6511971			gain of function
ENSG00000123146;SE:19:14501891-14507154:14507285-14508470:+	CD97	SE	yes		yes	0.0556656	1.10439e-08	1.23011e-06	yes	rs9305048	19 [ 0 - 35 ]		yes	0.057681	5.40283e-06	0.000235907	yes	rs9305048	22 [ 0 - 41 ]		yes	0.0716741	9.61226e-08	7.87533e-06	yes	rs9305048	23 [ 1 - 41 ]		yes	0.100973	6.94368e-11	1.38985e-08	yes	rs9305048	19 [ 1 - 32 ]		yes	0.0342037	2.74408e-05	0.000880207	no				modified protein
ENSG00000181027;SE:19:47251345-47251772:47251922-47258669:+	FKRP	SE	no		no	-0.0148235	0.0436937	0.1945	n.d.				no	0.0108278	0.151583	0.405373	n.d.				yes	-0.0150653	0.150698	0.404401	no				yes	-0.0034754	0.640187	0.835326	no				no	0.00589692	0.602592	0.813445	n.d.				modified protein
ENSG00000181027;AL:19:47251345-47251772:47252220:47251345-47258669:47259194:+	FKRP	AL	no		no	-0.00938975	0.588362	0.804875	n.d.				no	0.00464235	0.853803	0.94142	n.d.				yes	0.0118426	0.278181	0.559761	no				yes	-0.0181927	0.203594	0.475018	no				no	0.011295	0.294865	0.577064	n.d.				gain of function
ENSG00000181027;RI:19:47251772:47251922-47252032:47252141:+	FKRP	RI	no		no	0.0190459	0.264676	0.545362	n.d.				no	0.044272	0.0197139	0.118069	n.d.				yes	0.0153296	0.398048	0.668706	no				yes	0.0298013	0.150158	0.403405	no				no	-0.0102109	0.727578	0.881227	n.d.				modified protein
ENSG00000181027;SE:19:47251922-47252032:47252141-47258669:+	FKRP	SE	yes		no	-0.0672109	1.51828e-05	0.000551552	n.d.				no	-0.0503303	0.00318113	0.0337102	n.d.				yes	-0.0859965	2.88927e-08	2.81156e-06	yes	rs62134790	58 [ 38 - 90 ]		yes	-0.0536656	0.000214303	0.00447909	yes				no	-0.0471481	0.0258015	0.140189	n.d.				modified protein
ENSG00000181027;A5:19:47252141-47258669:47251974-47258669:+	FKRP	A5	yes		no	-0.0225316	0.309997	0.591448	n.d.				no	-0.032492	0.193273	0.461686	n.d.				yes	-0.10161	5.95905e-06	0.000254827	yes	rs11881088	19 [ 4 - 39 ]		yes	-0.0168057	0.511834	0.755476	no	rs313839			no	-0.0419751	0.048198	0.206799	n.d.				modified protein
ENSG00000111846;AF:6:10528589:10530069-10621584:10585979:10587147-10621584:+	GCNT2	AF	no		no	0.000705654	0.781531	0.908116	n.d.				no	-0.00395709	0.233999	0.511622	n.d.				no	-0.0132771	0.0198706	0.118595	n.d.				no	0.00606514	0.407207	0.676504	n.d.				yes	0.0191914	1.67356e-05	0.000595916	no				modified protein
ENSG00000111846;AF:6:10528589:10530069-10621584:10556240:10557575-10621584:+	GCNT2	AF	no		no	-0.00713967	0.107623	0.333384	n.d.				no	-0.0153491	0.0016373	0.020857	n.d.				no	-0.0254694	6.64143e-05	0.00178251	n.d.				no	-0.00154359	0.516902	0.759007	n.d.				yes	0.00700738	0.245742	0.524839	no				modified protein
ENSG00000111846;A5:6:10530069-10621584:10529074-10621584:+	GCNT2	A5	no		no	-0.0178538	0.0581125	0.231591	n.d.				no	-0.0169811	0.137851	0.384417	n.d.				no	-0.0347998	0.000248469	0.00502689	n.d.				no	0.0108018	0.350528	0.629381	n.d.				yes	0.0121148	0.00877706	0.0684798	no				gain of function
ENSG00000111846;SE:6:10530069-10619438:10619864-10621584:+	GCNT2	SE	no		no	0.0142608	0.109235	0.336242	n.d.				no	0.0210234	0.148445	0.4008	n.d.				no	0.0597914	2.10671e-05	0.000712502	n.d.				no	0.00412142	0.366982	0.643455	n.d.				yes	-0.0197668	0.058831	0.233021	no				loss of function
ENSG00000111846;AF:6:10530045:10530069-10621584:10585979:10587147-10621584:+	GCNT2	AF	yes		no	-0.00746722	0.863234	0.945783	n.d.				no	-0.000578284	0.823488	0.928012	n.d.				no	-0.0213686	0.400867	0.671168	n.d.				no	-0.0157414	0.451525	0.711745	n.d.				yes	0.103359	1.27943e-05	0.000481888	yes				modified protein
ENSG00000139436;SE:12:110427607-110429432:110429565-110433978:-	GIT2	SE	no		yes	-0.00309579	0.256395	0.536396	no				yes	0.0113234	0.00255987	0.0288668	no				no	-0.00148376	0.802095	0.917779	n.d.				no	0.0129969	0.0187592	0.114246	n.d.				no	0.010726	0.191552	0.459593	n.d.				modified protein
ENSG00000139436;SE:12:110386651-110388972:110389121-110390897:-	GIT2	SE	no		yes	0.00923219	0.00243726	0.0279084	no				yes	0.0219195	4.66306e-05	0.0013496	no				yes	0.00773063	0.155039	0.410815	no				no	0.00752271	0.605021	0.814669	n.d.				no	0.0234501	0.0043441	0.0419496	n.d.				modified protein
ENSG00000139436;A5:12:110429565-110433904:110429565-110433978:-	GIT2	A5	no		yes	0.00246237	0.174685	0.437389	no				yes	-0.0143357	0.00528783	0.048072	no				yes	0.00274361	0.729074	0.882174	no				no	-0.0163404	0.00724267	0.0597936	n.d.				no	-0.0174904	0.00168911	0.0212984	n.d.				loss of function
ENSG00000139436;SE:12:110385309-110388972:110389121-110390897:-	GIT2	SE	no		yes	-0.0225887	0.0134552	0.091819	no				yes	0.00106765	0.748935	0.891755	no				yes	-0.00589851	0.817715	0.925336	no				no	0.010048	0.440584	0.703246	n.d.				no	0.0165056	0.299428	0.581615	n.d.				modified protein
ENSG00000139436;AF:12:110376373-110376614:110376827:110376373-110376970:110377490:-	GIT2	AF	no		yes	-0.0077477	0.63985	0.8352	no				yes	0.018052	0.115832	0.3479	no				yes	-0.00384572	0.435615	0.699177	no				no	0.00615852	0.527115	0.765717	n.d.				no	0.00725944	0.751741	0.893264	n.d.				gain of function
ENSG00000139436;SE:12:110377052-110383065:110383154-110385061:-	GIT2	SE	no		yes	-0.00531488	0.789045	0.911584	no				yes	0.0219772	0.224344	0.50018	no				yes	0.00573318	0.95681	0.984283	no				no	0.0188578	0.316512	0.598105	n.d.				no	0.0118017	0.583859	0.802136	n.d.				modified protein
ENSG00000139436;AL:12:110385867:110386651-110390897:110388499:110389121-110390897:-	GIT2	AL	no		yes	-0.00813808	0.130107	0.37206	no				yes	-0.0141415	0.0519175	0.216866	no				yes	-0.0134176	0.0276065	0.146364	no				no	-0.0179569	0.0192937	0.116388	n.d.				no	-0.0571394	1.42487e-06	7.73304e-05	n.d.				modified protein
ENSG00000139436;A3:12:110386651-110388972:110385309-110388972:-	GIT2	A3	no		yes	-0.0372345	0.000125616	0.00296755	no				yes	-0.0342652	0.0016373	0.020857	no				yes	-0.0314611	0.00352037	0.0361905	no				no	-0.0411927	0.00643491	0.0552515	n.d.				no	-0.0962506	4.52289e-07	2.95193e-05	n.d.				modified protein
ENSG00000113161;AF:5:74632993:74633125-74638408:74633958:74634128-74638408:+	HMGCR	AF	no		no	0.00624487	0.0117236	0.0834829	n.d.				no	0.00917085	0.034852	0.168979	n.d.				no	0.00385023	0.0632066	0.242905	n.d.				yes	0.0121066	0.0374746	0.176724	no				no	0.0233998	0.00679389	0.0573474	n.d.				modified protein
ENSG00000113161;SE:5:74655135-74655223:74655381-74655810:+	HMGCR	SE	no		no	0.00327786	0.413749	0.682047	n.d.				no	0.00570765	0.129243	0.37052	n.d.				no	0.00410083	0.313049	0.594814	n.d.				no	0.00576076	0.116436	0.34887	n.d.				yes	0.0303957	3.75053e-05	0.00113149	no				modified protein
ENSG00000113161;AF:5:74632154:74632442-74638408:74633958:74634128-74638408:+	HMGCR	AF	no		yes	0.0414387	0.0176084	0.10964	no				no	-0.00249714	0.875593	0.951205	n.d.				no	-0.000322406	0.990956	0.996948	n.d.				no	-0.0195542	0.28948	0.570981	n.d.				no	-0.0299648	0.0164375	0.104746	n.d.				modified protein
ENSG00000113161;SE:5:74650522-74650881:74651039-74651190:+	HMGCR	SE	yes		yes	0.079494	1.54168e-19	2.04374e-16	yes	rs3846662	70 [ 50 - 91 ]		yes	0.0951424	1.05037e-18	1.14782e-15	yes	rs3846662	61 [ 43 - 81 ]		yes	0.089352	2.00201e-18	2.1025e-15	yes	rs3846662	82 [ 63 - 100 ]		yes	0.101316	1.04142e-16	7.32301e-14	yes	rs3846662	63 [ 43 - 89 ]		yes	0.0910097	1.1165e-09	1.60365e-07	yes				modified protein
ENSG00000169087;SE:3:122496753-122505256:122505337-122512464:-	HSPBAP1	SE	no		yes	-0.0201709	0.0186847	0.113947	no				no	-0.0207432	0.0429522	0.19262	n.d.				no	0.00138754	0.855092	0.94225	n.d.				no	-0.00493825	0.940507	0.977525	n.d.				no	-0.0118808	0.24876	0.527936	n.d.				loss of function
ENSG00000169087;SE:3:122474278-122477619:122477700-122478071:-	HSPBAP1	SE	no		yes	0.0018214	0.569975	0.793705	no				no	-0.00487686	0.767913	0.901215	n.d.				no	0.0376303	0.0136127	0.0925189	n.d.				no	0.0384815	0.0496794	0.210817	n.d.				yes	-0.019096	0.133489	0.377367	no				modified protein
ENSG00000169087;AL:3:122478067:122478207-122487548:122480381:122480819-122487548:-	HSPBAP1	AL	yes		yes	-0.0952595	7.28455e-08	6.20722e-06	yes	rs6785814	85 [ 69 - 100 ]		no	-0.0721224	0.000174561	0.003812	n.d.				no	-0.0810284	4.0974e-07	2.7181e-05	n.d.				no	-0.0657571	0.00195747	0.0237631	n.d.				yes	0.0279047	0.0493251	0.20984	no				gain of function
ENSG00000151689;AL:2:191227413-191229839:191229878:191227413-191231421:191231621:+	INPP1	AL	no		yes	0.00541899	0.0730968	0.26534	no				yes	0.00603555	0.00610943	0.0532714	no				yes	0.00677758	0.0253793	0.138819	no				yes	0.00937962	0.0106328	0.0779884	no				no	0.0126595	0.00865113	0.0677946	n.d.				gain of function
ENSG00000151689;SE:2:191208687-191213614:191213757-191224765:+	INPP1	SE	yes		yes	-0.0507131	8.24247e-07	4.87228e-05	yes				yes	-0.0197053	0.0701699	0.2588	no				yes	-0.0436318	0.000555954	0.0093505	no				yes	-0.0473841	0.00165313	0.0209826	no				no	-0.0692103	0.000520557	0.00887394	n.d.				modified protein
ENSG00000151689;MX:2:191208687-191213614:191213757-191224765:191208687-191224372:191224424-191224765:+	INPP1	MX	yes		yes	-0.0958024	8.76947e-09	1.01451e-06	yes	rs2067412	57 [ 34 - 94 ]		yes	-0.0471216	0.00472839	0.0444077	no	rs2015744			yes	-0.093391	4.98195e-09	6.18841e-07	yes	rs2067420	47 [ 29 - 73 ]		yes	-0.0687723	0.000135219	0.00312951	yes	rs2015744	72 [ 39 - 100 ]		no	-0.0224392	0.110378	0.338146	n.d.				modified protein
ENSG00000179630;AF:13:44453694:44453870-44455088:44453969:44454255-44455088:+	LACC1	AF	yes		yes	0.0988189	5.55581e-10	8.75771e-08	yes	rs3764147	0 [ 0 - 2 ]		yes	0.0406861	0.0119157	0.0844192	no	rs3764147			yes	0.0720188	1.16668e-07	9.21327e-06	yes	rs3764147	0 [ 0 - 3 ]		yes	0.0499091	0.00017229	0.00377466	no	rs3764147			yes	0.100822	4.61793e-09	5.79019e-07	yes	rs61959998	0 [ 0 - 0 ]		modified protein
ENSG00000089041;SE:12:121603990-121605291:121605427-121613191:+	P2RX7	SE	no		yes	-0.00457778	0.265724	0.546568	no				yes	-0.00809214	0.000980586	0.0142797	no				yes	-0.00293792	0.398048	0.668706	no				yes	-0.00354539	0.122022	0.358746	no				yes	-0.000581541	0.850618	0.940487	no				modified protein
ENSG00000089041;SE:12:121593950-121598705:121598777-121600227:+	P2RX7	SE	no		yes	0.00645821	0.312332	0.59415	no				yes	-0.00339976	0.335596	0.615779	no				yes	-0.000563296	0.671241	0.8526	no				yes	-0.000405273	0.837129	0.934082	no				yes	0.00622714	0.364309	0.640976	no				modified protein
ENSG00000089041;A3:12:121598777-121600074:121598777-121600227:+	P2RX7	A3	no		yes	0.0433491	1.09923e-14	4.85733e-12	no	rs208293			yes	0.0377722	2.33719e-16	1.45382e-13	no	rs208293			yes	0.0399048	3.05712e-18	3.05203e-15	no	rs208293			yes	0.0331796	4.35336e-15	2.05868e-12	no	rs208293			yes	0.0286643	3.58379e-07	2.41906e-05	no				loss of function
ENSG00000089041;RI:12:121614950:121615015-121615100:121615249:+	P2RX7	RI	yes		yes	0.0785963	0.00184507	0.0227546	yes	rs1718119	78 [ 45 - 100 ]		yes	0.104057	0.000210444	0.00441097	yes	rs1718119	75 [ 50 - 97 ]		yes	0.0959776	0.00029061	0.00569564	yes	rs1718119	71 [ 41 - 99 ]		yes	0.0921507	0.00127162	0.0173172	yes	rs1718119	76 [ 43 - 100 ]		yes	0.0995108	0.00174677	0.0218725	yes	rs1718119	71 [ 43 - 100 ]		loss of function
ENSG00000179094;SE:17:8050083-8050215:8050320-8050568:-	PER1	SE	no		yes	0.00699106	0.117585	0.35092	no				no	0.00404266	0.814873	0.923761	n.d.				no	-0.0150395	0.0158693	0.102391	n.d.				no	-0.00932156	0.105868	0.33044	n.d.				no	-0.0196118	0.0439038	0.194996	n.d.				gain of function
ENSG00000179094;A3:17:8048311-8049276:8048165-8049276:-	PER1	A3	no		yes	-0.0059546	0.287285	0.569172	no				no	-0.0158199	0.00844395	0.0667142	n.d.				no	-0.0193705	0.0040352	0.03992	n.d.				no	-0.0128431	0.0658217	0.249096	n.d.				no	-0.0362704	2.13451e-06	0.000107611	n.d.				gain of function
ENSG00000179094;AL:17:8047075:8047194-8048069:8047374:8047586-8048069:-	PER1	AL	yes		yes	0.0525714	0.000349026	0.00655883	yes				no	0.0385041	0.0655787	0.248595	n.d.				no	0.0369916	0.0380453	0.178456	n.d.				no	0.043553	0.110467	0.338215	n.d.				no	0.0454416	0.0200614	0.119486	n.d.				modified protein
ENSG00000179094;AF:17:8054163-8055655:8055701:8054163-8059625:8059824:-	PER1	AF	no		yes	-0.0320011	0.213166	0.486404	no				no	-0.0086382	0.299401	0.581615	n.d.				no	-0.0136541	0.613522	0.819553	n.d.				no	-0.0215614	0.640187	0.835326	n.d.				no	-0.0484324	0.0165484	0.105261	n.d.				modified protein
ENSG00000179094;RI:17:8047374:8047586-8048069:8048311:-	PER1	RI	yes		yes	-0.0626188	0.000863604	0.0130023	yes				no	-0.0262176	0.100062	0.319821	n.d.				no	-0.0123214	0.40654	0.676031	n.d.				no	-0.0379941	0.000438757	0.00783744	n.d.				no	-0.0649435	5.9196e-07	3.67374e-05	n.d.				modified protein
ENSG00000179094;RI:17:8050215:8050320-8050568:8050699:-	PER1	RI	no		yes	-0.0382254	0.000504861	0.00868814	no				no	-0.0557415	0.00150293	0.0195519	n.d.				no	-0.0286555	0.0593699	0.234204	n.d.				no	0.0204914	0.0355966	0.171096	n.d.				no	-0.0430577	0.00249161	0.0283621	n.d.				loss of function
ENSG00000179094;SE:17:8048311-8049276:8049455-8049690:-	PER1	SE	yes		yes	0.0747119	1.58705e-05	0.000569126	yes				no	0.103158	9.97646e-07	5.7338e-05	n.d.				no	0.0826537	5.02907e-05	0.00142593	n.d.				no	0.033102	0.0518492	0.21667	n.d.				no	0.0760231	3.15855e-05	0.000981614	n.d.				gain of function
ENSG00000105499;A3:19:48609923-48613744:48609818-48613744:-	PLA2G4C	A3	no		yes	-0.0284271	0.0685238	0.254966	no				yes	-0.00718441	0.834287	0.933057	no				yes	-0.00989093	0.721516	0.878292	no				yes	0.00623929	0.528827	0.766951	no				yes	-0.0348212	0.142643	0.392141	no				modified protein
ENSG00000105499;AF:19:48571143-48575593:48576308:48571143-48578024:48578094:-	PLA2G4C	AF	no		yes	0.0300242	1.72163e-11	4.01209e-09	no				yes	0.0148752	0.000618199	0.0101504	no				yes	0.0165012	3.14662e-05	0.000979412	no				yes	0.0163325	0.000672923	0.0108183	no				no	0.0362976	3.3693e-05	0.00103675	n.d.				gain of function
ENSG00000105499;A3:19:48608701-48609779:48608670-48609779:-	PLA2G4C	A3	no		yes	0.0449832	8.53463e-11	1.66302e-08	no				yes	0.0290191	4.73465e-06	0.000211646	no	rs274893			yes	0.0148511	0.0171163	0.107437	no	rs274893			no	0.0258261	2.52922e-05	0.000824698	n.d.				no	0.0629703	1.24295e-10	2.3484e-08	n.d.				modified protein
ENSG00000105499;SE:19:48588369-48591943:48591969-48593621:-	PLA2G4C	SE	yes		yes	0.0593846	5.3954e-08	4.78398e-06	yes				yes	0.0471141	1.02859e-07	8.27634e-06	no				yes	0.00291482	0.587242	0.804001	no				yes	0.0228441	0.0223237	0.127965	no				no	0.061858	2.0396e-07	1.49802e-05	n.d.				modified protein
ENSG00000105499;SE:19:48603117-48607845:48607981-48608590:-	PLA2G4C	SE	yes		yes	0.0456675	4.24181e-05	0.00125508	no				yes	0.0362002	0.000217454	0.00452392	no				yes	0.0167913	0.0240874	0.134083	no				yes	0.0279999	0.0053964	0.0487303	no				yes	0.0720811	7.31801e-06	0.00030394	yes				gain of function
ENSG00000105499;A3:19:48565451-48571048:48565409-48571048:-	PLA2G4C	A3	yes		yes	-0.0175026	0.00489959	0.0455356	no				yes	-0.0163513	0.0198602	0.118594	no				yes	-0.0119442	0.124091	0.362247	no	rs4802428			yes	-0.014886	0.0422752	0.190961	no				yes	-0.083563	3.52231e-08	3.29667e-06	yes				loss of function
ENSG00000105499;SE:19:48598861-48599956:48600384-48601396:-	PLA2G4C	SE	yes		yes	-0.0457852	1.42622e-07	1.09216e-05	no	rs16981247			yes	-0.0564494	6.90433e-08	5.90813e-06	yes	rs16981247	54 [ 36 - 82 ]		yes	-0.0574696	1.18288e-07	9.30871e-06	yes	rs16981247	55 [ 36 - 83 ]		yes	-0.0804194	5.98006e-08	5.19417e-06	yes	rs16981247	46 [ 27 - 73 ]		yes	-0.0782677	6.55423e-07	4.00006e-05	yes	rs16981247	46 [ 25 - 85 ]		loss of function
ENSG00000105499;AL:19:48603039:48603117-48607845:48606677:48606708-48607845:-	PLA2G4C	AL	yes		yes	0.0836421	4.33562e-12	1.21315e-09	yes	rs58701994	12 [ 4 - 23 ]		yes	0.0601563	1.41409e-07	1.08409e-05	yes				yes	0.0415595	2.22848e-05	0.000745848	no				yes	0.0522304	1.78081e-05	0.000627199	yes				no	0.0903615	3.93107e-10	6.46109e-08	n.d.				gain of function
ENSG00000105499;AL:19:48558147:48558306-48565255:48564889:48565094-48565255:-	PLA2G4C	AL	yes		yes	0.0840395	3.92604e-13	1.35675e-10	yes				yes	0.0955104	6.51648e-13	2.11629e-10	yes				yes	0.0954971	1.7748e-15	9.25931e-13	yes				yes	0.073173	2.98063e-09	3.93838e-07	yes				yes	0.0387662	0.00268035	0.0297933	no				modified protein
ENSG00000105499;A5:19:48551645-48556211:48551645-48556254:-	PLA2G4C	A5	yes		yes	-0.0796354	1.81357e-06	9.4494e-05	yes				yes	-0.0703147	1.36761e-05	0.000507551	yes				yes	-0.0167616	0.141612	0.390242	no				yes	-0.0405418	0.0101624	0.0757197	no				yes	-0.095503	6.98364e-07	4.23337e-05	yes				modified protein
ENSG00000106853;AF:9:114359712-114361619:114361687:114359712-114361883:114361975:-	PTGR1	AF	no		yes	-0.0067747	0.199998	0.470613	no				yes	-0.0097695	0.120396	0.355886	no				yes	-0.00898817	0.107757	0.3334	no				yes	-0.0138653	0.0223237	0.127965	no				yes	0.00602867	0.380138	0.654485	no				modified protein
ENSG00000106853;SE:9:114348445-114351544:114351662-114355206:-	PTGR1	SE	no		yes	-0.0315676	0.000397569	0.00725721	no	rs7871740			yes	-0.0345228	0.00710308	0.0590512	no	rs7871740			yes	-0.0390777	0.000633213	0.0103444	no	rs111703901			yes	-0.0272321	0.0235824	0.132333	no	rs7871740			yes	-0.0477463	8.76542e-07	5.14754e-05	no	rs113085949			loss of function
ENSG00000106853;SE:9:114325511-114326437:114326542-114332371:-	PTGR1	SE	yes		yes	-0.0937202	9.70214e-09	1.10658e-06	yes	rs7871740	37 [ 10 - 54 ]		yes	-0.0835785	3.53975e-05	0.00108138	yes	rs112140014	49 [ 9 - 69 ]		yes	-0.0872723	3.68154e-06	0.000171529	yes	rs111703901	53 [ 23 - 72 ]		yes	-0.087657	3.78015e-05	0.00113679	yes	rs111703901	53 [ 11 - 73 ]		yes	-0.103064	1.8921e-08	1.95908e-06	yes	rs7871740	36 [ 12 - 54 ]		loss of function
ENSG00000011454;SE:9:125719488-125746764:125746998-125748494:+	RABGAP1	SE	no		yes	0.00165016	0.979532	0.992941	no				yes	0.000973478	0.91944	0.969471	no				yes	0.0130528	0.0510645	0.214488	no				yes	0.0113791	0.159264	0.416187	no				no	0.0121657	0.113712	0.344356	n.d.				gain of function
ENSG00000011454;A3:9:125703372-125719290:125703372-125719428:+	RABGAP1	A3	no		yes	0.0128319	0.00392135	0.0391191	no				yes	0.0126192	0.0100873	0.0752709	no				yes	0.00374425	0.452105	0.711869	no				yes	0.0104963	0.0760353	0.271845	no				no	0.0256881	0.000511096	0.00876001	n.d.				gain of function
ENSG00000011454;SE:9:125832703-125833691:125833780-125835831:+	RABGAP1	SE	yes		yes	-0.0634122	2.25618e-17	1.86169e-14	yes	rs59393793	100 [ 69 - 100 ]		yes	-0.0997836	6.6544e-17	4.98248e-14	yes				yes	-0.0980943	7.81618e-17	5.74596e-14	yes				yes	-0.103302	1.25623e-15	6.72747e-13	yes				no	-0.0884325	1.21289e-08	1.33261e-06	n.d.				loss of function
ENSG00000224397;A5:20:48894517-48894714:48894150-48894714:+	RP11-290F20.3	A5	no		yes	-0.013099	2.91479e-16	1.74596e-13	no				yes	-0.0141126	1.07757e-11	2.69777e-09	no	rs2274950			yes	-0.0142989	2.23446e-13	8.03063e-11	no	rs4811019			yes	-0.020283	6.88093e-13	2.21684e-10	no				no	-0.0129946	1.11169e-12	3.44434e-10	n.d.				non-coding
ENSG00000224397;SE:20:48884200-48892183:48892272-48894028:+	RP11-290F20.3	SE	yes		yes	0.0237211	0.000273245	0.00540772	no				yes	0.040106	1.31671e-05	0.000493399	no				yes	0.0176415	0.0467319	0.202855	no				yes	0.0689884	6.37635e-07	3.90624e-05	yes				yes	0.0384633	4.08464e-05	0.00121659	no				non-coding
ENSG00000224397;AF:20:48884036:48884200-48894028:48892854:48892927-48894028:+	RP11-290F20.3	AF	yes		yes	0.054696	4.89524e-09	6.09006e-07	yes	rs6125961	39 [ 23 - 58 ]		yes	0.0263736	6.49157e-06	0.000274121	no	rs6125961			yes	0.0414672	7.23978e-12	1.90528e-09	no	rs6125961			yes	0.0422316	3.25981e-07	2.2511e-05	no				yes	0.0985567	1.57308e-16	1.03206e-13	yes	rs6125968	1 [ 0 - 7 ]		non-coding
ENSG00000235505;A3:11:104772386-104774118:104772383-104774118:-	RP11-693N9.2	A3	no		no	5.71002e-06	0.226949	0.503684	n.d.				no	0.000727289	0.339785	0.619734	n.d.				no	-0.00129964	0.184762	0.450607	n.d.				no	0.00361727	0.833039	0.932472	n.d.				yes	-0.00217035	0.862212	0.94564	no				non-coding
ENSG00000235505;AF:11:104779735-104780534:104780642:104779735-104788840:104788874:-	RP11-693N9.2	AF	no		no	0.000601581	0.347483	0.626934	n.d.				no	0.000771088	0.990051	0.996819	n.d.				no	0.000588256	0.807943	0.920576	n.d.				no	-0.00717769	0.470632	0.726097	n.d.				yes	-0.0491361	0.000231714	0.00475453	no				non-coding
ENSG00000235505;SE:11:104776284-104777177:104778345-104779562:-	RP11-693N9.2	SE	no		no	-0.0036972	0.878626	0.952414	n.d.				no	0.0053072	0.642552	0.836411	n.d.				no	0.00621296	0.833407	0.932472	n.d.				no	-0.0637909	0.000605395	0.00998999	n.d.				yes	0.00518582	0.766733	0.900588	no	rs11226547			non-coding
ENSG00000235505;AF:11:104779735-104788840:104788872:104779735-104789658:104789800:-	RP11-693N9.2	AF	yes		no	0.00110473	0.443675	0.705481	n.d.				no	0.00253853	0.123741	0.361617	n.d.				no	-0.00261848	0.940764	0.977525	n.d.				no	0.0150698	0.236033	0.513901	n.d.				yes	0.0560619	0.00120144	0.0166219	yes				non-coding
ENSG00000235505;A3:11:104778345-104779562:104777843-104779562:-	RP11-693N9.2	A3	yes		no	-4.78191e-05	0.894063	0.958903	n.d.				no	0.00389698	0.987841	0.995746	n.d.				no	-3.32423e-05	0.773024	0.903737	n.d.				no	0.0127214	0.638315	0.833982	n.d.				yes	0.100085	3.75018e-09	4.84439e-07	yes	rs10895744	21 [ 8 - 35 ]		non-coding
ENSG00000087266;SE:4:2824764-2825122:2825296-2826340:+	SH3BP2	SE	no		yes	0.00217194	0.222286	0.497487	no				yes	-0.000407415	0.954701	0.983481	no				yes	0.00238639	0.449081	0.70983	no				yes	0.00211713	0.445254	0.706711	no				yes	-0.000433773	0.95975	0.985426	no				loss of function
ENSG00000087266;A5:4:2826486-2826853:2826457-2826853:+	SH3BP2	A5	no		yes	-0.0126388	0.00243726	0.0279084	no				yes	-0.0110922	0.0130875	0.0900649	no				yes	-0.000477046	0.972872	0.990511	no	rs76550253			yes	-0.0127984	0.00210036	0.0250436	no				yes	-0.00962433	0.0185357	0.113235	no				loss of function
ENSG00000087266;AF:4:2811506:2811556-2822341:2813657:2813851-2822341:+	SH3BP2	AF	no		yes	-0.00535426	0.0963673	0.312384	no				yes	-0.00862003	0.00566116	0.0504268	no				yes	-0.00492811	0.0371199	0.175682	no				yes	-0.00336724	0.461023	0.719147	no				yes	0.0123878	0.0705732	0.259654	no				modified protein
ENSG00000087266;SE:4:2833406-2833650:2833705-2834058:+	SH3BP2	SE	no		no	0.00341332	0.272072	0.553236	n.d.				no	0.00118085	0.744738	0.889744	n.d.				no	-0.00421517	0.031961	0.159993	n.d.				yes	-0.00124258	0.814695	0.923761	no				yes	0.0152306	0.000747666	0.0117102	no				gain of function
ENSG00000087266;SE:4:2794865-2811506:2811556-2822341:+	SH3BP2	SE	no		yes	-0.00467059	0.415147	0.683111	no				yes	-0.0060481	0.521215	0.762135	no				yes	0.00682563	0.393843	0.665874	no				yes	-0.0145326	0.191749	0.459881	no				yes	0.0212556	0.129708	0.371318	no				modified protein
ENSG00000087266;AF:4:2811506:2811556-2822341:2820443:2820797-2822341:+	SH3BP2	AF	no		yes	-0.0237128	4.48173e-09	5.63786e-07	no	rs1784147			yes	-0.0242597	2.98141e-10	5.01231e-08	no	rs231400			yes	-0.0277804	1.04661e-11	2.64482e-09	no	rs231400			yes	-0.0277282	2.7082e-09	3.59014e-07	no	rs112214333			yes	-0.0165423	0.0115828	0.0826911	no				modified protein
ENSG00000087266;AF:4:2800725:2801032-2822341:2811506:2811556-2822341:+	SH3BP2	AF	no		yes	-0.00140479	0.878626	0.952414	no				yes	0.0116163	0.150007	0.403323	no				yes	0.0150568	0.0234632	0.131934	no				yes	0.00687562	0.268553	0.549286	no				yes	-0.0345742	0.00259491	0.0291522	no				modified protein
ENSG00000087266;A5:4:2825300-2826340:2825296-2826340:+	SH3BP2	A5	no		yes	-0.0307728	0.0254516	0.139064	no				yes	0.00364289	0.990051	0.996819	no				yes	-0.00416885	0.625961	0.826449	no				yes	-0.0185391	0.13382	0.377912	no				yes	0.0102726	0.411635	0.680197	no				non-coding
ENSG00000087266;AF:4:2794750:2794865-2822341:2795886:2795989-2822341:+	SH3BP2	AF	yes		yes	-0.005435	0.605312	0.814669	no				yes	-0.0233988	0.0173665	0.108577	no				yes	-0.0165698	0.136897	0.38301	no				yes	-0.00344127	0.423704	0.689767	no				yes	-0.0526412	0.00128709	0.0174632	yes				gain of function
ENSG00000087266;AF:4:2811506:2811556-2822341:2814031:2814204-2822341:+	SH3BP2	AF	yes		yes	-0.0130454	0.0330186	0.163116	no				yes	0.00301605	0.605309	0.814669	no				yes	-0.00503279	0.0342438	0.167087	no	rs10001883			yes	-0.00947424	0.13725	0.383507	no				yes	-0.0955842	1.62728e-07	1.22638e-05	yes	rs433030	55 [ 35 - 82 ]		modified protein
ENSG00000100242;A3:22:39147099-39147215:39147040-39147215:-	SUN2	A3	no		no	-0.004338	0.00253772	0.0287091	n.d.				no	-0.000795041	0.956909	0.984283	n.d.				no	-0.00759587	0.000872178	0.0130972	n.d.				yes	-0.0112494	0.00379193	0.0382147	no				yes	-0.00674367	0.169917	0.430948	no				modified protein
ENSG00000100242;SE:22:39146325-39146903:39147040-39147215:-	SUN2	SE	no		yes	-0.000600453	0.917293	0.968493	no				yes	0.00677352	0.499851	0.747143	no				yes	-0.0109513	0.0404448	0.185656	no				yes	0.0111253	0.33718	0.617535	no				yes	0.00819663	0.313397	0.595266	no				modified protein
ENSG00000100242;SE:22:39148670-39150647:39150711-39151768:-	SUN2	SE	no		yes	-0.0109809	0.348738	0.627938	no				yes	0.0289683	0.0215334	0.125165	no				yes	0.00347709	0.902765	0.962588	no				yes	0.00178897	0.843271	0.936588	no				yes	0.0196594	0.345113	0.624563	no				modified protein
ENSG00000100242;AL:22:39146230:39146325-39147215:39147012:39147099-39147215:-	SUN2	AL	no		yes	0.0391043	0.00618484	0.0537204	no				yes	0.00710643	0.212934	0.48623	no				yes	0.0314703	0.00644459	0.0553229	no				yes	0.00308336	0.643938	0.837292	no				yes	-0.00895045	0.460929	0.719147	no				modified protein
ENSG00000100242;AF:22:39150711-39150903:39150987:39150711-39151277:39151533:-	SUN2	AF	yes		yes	-0.028162	0.153246	0.407772	no				yes	-0.02539	0.286682	0.568841	no				yes	0.00887892	0.563195	0.789598	no				no	-0.0345019	0.0560894	0.226795	n.d.				yes	-0.0646512	0.000817332	0.0124893	yes				modified protein
ENSG00000100242;A5:22:39136437-39136894:39136437-39137012:-	SUN2	A5	yes		yes	-0.0338176	0.00453977	0.0431791	no	rs113457588			yes	-0.0999871	1.4206e-09	2.00483e-07	yes				yes	-0.0456606	0.000971742	0.0141918	no				yes	-0.0199476	0.0124352	0.0870098	no				yes	-0.000316664	0.90691	0.964595	no				loss of function
ENSG00000104946;SE:19:50381829-50382580:50382761-50383536:+	TBC1D17	SE	no		no	-0.028318	0.0359361	0.172063	n.d.				no	-0.0994668	6.77873e-12	1.80316e-09	n.d.				no	-0.0766395	1.1507e-07	9.12267e-06	n.d.				no	-0.0383433	0.0121622	0.0856104	n.d.				yes	-0.00620564	0.52774	0.766198	no				loss of function
ENSG00000104946;A3:19:50391091-50391414:50391091-50391488:+	TBC1D17	A3	yes		yes	-0.0263138	0.00776612	0.0628567	no				yes	-0.103459	4.3325e-10	7.03509e-08	yes				yes	-0.0429175	0.000782143	0.0121211	no				yes	-0.0525246	0.00152473	0.0197624	yes				yes	0.0304555	0.0470927	0.203779	no				loss of function
ENSG00000139372;SE:12:104359838-104361632:104361749-104370696:+	TDG	SE	no		yes	0.00296186	0.578299	0.79886	no				yes	-0.0365942	0.00797375	0.0640188	no				yes	0.012361	0.117457	0.350668	no				yes	-0.00541108	0.528827	0.766951	no				no	-0.0204111	0.177706	0.441359	n.d.				modified protein
ENSG00000139372;RI:12:104376577:104376712-104377073:104377167:+	TDG	RI	no		yes	0.00628691	0.742431	0.888527	no				yes	-0.0191969	0.321875	0.602747	no				yes	0.00172125	0.936756	0.975868	no				yes	-0.0108411	0.756321	0.895564	no				no	-0.0451434	0.0392285	0.181866	n.d.				loss of function
ENSG00000139372;SE:12:104376712-104376914:104376996-104377073:+	TDG	SE	yes		yes	0.0672472	0.00126391	0.0172497	yes	rs11111865	65 [ 32 - 100 ]		yes	0.0983789	6.40731e-06	0.000271271	yes	rs4135113	48 [ 29 - 76 ]		yes	0.0863947	0.000184459	0.00397026	yes	rs4135102	53 [ 27 - 100 ]		yes	0.103294	5.99124e-05	0.00163898	yes	rs4135102	50 [ 28 - 88 ]		no	0.0324364	0.170684	0.432013	n.d.				modified protein
ENSG00000139644;AF:12:50135605:50135898-50146247:50144403:50144488-50146247:+	TMBIM6	AF	no		yes	-0.00533525	0.20345	0.47501	no				yes	-0.00741236	0.224344	0.50018	no				yes	0.00496852	0.17656	0.439998	no				yes	-0.00373966	0.293071	0.574987	no				yes	3.12856e-06	0.621591	0.824083	no				modified protein
ENSG00000139644;SE:12:50135394-50135740:50135898-50146247:+	TMBIM6	SE	no		yes	-0.00303903	0.574963	0.796791	no				yes	0.00343706	0.658514	0.845527	no				yes	0.00763785	0.299944	0.582031	no				yes	0.00686907	0.185585	0.451826	no				yes	-0.00406984	0.286993	0.569172	no				modified protein
ENSG00000139644;A3:12:50135394-50135735:50135394-50135740:+	TMBIM6	A3	no		yes	-0.00649657	0.214968	0.4886	no				yes	-0.0021018	0.904059	0.963147	no				yes	0.00561246	0.468942	0.725011	no				yes	0.00529356	0.59773	0.809924	no				yes	0.0121862	0.298283	0.580409	no				loss of function
ENSG00000139644;MX:12:50135394-50135740:50135898-50146247:50135394-50137200:50137348-50146247:+	TMBIM6	MX	no		yes	-0.0190159	0.0101927	0.075875	no				yes	-0.0189979	0.00144654	0.0190791	no				yes	-0.0109164	0.018574	0.113349	no				yes	-0.007716	0.140746	0.389096	no	rs142219257			yes	-0.0115695	0.0635978	0.24384	no				modified protein
ENSG00000139644;MX:12:50135394-50135740:50135898-50146247:50135394-50138196:50138325-50146247:+	TMBIM6	MX	no		yes	0.00529505	0.306517	0.587789	no				yes	-0.0165549	0.0276996	0.146669	no				yes	-0.0183976	0.00716678	0.0593506	no				yes	-0.00468384	0.478723	0.732154	no				yes	0.0229263	0.00554992	0.0497169	no				modified protein
ENSG00000139644;A5:12:50136063-50146247:50135898-50146247:+	TMBIM6	A5	no		yes	-0.0136916	0.0549487	0.224393	no				yes	-0.00818973	0.132065	0.375191	no				yes	0.00529172	0.221346	0.496502	no				yes	-0.00994106	0.070982	0.260599	no				yes	-0.0181671	0.00674368	0.0570651	no				modified protein
ENSG00000139644;SE:12:50135394-50135740:50135898-50138196:+	TMBIM6	SE	no		yes	-0.0180505	0.0338307	0.165751	no				yes	0.00212026	0.893094	0.958279	no				yes	-0.00882202	0.254357	0.534123	no				yes	-0.00716948	0.35596	0.634331	no				yes	-0.0127736	0.115979	0.348001	no				modified protein
ENSG00000139644;A5:12:50136390-50146247:50136063-50146247:+	TMBIM6	A5	no		yes	0.0316211	0.0237372	0.132877	no				yes	0.0462161	0.0139242	0.0940747	no				yes	0.0443514	0.0236179	0.132418	no				yes	-0.00549034	0.748369	0.891357	no				yes	-0.0141471	0.705512	0.870373	no				modified protein
ENSG00000139644;MX:12:50135394-50135740:50135898-50146247:50135394-50143401:50143639-50146247:+	TMBIM6	MX	yes		yes	-0.103823	3.51362e-22	6.76497e-19	yes	rs7299609	75 [ 59 - 93 ]		yes	-0.0762507	3.41877e-19	4.00665e-16	yes	rs7309607	73 [ 53 - 96 ]		yes	-0.066933	5.17959e-20	7.47942e-17	yes	rs61616163	82 [ 63 - 100 ]		yes	-0.0516736	1.42565e-17	1.22644e-14	yes	rs61616163	79 [ 59 - 100 ]		yes	-0.0898507	6.444e-24	1.78107e-20	yes	rs11169140	74 [ 57 - 94 ]		modified protein
ENSG00000011638;SE:16:21185469-21190118:21190253-21190796:+	TMEM159	SE	no		yes	0.00624387	0.17391	0.43649	no	rs8055894			no	-0.00722138	0.419246	0.686133	n.d.				no	0.00417	0.399456	0.66993	n.d.				yes	0.00626577	0.45626	0.715483	no	rs8055894			yes	-0.00435439	0.532579	0.769246	no	rs8055894			loss of function
ENSG00000011638;AL:16:21181926-21184646:21184683:21181926-21190796:21190930:+	TMEM159	AL	no		yes	-0.00516892	0.774037	0.904059	no				no	-0.00532251	0.840782	0.935828	n.d.				no	0.00639976	0.140931	0.389217	n.d.				yes	0.0205428	0.00195747	0.0237631	no				yes	0.0139546	0.0169983	0.106995	no				gain of function
ENSG00000011638;SE:16:21172599-21178161:21178232-21181758:+	TMEM159	SE	no		yes	-0.0113992	0.112517	0.342287	no				no	0.00499319	0.701145	0.867612	n.d.				no	0.0168099	0.0590309	0.233425	n.d.				yes	-0.0129428	0.250845	0.530413	no				yes	-0.012065	0.143989	0.3943	no				modified protein
ENSG00000011638;SE:16:21181926-21185331:21185469-21190796:+	TMEM159	SE	no		yes	0.000264049	0.73874	0.886521	no				no	0.0187005	0.0639718	0.244636	n.d.				no	0.010181	0.52804	0.7664	n.d.				yes	-0.0034757	0.691564	0.862975	no				yes	0.00903767	0.451998	0.711869	no				modified protein
ENSG00000011638;RI:16:21172299:21172329-21172406:21172599:+	TMEM159	RI	no		yes	-0.00253182	0.526042	0.765248	no				no	0.0025121	1	1	n.d.				no	-0.0170819	0.510083	0.754292	n.d.				yes	-0.00300001	0.905156	0.963643	no				yes	0.0254096	0.0281836	0.148213	no				modified protein
ENSG00000011638;SE:16:21170067-21172299:21172329-21172406:+	TMEM159	SE	no		yes	-0.0304818	0.027443	0.145759	no				no	-0.0175988	0.195177	0.464464	n.d.				no	-0.0209245	0.0846662	0.289482	n.d.				yes	-0.0359598	0.00197483	0.0239171	no				yes	-0.014385	0.100327	0.320047	no				modified protein
ENSG00000011638;MX:16:21185469-21188458:21188648-21190796:21185469-21190118:21190253-21190796:+	TMEM159	MX	yes		no	-0.0709519	0.000209032	0.00438822	n.d.				no	-0.0693162	0.000345341	0.00651562	n.d.				no	-0.100675	6.05968e-08	5.25204e-06	n.d.				yes	-0.0826717	5.13084e-07	3.25927e-05	yes	rs8055894	31 [ 15 - 51 ]		yes	-0.0984575	3.53755e-07	2.39585e-05	yes				non-coding
ENSG00000171853;SE:2:3469466-3481466:3481566-3482617:+	TRAPPC12	SE	no		yes	-0.00266469	0.817392	0.925165	no				no	0.00706837	0.257664	0.537564	n.d.				no	-0.00676989	0.167854	0.427957	n.d.				no	9.14864e-06	0.839175	0.935065	n.d.				no	0.00392716	0.580482	0.799916	n.d.				gain of function
ENSG00000171853;AF:2:3447639:3447662-3461392:3458383:3461000-3461392:+	TRAPPC12	AF	no		yes	-0.012323	0.318219	0.599217	no				yes	-0.0187939	0.0288969	0.150337	no				yes	0.00698116	0.606464	0.815852	no				no	-0.00900873	0.678095	0.856154	n.d.				no	-0.014899	0.230084	0.507397	n.d.				gain of function
ENSG00000171853;SE:2:3405664-3425471:3425557-3425652:+	TRAPPC12	SE	no		yes	-0.00193917	0.700361	0.867459	no				yes	-0.0091986	0.0880982	0.296342	no				yes	0.00266182	0.438587	0.701567	no				no	0.0225828	0.123291	0.360864	n.d.				no	-0.00248945	0.378803	0.653508	n.d.				loss of function
ENSG00000171853;SE:2:3447662-3460921:3461000-3461392:+	TRAPPC12	SE	yes		yes	0.0366137	0.00443659	0.0425186	no				yes	0.0539845	0.000330985	0.00629322	yes				yes	0.0512809	0.0088327	0.068824	no				no	0.0410719	0.0382002	0.1789	n.d.				no	0.00813635	0.491402	0.741352	n.d.				loss of function
ENSG00000171853;AL:2:3461464-3461566:3461952:3461464-3464034:3464098:+	TRAPPC12	AL	yes		yes	-0.0450866	0.0234365	0.131902	no				yes	-0.0712881	0.00143275	0.0189396	yes				yes	-0.100207	3.11207e-05	0.000971652	yes				no	-0.0216914	0.301568	0.583572	n.d.				no	-0.0386361	0.0686794	0.255345	n.d.				gain of function
ENSG00000176261;SE:1:33097480-33097809:33097946-33099246:-	ZBTB8OS	SE	no		yes	-0.00805892	0.742431	0.888527	no				no	-0.0116215	0.458555	0.716986	n.d.				no	-0.0190414	0.0516668	0.21602	n.d.				no	-0.0117636	0.386775	0.660478	n.d.				no	0.00912579	0.7611	0.897968	n.d.				loss of function
ENSG00000176261;SE:1:33099711-33100369:33100393-33116034:-	ZBTB8OS	SE	no		yes	-0.00131318	0.948373	0.980491	no				no	0.0244964	0.0546498	0.223587	n.d.				no	-0.00994987	0.350677	0.629524	n.d.				no	0.0263623	0.0705736	0.259654	n.d.				no	-0.013464	0.390921	0.66357	n.d.				non-coding
ENSG00000176261;SE:1:33093145-33097428:33097480-33099246:-	ZBTB8OS	SE	no		yes	-0.005128	0.781531	0.908116	no				no	0.0249688	0.0787196	0.277443	n.d.				no	0.0386209	0.0026879	0.0298567	n.d.				no	0.0217874	0.104743	0.328142	n.d.				no	0.00296701	0.920579	0.970121	n.d.				modified protein
ENSG00000176261;A5:1:33099673-33100303:33099673-33100369:-	ZBTB8OS	A5	no		yes	-0.0385175	0.00433555	0.041892	no				no	-0.0201479	0.269497	0.550308	n.d.				no	-0.0351464	0.0597105	0.235057	n.d.				no	-0.0251224	0.233968	0.511622	n.d.				no	0.0091054	0.663916	0.848587	n.d.				loss of function
ENSG00000176261;A5:1:33100393-33116030:33100393-33116034:-	ZBTB8OS	A5	yes		yes	-0.0598365	2.55171e-08	2.53494e-06	yes				no	-0.0387191	0.00293362	0.0317701	n.d.				no	-0.027366	0.0146007	0.0971197	n.d.				no	-0.0300832	0.0179817	0.111025	n.d.				no	-0.0557701	0.00300002	0.032329	n.d.				loss of function
ENSG00000176261;A5:1:33099711-33116003:33099711-33116034:-	ZBTB8OS	A5	yes		yes	-0.0696309	0.000650226	0.0105623	yes				no	-0.0322027	0.105912	0.330447	n.d.				no	-0.0296536	0.233964	0.511622	n.d.				no	0.00286314	0.884444	0.954601	n.d.				no	-0.0584372	0.00346206	0.035773	n.d.				non-coding
ENSG00000176261;A3:1:33099711-33100369:33099673-33100369:-	ZBTB8OS	A3	yes		yes	-0.103318	1.95889e-07	1.44531e-05	yes				no	-0.0498484	0.00444987	0.0425694	n.d.				no	-0.0893102	2.81312e-06	0.000136545	n.d.				no	-0.0400118	0.100877	0.321185	n.d.				no	-0.0382747	0.04263	0.191853	n.d.				loss of function
ENSG00000128284;SE:22:36541647-36542188:36542456-36545094:-	APOL3	SE	no		no	-0.00672249	0.041206	0.187958	n.d.				yes	-0.00873915	0.00556566	0.0498219	no	rs112553549			no	-0.00682322	0.0683837	0.254679	n.d.				yes	-0.0120035	2.07472e-05	0.000704332	no	rs112553549			yes	-0.0105542	0.000137767	0.00318028	no	rs112553549			loss of function
ENSG00000128284;SE:22:36541647-36545094:36545190-36556717:-	APOL3	SE	no		yes	0.00132295	0.331425	0.611808	no				yes	-0.00307806	0.832125	0.931978	no				yes	0.00754279	0.247083	0.526339	no				yes	0.0110034	0.00363673	0.037057	no				no	0.00703853	0.000227279	0.00468253	n.d.				modified protein
ENSG00000128284;MX:22:36545190-36545307:36545419-36556717:36545190-36552892:36553054-36556717:-	APOL3	MX	no		no	-0.00140624	0.897929	0.960336	n.d.				yes	-0.0119316	0.0435254	0.194061	no				yes	-0.000203315	0.95079	0.981542	no				yes	0.00242459	0.657137	0.844702	no				yes	-0.000287585	0.860278	0.944649	no				non-coding
ENSG00000128284;SE:22:36545190-36545307:36545419-36556717:-	APOL3	SE	no		yes	-0.0105355	0.164813	0.423541	no				yes	-0.00869999	0.312491	0.594201	no				yes	-0.0132466	0.184762	0.450607	no				yes	-0.0144836	0.0239066	0.133527	no				yes	-0.0218928	7.27101e-05	0.00191709	no				loss of function
ENSG00000128284;RI:22:36545094:36545190-36545307:36545419:-	APOL3	RI	no		yes	0.0188	0.140983	0.389217	no				yes	0.0152785	0.198058	0.468205	no				yes	0.0200493	0.153582	0.40856	no				yes	0.00827585	0.379633	0.654322	no				yes	0.0153293	0.019541	0.11746	no				non-coding
ENSG00000128284;AL:22:36550497:36550676-36556717:36555278:36555728-36556717:-	APOL3	AL	no		yes	0.0255202	0.0843017	0.288797	no				yes	0.00726529	0.678687	0.856154	no				yes	-0.00461732	0.66574	0.849736	no				yes	0.0153293	0.19086	0.458741	no				yes	0.0315924	8.21109e-06	0.000333161	no				gain of function
ENSG00000128284;SE:22:36545419-36545819:36546012-36556717:-	APOL3	SE	yes		yes	-0.00671724	0.211375	0.484367	no				yes	0.00221946	0.611125	0.818107	no				yes	-0.00996002	0.220396	0.495452	no				yes	-0.039449	4.3293e-10	7.03509e-08	no				yes	-0.0860697	6.6236e-27	4.46348e-23	yes	rs132644	52 [ 42 - 63 ]		non-coding
ENSG00000111229;RI:12:110873915:110874034-110874362:110874488:-	ARPC3	RI	no		yes	-0.0104937	0.00208781	0.0249602	no	rs10744765			yes	-0.0100074	0.0016373	0.020857	no	rs10744765			yes	-0.011999	0.000349334	0.00655883	no	rs6606689			yes	-0.0118226	0.0011709	0.0162772	no	rs10744765			no	-0.00231176	0.0522397	0.217726	n.d.				non-coding
ENSG00000111229;AF:12:110874957-110878117:110878312:110874957-110883257:110883366:-	ARPC3	AF	no		yes	-0.000785671	0.558419	0.786042	no				yes	-0.00029209	0.998895	0.999693	no				yes	-0.00495472	0.0475728	0.205306	no				yes	0.00201235	0.501777	0.748528	no				yes	-0.00778518	0.00208033	0.0248965	no				non-coding
ENSG00000111229;AL:12:110880449:110880872-110883257:110882874:110883048-110883257:-	ARPC3	AL	no		yes	0.0282651	0.0241945	0.134531	no				yes	-0.00952705	0.482408	0.734775	no				yes	0.0350308	0.000545663	0.00920806	no				yes	0.00847153	0.381055	0.655296	no				yes	0.0336471	0.00593964	0.0521565	no				non-coding
ENSG00000111229;AL:12:110874540:110874957-110883257:110880449:110880872-110883257:-	ARPC3	AL	yes		yes	-0.0701506	0.00101933	0.0147209	yes	rs10744765	41 [ 0 - 75 ]		yes	-0.0587379	0.00130135	0.0176124	yes	rs10744765	44 [ 0 - 88 ]		yes	-0.0842154	1.36766e-05	0.000507551	yes	rs10744765	32 [ 0 - 58 ]		yes	-0.0859271	7.48939e-06	0.000309386	yes	rs10744765	34 [ 1 - 56 ]		yes	-0.0715883	0.000401828	0.00731184	yes	rs6606689	35 [ 0 - 67 ]		gain of function
ENSG00000149231;SE:11:96117925-96119101:96119184-96119418:-	CCDC82	SE	no		yes	-0.0126848	0.155366	0.411245	no				yes	0.00842344	0.312491	0.594201	no				yes	-0.000483176	0.599441	0.810975	no				yes	0.00196131	0.828955	0.930361	no				yes	-0.0220731	0.00483894	0.0451734	no				modified protein
ENSG00000149231;SE:11:96120777-96121859:96121993-96123008:-	CCDC82	SE	yes		yes	-0.0602943	0.00782268	0.0631697	no	rs11021568			yes	-0.0756296	0.00137879	0.0184108	yes	rs11021568	74 [ 47 - 100 ]		yes	-0.0728932	0.0022001	0.0258855	yes	rs11021568	81 [ 55 - 100 ]		yes	-0.0785076	0.0068012	0.0573612	no	rs11021568			yes	-0.0882267	7.4401e-07	4.48319e-05	yes	rs11021568	65 [ 44 - 94 ]		gain of function
ENSG00000163171;AF:2:37873965-37874537:37874801:37873965-37898569:37899334:-	CDC42EP3	AF	no		no	0.00773104	0.246298	0.525442	n.d.				yes	0.0168809	0.0536115	0.221075	no				yes	0.011146	0.0780668	0.276238	no				yes	0.0369627	2.7745e-05	0.000888554	no				yes	0.0376989	6.28878e-05	0.00170252	no				modified protein
ENSG00000163171;AF:2:37873965-37874537:37874801:37873965-37899228:37899342:-	CDC42EP3	AF	yes		no	0.0507456	0.00754353	0.0615423	n.d.				yes	0.0341078	0.041547	0.18897	no				yes	0.0425661	0.0292454	0.151485	no				yes	0.0857789	1.00342e-05	0.000394466	yes				yes	0.0795854	0.000183472	0.00395533	yes				modified protein
ENSG00000111596;A3:12:70736087-70737891:70736087-70737908:+	CNOT2	A3	no		yes	0.00540455	0.191555	0.459593	no				yes	-0.00515466	0.358322	0.636485	no				yes	-0.000440818	0.936756	0.975868	no				yes	-0.0130485	0.00023753	0.00484313	no				yes	-0.0101958	0.104993	0.328532	no				loss of function
ENSG00000111596;SE:12:70704797-70713078:70713144-70723203:+	CNOT2	SE	no		no	0.00209004	0.449512	0.710248	n.d.				no	0.00527285	0.00506595	0.0466818	n.d.				no	-0.000512395	0.415138	0.683111	n.d.				no	0.000171485	0.561886	0.788343	n.d.				yes	0.00375968	0.172226	0.434197	no				modified protein
ENSG00000111596;AL:12:70738008-70739960:70740406:70738008-70747609:70747693:+	CNOT2	AL	no		yes	-0.000568604	0.946428	0.979733	no				yes	-0.00581688	0.0564177	0.227467	no	rs138747306			yes	-0.00771561	0.00565606	0.0504164	no				yes	-0.00367743	0.0490736	0.20919	no				no	-0.00979621	0.00916474	0.0705145	n.d.				modified protein
ENSG00000111596;AF:12:70637192:70637260-70671912:70637528:70637969-70671912:+	CNOT2	AF	no		no	0.00380899	0.0158285	0.102218	n.d.				no	0.00353778	0.237282	0.515358	n.d.				no	0.00356842	0.0300002	0.153786	n.d.				no	0.0031136	0.200815	0.471564	n.d.				yes	0.0096905	0.0315229	0.158674	no				modified protein
ENSG00000111596;SE:12:70704797-70713078:70713144-70729218:+	CNOT2	SE	no		yes	-0.00421498	0.289505	0.570981	no				yes	-0.0021471	0.862507	0.94564	no				yes	-0.0069042	0.0695372	0.257363	no				yes	0.00716002	0.253013	0.532906	no				yes	0.00925696	0.169917	0.430948	no				gain of function
ENSG00000111596;AF:12:70712804:70713144-70729218:70726178:70726626-70729218:+	CNOT2	AF	no		yes	0.011755	0.117013	0.349831	no				yes	-0.00645866	0.277999	0.559761	no				yes	-0.00898424	0.187277	0.45407	no				yes	-0.00606177	0.379633	0.654322	no				yes	-0.00262906	0.772379	0.903218	no				modified protein
ENSG00000111596;MX:12:70704797-70713078:70713144-70729218:70704797-70726547:70726626-70729218:+	CNOT2	MX	no		yes	0.00101183	0.859394	0.944263	no				no	-0.0123741	0.175862	0.438949	n.d.				no	0.00336208	0.914745	0.967622	n.d.				yes	0.00818866	0.364206	0.640976	no				no	0.00564623	0.471473	0.727186	n.d.				gain of function
ENSG00000111596;SE:12:70672054-70688017:70688074-70704675:+	CNOT2	SE	no		yes	-0.0102711	0.084742	0.289618	no				yes	-0.0121566	0.0860523	0.292257	no				yes	0.00394015	0.371872	0.647588	no				yes	-0.0181021	0.00291891	0.0316617	no				yes	-0.0201593	0.0069981	0.0584911	no				modified protein
ENSG00000111596;SE:12:70735948-70736038:70736087-70737908:+	CNOT2	SE	no		yes	0.000601741	0.977583	0.992296	no				yes	0.0253679	0.000345341	0.00651562	no				yes	-0.00269014	0.742364	0.888527	no				yes	0.00327325	0.925932	0.972309	no				yes	-0.0014194	0.856411	0.942727	no				gain of function
ENSG00000111596;MX:12:70672054-70679180:70679366-70704675:70672054-70688017:70688074-70704675:+	CNOT2	MX	no		yes	0.0139456	0.49311	0.742378	no				yes	0.00276818	0.92384	0.971512	no				yes	-0.0338115	0.00480267	0.0449292	no				yes	0.0143126	0.454678	0.714363	no				yes	0.00864811	0.547229	0.778476	no				gain of function
ENSG00000111596;SE:12:70688074-70691539:70691659-70704675:+	CNOT2	SE	no		yes	-0.0113054	0.404046	0.67384	no				yes	0.00886207	0.48587	0.737381	no				yes	-0.0321853	0.0661237	0.249654	no				yes	-0.00647243	0.701246	0.867612	no				yes	0.0119201	0.359126	0.636914	no				loss of function
ENSG00000111596;AL:12:70713144-70723203:70723269:70713144-70729218:70729613:+	CNOT2	AL	no		yes	0.0124168	0.211375	0.484367	no				yes	-0.00997715	0.414475	0.682752	no				yes	-0.0079264	0.629535	0.828813	no				yes	-0.00914316	0.183851	0.449459	no				yes	-0.0354372	0.0261307	0.141276	no				modified protein
ENSG00000111596;MX:12:70672054-70688017:70688074-70704675:70672054-70695485:70695645-70704675:+	CNOT2	MX	yes		yes	0.0632668	0.00423659	0.0412413	yes				yes	0.0624902	0.00570946	0.0507302	no				yes	0.0851669	0.000114416	0.00276186	yes				yes	0.0220842	0.132468	0.375925	no				no	0.0285102	0.162387	0.420417	n.d.				modified protein
ENSG00000104324;SE:8:98067873-98068634:98068773-98078237:+	CPQ	SE	no		yes	0.0323953	0.0953926	0.310632	no				yes	0.0127733	0.709378	0.871939	no				yes	0.0231028	0.410826	0.679685	no				yes	-0.0216915	0.107575	0.333384	no				yes	0.0557144	0.014551	0.0969405	no				non-coding
ENSG00000104324;AF:8:98041697:98041722-98078237:98067755:98067873-98078237:+	CPQ	AF	yes		yes	0.0343441	1.69442e-07	1.27223e-05	no	rs111938002			yes	0.0693335	8.01809e-10	1.20071e-07	yes				yes	0.0423094	2.36683e-06	0.000118217	no	rs10086925			yes	0.0603793	9.38435e-09	1.07641e-06	yes	rs115467764	100 [ 64 - 100 ]		yes	0.0396333	0.000111617	0.00270562	no				gain of function
ENSG00000104324;AF:8:97773202:97773307-97797092:97773468:97773720-97797092:+	CPQ	AF	yes		yes	0.0386595	0.137067	0.383323	no				yes	0.0879381	8.52637e-06	0.000343712	yes				yes	0.0331436	0.0586935	0.232739	no				yes	0.0775702	1.5088e-05	0.000548603	yes				no	0.0367645	0.0231447	0.130874	n.d.				modified protein
ENSG00000110925;A5:12:51470430-51477012:51470430-51477122:-	CSRNP2	A5	no		yes	-0.0299087	0.224143	0.500174	no				yes	-0.0512403	0.0155026	0.100838	no				yes	-0.0199876	0.225175	0.501344	no				yes	-0.045737	0.0534472	0.220589	no				no	-0.088767	9.4917e-05	0.00237873	n.d.				modified protein
ENSG00000180902;AL:2:242689709-242690661:242690804:242689709-242694460:242694625:+	D2HGDH	AL	no		yes	0.00468603	0.698551	0.866598	no				yes	0.00876685	0.498091	0.745616	no				yes	-0.0249971	0.000329687	0.00627685	no				yes	0.00555373	0.251927	0.531603	no				yes	0.00898716	0.0993126	0.318406	no				loss of function
ENSG00000180902;A3:2:242681989-242683037:242681989-242683054:+	D2HGDH	A3	no		no	0.00609664	0.600204	0.811631	n.d.				yes	-0.000336776	0.715575	0.874979	no				yes	0.0080102	0.223255	0.498694	no				yes	0.0180155	0.0425417	0.191608	no				no	0.00982229	0.389563	0.662522	n.d.				gain of function
ENSG00000180902;A5:2:242689344-242689566:242688814-242689566:+	D2HGDH	A5	no		yes	-0.000106232	0.869	0.948193	no				yes	0.00709239	0.680717	0.857217	no				yes	-0.0100438	0.47827	0.7316	no				yes	0.0130495	0.208289	0.480629	no				yes	0.0199994	0.244742	0.523768	no				non-coding
ENSG00000180902;A3:2:242695429-242707125:242695429-242707128:+	D2HGDH	A3	no		no	-0.00742448	0.393125	0.665049	n.d.				yes	0.0111603	0.365617	0.642187	no	rs2293764			yes	-0.00400937	0.26285	0.543516	no	rs2293764			no	-0.00144477	0.932176	0.974442	n.d.				no	-0.0168941	0.335143	0.615463	n.d.				gain of function
ENSG00000180902;SE:2:242688423-242688709:242688814-242689566:+	D2HGDH	SE	no		no	-0.00349214	0.571635	0.794747	n.d.				yes	-0.0158252	0.362688	0.639949	no				yes	-0.0248	0.0806545	0.281648	no				yes	-0.0290677	0.0234218	0.131902	no	rs34077392			yes	-0.0141433	0.200925	0.471564	no				non-coding
ENSG00000180902;A3:2:242684292-242688242:242684292-242688280:+	D2HGDH	A3	no		yes	-0.000738719	0.899863	0.961184	no				yes	-0.00896053	0.517622	0.759857	no				yes	0.0032958	0.847193	0.938358	no				yes	-0.00720249	0.443695	0.705481	no				yes	0.046814	0.011105	0.0803081	no				modified protein
ENSG00000180902;AF:2:242688245:242688357-242689566:242688405:242688423-242689566:+	D2HGDH	AF	yes		no	0.0145095	0.393125	0.665049	n.d.				yes	0.0381962	0.0271171	0.144636	no	rs2293764			yes	0.0565588	0.00171942	0.0215969	yes	rs2293764	56 [ 29 - 100 ]		yes	0.00411616	0.407207	0.676504	no	rs1609990			no	0.0113977	0.742417	0.888527	n.d.				gain of function
ENSG00000180902;SE:2:242684292-242688280:242689344-242689566:+	D2HGDH	SE	yes		yes	-0.0688766	4.86261e-05	0.00139339	yes				yes	-0.0451583	0.00315272	0.0334969	no				yes	-0.0689536	4.25813e-06	0.000193012	yes	rs62192002	80 [ 50 - 100 ]		yes	-0.0483976	5.18343e-05	0.00145693	no				yes	-0.0359655	0.0251537	0.137865	no				loss of function
ENSG00000180902;SE:2:242688357-242688714:242688814-242689566:+	D2HGDH	SE	yes		yes	-0.0707199	0.00102821	0.014821	yes				yes	-0.050937	0.00953592	0.0724262	no	rs35386923			yes	-0.0859274	4.10636e-06	0.000187288	yes	rs35386923	65 [ 39 - 100 ]		yes	-0.0693329	4.33054e-05	0.00127528	yes	rs35386923	65 [ 37 - 100 ]		yes	-0.0469249	0.0110271	0.0798733	no				loss of function
ENSG00000112977;AL:5:10683208:10683683-10748287:10733884:10734380-10748287:-	DAP	AL	yes		yes	-0.0466248	2.62412e-05	0.000849818	no	rs2918412			yes	-0.0900232	4.3515e-09	5.52408e-07	yes	rs1080440	51 [ 33 - 74 ]		yes	-0.0682668	1.85816e-07	1.37601e-05	yes	rs1080440	61 [ 39 - 93 ]		yes	-0.0732116	8.25991e-06	0.000334974	yes	rs267962	86 [ 52 - 100 ]		yes	-0.0396551	0.0164375	0.104746	no				gain of function
ENSG00000101191;AF:20:61545758-61557784:61557821:61545758-61569148:61569304:-	DIDO1	AF	no		yes	-0.0171953	0.184993	0.450639	no	rs12480117			yes	-0.030849	0.219104	0.493822	no	rs12480117			yes	-0.00985044	0.636709	0.832941	no	rs62200158			yes	-0.0162792	0.810632	0.921577	no	rs62200158			no	-0.0479965	0.0172273	0.107998	n.d.				modified protein
ENSG00000101191;A5:20:61545758-61557784:61545758-61557791:-	DIDO1	A5	no		yes	0.0643557	0.0549487	0.224393	no	rs13040088			yes	0.0820682	0.0115463	0.0825179	no	rs13040088			yes	0.0905065	0.00629863	0.0545214	no	rs13040088			yes	0.0640664	0.227852	0.504885	no	rs13040088			no	0.0884192	0.00279076	0.0306623	n.d.				modified protein
ENSG00000063854;A3:16:1859447-1859755:1859383-1859755:-	HAGH	A3	no		yes	-0.00529742	0.185804	0.451826	no	rs73485896			no	-0.019398	0.00028809	0.00566271	n.d.				no	-0.0141491	0.0267307	0.14341	n.d.				no	-0.00311309	0.0782258	0.276413	n.d.				no	-0.00761919	0.0151574	0.0993843	n.d.				modified protein
ENSG00000063854;SE:16:1867272-1869116:1869224-1869898:-	HAGH	SE	no		yes	0.00333652	0.969789	0.989452	no				no	0.0353004	0.0013921	0.0185395	n.d.				no	0.0217758	0.0366645	0.174322	n.d.				no	0.0112999	0.246548	0.525713	n.d.				no	0.00301956	0.770495	0.902294	n.d.				modified protein
ENSG00000063854;SE:16:1873038-1876508:1876603-1876713:-	HAGH	SE	no		yes	-0.045588	0.00990877	0.0743226	no				no	-0.0876806	9.33087e-06	0.000370054	n.d.				no	-0.0453353	0.0087677	0.0684627	n.d.				no	-0.0147049	0.420676	0.687202	n.d.				no	-0.00468699	0.953866	0.983142	n.d.				modified protein
ENSG00000241106;A3:6:32782378-32782821:32782369-32782821:-	HLA-DOB	A3	no		no	-0.06516	1.19638e-06	6.65834e-05	n.d.				no	-0.0855357	7.23117e-08	6.16823e-06	n.d.				no	-0.0655591	5.79445e-09	7.08878e-07	n.d.				no	-0.0679036	0.000235105	0.00480459	n.d.				yes	-0.00604295	0.454964	0.714368	no				modified protein
ENSG00000109971;AL:11:122930690:122930976-122931828:122931301:122931506-122931828:-	HSPA8	AL	no		yes	-0.000337283	0.718548	0.876727	no				yes	0.000801248	0.419246	0.686133	no				yes	0.000100156	0.782681	0.908513	no				yes	0.00039265	0.506793	0.751748	no				yes	-0.00105347	0.588941	0.804875	no				modified protein
ENSG00000109971;AF:11:122932037-122932296:122932541:122932037-122932772:122933043:-	HSPA8	AF	no		no	0.00166393	0.301917	0.583758	n.d.				no	0.00399268	0.061238	0.23872	n.d.				no	-0.000644176	0.744269	0.889607	n.d.				yes	0.0031017	0.0564272	0.227467	no				no	0.00870221	0.0069981	0.0584911	n.d.				modified protein
ENSG00000109971;AF:11:122932037-122932577:122932730:122932037-122933055:122933377:-	HSPA8	AF	yes		no	0.067826	0.00175546	0.0219473	n.d.				no	0.0545474	0.000961418	0.0140843	n.d.				no	0.00711314	0.678604	0.856154	n.d.				no	0.0176571	0.0673755	0.252303	n.d.				yes	0.0911216	1.35616e-06	7.41489e-05	yes				loss of function
ENSG00000137959;AL:1:79095600-79095678:79095872:79095600-79101022:79101668:+	IFI44L	AL	no		yes	0.0112846	0.101361	0.322077	no				yes	0.00449026	0.17235	0.434197	no				yes	0.00331832	0.453621	0.713118	no				yes	0.00659405	0.0588395	0.233021	no				yes	-0.00763708	0.00245136	0.02805	no				modified protein
ENSG00000137959;A3:1:79101174-79102717:79101174-79102785:+	IFI44L	A3	no		yes	-0.00580474	0.136423	0.38216	no				yes	0.000177824	0.487606	0.738534	no				yes	-0.00482934	0.0362138	0.172942	no				yes	-0.00453945	0.0929777	0.306026	no				yes	-0.00578252	0.0639502	0.244636	no				gain of function
ENSG00000137959;MX:1:79086256-79086563:79086656-79094636:79086256-79093591:79094078-79094636:+	IFI44L	MX	no		no	0.0108475	0.0108581	0.0791098	n.d.				no	0.00750111	0.0950195	0.309914	n.d.				yes	0.0181207	0.000184459	0.00397026	no				no	0.000524561	0.655245	0.84349	n.d.				no	0.00131644	0.557105	0.785205	n.d.				loss of function
ENSG00000137959;AL:1:79095600-79095678:79095872:79095600-79097126:79097332:+	IFI44L	AL	no		no	0.0157319	0.471785	0.727189	n.d.				yes	0.00109294	0.89967	0.961184	no				no	0.0171141	0.47827	0.7316	n.d.				yes	-0.00524158	0.491825	0.741562	no				yes	-0.00718806	0.431543	0.69593	no				loss of function
ENSG00000137959;SE:1:79086256-79093591:79094078-79094636:+	IFI44L	SE	yes		yes	-0.0747383	0.00468072	0.0441562	yes	rs1333973	56 [ 0 - 85 ]		yes	-0.0458511	0.0912404	0.30278	no	rs1333973			yes	-0.0643919	0.00499455	0.0461793	yes	rs1333973	46 [ 0 - 79 ]		yes	-0.0548196	0.0199805	0.119119	no	rs1333973			yes	-0.08611	0.000539971	0.00914063	yes	rs1333973	48 [ 0 - 70 ]		modified protein
ENSG00000173801;RI:17:39910856:39911684-39911982:39912147:-	JUP	RI	no		yes	-0.0208582	0.0407231	0.18646	no	rs9890858			yes	0.00418982	0.670589	0.85228	no				no	-0.00390049	0.833407	0.932472	n.d.				yes	-0.028653	0.00101925	0.0147209	no				yes	-0.0254784	5.99556e-07	3.70731e-05	no	rs8067890			modified protein
ENSG00000173801;SE:17:39928114-39929070:39929178-39942840:-	JUP	SE	no		no	-0.0398096	0.00362756	0.0370481	n.d.				no	-0.0168582	0.286682	0.568841	n.d.				no	-0.0413515	0.0175907	0.109632	n.d.				yes	-0.0217954	0.0846333	0.289482	no				yes	-0.00870647	0.302881	0.584712	no				modified protein
ENSG00000173801;SE:17:39928114-39929070:39929178-39942155:-	JUP	SE	no		no	-0.0746409	0.000469269	0.00824944	n.d.				no	-0.0646047	0.000352736	0.00660583	n.d.				no	-0.0305495	0.032982	0.16307	n.d.				no	-0.0632206	0.000456388	0.00806861	n.d.				yes	-0.0578435	0.0129472	0.089516	no	rs1865840			modified protein
ENSG00000173801;AF:17:39928114-39942155:39942322:39928114-39942755:39943017:-	JUP	AF	yes		no	-0.0877493	2.32936e-05	0.000773692	n.d.				no	-0.0699281	0.000493126	0.00853342	n.d.				no	0.0101526	0.627747	0.827672	n.d.				no	-0.060434	0.00145744	0.019172	n.d.				yes	-0.0631979	0.00476526	0.0446723	yes	rs2353023	100 [ 77 - 100 ]		modified protein
ENSG00000120071;AF:17:44116052-44116393:44116916:44116052-44117068:44117431:-	KANSL1	AF	no		yes	-0.012627	0.0363704	0.173362	no				no	-0.00711389	0.315153	0.597113	n.d.				no	-0.0136614	0.305855	0.587511	n.d.				no	-0.00495348	0.657137	0.844702	n.d.				no	-0.0229522	0.0215551	0.125199	n.d.				gain of function
ENSG00000120071;A3:17:44111651-44115904:44111648-44115904:-	KANSL1	A3	no		yes	0.0147342	0.113071	0.343264	no				no	-0.0170172	0.0736721	0.266568	n.d.				no	0.00260179	0.796257	0.915042	n.d.				no	0.0174421	0.0777836	0.275598	n.d.				no	0.00943763	0.428665	0.693377	n.d.				modified protein
ENSG00000120071;SE:17:44116052-44116393:44116581-44117068:-	KANSL1	SE	no		yes	0.0131671	0.251311	0.531009	no	rs117426401			no	0.0306247	0.00304137	0.0326701	n.d.				no	0.0286243	0.00433459	0.041892	n.d.				no	0.0146045	0.350528	0.629381	n.d.				no	0.0255527	0.0313289	0.158042	n.d.				modified protein
ENSG00000120071;AF:17:44249598-44270189:44270272:44249598-44301037:44301174:-	KANSL1	AF	yes		yes	-0.0671139	1.48497e-05	0.00054262	yes				no	-0.0448257	0.0138171	0.0935307	n.d.				no	0.0091824	0.713985	0.87433	n.d.				no	0.000642967	0.835083	0.933187	n.d.				no	-0.00595203	0.879658	0.952932	n.d.				modified protein
ENSG00000120071;AF:17:44249598-44269785:44270166:44249598-44301037:44301174:-	KANSL1	AF	yes		yes	-0.0893807	6.28392e-06	0.000266745	yes				no	-0.0569396	0.00265503	0.0296347	n.d.				no	-0.030612	0.115115	0.346851	n.d.				no	0.00887761	0.628989	0.828702	n.d.				no	-0.031784	0.133489	0.377367	n.d.				modified protein
ENSG00000180979;A5:15:42840654-42840891:42840654-42840898:-	LRRC57	A5	no		yes	-0.024068	0.158949	0.415552	no				no	-0.0148613	0.417652	0.685115	n.d.				no	-0.00779739	0.537969	0.772259	n.d.				no	-0.0121679	0.325449	0.606505	n.d.				no	0.00487107	0.24176	0.520276	n.d.				modified protein
ENSG00000180979;RI:15:42839459:42839727-42840304:42840442:-	LRRC57	RI	no		yes	-0.00375233	0.423589	0.689761	no				no	-0.00646827	0.0659856	0.249424	n.d.				no	-0.00237999	0.450591	0.710759	n.d.				no	-0.0123591	0.000740324	0.0116308	n.d.				no	-0.0857731	5.13628e-11	1.06499e-08	n.d.				loss of function
ENSG00000112110;AF:6:160210844:160210920-160211972:160211498:160211671-160211972:+	MRPL18	AF	no		yes	-0.0135484	0.0133635	0.0914095	no				yes	-0.0174843	0.00123991	0.0170173	no				yes	-0.0177351	0.0132343	0.0907328	no				yes	-0.0131103	0.0190248	0.115295	no				yes	-0.0238748	0.0864068	0.293168	no				loss of function
ENSG00000112110;AF:6:160210844:160210920-160211972:160211549:160211819-160211972:+	MRPL18	AF	no		yes	-0.00952766	0.790927	0.912294	no				yes	-0.000792587	0.557839	0.786033	no				yes	-0.000950468	0.964839	0.987367	no				yes	0.0295456	0.0369973	0.175317	no				yes	0.0041314	0.680078	0.857217	no	rs6929124			non-coding
ENSG00000112110;A5:6:160211819-160211972:160211671-160211972:+	MRPL18	A5	yes		yes	-0.0221606	0.00846963	0.0667736	no				yes	-0.0424015	0.012686	0.0882379	no				yes	-0.0353643	0.0119823	0.0848227	no				yes	-0.0601169	0.000877686	0.0131653	yes	rs6929124	4 [ 0 - 28 ]		yes	-0.089016	0.000202296	0.00427119	yes	rs6929124	9 [ 0 - 31 ]		loss of function
ENSG00000122085;SE:2:242036842-242038811:242039309-242041668:-	MTERFD2	SE	no		yes	0.00214222	0.813598	0.923209	no				no	0.0116291	0.199996	0.470613	n.d.				yes	-0.0115458	0.459715	0.71798	no				no	0.00933726	0.45626	0.715483	n.d.				no	0.0126432	0.489853	0.74025	n.d.				modified protein
ENSG00000122085;AL:2:242036341:242036842-242041668:242038583:242039309-242041668:-	MTERFD2	AL	no		yes	-0.000753213	0.989278	0.996288	no				no	0.00640319	0.339785	0.619734	n.d.				yes	0.00971472	0.137563	0.38393	no				no	-0.00547353	0.505118	0.750711	n.d.				no	-0.015451	0.231042	0.50833	n.d.				modified protein
ENSG00000122085;A3:2:242033847-242036658:242033844-242036658:-	MTERFD2	A3	no		yes	0.024699	0.221361	0.496502	no				no	-0.018089	0.391109	0.66357	n.d.				yes	-0.010703	0.684146	0.859126	no				no	0.00631109	0.880311	0.952932	n.d.				no	0.0103341	0.785597	0.909834	n.d.				gain of function
ENSG00000122085;SE:2:242033847-242036658:242036842-242041668:-	MTERFD2	SE	no		yes	0.0241314	0.0269329	0.144024	no				no	0.0319525	0.00128885	0.0174723	n.d.				yes	0.0230434	0.0153294	0.10013	no				no	0.0343319	0.00169809	0.0213821	n.d.				no	0.0206134	0.061176	0.238582	n.d.				loss of function
ENSG00000122085;AF:2:242036842-242038811:242038841:242036842-242041668:242041747:-	MTERFD2	AF	no		yes	-0.00946099	0.333864	0.61436	no				no	-0.0166928	0.453532	0.713118	n.d.				yes	0.0132605	0.416582	0.683998	no				no	-0.0160703	0.590479	0.805807	n.d.				no	0.0265476	0.0671946	0.251973	n.d.				modified protein
ENSG00000122085;SE:2:242029459-242033692:242033847-242041668:-	MTERFD2	SE	no		yes	-0.0400141	0.0170342	0.107163	no	rs60134249			no	-0.0104661	0.445228	0.706711	n.d.				yes	-0.0287464	0.0997344	0.319269	no	rs34352272			no	-0.0211055	0.15542	0.411245	n.d.				no	-0.0155108	0.234899	0.512939	n.d.				loss of function
ENSG00000122085;SE:2:242033847-242035808:242035853-242036658:-	MTERFD2	SE	yes		yes	0.0360209	0.053724	0.221449	no	rs75369095			no	0.0939329	2.01612e-05	0.000690236	n.d.				yes	0.066169	0.000633213	0.0103444	yes				no	0.020041	0.297907	0.580082	n.d.				no	-0.0182889	0.252823	0.532906	n.d.				gain of function
ENSG00000183486;SE:21:42770946-42771123:42771264-42773897:+	MX2	SE	no		yes	-0.00490193	0.0754753	0.270479	no				yes	0.000573937	0.622831	0.824929	no				yes	-0.000485331	0.66574	0.849736	no				yes	0.00118074	0.798474	0.915996	no				yes	-0.00207414	0.232965	0.510557	no				gain of function
ENSG00000183486;A5:21:42775563-42778671:42775270-42778671:+	MX2	A5	no		yes	-0.0080034	2.51305e-05	0.00082042	no				yes	-0.00739267	7.63674e-05	0.00199465	no	rs61730267			yes	-0.0069787	2.9447e-05	0.00093199	no				yes	-0.0105197	1.64876e-10	2.94971e-08	no				yes	-0.00632437	0.000802934	0.0123369	no	rs11537891			loss of function
ENSG00000183486;SE:21:42733982-42735196:42735316-42748763:+	MX2	SE	no		yes	-0.00182024	0.479342	0.732436	no				yes	0.00653604	0.448539	0.709362	no				yes	0.0140542	0.0593699	0.234204	no				yes	0.0055163	0.103626	0.32606	no				yes	-0.00602916	0.0358425	0.171727	no				modified protein
ENSG00000183486;SE:21:42744926-42745825:42746054-42748763:+	MX2	SE	yes		yes	-0.0938002	4.49225e-07	2.93667e-05	yes				yes	-0.0718163	5.26236e-06	0.000231146	yes				yes	-0.010688	0.526395	0.765248	no				yes	-0.071604	2.49099e-08	2.49918e-06	yes	rs28425	48 [ 30 - 76 ]		yes	-0.0493385	9.71921e-10	1.41867e-07	no	rs28425			modified protein
ENSG00000124588;SE:6:3012908-3015764:3015877-3017118:+	NQO2	SE	no		yes	-0.0343434	5.46945e-06	0.000238132	no	rs9378352			yes	-0.0320019	8.67144e-05	0.00220508	no	rs4149366			yes	-0.0265732	0.00271022	0.0300139	no	rs11351160			yes	-0.00733358	0.24336	0.522191	no	rs3823093			yes	-0.0248846	0.00295232	0.0319383	no	rs4149366			modified protein
ENSG00000124588;MX:6:3000319-3003903:3004023-3006702:3000319-3004729:3004885-3006702:+	NQO2	MX	no		yes	-0.0272762	0.0173767	0.108591	no				yes	-0.0451178	0.000463362	0.0081598	no				yes	-0.0239651	0.0772194	0.274477	no				yes	-0.0215383	0.157718	0.414221	no				yes	-0.0265151	0.0552971	0.225043	no				modified protein
ENSG00000124588;SE:6:3000319-3002284:3002520-3003903:+	NQO2	SE	no		yes	0.0358422	0.0098389	0.0739357	no	rs4149353			yes	0.048881	0.00537902	0.0486531	no	rs4149353			yes	0.0430128	0.00625064	0.0541814	no	rs4149353			yes	0.0029156	0.794431	0.914225	no				yes	0.0320486	0.0207287	0.122237	no	rs4149353			modified protein
ENSG00000124588;SE:6:3000319-3004729:3004885-3006702:+	NQO2	SE	yes		yes	-0.0803058	1.04424e-06	5.94887e-05	yes	rs1143684	0 [ 0 - 0 ]		yes	-0.0876182	1.30014e-05	0.00048787	yes	rs2756078	0 [ 0 - 0 ]		yes	-0.0828326	2.01388e-05	0.000690236	yes	rs2756078	0 [ 0 - 0 ]		yes	-0.0847231	0.000235105	0.00480459	yes				yes	-0.0673288	0.000212374	0.00444568	yes	rs2756078	0 [ 0 - 0 ]		modified protein
ENSG00000138750;SE:4:77055515-77057339:77057565-77065302:-	NUP54	SE	no		yes	0.000363581	0.821191	0.927055	no				yes	-0.00190893	0.438648	0.701567	no				yes	-0.00894068	0.0215303	0.125165	no				yes	0.00464879	0.249766	0.528986	no				yes	0.000627583	0.883543	0.954418	no				modified protein
ENSG00000138750;SE:4:77039347-77045802:77045909-77051809:-	NUP54	SE	no		yes	-0.00113005	0.789045	0.911584	no				yes	0.00376999	0.0972347	0.314176	no				yes	-0.00237224	0.468942	0.725011	no				yes	0.00413072	0.167973	0.42814	no				yes	-0.00825192	0.0721189	0.263232	no				modified protein
ENSG00000138750;A3:4:77038927-77039228:77038895-77039228:-	NUP54	A3	no		yes	-0.000681511	0.886339	0.955647	no				yes	-0.00297488	0.996684	0.998991	no				yes	0.00372574	0.708355	0.871859	no				yes	-0.00960103	0.223838	0.499687	no				no	-0.00166945	0.781814	0.908249	n.d.				gain of function
ENSG00000138750;AF:4:77045909-77051809:77051854:77045909-77069461:77069597:-	NUP54	AF	no		yes	-0.00204906	0.579971	0.799916	no				yes	-0.0127311	0.00383431	0.0385197	no				yes	-0.00954867	0.108309	0.334675	no				yes	-0.016654	0.00789167	0.0635554	no				yes	0.00275645	0.606027	0.815373	no				non-coding
ENSG00000138750;SE:4:77057565-77065302:77065445-77065543:-	NUP54	SE	no		yes	0.00640792	0.196589	0.466426	no				yes	0.0162651	0.0164735	0.104928	no				yes	0.000808849	0.746175	0.890673	no				yes	0.0103082	0.254102	0.534123	no				yes	-0.00636689	0.176915	0.440288	no				modified protein
ENSG00000138750;MX:4:77055515-77057339:77057565-77065543:77055515-77065302:77065445-77065543:-	NUP54	MX	no		yes	-0.00587812	0.54211	0.775463	no				yes	0.00112336	0.941464	0.978001	no				yes	-0.0107765	0.167854	0.427957	no				yes	-0.0115891	0.157718	0.414221	no				yes	0.0203233	0.125402	0.364259	no				modified protein
ENSG00000138750;SE:4:77065626-77066708:77066844-77069461:-	NUP54	SE	yes		yes	-0.0070464	0.00949611	0.0722032	no				yes	-0.00885493	0.570946	0.794233	no				yes	-0.00580213	0.156507	0.412779	no				yes	-0.00986001	0.0242346	0.134597	no				yes	-0.0888379	0.000147697	0.00335913	yes				loss of function
ENSG00000173200;SE:3:122332115-122334133:122334167-122334626:+	PARP15	SE	no		no	0.0297444	0.135781	0.381167	n.d.				no	-0.0138127	0.523016	0.763163	n.d.				no	0.0187406	0.284934	0.566987	n.d.				no	0.0275147	0.173699	0.436162	n.d.				yes	0.0465894	0.0104211	0.07691	no				loss of function
ENSG00000173200;SE:3:122340458-122345674:122345880-122350933:+	PARP15	SE	yes		no	0.076105	0.000179007	0.00388185	n.d.				no	0.0846229	0.000107771	0.00263211	n.d.				no	0.0866529	2.97748e-05	0.000939421	n.d.				no	0.0641875	0.000177777	0.00386035	n.d.				yes	0.0609063	0.000108289	0.00264076	yes	rs17208928	91 [ 64 - 100 ]		modified protein
ENSG00000156194;A3:4:76817557-76823383:76817536-76823383:-	PPEF2	A3	no		no	-0.000453384	0.470281	0.726097	n.d.				no	-0.000522143	0.804135	0.918542	n.d.				no	-0.000832944	0.892798	0.958279	n.d.				no	-0.000332214	0.636445	0.832941	n.d.				yes	-0.0275808	0.0268002	0.143609	no				loss of function
ENSG00000156194;A3:4:76809484-76811110:76809481-76811110:-	PPEF2	A3	no		no	0.00049298	0.794693	0.914254	n.d.				no	0.000111523	0.869045	0.948193	n.d.				no	0.00132477	0.195842	0.465268	n.d.				no	-0.00150785	0.294275	0.576188	n.d.				yes	0.0265781	0.0465481	0.202306	no				loss of function
ENSG00000156194;SE:4:76797826-76802484:76803138-76804079:-	PPEF2	SE	yes		no	-0.00143429	0.202583	0.473806	n.d.				no	0.000862025	0.355429	0.633819	n.d.				no	-7.72125e-05	0.95681	0.984283	n.d.				no	-0.000593318	0.716837	0.875476	n.d.				yes	-0.0852133	8.76665e-12	2.22929e-09	yes	rs7669428	71 [ 45 - 100 ]		loss of function
ENSG00000125637;A3:2:113955211-113955324:113955211-113955327:+	PSD4	A3	no		no	0.0223784	0.189899	0.457478	n.d.				yes	0.01429	0.433749	0.697805	no				yes	0.0162693	0.365165	0.642187	no				no	-0.00171626	0.909306	0.96535	n.d.				yes	0.00578428	0.718355	0.876727	no				modified protein
ENSG00000125637;SE:2:113955490-113956317:113956461-113956660:+	PSD4	SE	yes		no	0.0208343	0.207826	0.480163	n.d.				yes	0.0375792	0.00631874	0.0545961	no				yes	0.0253815	0.0621404	0.240741	no				yes	0.0250909	0.0713923	0.261536	no				yes	0.0694286	0.000152155	0.00342999	yes				modified protein
ENSG00000125637;A3:2:113943017-113943239:113943017-113943454:+	PSD4	A3	yes		no	0.0746827	7.82367e-05	0.00203232	n.d.				no	0.0606924	0.00151734	0.0196855	n.d.				no	0.0908777	6.56891e-07	4.00599e-05	n.d.				no	0.0625731	0.000685929	0.010975	n.d.				yes	0.0775553	5.69724e-07	3.57692e-05	yes	rs2241976	84 [ 54 - 100 ]		loss of function
ENSG00000170667;A5:7:102125606-102128233:102125606-102128667:-	RASA4B	A5	no		yes	0.0200774	0.540492	0.774286	no				no	-0.0156437	0.445228	0.706711	n.d.				no	-0.0171774	0.697143	0.865807	n.d.				no	0.0882448	0.000332043	0.00631037	n.d.				no	0.00335074	0.829448	0.93047	n.d.				non-coding
ENSG00000187764;SE:9:92020614-92032971:92033033-92070803:-	SEMA4D	SE	no		yes	0.00194071	0.643348	0.837145	no				yes	-0.0197088	0.164642	0.423541	no				yes	0.00298718	0.928746	0.973364	no				no	-0.00772602	0.634578	0.831813	n.d.				yes	-0.0228525	0.0446835	0.197148	no				modified protein
ENSG00000187764;SE:9:92033033-92033278:92033352-92051237:-	SEMA4D	SE	no		no	-0.015503	0.0571479	0.229184	n.d.				no	-0.0311302	0.061238	0.23872	n.d.				no	-0.0137836	0.113383	0.343756	n.d.				no	0.00392118	0.681933	0.858222	n.d.				yes	0.00533533	0.640846	0.835502	no				loss of function
ENSG00000187764;SE:9:92033033-92033278:92033352-92070803:-	SEMA4D	SE	no		yes	-0.0236504	0.218605	0.493261	no				yes	-0.031329	0.0723424	0.263583	no				yes	0.00455866	0.948784	0.980491	no				no	-0.0142987	0.299124	0.581458	n.d.				yes	-0.00257809	0.696389	0.865807	no				modified protein
ENSG00000187764;AF:9:91978865-91982038:91984434:91978865-91991748:91992197:-	SEMA4D	AF	no		no	0.000184155	0.684137	0.859126	n.d.				no	0.0372374	0.0168511	0.106525	n.d.				no	0.0196566	0.231008	0.50833	n.d.				no	0.0167671	0.3911	0.66357	n.d.				yes	-0.00538526	0.553804	0.78346	no				gain of function
ENSG00000187764;AF:9:92070868-92094487:92094805:92070868-92112834:92113004:-	SEMA4D	AF	no		no	-0.021956	0.180181	0.444352	n.d.				yes	0.0125264	0.632659	0.830926	no				no	0.0252226	0.316688	0.598214	n.d.				no	0.0429126	0.0391863	0.181822	n.d.				yes	0.0444821	0.0211384	0.123651	no				modified protein
ENSG00000187764;AF:9:92033352-92051237:92051493:92033352-92070803:92070868:-	SEMA4D	AF	yes		no	0.0202297	0.305362	0.587079	n.d.				no	-0.0280934	0.0496213	0.210681	n.d.				no	-0.000287317	0.73476	0.88483	n.d.				no	0.0242892	0.229878	0.507233	n.d.				yes	0.0702483	2.05805e-06	0.000104735	yes				gain of function
ENSG00000187764;AF:9:92020614-92020710:92020841:92020614-92032971:92033148:-	SEMA4D	AF	no		yes	-0.0482955	0.0361527	0.172701	no				yes	-0.0514971	0.014032	0.0945584	no				yes	0.0132023	0.319129	0.600374	no				no	-0.0919109	1.20239e-05	0.00045627	n.d.				yes	-0.0487927	0.00146305	0.0191967	no				modified protein
ENSG00000100359;A3:22:40805022-40805254:40805022-40805344:+	SGSM3	A3	no		yes	0.0062428	0.0234365	0.131902	no				yes	0.0191835	0.00218926	0.0257992	no				yes	0.00415314	0.5786	0.79886	no				no	0.0199512	0.0730531	0.26534	n.d.				no	-0.00103017	0.67108	0.8526	n.d.				modified protein
ENSG00000100359;SE:22:40796817-40797597:40797679-40798143:+	SGSM3	SE	no		yes	0.023151	0.0101927	0.075875	no				yes	0.0054752	0.682749	0.858466	no				yes	-0.00606285	0.647533	0.839176	no				no	0.0175711	0.32933	0.609997	n.d.				no	0.0157193	0.502317	0.748678	n.d.				modified protein
ENSG00000100359;RI:22:40804937:40805022-40805254:40805376:+	SGSM3	RI	no		yes	-0.0221336	0.0235864	0.132333	no				yes	-0.00356511	0.817024	0.924956	no				yes	0.00917578	0.30112	0.583012	no				no	-0.0186	0.261815	0.54232	n.d.				no	-0.0220653	0.24876	0.527936	n.d.				modified protein
ENSG00000100359;RI:22:40803205:40803332-40803417:40803572:+	SGSM3	RI	no		yes	-0.0280944	0.0217008	0.125759	no				yes	-0.0101692	0.699092	0.866617	no				yes	-0.0208644	0.107206	0.332678	no				no	-0.0258626	0.0899603	0.300307	n.d.				no	-0.03934	0.0581748	0.231591	n.d.				loss of function
ENSG00000100359;RI:22:40804798:40804846-40804937:40805376:+	SGSM3	RI	no		yes	-0.00465045	0.817392	0.925165	no				yes	0.00257281	0.948081	0.980491	no				yes	0.0166073	0.130372	0.372448	no				no	-0.028431	0.153148	0.40776	n.d.				no	-0.0472159	0.00534353	0.0484151	n.d.				loss of function
ENSG00000100359;RI:22:40803021:40803075-40803205:40803332:+	SGSM3	RI	yes		yes	-0.0878606	5.11314e-18	4.80784e-15	yes	rs2018393	69 [ 49 - 90 ]		yes	-0.0634877	6.38619e-10	9.7831e-08	yes	rs133037	13 [ 3 - 26 ]		yes	-0.0593654	3.40297e-07	2.32024e-05	yes	rs139921	100 [ 64 - 100 ]		no	-0.0676151	6.26288e-05	0.00169758	n.d.				no	-0.0666804	7.12231e-05	0.00188784	n.d.				loss of function
ENSG00000160410;A5:19:41083615-41084060:41083536-41084060:+	SHKBP1	A5	no		yes	-0.00403527	0.168559	0.429145	no				yes	-0.0100426	0.00280384	0.0307476	no				yes	-0.00024859	0.992966	0.997779	no				yes	-0.00542098	0.100877	0.321185	no				yes	0.00101205	0.637326	0.833507	no				loss of function
ENSG00000160410;A3:19:41083536-41084029:41083536-41084060:+	SHKBP1	A3	no		yes	-0.00307802	0.49311	0.742378	no				yes	-0.0121713	0.022661	0.12913	no				yes	-0.0113287	0.0136127	0.0925189	no				yes	-0.0122356	0.0152568	0.0998251	no				yes	-0.00954866	0.0418808	0.189922	no				loss of function
ENSG00000160410;A3:19:41096328-41096636:41096328-41096639:+	SHKBP1	A3	no		yes	0.00568406	0.07078	0.260129	no				yes	0.00447609	0.257664	0.537564	no				yes	0.00737305	0.0751336	0.269753	no				yes	0.00210899	0.636445	0.832941	no				yes	0.00822752	0.0356259	0.171105	no				modified protein
ENSG00000160410;RI:19:41083064:41083190-41083302:41083347:+	SHKBP1	RI	no		yes	0.00525285	0.429273	0.693889	no				yes	-0.00326551	0.66052	0.846589	no				yes	-0.0221862	0.0290592	0.150875	no				yes	0.0118303	0.446817	0.708001	no				yes	-0.0237614	0.0356259	0.171105	no				loss of function
ENSG00000160410;SE:19:41095084-41096150:41096328-41096639:+	SHKBP1	SE	no		no	0.0101437	0.000934393	0.0138034	n.d.				yes	0.0116572	0.0093834	0.0715703	no				yes	0.0123178	0.0047278	0.0444077	no				yes	0.0123536	0.00729963	0.0600676	no				yes	0.033566	3.37741e-08	3.19059e-06	no				modified protein
ENSG00000160410;A3:19:41095084-41096636:41095084-41096639:+	SHKBP1	A3	yes		yes	0.052431	0.014017	0.0945516	no				yes	0.00837501	0.701145	0.867612	no				yes	0.024336	0.315472	0.597326	no				yes	0.0231504	0.251927	0.531603	no				yes	0.0863991	1.04375e-05	0.000407545	yes				modified protein
ENSG00000064225;SE:3:98492827-98503789:98503884-98506880:+	ST3GAL6	SE	no		no	0.000272023	0.993177	0.997779	n.d.				no	0.00542917	0.00844395	0.0667142	n.d.				no	-0.0012668	0.652974	0.842417	n.d.				no	0.00208438	0.166364	0.425648	n.d.				yes	0.00579205	0.414445	0.682752	no				modified protein
ENSG00000064225;SE:3:98491760-98492764:98492827-98503789:+	ST3GAL6	SE	no		yes	0.00287687	0.629402	0.828813	no				yes	0.0110992	0.156384	0.412675	no				yes	0.00177432	0.41226	0.680901	no				yes	0.00534551	0.392548	0.664594	no				yes	-0.00957246	0.289228	0.570981	no				modified protein
ENSG00000064225;AL:3:98492827-98501051:98501344:98492827-98506880:98507039:+	ST3GAL6	AL	no		yes	0.000798317	0.960051	0.985485	no	rs71625503			yes	-0.00730204	0.304592	0.586341	no	rs6790650			yes	0.00506935	0.561496	0.788343	no	rs202244592			yes	0.00531947	0.756321	0.895564	no	rs9883537			yes	-0.00503003	0.462427	0.720106	no				modified protein
ENSG00000064225;SE:3:98489800-98489965:98490034-98491657:+	ST3GAL6	SE	no		yes	0.00581183	0.426426	0.691817	no	rs35352162			yes	0.00883972	0.466998	0.723677	no	rs844160			yes	0.0082548	0.325285	0.606505	no	rs1440152			yes	-0.00302556	0.585067	0.802977	no	rs146084873			yes	0.00789439	0.540693	0.774314	no				modified protein
ENSG00000064225;AF:3:98451080:98451376-98475213:98451558:98451855-98475213:+	ST3GAL6	AF	no		yes	-0.00808946	0.278523	0.560254	no				yes	0.00424528	0.613069	0.819246	no				yes	0.00532787	0.206496	0.478337	no				yes	0.0177474	0.00121472	0.0167539	no				no	0.0151971	0.301727	0.583655	n.d.				loss of function
ENSG00000064225;SE:3:98451376-98475213:98475384-98487274:+	ST3GAL6	SE	no		yes	-0.00919771	0.502405	0.748678	no				yes	0.00243358	0.632659	0.830926	no				yes	-0.0183407	0.0401992	0.184889	no				yes	0.0173093	0.140041	0.388077	no				no	0.000104029	0.814127	0.923383	n.d.				loss of function
ENSG00000064225;A5:3:98482283-98487274:98482275-98487274:+	ST3GAL6	A5	no		yes	0.00260637	0.680551	0.857217	no				yes	0.0126427	0.154771	0.410306	no				yes	-0.00450842	0.620617	0.823807	no				yes	0.00842058	0.530542	0.768046	no				yes	-0.0210609	0.131588	0.374532	no				modified protein
ENSG00000064225;MX:3:98491760-98492764:98492827-98506880:98491760-98503789:98503884-98506880:+	ST3GAL6	MX	no		yes	-0.00757024	0.15395	0.408931	no				yes	0.00401588	0.31649	0.598105	no				yes	0.000477995	0.851141	0.940487	no				yes	-0.00298834	0.680013	0.857217	no				yes	-0.0153399	0.1874	0.45407	no				gain of function
ENSG00000064225;AL:3:98492827-98501051:98501304:98492827-98502407:98502583:+	ST3GAL6	AL	no		yes	-0.00511956	0.608728	0.816792	no	rs200648390			yes	-0.00861419	0.430502	0.694944	no				yes	0.0235277	0.0257115	0.140058	no	rs202244592			yes	-0.00822126	0.260703	0.541	no				yes	-0.0310596	0.0562429	0.2272	no				loss of function
ENSG00000064225;AL:3:98492827-98501051:98501304:98492827-98501702:98501761:+	ST3GAL6	AL	no		yes	-0.0182847	0.303062	0.584715	no	rs55988144			yes	-0.0322532	0.17853	0.442306	no	rs17270593			yes	-0.0295617	0.099217	0.318342	no	rs9811305			yes	-0.00838485	0.655245	0.84349	no				no	-0.0120064	0.418681	0.68601	n.d.				loss of function
ENSG00000064225;AF:3:98451109:98451376-98487274:98482184:98482283-98487274:+	ST3GAL6	AF	yes		yes	-0.00476714	0.569975	0.793705	no				yes	0.0849303	4.39988e-08	3.99597e-06	yes				yes	0.0885156	2.0967e-10	3.64623e-08	yes				yes	0.0594076	4.33054e-05	0.00127528	yes				yes	0.0338937	0.0169983	0.106995	no				modified protein
ENSG00000105518;SE:19:11456091-11456196:11456304-11456803:-	TMEM205	SE	no		yes	0.0106921	0.0202092	0.120031	no				no	0.00724239	0.211917	0.48517	n.d.				yes	0.00644608	0.139576	0.387437	no				no	0.00556511	0.913459	0.966844	n.d.				no	0.00180785	0.934272	0.975165	n.d.				modified protein
ENSG00000105518;A3:19:11456413-11456803:11456304-11456803:-	TMEM205	A3	no		yes	-0.00495016	0.327789	0.608635	no				yes	0.0158639	0.144592	0.395162	no				yes	0.00656837	0.438587	0.701567	no				no	0.0224578	0.151647	0.405373	n.d.				yes	-0.00946731	0.184126	0.44968	no				modified protein
ENSG00000105518;A3:19:11456413-11456684:11456304-11456684:-	TMEM205	A3	no		yes	-0.0113539	0.420764	0.687202	no				yes	0.0155242	0.425656	0.691068	no				no	0.000925228	0.97689	0.992066	n.d.				no	0.00833453	0.645817	0.838279	n.d.				yes	0.012954	0.701857	0.868182	no				modified protein
ENSG00000105518;A5:19:11456304-11456803:11456304-11456884:-	TMEM205	A5	no		yes	0.000262783	0.956157	0.984136	no				yes	0.0255769	0.000141294	0.00324134	no				yes	0.0142924	0.079352	0.278955	no				no	0.00488415	0.601371	0.812521	n.d.				yes	-0.00508801	0.462427	0.720106	no				modified protein
ENSG00000105518;A5:19:11456413-11456684:11456413-11456803:-	TMEM205	A5	yes		yes	0.00051883	0.897929	0.960336	no				yes	-0.024943	0.294269	0.576188	no				no	-0.0226591	0.12783	0.368171	n.d.				no	-0.0363494	0.0441704	0.195739	n.d.				yes	-0.0852192	4.89073e-05	0.00139699	yes				modified protein
ENSG00000108312;SE:17:42285279-42285987:42286369-42286720:-	UBTF	SE	no		yes	0.00905199	0.0843017	0.288797	no				yes	0.0132326	0.312491	0.594201	no				yes	-0.0151766	0.225175	0.501344	no				no	-0.0121903	0.266294	0.546944	n.d.				no	0.0046807	0.979378	0.992941	n.d.				loss of function
ENSG00000108312;SE:17:42289374-42289712:42289822-42290187:-	UBTF	SE	no		yes	-0.00199782	0.886339	0.955647	no				yes	-0.0232292	0.03276	0.162452	no				yes	-0.000619719	0.759563	0.896987	no				no	-0.0152148	0.40425	0.67393	n.d.				no	-0.0265912	0.0444223	0.19651	n.d.				modified protein
ENSG00000108312;AF:17:42295664-42296813:42296866:42295664-42298108:42298331:-	UBTF	AF	no		yes	-0.0239524	0.176242	0.43941	no				no	-0.0184283	0.433749	0.697805	n.d.				no	-0.0168049	0.536308	0.771627	n.d.				no	-0.0271572	0.260703	0.541	n.d.				no	0.0173218	0.252823	0.532906	n.d.				modified protein
ENSG00000108312;AF:17:42295664-42296813:42297118:42295664-42298569:42298994:-	UBTF	AF	no		yes	-0.032718	0.0770957	0.274242	no				no	-0.022939	0.320523	0.601309	n.d.				no	-0.0438042	0.00950673	0.0722249	n.d.				no	-0.0887686	4.33054e-05	0.00127528	n.d.				no	-0.00445923	0.821779	0.927107	n.d.				modified protein
ENSG00000138592;SE:15:50716851-50724535:50724696-50731206:+	USP8	SE	no		yes	-0.0242895	0.00120071	0.0166145	no	rs62019087			yes	-0.0143782	0.152375	0.406435	no	rs62016939			yes	-0.00663665	0.638507	0.833982	no	rs75701961			yes	-0.00681598	0.653355	0.842425	no				yes	-0.00718451	0.718355	0.876727	no				modified protein
ENSG00000138592;A5:15:50769194-50769473:50769190-50769473:+	USP8	A5	no		yes	-0.0114266	0.00661105	0.0562621	no				yes	-0.00506933	0.487606	0.738534	no				yes	0.00293843	0.660256	0.846589	no				yes	-0.012942	0.054755	0.223758	no				yes	-0.0169931	0.0323095	0.161062	no				loss of function
ENSG00000138592;SE:15:50731374-50733546:50733690-50741597:+	USP8	SE	no		yes	0.01072	0.0238888	0.133502	no				yes	0.00969731	0.0891357	0.298493	no				yes	0.00220796	0.609988	0.81752	no				yes	-0.00111547	0.903082	0.962588	no				yes	0.0163708	0.0201933	0.119989	no				gain of function
ENSG00000138592;AL:15:50733690-50736768:50736813:50733690-50741597:50741637:+	USP8	AL	no		yes	0.00290321	0.886339	0.955647	no				yes	0.00931371	0.287937	0.570124	no				yes	-0.00467241	0.334033	0.61436	no				yes	0.000402234	0.909306	0.96535	no				yes	0.0174431	0.111481	0.340056	no				gain of function
ENSG00000138592;A5:15:50716851-50731206:50716711-50731206:+	USP8	A5	no		yes	-0.0149671	0.201719	0.472726	no				yes	-0.0015603	0.755245	0.895198	no				yes	-0.0252191	0.0119823	0.0848227	no				yes	-0.0198055	0.15542	0.411245	no				yes	-0.0324334	0.0646598	0.24635	no				modified protein
ENSG00000138592;A5:15:50716851-50724535:50716711-50724535:+	USP8	A5	no		yes	0.00242724	0.724036	0.879302	no				yes	0.0325625	0.0745696	0.268588	no				yes	0.00588365	0.566601	0.791727	no				yes	-0.00704387	0.701246	0.867612	no				yes	-0.0143816	0.376142	0.651056	no				modified protein
ENSG00000138592;SE:15:50774262-50776472:50776558-50781998:+	USP8	SE	yes		yes	0.0889882	3.9302e-08	3.61977e-06	yes	rs72738960	87 [ 69 - 100 ]		yes	0.0912997	2.23763e-10	3.85692e-08	yes	rs16963744	57 [ 41 - 76 ]		yes	0.0845759	8.15753e-11	1.60111e-08	yes	rs72738960	66 [ 52 - 84 ]		yes	0.0617979	2.25155e-05	0.000752051	yes	rs72738960	94 [ 67 - 100 ]		yes	0.0755272	4.02701e-07	2.67799e-05	yes	rs72738960	67 [ 46 - 97 ]		modified protein
ENSG00000124256;A3:20:56190229-56190568:56190116-56190568:-	ZBP1	A3	no		no	0.00346276	0.366615	0.64338	n.d.				no	0.00197697	0.981209	0.993509	n.d.				no	0.00026718	0.490863	0.741051	n.d.				no	-0.000641666	0.577887	0.798709	n.d.				yes	-0.00304441	0.196624	0.466426	no				loss of function
ENSG00000124256;A5:20:56191524-56195275:56191524-56195318:-	ZBP1	A5	no		no	-0.00725225	0.163332	0.421759	n.d.				no	0.00360743	0.978999	0.992823	n.d.				no	-0.00530634	0.00400312	0.0396852	n.d.				no	-0.0115525	0.353237	0.631931	n.d.				yes	-0.0110161	0.124192	0.362438	no				loss of function
ENSG00000124256;SE:20:56190636-56191300:56191524-56195318:-	ZBP1	SE	no		no	0.0202355	0.0617661	0.23986	n.d.				no	0.0048502	0.690903	0.862975	n.d.				no	-0.0191492	0.194107	0.462967	n.d.				no	-0.00440205	0.826914	0.929489	n.d.				yes	0.0158529	0.0668275	0.250999	no				modified protein
ENSG00000124256;RI:20:56190568:56190636-56191300:56191524:-	ZBP1	RI	no		no	-0.0101836	0.337544	0.617876	n.d.				no	-0.024824	0.0955695	0.310932	n.d.				no	-0.00748191	0.0202747	0.120278	n.d.				no	-0.0275964	0.142164	0.391379	n.d.				yes	0.00329924	0.920579	0.970121	no				loss of function
ENSG00000124256;AL:20:56178902:56179825-56185205:56182109:56182356-56185205:-	ZBP1	AL	no		no	0.0426382	0.0084089	0.0664633	n.d.				no	0.0645682	1.18964e-05	0.000452495	n.d.				no	0.0522853	0.00103458	0.0148811	n.d.				no	0.0269485	0.0172326	0.107998	n.d.				yes	0.0114498	0.378803	0.653508	no				modified protein
ENSG00000124256;SE:20:56185423-56185589:56185751-56186783:-	ZBP1	SE	yes		no	0.00171606	0.85364	0.94142	n.d.				no	-0.0328726	0.00590639	0.0519661	n.d.				no	-0.00137003	0.682296	0.858222	n.d.				no	-0.0293071	0.00638405	0.0550076	n.d.				yes	-0.0909603	7.6413e-12	1.98049e-09	yes	rs75922617	33 [ 19 - 52 ]		loss of function
ENSG00000121417;A3:19:58144804-58145081:58144804-58145154:+	ZNF211	A3	no		yes	-0.0136971	0.68773	0.861183	no				no	0.00143715	0.804135	0.918542	n.d.				no	0.00314793	0.954803	0.983481	n.d.				no	0.00901122	0.357326	0.635282	n.d.				no	0.00916631	0.653227	0.842425	n.d.				gain of function
ENSG00000121417;SE:19:58144804-58145154:58145273-58145391:+	ZNF211	SE	no		yes	0.0309836	0.146336	0.397644	no				no	0.021012	0.392642	0.664594	n.d.				no	0.0235297	0.257519	0.53754	n.d.				no	-0.00317545	0.841222	0.935828	n.d.				no	0.00844041	1	1	n.d.				loss of function
ENSG00000121417;AF:19:58141763:58141862-58145997:58144536:58144804-58145997:+	ZNF211	AF	no		yes	0.000501688	0.975635	0.991463	no				no	-0.0284794	0.0966771	0.312949	n.d.				no	0.0200659	0.183099	0.448351	n.d.				no	-0.0249966	0.19086	0.458741	n.d.				no	-0.043648	0.0133098	0.0911268	n.d.				modified protein
ENSG00000121417;SE:19:58144804-58145391:58145429-58145997:+	ZNF211	SE	no		yes	0.00852908	0.54373	0.776284	no				no	0.0139141	0.546721	0.77837	n.d.				no	0.0130606	0.395242	0.667016	n.d.				no	0.0459914	0.0129976	0.0897129	n.d.				no	0.0167578	0.169153	0.429845	n.d.				modified protein
ENSG00000121417;SE:19:58146123-58151280:58151435-58152072:+	ZNF211	SE	no		yes	0.0485839	2.79689e-06	0.000136083	no	rs10404811			no	0.0394104	0.000291195	0.00570246	n.d.				no	0.0726618	9.88271e-08	8.04229e-06	n.d.				no	0.08964	3.49335e-07	2.36882e-05	n.d.				no	0.0538024	0.00100104	0.0145095	n.d.				modified protein
ENSG00000119725;A3:14:74358911-74360479:74358911-74360500:+	ZNF410	A3	no		no	-0.00454375	0.00738036	0.060584	n.d.				no	-0.00663933	0.000408796	0.00741693	n.d.				no	-0.00463603	0.113958	0.344742	n.d.				no	-0.00555685	0.00814029	0.0649285	n.d.				yes	-0.00786769	0.0288981	0.150337	no				modified protein
ENSG00000119725;SE:14:74364965-74370663:74370813-74371605:+	ZNF410	SE	no		no	0.000307341	0.571635	0.794747	n.d.				no	0.00218888	0.582297	0.801107	n.d.				no	0.00526441	0.0635653	0.24384	n.d.				no	0.0050653	0.0452853	0.198784	n.d.				yes	0.010907	0.00362991	0.0370481	no				gain of function
ENSG00000119725;A5:14:74353630-74358730:74353618-74358730:+	ZNF410	A5	no		no	-0.00720722	0.0104838	0.0772669	n.d.				yes	-0.00951857	0.00585659	0.0516741	no				yes	-0.000392157	0.837341	0.934082	no				no	-0.00257159	0.273111	0.554321	n.d.				no	-0.00696077	0.138007	0.384667	n.d.				modified protein
ENSG00000119725;SE:14:74390225-74391405:74391522-74398206:+	ZNF410	SE	no		no	0.00244554	0.398563	0.669098	n.d.				yes	-0.000381941	0.91724	0.968493	no				yes	0.000524293	0.970864	0.989941	no				yes	0.00320874	0.284737	0.566925	no				yes	0.00647217	0.0421293	0.1906	no				modified protein
ENSG00000119725;SE:14:74353618-74358730:74358911-74360500:+	ZNF410	SE	no		yes	0.00937441	0.107623	0.333384	no				yes	0.00551485	0.437011	0.700185	no				yes	0.0126417	0.074722	0.268873	no				yes	0.00241551	0.697367	0.865807	no				yes	0.000572385	0.689122	0.862171	no				modified protein
ENSG00000119725;SE:14:74360635-74363019:74363237-74364774:+	ZNF410	SE	no		yes	0.00292406	0.390423	0.663449	no				no	0.00265174	0.416062	0.68387	n.d.				yes	-3.53626e-05	0.974881	0.991295	no				yes	0.00681296	0.144311	0.394732	no				yes	0.00648334	0.0859561	0.292257	no				modified protein
ENSG00000119725;A3:14:74370813-74371605:74370813-74371634:+	ZNF410	A3	no		yes	0.0048062	0.139014	0.386475	no				yes	0.00244468	0.400358	0.670789	no				yes	-0.00661399	0.099217	0.318342	no				yes	-0.000753044	0.662827	0.847638	no				yes	0.0060297	0.224399	0.50018	no				gain of function
ENSG00000119725;SE:14:74360635-74361062:74361112-74363019:+	ZNF410	SE	no		no	-0.000655951	0.740585	0.887247	n.d.				no	-0.00162328	0.586104	0.803651	n.d.				no	0.00239588	0.542969	0.775518	n.d.				no	-0.00543286	0.129131	0.370449	n.d.				yes	-0.00610844	0.267407	0.547956	no				modified protein
ENSG00000119725;A3:14:74360635-74363019:74360635-74363051:+	ZNF410	A3	no		yes	0.00275603	0.624205	0.825667	no				yes	0.00507865	0.321875	0.602747	no				yes	-0.00507396	0.534649	0.770694	no				yes	-0.000963091	0.595913	0.808792	no				yes	0.0106506	0.232965	0.510557	no				gain of function
ENSG00000119725;AF:14:74353564:74353618-74358730:74354953:74355067-74358730:+	ZNF410	AF	no		yes	0.00332095	0.152544	0.406627	no				yes	0.00181956	0.730107	0.882764	no				yes	-0.00590819	0.150698	0.404401	no				yes	0.0103946	0.000733312	0.0115503	no				yes	0.0304955	0.00023852	0.00485842	no				modified protein
ENSG00000119725;SE:14:74387808-74388769:74388909-74390098:+	ZNF410	SE	yes		yes	-0.0804294	1.07044e-06	6.08214e-05	yes	rs17782281	100 [ 82 - 100 ]		yes	-0.0865157	3.58787e-08	3.3387e-06	yes	rs8007148	72 [ 55 - 91 ]		yes	-0.0668889	1.02437e-05	0.000401724	yes	rs17182670	100 [ 78 - 100 ]		yes	-0.0472478	0.000374398	0.00693284	no	rs7155548			yes	-0.0693305	5.96949e-05	0.00163733	yes	rs8007148	96 [ 70 - 100 ]		modified protein
ENSG00000237732;A5:2:223185983-223186186:223185727-223186186:+	AC010980.2	A5	no		yes	0.0133576	0.128872	0.370256	no				yes	-0.00850341	0.268297	0.549109	no				yes	-0.00299706	0.912747	0.966775	no				yes	0.00390141	0.830996	0.93151	no				yes	-0.00654351	0.395013	0.666918	no				non-coding
ENSG00000237732;AF:2:223182994:223184089-223186186:223185413:223185983-223186186:+	AC010980.2	AF	no		yes	-0.0119377	0.236484	0.514536	no				yes	0.00165099	0.644539	0.837616	no				yes	-0.00423567	0.324048	0.605141	no				yes	0.0166947	0.0036673	0.0373394	no				yes	0.001653	0.850618	0.940487	no				non-coding
ENSG00000237732;AF:2:223185393:223185548-223186186:223185582:223185727-223186186:+	AC010980.2	AF	no		no	-0.00699029	0.669837	0.851927	n.d.				yes	-0.0210045	0.0560604	0.226734	no				yes	0.003795	0.736658	0.885491	no				yes	-0.0253238	0.0372353	0.17604	no				yes	0.00753568	0.779924	0.907253	no				non-coding
ENSG00000237732;A3:2:223185983-223186074:223185983-223186186:+	AC010980.2	A3	no		no	0.00491694	0.93282	0.974442	n.d.				yes	-0.00207709	0.757352	0.895933	no				yes	0.0244073	0.0557285	0.225967	no				yes	0.016558	0.270826	0.551757	no				no	0.0759435	8.21109e-06	0.000333161	n.d.				non-coding
ENSG00000242086;SE:3:195385036-195388627:195388712-195389442:+	AC069513.3	SE	no		no	-0.00128506	0.865155	0.946734	n.d.				yes	0.00742205	0.0173665	0.108577	no	rs6806338			yes	-0.00677093	0.138231	0.385145	no	rs6806338			yes	0.00249927	0.4531	0.712992	no				no	-0.00866234	0.305197	0.587062	n.d.				non-coding
ENSG00000242086;AL:3:195410736-195412689:195413218:195410736-195415404:195415733:+	AC069513.3	AL	no		yes	0.0134167	0.00232151	0.0269532	no				yes	0.0176895	0.000217454	0.00452392	no				yes	0.0099718	0.131657	0.374532	no	rs112207499			yes	0.00962259	0.147944	0.399837	no				yes	-0.0150688	0.00324925	0.0342408	no				non-coding
ENSG00000242086;AL:3:195435712-195449372:195449688:195435712-195451551:195451901:+	AC069513.3	AL	no		no	-0.00283092	0.617305	0.821675	n.d.				no	-0.0121492	0.524821	0.764155	n.d.				no	0.0218345	0.102884	0.324742	n.d.				no	-0.0222034	0.0997942	0.319269	n.d.				yes	0.0163021	0.195772	0.465268	no				non-coding
ENSG00000242086;AL:3:195416309-195423232:195423296:195416309-195435005:195435139:+	AC069513.3	AL	no		yes	-0.00956517	0.319405	0.600374	no	rs59223325			yes	-0.00821679	0.51583	0.758411	no	rs2641717			yes	-0.000411775	0.996985	0.998991	no				yes	-0.0176479	0.312731	0.594406	no				yes	-0.0220724	0.148777	0.401244	no				non-coding
ENSG00000242086;AL:3:195416309-195423232:195423296:195416309-195425901:195426041:+	AC069513.3	AL	no		yes	-0.0128317	0.568317	0.792745	no				yes	-0.00763572	0.819178	0.926005	no				yes	0.00326204	0.732863	0.884141	no				yes	-0.0216938	0.211143	0.484	no				yes	-0.000227147	0.949944	0.98145	no				non-coding
ENSG00000242086;AF:3:195415518:195415668-195435005:195428256:195428540-195435005:+	AC069513.3	AF	no		no	0.0144344	3.22604e-06	0.000153095	n.d.				yes	0.0120895	0.00293362	0.0317701	no	rs11925423			yes	0.0121442	0.000473952	0.0083003	no	rs9820939			no	0.021641	1.29208e-05	0.000485972	n.d.				yes	0.0299657	0.000288912	0.00566922	no				non-coding
ENSG00000242086;SE:3:195410736-195412689:195412810-195415404:+	AC069513.3	SE	no		yes	-0.0213482	0.122239	0.359074	no	rs56170658			yes	-0.0263374	0.0286943	0.149796	no	rs7635190			yes	-0.033961	0.0231563	0.130874	no	rs7635190			yes	-0.0215662	0.114019	0.344742	no	rs7635190			yes	0.00285289	0.821779	0.927107	no	rs7635190			non-coding
ENSG00000242086;SE:3:195416309-195423232:195423460-195425901:+	AC069513.3	SE	no		yes	-0.0321065	0.0838632	0.287954	no	rs11926303			yes	-0.0193784	0.1613	0.41876	no				yes	-0.0227946	0.134257	0.378665	no				yes	-0.00723269	0.697367	0.865807	no				yes	-0.0260208	0.144666	0.395216	no	rs55813550			non-coding
ENSG00000242086;AL:3:195426078-195428251:195428455:195426078-195435005:195435339:+	AC069513.3	AL	no		yes	0.00120181	0.895996	0.959614	no				yes	-0.0203334	0.26472	0.545362	no				yes	0.00488718	0.784617	0.909467	no				yes	0.00589298	0.975975	0.991635	no				yes	0.0336132	0.157991	0.414329	no				non-coding
ENSG00000242086;AF:3:195426019:195426078-195435005:195428256:195428540-195435005:+	AC069513.3	AF	no		yes	0.0444665	0.00377185	0.0381145	no	rs6809312			yes	0.000750556	0.487606	0.738534	no				yes	0.0329711	0.0364386	0.173657	no				no	0.0241071	0.0425417	0.191608	n.d.				yes	0.0401141	0.00526293	0.0479372	no				non-coding
ENSG00000242086;SE:3:195415668-195416210:195416309-195425901:+	AC069513.3	SE	no		yes	0.00612448	0.551867	0.782115	no	rs11925423			yes	0.0171523	0.171481	0.43308	no				yes	0.0121431	0.564897	0.790631	no				yes	0.041475	0.0141902	0.0953147	no	rs11926303			yes	0.0314632	0.047367	0.204645	no				non-coding
ENSG00000242086;MX:3:195415668-195416210:195416309-195435005:195415668-195425901:195426078-195435005:+	AC069513.3	MX	no		yes	0.0166382	0.241356	0.519877	no				yes	0.0352255	0.0168511	0.106525	no				yes	0.0328643	0.0382797	0.179178	no				yes	0.0443588	0.0143981	0.0962476	no				yes	0.0162069	0.32054	0.601309	no				non-coding
ENSG00000242086;AL:3:195435712-195438437:195438745:195435712-195451551:195451952:+	AC069513.3	AL	no		yes	0.000230146	0.645101	0.837942	no	rs2251333			no	0.0269577	0.361229	0.638794	n.d.				yes	0.0587364	0.0125054	0.0873563	no	rs2688443			no	0.0145872	0.402776	0.67279	n.d.				yes	0.00180826	0.785597	0.909834	no				non-coding
ENSG00000242086;SE:3:195389604-195390495:195390638-195390957:+	AC069513.3	SE	yes		yes	0.0500026	0.00235952	0.0272732	yes	rs200260138	100 [ 100 - 100 ]		yes	0.0711071	0.000151093	0.00341574	yes	rs200260138	100 [ 85 - 100 ]		yes	0.077486	3.32486e-05	0.00102425	yes	rs200260138	100 [ 83 - 100 ]		yes	0.0842231	5.5688e-06	0.000240942	yes	rs200260138	88 [ 58 - 100 ]		yes	0.0520978	0.00502768	0.0464007	yes	rs200260138	100 [ 69 - 100 ]		non-coding
ENSG00000102575;SE:19:11688494-11689400:11689472-11689659:-	ACP5	SE	no		yes	-0.000799451	0.538877	0.773116	no				yes	-0.00800721	0.725945	0.880179	no				no	0.0116926	0.503633	0.749591	n.d.				no	-0.0158158	0.0588395	0.233021	n.d.				yes	0.00508879	0.727578	0.881227	no				modified protein
ENSG00000102575;AF:19:11688494-11688891:11688951:11688494-11689659:11689801:-	ACP5	AF	no		yes	-0.00874339	0.348738	0.627938	no				no	-0.0110909	0.145356	0.396246	n.d.				no	-0.0167121	0.467397	0.723677	n.d.				no	0.00710007	0.672354	0.853453	n.d.				yes	0.00332882	0.916671	0.968493	no				modified protein
ENSG00000102575;A3:19:11689579-11689659:11689472-11689659:-	ACP5	A3	no		yes	0.00174845	0.627667	0.827672	no				no	-0.00714545	0.52844	0.766691	n.d.				no	0.0142159	0.431179	0.69569	n.d.				no	-0.0123136	0.546103	0.778092	n.d.				yes	-0.0338871	0.0487588	0.208348	no				modified protein
ENSG00000102575;A5:19:11688494-11688839:11688494-11688891:-	ACP5	A5	no		yes	-0.0408704	0.00177011	0.0220827	no	rs78023425			no	-0.0138396	0.524821	0.764155	n.d.				no	-0.00799293	0.399456	0.66993	n.d.				no	-0.0234348	0.0369973	0.175317	n.d.				no	-0.0166525	0.578797	0.798983	n.d.				modified protein
ENSG00000102575;A3:19:11689009-11689400:11688494-11689400:-	ACP5	A3	no		yes	-0.0254561	7.66548e-05	0.00199893	no				yes	0.000139764	0.746835	0.890789	no				no	-0.0653728	0.000160222	0.00356923	n.d.				no	-0.00765782	0.712928	0.873837	n.d.				yes	-0.0124258	0.0421293	0.1906	no				modified protein
ENSG00000102575;RI:19:11688408:11688494-11688839:11689009:-	ACP5	RI	yes		yes	0.0779997	0.00108298	0.0153587	yes	rs76639504	74 [ 48 - 100 ]		yes	0.0354102	0.0546498	0.223587	no				no	0.051172	0.0231563	0.130874	n.d.				no	0.0078898	0.849422	0.939653	n.d.				yes	0.0239853	0.372171	0.647831	no	rs79061565			modified protein
ENSG00000065413;AL:2:197831741:197832170-197858307:197853862:197854373-197858307:-	ANKRD44	AL	no		yes	0.00521227	0.653892	0.842889	no				no	0.0102477	0.300693	0.582607	n.d.				no	-0.00381926	0.831442	0.93151	n.d.				no	0.0392574	0.00116017	0.0161558	n.d.				no	0.0199959	0.0725097	0.264098	n.d.				modified protein
ENSG00000065413;AL:2:197853862:197854373-197858307:197855535:197855651-197858307:-	ANKRD44	AL	no		yes	-0.0232316	0.207826	0.480163	no				no	-0.0797379	0.000141294	0.00324134	n.d.				no	-0.046959	0.0148057	0.0979656	n.d.				no	-0.0507802	0.0176037	0.10964	n.d.				no	-0.0371477	0.0335207	0.164751	n.d.				gain of function
ENSG00000242247;SE:22:43204896-43206819:43206950-43213148:-	ARFGAP3	SE	yes		yes	0.069456	2.55887e-17	2.09013e-14	yes	rs5758944	65 [ 55 - 77 ]		yes	0.0590498	2.41413e-15	1.21254e-12	yes	rs3788596	64 [ 53 - 75 ]		yes	0.057243	7.98432e-17	5.79541e-14	yes	rs5751375	68 [ 58 - 79 ]		yes	0.0604667	1.11258e-16	7.75594e-14	yes	rs5758944	69 [ 59 - 78 ]		yes	0.0802185	3.40025e-19	4.00665e-16	yes	rs5758944	55 [ 44 - 66 ]		modified protein
ENSG00000145819;SE:5:142586873-142587009:142587038-142593562:+	ARHGAP26	SE	no		yes	0.00243967	0.826897	0.929489	no				yes	0.00265839	0.954701	0.983481	no				yes	-0.000131402	0.859047	0.9441	no				yes	0.00886538	0.214993	0.4886	no				yes	-0.0135744	0.0246771	0.136111	no				modified protein
ENSG00000145819;SE:5:142526946-142586763:142586873-142593562:+	ARHGAP26	SE	no		no	0.00449903	0.120477	0.355886	n.d.				yes	-0.00104279	0.339785	0.619734	no				yes	-0.00889946	0.0348901	0.169026	no				yes	-0.00148129	0.714881	0.874521	no				yes	0.00796366	0.104993	0.328532	no				modified protein
ENSG00000145819;SE:5:142292858-142295107:142295249-142311612:+	ARHGAP26	SE	no		no	-0.00379681	0.0434393	0.193923	n.d.				yes	0.0050539	0.300693	0.582607	no				yes	0.00570006	0.361177	0.638794	no				yes	-0.00389953	0.0420102	0.190242	no				no	-0.00656328	0.10874	0.335416	n.d.				loss of function
ENSG00000145819;AL:5:142593653-142595752:142596335:142593653-142601923:142608576:+	ARHGAP26	AL	no		yes	-0.00130706	0.888269	0.956294	no				yes	-0.0110254	0.222237	0.497487	no				yes	0.00150549	0.532993	0.769432	no				yes	-0.00368904	0.469023	0.725011	no				yes	-0.00625806	0.234899	0.512939	no				modified protein
ENSG00000145819;AL:5:142416826-142421090:142421279:142416826-142421381:142421455:+	ARHGAP26	AL	yes		yes	-0.0589127	2.82981e-05	0.000902693	yes	rs246662	100 [ 69 - 100 ]		yes	-0.0799311	2.22595e-05	0.000745848	yes	rs246637	80 [ 47 - 100 ]		yes	-0.0428682	0.0127745	0.0887006	no	rs246630			yes	-0.0566466	0.00312465	0.0332817	yes	rs246666	100 [ 92 - 100 ]		yes	-0.00533137	0.687309	0.861183	no	rs246663			gain of function
ENSG00000175334;AF:11:65769699:65769984-65770706:65770052:65770541-65770706:+	BANF1	AF	no		yes	0.00696569	0.0610881	0.238335	no	rs1047464			yes	0.00230945	0.90845	0.965237	no				yes	0.0087905	0.00349203	0.0359861	no				yes	-0.00232965	0.302795	0.584712	no				yes	0.0115532	0.00936426	0.0714648	no				modified protein
ENSG00000175334;A5:11:65770041-65771097:65769984-65771097:+	BANF1	A5	no		yes	-0.0111841	0.669837	0.851927	no				yes	0.00471681	0.862507	0.94564	no				yes	-0.000209179	0.813803	0.923209	no				yes	0.0252659	0.200815	0.471564	no				no	0.0110434	0.505459	0.750711	n.d.				modified protein
ENSG00000175334;A5:11:65770041-65770706:65769984-65770706:+	BANF1	A5	no		yes	0.0353583	1.9996e-05	0.000686615	no	rs78079262			yes	0.0237258	0.0238396	0.1333	no				yes	0.0215205	0.0253793	0.138819	no	rs77555529			yes	0.0298974	0.00363673	0.037057	no	rs59004317			yes	0.00123679	0.839056	0.935065	no				modified protein
ENSG00000175334;A5:11:65770541-65770706:65770510-65770706:+	BANF1	A5	no		yes	-0.0679788	0.022845	0.129767	no	rs754532			no	-0.0770552	0.00734269	0.0603544	n.d.				no	-0.0753338	0.00695337	0.0582436	n.d.				no	-0.0495221	0.0438954	0.194996	n.d.				no	-0.0122947	0.532579	0.769246	n.d.				modified protein
ENSG00000105483;SE:19:48718641-48724987:48725112-48733695:-	CARD8	SE	no		yes	-7.99057e-05	0.928936	0.973364	no				yes	0.00484135	0.184874	0.450639	no				yes	0.000702924	0.892798	0.958279	no				yes	0.00167624	0.331933	0.612322	no				yes	0.00235736	0.325361	0.606505	no				gain of function
ENSG00000105483;A3:19:48741789-48744219:48741783-48744219:-	CARD8	A3	no		yes	-0.00195356	0.54373	0.776284	no				yes	0.00430786	0.496336	0.744476	no				yes	0.00562901	0.255408	0.535357	no				yes	0.00421867	0.520295	0.761487	no				yes	0.00497224	0.244742	0.523768	no				gain of function
ENSG00000105483;SE:19:48718641-48722128:48722269-48724987:-	CARD8	SE	no		yes	0.00484072	0.519684	0.761162	no				yes	0.00786502	0.344007	0.62332	no				yes	0.00708647	0.41226	0.680901	no				yes	-0.00374081	0.500111	0.747214	no				yes	-0.000136704	0.540693	0.774314	no				modified protein
ENSG00000105483;RI:19:48735710:48736046-48737660:48737800:-	CARD8	RI	no		yes	0.00600116	0.796579	0.915042	no				yes	-0.00438979	0.405032	0.67475	no				yes	0.0041321	0.890807	0.957431	no				yes	0.0150609	0.0924693	0.30518	no				yes	0.000913716	0.903009	0.962588	no				non-coding
ENSG00000105483;SE:19:48737800-48741640:48741789-48744219:-	CARD8	SE	no		yes	0.0205881	0.0416937	0.18935	no				yes	0.0256563	0.0631806	0.242905	no				yes	0.0340455	0.00458123	0.0434813	no				yes	0.0135996	0.33718	0.617535	no				yes	0.0197071	0.112592	0.342336	no				modified protein
ENSG00000105483;A3:19:48733957-48734034:48733954-48734034:-	CARD8	A3	no		yes	0.00493586	0.529236	0.767214	no				yes	0.000501808	0.734278	0.88483	no				yes	0.0134117	0.337828	0.617939	no				yes	-0.0166656	0.0884814	0.297112	no				yes	0.0260494	0.125402	0.364259	no				modified protein
ENSG00000105483;SE:19:48725112-48726976:48727125-48733695:-	CARD8	SE	no		yes	-0.0425842	4.32312e-07	2.84219e-05	no	rs73572976			yes	-0.0181865	0.140071	0.388077	no	rs10421737			yes	-0.00339754	0.521473	0.762135	no	rs10421737			yes	-0.042376	0.000102398	0.00252682	no	rs112807474			yes	-0.0434839	0.000635975	0.0103832	no				loss of function
ENSG00000105483;SE:19:48735067-48735710:48735750-48737660:-	CARD8	SE	no		yes	0.000850641	0.725869	0.880179	no				yes	0.0406791	0.000157977	0.00353775	no				yes	-0.0131527	0.186436	0.45291	no				yes	0.021005	0.0628028	0.242158	no				yes	-0.00922362	0.267407	0.547956	no				modified protein
ENSG00000105483;SE:19:48744320-48752780:48752890-48753008:-	CARD8	SE	no		yes	-0.0189772	0.132606	0.376106	no				yes	-0.0357529	0.0339085	0.166022	no	rs12984612			yes	-0.0338828	0.0340307	0.166366	no	rs12984612			yes	-0.00121769	0.790395	0.91214	no				yes	-0.0140274	0.33391	0.61436	no				modified protein
ENSG00000105483;SE:19:48744320-48745797:48745901-48752780:-	CARD8	SE	yes		yes	-0.0436333	9.58475e-05	0.00239683	no				yes	-0.0446553	0.0012161	0.0167672	no				yes	-0.0138672	0.27374	0.55533	no				yes	-0.0589391	9.29065e-05	0.00234046	yes				yes	-0.0320261	0.0543646	0.22284	no				modified protein
ENSG00000105483;A3:19:48753135-48759049:48753104-48759049:-	CARD8	A3	yes		yes	-0.00215048	0.909541	0.96535	no	rs4544344			yes	0.008826	0.524821	0.764155	no	rs16981882			yes	-0.0235747	0.396643	0.667817	no	rs16981882			yes	-0.0278728	0.281215	0.563091	no	rs12984612			yes	-0.0668306	0.00307289	0.0328951	yes	rs4544344	33 [ 6 - 79 ]		loss of function
ENSG00000105483;SE:19:48735750-48736529:48736661-48737660:-	CARD8	SE	yes		yes	-0.0516126	0.00362756	0.0370481	yes				no	-0.0833548	6.19126e-05	0.0016836	n.d.				yes	-0.0524966	0.00156389	0.0201376	yes	rs113878290	85 [ 47 - 100 ]		yes	-0.0285626	0.173699	0.436162	no				yes	-0.0584984	0.00736878	0.0605135	no				loss of function
ENSG00000170458;RI:5:140012654:140012877-140013116:140013286:-	CD14	RI	no		yes	0.0127908	0.313503	0.595286	no				yes	0.00676828	0.52844	0.766691	no				yes	-0.00791725	0.539633	0.773289	no				no	0.00499131	0.978064	0.992485	n.d.				yes	-0.0305639	0.094364	0.30885	no				modified protein
ENSG00000170458;A3:5:140012877-140013116:140012777-140013116:-	CD14	A3	yes		yes	-0.0338817	0.00309921	0.0331198	no				yes	-0.0469752	0.00542514	0.0489197	no				yes	-0.0584092	0.000114416	0.00276186	yes				no	-0.0573769	0.00530993	0.0482133	n.d.				yes	-0.0508761	0.00112109	0.0157254	yes				modified protein
ENSG00000170458;A5:5:140012777-140013116:140012777-140013137:-	CD14	A5	no		yes	0.0204154	4.32312e-07	2.84219e-05	no				no	0.0810016	1.89017e-12	5.57843e-10	n.d.				no	0.0397697	0.000218524	0.00454266	n.d.				no	0.0311578	0.0220183	0.12688	n.d.				no	0.0219756	0.0841724	0.288599	n.d.				modified protein
ENSG00000198848;A3:16:55862886-55866916:55862883-55866916:-	CES1	A3	no		yes	0.0131574	0.000500278	0.00862948	no				yes	0.0150131	8.20228e-06	0.000333161	no				yes	0.0137095	0.000370072	0.0068653	no				yes	0.010185	0.00408654	0.0402311	no				yes	0.00907632	0.0134019	0.0915554	no				modified protein
ENSG00000198848;A3:16:55844922-55846815:55844919-55846815:-	CES1	A3	yes		yes	0.0582908	9.61438e-13	3.01344e-10	yes	rs28431211	64 [ 50 - 77 ]		yes	0.059964	1.33069e-11	3.22175e-09	yes	rs28627016	61 [ 46 - 77 ]		yes	0.0586685	4.98721e-13	1.67341e-10	yes	rs28431211	57 [ 44 - 71 ]		yes	0.0645939	8.6942e-14	3.39641e-11	yes	rs28627016	48 [ 35 - 61 ]		yes	0.0555238	2.11497e-10	3.6701e-08	yes	rs28627016	68 [ 52 - 83 ]		modified protein
ENSG00000198848;AF:16:55860207-55861801:55862087:55860207-55866916:55867008:-	CES1	AF	yes		no	-0.0713089	2.11191e-05	0.000713962	n.d.				no	-0.0738256	0.000197054	0.00418345	n.d.				yes	-0.0614958	0.00111099	0.0156356	yes	rs8192935	85 [ 41 - 100 ]		yes	-0.076468	8.46406e-06	0.00034171	yes				yes	-0.0498615	0.000714939	0.0113382	no	rs8192935			gain of function
ENSG00000165959;RI:14:95660552:95660798-95660873:95660933:-	CLMN	RI	no		yes	-0.0385684	0.00711543	0.059081	no				no	-0.0230765	0.0745696	0.268588	n.d.				no	-0.00283577	0.342931	0.622332	n.d.				no	-0.0407042	0.0204028	0.120887	n.d.				no	0.00458491	0.471473	0.727186	n.d.				non-coding
ENSG00000165959;A3:14:95659752-95660186:95658069-95660186:-	CLMN	A3	no		yes	0.00168903	0.950319	0.98145	no	rs10130428			no	0.00666662	0.54304	0.775518	n.d.				no	0.0178823	0.223255	0.498694	n.d.				no	0.0148496	0.203594	0.475018	n.d.				no	0.0403692	0.015469	0.100746	n.d.				modified protein
ENSG00000165959;RI:14:95660186:95660256-95660552:95660933:-	CLMN	RI	no		yes	0.0425673	0.0200781	0.119568	no				no	0.0357134	0.115191	0.346851	n.d.				no	0.0208944	0.229052	0.506217	n.d.				no	0.0257171	0.174529	0.437277	n.d.				no	0.0271458	0.195772	0.465268	n.d.				loss of function
ENSG00000165959;SE:14:95660256-95660552:95660798-95660873:-	CLMN	SE	yes		yes	-0.07369	1.93497e-05	0.000668967	yes				no	-0.078961	0.000546726	0.00922214	n.d.				no	-0.0712617	0.00113089	0.0158299	n.d.				no	-0.062511	0.00254407	0.0287689	n.d.				no	-0.0241994	0.202665	0.473806	n.d.				loss of function
ENSG00000215908;A3:1:16946533-16952270:16946519-16952270:-	CROCCP2	A3	no		yes	0.0536842	0.0388393	0.180764	no				no	0.0760502	0.00489454	0.0455356	n.d.				no	0.0767102	0.00260028	0.0291882	n.d.				no	0.0735616	0.0032324	0.0341193	n.d.				no	0.0144232	0.437331	0.700265	n.d.				non-coding
ENSG00000245060;MX:5:180258229-180258759:180258941-180261312:180258229-180259673:180259860-180261312:+	CTC-205M6.2	MX	no		no	-0.00655623	0.326583	0.607677	n.d.				no	-0.0109568	0.48587	0.737381	n.d.				no	-0.0164774	0.303481	0.58509	n.d.				yes	-0.0124466	0.13382	0.377912	no				yes	-0.0204328	0.0811231	0.282467	no				non-coding
ENSG00000245060;A3:5:180258229-180258736:180258229-180258759:+	CTC-205M6.2	A3	no		yes	-0.00524544	0.783407	0.908918	no				no	-0.0113023	0.559702	0.787042	n.d.				no	0.0080195	0.671241	0.8526	n.d.				yes	-0.0188996	0.230896	0.50833	no				yes	-0.0442415	0.024994	0.137203	no				non-coding
ENSG00000245060;A5:5:180258941-180261312:180258806-180261312:+	CTC-205M6.2	A5	yes		yes	-0.0755141	1.02113e-07	8.2409e-06	yes	rs73353025	0 [ 0 - 0 ]		yes	-0.0563348	0.00433513	0.041892	yes	rs764960	0 [ 0 - 0 ]		yes	-0.0689236	9.10773e-05	0.00230083	yes				yes	-0.0685845	0.000647596	0.0105262	yes				yes	-0.0717266	8.21109e-06	0.000333161	yes	rs73353025	0 [ 0 - 0 ]		non-coding
ENSG00000245060;SE:5:180258229-180258736:180258806-180261312:+	CTC-205M6.2	SE	yes		yes	0.0776378	0.000153073	0.00344413	yes				yes	0.0538492	0.00908486	0.0701267	no				yes	0.0797343	1.86073e-05	0.000650251	yes				yes	0.0620506	0.00204569	0.0245536	yes				yes	0.0231421	0.147397	0.399105	no				non-coding
ENSG00000103811;SE:15:79229765-79230028:79230165-79231482:-	CTSH	SE	no		yes	-0.00593781	0.0696444	0.257618	no				yes	-0.00682475	0.0435254	0.194061	no				yes	-0.0072054	0.109421	0.336464	no				yes	0.00176721	0.853528	0.94142	no				yes	-0.000370022	0.8816	0.953606	no				loss of function
ENSG00000103811;A3:15:79224383-79224714:79223848-79224714:-	CTSH	A3	no		no	-0.00117527	0.546978	0.778406	n.d.				yes	-0.00215748	0.338385	0.618579	no	rs62013198			yes	0.00793549	0.151415	0.405373	no	rs62013198			yes	0.00299316	0.95093	0.981542	no	rs62013198			no	0.00138506	0.224399	0.50018	n.d.				loss of function
ENSG00000103811;A3:15:79229838-79231482:79229765-79231482:-	CTSH	A3	no		no	0.00648984	0.0504731	0.212927	n.d.				yes	0.00503462	0.183045	0.448351	no				yes	0.00794063	0.0772194	0.274477	no				no	0.0181404	0.195339	0.464645	n.d.				yes	0.00603076	0.228178	0.505247	no				modified protein
ENSG00000103811;AF:15:79228092-79229377:79229575:79228092-79229660:79230057:-	CTSH	AF	no		yes	-0.00576186	0.170075	0.431213	no	rs62013200			yes	-0.0330424	5.00749e-05	0.00142231	no				yes	-0.0337277	2.22848e-05	0.000745848	no				yes	-0.0328478	0.00025001	0.00505174	no				yes	-0.00319669	0.821779	0.927107	no				gain of function
ENSG00000103811;A5:15:79231513-79237120:79231513-79237233:-	CTSH	A5	no		yes	0.00127927	0.934763	0.975165	no				yes	0.0194926	0.0156211	0.101267	no				yes	0.00776301	0.194107	0.462967	no				yes	0.0406616	0.00114954	0.0160493	no				yes	0.00813671	0.122992	0.360248	no				loss of function
ENSG00000103811;A3:15:79224383-79224714:79224380-79224714:-	CTSH	A3	no		yes	0.0380235	0.027272	0.145213	no				yes	0.00321029	0.838616	0.935014	no				yes	-0.00581962	0.922742	0.971052	no				yes	0.0139304	0.440584	0.703246	no				no	-0.026093	0.118281	0.351969	n.d.				non-coding
ENSG00000103811;A5:15:79231513-79236880:79231513-79237120:-	CTSH	A5	yes		yes	-0.0761128	0.000168832	0.00371559	yes				yes	-0.0398561	0.0582329	0.231663	no				yes	-0.0576025	0.00916418	0.0705145	no				no	-0.0563669	0.000565766	0.00947807	n.d.				no	-0.0330174	0.0646598	0.24635	n.d.				non-coding
ENSG00000171604;A5:5:139061053-139062448:139061032-139062448:+	CXXC5	A5	no		yes	-0.00258543	0.792809	0.913307	no				no	-0.00185606	0.814873	0.923761	n.d.				no	0.0245526	0.00863899	0.0677849	n.d.				no	1.70279e-05	0.996866	0.998991	n.d.				no	-0.0240264	0.000405592	0.00737037	n.d.				loss of function
ENSG00000171604;SE:5:139028594-139059432:139059525-139059949:+	CXXC5	SE	no		yes	-0.0322096	0.0953926	0.310632	no	rs601336			no	-0.059886	0.00533325	0.0483707	n.d.				no	-0.0396984	0.0467319	0.202855	n.d.				no	-0.0226896	0.259595	0.53984	n.d.				no	-0.0453947	0.00126517	0.0172497	n.d.				modified protein
ENSG00000171604;SE:5:139028430-139059432:139059525-139059949:+	CXXC5	SE	yes		yes	-0.0789858	1.85188e-05	0.000647999	yes	rs6580200	57 [ 34 - 93 ]		no	-0.0429921	0.0589725	0.23333	n.d.				no	-0.0588576	0.0113965	0.0817077	n.d.				no	-0.0332233	0.12651	0.36615	n.d.				no	-0.0337463	0.0832919	0.286802	n.d.				modified protein
ENSG00000164535;SE:7:6472590-6474393:6474651-6475993:-	DAGLB	SE	no		yes	0.0128292	0.103415	0.325749	no				no	0.0135532	0.146894	0.398584	n.d.				no	-0.00690742	0.526395	0.765248	n.d.				no	-0.00201157	0.898935	0.960904	n.d.				no	0.0133253	0.155828	0.411757	n.d.				modified protein
ENSG00000164535;SE:7:6474651-6475993:6476164-6485584:-	DAGLB	SE	no		yes	0.00223785	0.806022	0.919601	no				no	0.0116047	0.294269	0.576188	n.d.				no	-0.00404983	0.546315	0.778147	n.d.				no	-0.0124012	0.231917	0.509334	n.d.				no	-0.01079	0.260044	0.540327	n.d.				modified protein
ENSG00000164535;MX:7:6472590-6474393:6474651-6485584:6472590-6475993:6476164-6485584:-	DAGLB	MX	no		yes	0.0188457	0.0190561	0.115385	no				no	0.00519903	0.713507	0.87401	n.d.				no	-0.00154556	0.940764	0.977525	n.d.				no	0.00666167	0.434402	0.69811	n.d.				no	0.0220763	0.101863	0.322925	n.d.				modified protein
ENSG00000164535;SE:7:6465745-6470111:6470238-6472468:-	DAGLB	SE	no		yes	0.000765001	0.954211	0.983297	no				no	0.00877023	0.243945	0.52288	n.d.				no	-0.0074981	0.351979	0.630811	n.d.				no	-0.000251353	0.901008	0.961599	n.d.				no	-0.0282574	0.00146305	0.0191967	n.d.				modified protein
ENSG00000164535;SE:7:6472590-6475993:6476164-6485584:-	DAGLB	SE	no		yes	0.00815374	0.306517	0.587789	no				no	0.0147627	0.201948	0.472787	n.d.				no	-0.00324285	0.597692	0.809924	n.d.				no	0.00576804	0.748369	0.891357	n.d.				no	-0.0311664	0.0118285	0.0839484	n.d.				modified protein
ENSG00000164535;A5:7:6452665-6455890:6452665-6456258:-	DAGLB	A5	no		yes	-0.0399676	0.00727335	0.0599479	no	rs13235365			no	-0.0628238	4.39333e-05	0.00129141	n.d.				no	-0.0777694	3.36164e-05	0.00103518	n.d.				no	-0.0440935	0.0115457	0.0825179	n.d.				no	0.0126405	0.720196	0.877578	n.d.				modified protein
ENSG00000146094;SE:5:176932111-176935238:176935543-176936476:-	DOK3	SE	no		yes	0.0135967	0.0159349	0.102708	no				yes	0.0105095	0.0589725	0.23333	no				yes	0.00393714	0.355903	0.634331	no				yes	0.00803415	0.124571	0.363252	no				yes	-0.00410253	0.449042	0.70983	no				modified protein
ENSG00000146094;AL:5:176928908:176930393-176931744:176930785:176931661-176931744:-	DOK3	AL	no		yes	0.00282906	0.617305	0.821675	no				yes	0.00204097	0.778518	0.906517	no				yes	-0.00155851	0.880861	0.953022	no				yes	-0.0072358	0.212101	0.485219	no				yes	0.00997538	0.104993	0.328532	no				modified protein
ENSG00000146094;A5:5:176936576-176936759:176936576-176936803:-	DOK3	A5	no		yes	-0.00676558	0.675186	0.854657	no				yes	-0.0133934	0.332822	0.613067	no				yes	-0.00850857	0.292952	0.574963	no				yes	-0.00809604	0.546103	0.778092	no				no	-0.00663721	0.337618	0.617876	n.d.				modified protein
ENSG00000146094;A3:5:176936658-176936759:176936576-176936759:-	DOK3	A3	no		yes	-0.0113277	0.476311	0.730289	no				yes	0.00179475	0.787032	0.910606	no				yes	-0.000114164	0.90077	0.961599	no	rs2112472			yes	-0.00108629	0.98433	0.9947	no				no	0.00127233	0.922534	0.971052	n.d.				modified protein
ENSG00000146094;A3:5:176936658-176937261:176936576-176937261:-	DOK3	A3	no		yes	0.00594072	0.253336	0.533101	no				yes	0.0191758	0.00185098	0.022817	no				yes	0.00200655	0.495631	0.744303	no				no	0.00597995	0.379633	0.654322	n.d.				no	0.0112934	0.552156	0.782215	n.d.				modified protein
ENSG00000146094;A5:5:176936658-176936759:176936658-176936803:-	DOK3	A5	no		yes	0.0113459	0.325379	0.606505	no				yes	0.00147536	0.890903	0.957431	no				yes	0.0318249	0.0252146	0.13817	no				no	6.19326e-05	0.843271	0.936588	n.d.				no	-0.0229484	0.129085	0.370449	n.d.				modified protein
ENSG00000146094;AF:5:176936658-176936759:176936853:176936658-176937261:176937383:-	DOK3	AF	no		yes	0.00264156	0.456869	0.715483	no				yes	-0.00714742	0.765797	0.900195	no				yes	-0.0106951	0.601194	0.812521	no				no	0.0493555	0.00291891	0.0316617	n.d.				no	0.0206581	0.410234	0.679063	n.d.				modified protein
ENSG00000146094;A5:5:176936658-176937151:176936658-176937261:-	DOK3	A5	yes		yes	-0.0781676	9.39308e-05	0.00235854	yes				no	-0.0209796	0.210905	0.483797	n.d.				no	-0.0105618	0.583778	0.802136	n.d.				no	-0.0505316	0.0229456	0.130219	n.d.				no	-0.0266141	0.10983	0.337272	n.d.				modified protein
ENSG00000113360;SE:5:31466388-31467249:31467273-31468046:-	DROSHA	SE	no		no	-0.00867397	0.199142	0.469561	n.d.				no	-0.0106799	0.129243	0.37052	n.d.				no	-0.00833925	0.0917099	0.303678	n.d.				no	-0.0100993	0.211143	0.484	n.d.				yes	-0.0238724	0.000119764	0.00286022	no				loss of function
ENSG00000113360;SE:5:31515326-31521230:31521322-31526186:-	DROSHA	SE	no		no	0.0011586	0.838336	0.934972	n.d.				no	-0.0285734	0.0732266	0.26568	n.d.				no	-0.00636869	0.736658	0.885491	n.d.				no	-0.00189628	0.923852	0.971512	n.d.				yes	0.0211272	0.0625504	0.241588	no				modified protein
ENSG00000113360;MX:5:31515326-31515561:31515671-31526186:31515326-31521230:31521322-31526186:-	DROSHA	MX	no		no	0.0807904	3.58863e-06	0.000167851	n.d.				no	0.0236637	0.164642	0.423541	n.d.				no	0.0206918	0.274846	0.556436	n.d.				no	0.0317403	0.0441704	0.195739	n.d.				yes	0.0259535	0.052539	0.21848	no				modified protein
ENSG00000151247;SE:4:99823133-99830829:99831110-99850246:-	EIF4E	SE	no		no	-0.00120659	0.401299	0.671443	n.d.				yes	-0.0046954	0.32323	0.604333	no				no	0.00233576	0.559799	0.787042	n.d.				yes	0.00242429	0.521996	0.762596	no				no	-0.000384464	0.377471	0.652106	n.d.				modified protein
ENSG00000151247;SE:4:99806212-99807605:99807697-99808230:-	EIF4E	SE	yes		yes	0.0401434	3.01823e-05	0.000948885	no	rs150506777			yes	0.0423248	0.000197054	0.00418345	no	rs62323192			yes	0.0454143	3.0106e-05	0.000947284	no	rs62323192			yes	0.0723652	1.29406e-06	7.10897e-05	yes	rs62323192	53 [ 31 - 87 ]		no	0.0787639	1.04463e-07	8.38039e-06	n.d.				modified protein
ENSG00000164181;SE:5:60095057-60098454:60098492-60139987:-	ELOVL7	SE	no		no	0.0221823	0.0915726	0.303397	n.d.				yes	-0.0236247	0.0806234	0.281648	no				yes	-0.00926518	0.494039	0.743209	no				yes	-0.0266738	0.0279208	0.147367	no				no	-0.0237358	0.298283	0.580409	n.d.				modified protein
ENSG00000164181;A5:5:60063730-60067730:60063730-60067776:-	ELOVL7	A5	no		no	0.00466751	0.913416	0.966844	n.d.				yes	0.0033472	0.279229	0.560797	no				yes	-0.00369135	0.175755	0.438939	no				yes	0.00571453	0.109303	0.336242	no				yes	0.0379979	1.30855e-05	0.000490799	no				gain of function
ENSG00000164181;AF:5:60098492-60139249:60139365:60098492-60139987:60140096:-	ELOVL7	AF	no		no	0.0313808	0.205192	0.47703	n.d.				yes	-0.0153165	0.364151	0.640976	no				yes	0.0555379	0.0108364	0.0790123	no				yes	0.0208452	0.285918	0.568096	no				no	0.0407118	0.0319141	0.159867	n.d.				modified protein
ENSG00000164181;SE:5:60083258-60095007:60095057-60139987:-	ELOVL7	SE	yes		no	0.0225244	0.0543334	0.222837	n.d.				yes	0.0501738	8.1425e-13	2.58213e-10	yes	rs61160187	77 [ 59 - 100 ]		yes	0.0365978	1.08556e-08	1.21417e-06	no	rs61160187			yes	0.0355372	2.11032e-08	2.14655e-06	no	rs57468227			yes	0.083899	1.17282e-12	3.61986e-10	yes				modified protein
ENSG00000127507;MX:19:14863338-14865766:14865939-14867050:14863338-14866466:14866689-14867050:-	EMR2	MX	no		yes	-0.00358826	0.480861	0.733594	no				yes	0.00495026	0.263535	0.544307	no				yes	-0.000663858	0.84325	0.936588	no				yes	0.00283314	0.254102	0.534123	no				no	-0.00160797	0.785597	0.909834	n.d.				modified protein
ENSG00000127507;SE:19:14862483-14863141:14863338-14867050:-	EMR2	SE	no		yes	0.00977639	0.0160419	0.103211	no				yes	0.00467394	0.295546	0.577489	no				yes	0.00898251	0.0253793	0.138819	no				yes	0.00580411	0.177036	0.440288	no				no	0.00956115	0.155111	0.410871	n.d.				gain of function
ENSG00000127507;SE:19:14863338-14865766:14865939-14867050:-	EMR2	SE	no		yes	-0.00630784	0.452447	0.712199	no				yes	0.00543038	0.915042	0.967696	no				yes	-0.00120593	0.73476	0.88483	no				yes	0.0147563	0.0452853	0.198784	no				no	0.0122515	0.575434	0.797008	n.d.				modified protein
ENSG00000127507;AL:19:14877898:14877921-14883154:14879603:14879746-14883154:-	EMR2	AL	no		yes	-0.00184049	0.297363	0.579386	no				yes	-0.000827153	0.930445	0.973847	no				yes	-0.00639688	0.083761	0.287774	no				yes	0.00139049	0.930094	0.973847	no				no	0.00651822	0.67108	0.8526	n.d.				gain of function
ENSG00000127507;SE:19:14863338-14865766:14865939-14866466:-	EMR2	SE	no		yes	-0.0118168	0.0120532	0.0852071	no				yes	0.00392189	0.377482	0.652106	no				no	-0.00610066	0.0102263	0.076027	n.d.				no	-0.00788321	0.0192937	0.116388	n.d.				no	0.0154651	0.0164375	0.104746	n.d.				modified protein
ENSG00000127507;SE:19:14865939-14866466:14866689-14867050:-	EMR2	SE	no		yes	0.0115936	0.106029	0.330519	no				yes	0.00285897	0.834287	0.933057	no	rs11672607			yes	0.0139244	0.0209641	0.12305	no	rs3829680			yes	0.0120355	0.0360584	0.172353	no				no	0.0150437	0.242751	0.521626	n.d.				modified protein
ENSG00000127507;SE:19:14876616-14877790:14877921-14883154:-	EMR2	SE	no		yes	-0.00189717	0.673401	0.853748	no	rs9305048			yes	-0.00800823	0.381991	0.656251	no	rs9305048			yes	-0.0126011	0.165536	0.424446	no	rs9305048			yes	0.0011081	0.810632	0.921577	no	rs9305048			no	0.0175617	0.201793	0.472726	n.d.				modified protein
ENSG00000127507;A3:19:14866689-14867050:14866656-14867050:-	EMR2	A3	yes		yes	-0.0778795	9.16886e-08	7.62015e-06	yes	rs8105218	95 [ 76 - 100 ]		yes	-0.0759608	7.62416e-07	4.56687e-05	yes	rs8105218	100 [ 87 - 100 ]		yes	-0.081145	2.17994e-09	2.93312e-07	yes	rs2335221	86 [ 72 - 100 ]		yes	-0.0820117	5.35429e-09	6.6204e-07	yes	rs8105218	83 [ 67 - 100 ]		no	-0.0833564	1.37304e-06	7.497e-05	n.d.				modified protein
ENSG00000173818;SE:17:78398900-78399292:78399420-78402396:+	ENDOV	SE	no		no	-0.000377807	0.806022	0.919601	n.d.				no	0.00891422	0.165485	0.424446	n.d.				no	-0.00761406	0.199348	0.469705	n.d.				no	-0.0235309	0.00331543	0.0347282	n.d.				yes	-0.00982507	0.00011389	0.00275328	no				modified protein
ENSG00000173818;A3:17:78398900-78399259:78398900-78399292:+	ENDOV	A3	no		no	0.0091049	0.228834	0.506072	n.d.				no	-0.0139279	0.104129	0.327132	n.d.				no	0.0199139	0.079352	0.278955	n.d.				no	-0.0134849	0.0960759	0.311966	n.d.				yes	0.0121168	0.447569	0.708569	no				modified protein
ENSG00000173818;A3:17:78389621-78391581:78389621-78391611:+	ENDOV	A3	no		no	0.018795	0.226949	0.503684	n.d.				no	-0.0132297	0.400358	0.670789	n.d.				no	0.00887281	0.446068	0.707661	n.d.				no	0.0225658	0.242303	0.520926	n.d.				yes	-0.0154383	0.511774	0.755476	no				gain of function
ENSG00000173818;AL:17:78397432-78398034:78398148:78397432-78398832:78398857:+	ENDOV	AL	no		no	0.0211356	0.20432	0.475983	n.d.				no	0.0145278	0.150007	0.403323	n.d.				no	0.0184354	0.134257	0.378665	n.d.				no	0.0259918	0.301568	0.583572	n.d.				yes	-0.0339759	0.054674	0.223587	no	rs6565688			modified protein
ENSG00000173818;AF:17:78389115:78389621-78396006:78391421:78391745-78396006:+	ENDOV	AF	no		no	0.00109211	0.997076	0.998991	n.d.				no	-0.00832464	0.620873	0.823807	n.d.				no	-0.0118951	0.326526	0.607677	n.d.				no	-0.0309541	0.144311	0.394732	n.d.				yes	0.00834279	0.926445	0.972491	no				gain of function
ENSG00000173818;AL:17:78403631-78403841:78404141:78403631-78409933:78411881:+	ENDOV	AL	no		no	0.0375986	0.00377185	0.0381145	n.d.				no	-0.00754769	0.67261	0.853453	n.d.				no	0.00954053	0.642111	0.836181	n.d.				no	-0.0277293	0.0705736	0.259654	n.d.				yes	0.00742389	0.122992	0.360248	no				modified protein
ENSG00000173818;SE:17:78389621-78393386:78393520-78395628:+	ENDOV	SE	no		no	-0.0101464	0.768431	0.901304	n.d.				no	-0.0658817	0.000569647	0.00953124	n.d.				no	-0.00839213	0.920742	0.970121	n.d.				no	-0.0544172	0.0120723	0.0852087	n.d.				yes	-0.014903	0.361712	0.639033	no				modified protein
ENSG00000173818;SE:17:78389621-78395628:78395762-78396006:+	ENDOV	SE	yes		no	0.0324448	0.109235	0.336242	n.d.				no	0.0099411	0.496336	0.744476	n.d.				no	0.0246679	0.334033	0.61436	n.d.				no	0.0241331	0.173699	0.436162	n.d.				yes	0.0766861	5.49035e-05	0.00152674	yes	rs78496039	66 [ 40 - 100 ]		modified protein
ENSG00000164125;AF:4:159092751-159093491:159093888:159092751-159094020:159094202:-	FAM198B	AF	yes		yes	-0.0783833	2.59593e-05	0.000842712	yes	rs4691461	74 [ 46 - 100 ]		no	0.0113435	0.976789	0.992066	n.d.				no	0.0129172	0.115115	0.346851	n.d.				no	0.000279989	0.905156	0.963643	n.d.				no	-0.00339194	0.575434	0.797008	n.d.				modified protein
ENSG00000136068;SE:3:58135729-58135832:58135954-58139102:+	FLNB	SE	no		no	-0.000220295	0.903732	0.963129	n.d.				yes	0.014392	0.00961301	0.0728612	no				yes	0.000554851	0.914745	0.967622	no				no	0.00832669	0.946759	0.979733	n.d.				yes	-0.00341944	0.785597	0.909834	no				modified protein
ENSG00000136068;SE:3:58124256-58127585:58127656-58128377:+	FLNB	SE	no		yes	0.00744676	0.571635	0.794747	no				yes	0.0229609	0.0525896	0.218488	no				yes	-0.0240276	0.0789217	0.278022	no				no	0.0200906	0.153903	0.408931	n.d.				yes	-0.00331016	0.897163	0.959999	no				modified protein
ENSG00000136068;AL:3:58135729-58135832:58137118:58135729-58139102:58139368:+	FLNB	AL	no		yes	-0.00210309	0.279608	0.561222	no				yes	0.00112048	0.757352	0.895933	no				yes	-0.00517305	0.689705	0.862171	no				no	-0.0159084	0.264048	0.544644	n.d.				yes	0.00310082	0.469958	0.726097	no				gain of function
ENSG00000136068;A5:3:58127656-58128377:58127623-58128377:+	FLNB	A5	no		yes	-0.0253932	0.000268105	0.00533867	no				yes	0.0136641	0.284183	0.566258	no				yes	-0.028153	0.00181013	0.0224194	no				no	0.0100438	0.128472	0.369344	n.d.				yes	-0.0128566	0.156546	0.412779	no				modified protein
ENSG00000136068;SE:3:58116635-58117654:58117746-58118535:+	FLNB	SE	yes		yes	-0.00123101	0.725869	0.880179	no				yes	0.022676	0.339785	0.619734	no				yes	0.0775627	2.06469e-06	0.000105007	yes	rs13059967	23 [ 10 - 46 ]		no	-0.00220018	0.938423	0.976609	n.d.				yes	0.0239285	0.122395	0.359151	no				modified protein
ENSG00000178234;A3:7:151722969-151791275:151722969-151791405:+	GALNT11	A3	no		yes	0.0208977	0.000151575	0.00342378	no				no	0.021275	0.000764572	0.0119127	n.d.				no	0.0148411	0.0554069	0.22521	n.d.				no	0.0195784	0.0140873	0.094828	n.d.				no	0.0230117	0.0156797	0.101557	n.d.				gain of function
ENSG00000178234;SE:7:151791607-151797883:151798006-151800197:+	GALNT11	SE	no		yes	0.0133723	0.0504731	0.212927	no				no	0.0214592	0.000396125	0.00723901	n.d.				no	0.0106577	0.334033	0.61436	n.d.				no	0.00926204	0.588672	0.804875	n.d.				no	0.00954953	0.207061	0.479194	n.d.				modified protein
ENSG00000178234;SE:7:151810483-151813989:151814123-151814242:+	GALNT11	SE	no		yes	-0.00399336	0.675186	0.854657	no				no	-0.0172926	0.0176293	0.109686	n.d.				no	-0.0085511	0.362503	0.639949	n.d.				no	-0.0161406	0.0966002	0.312949	n.d.				no	-0.00209076	0.854479	0.94187	n.d.				loss of function
ENSG00000178234;SE:7:151722969-151724682:151724803-151791275:+	GALNT11	SE	yes		yes	-0.0591201	8.83957e-05	0.0022422	yes				no	-0.0466056	0.0101684	0.0757219	n.d.				no	-0.0564143	0.00332633	0.0348064	n.d.				no	-0.0749075	0.000216526	0.00450946	n.d.				no	-0.0778038	4.6885e-05	0.00135551	n.d.				modified protein
ENSG00000165219;SE:9:128094908-128099297:128099374-128099500:+	GAPVD1	SE	no		yes	-0.000947035	0.905668	0.963934	no				no	0.0053674	0.345422	0.624725	n.d.				no	0.00534235	0.532993	0.769432	n.d.				no	0.00622798	0.353237	0.631931	n.d.				no	0.0106567	0.404659	0.674404	n.d.				modified protein
ENSG00000165219;A5:9:128094339-128094789:128094296-128094789:+	GAPVD1	A5	no		yes	0.00103556	0.669837	0.851927	no				yes	-0.000781492	0.943669	0.979046	no				yes	0.00984058	0.342931	0.622332	no				no	-0.00159079	0.894791	0.959162	n.d.				no	0.0237422	0.00828296	0.0657506	n.d.				gain of function
ENSG00000165219;SE:9:128103543-128104498:128104578-128109098:+	GAPVD1	SE	no		yes	-0.0054458	0.19406	0.462967	no				yes	-0.0110475	0.0663945	0.250303	no				yes	0.00153015	0.876887	0.951665	no				no	0.00183027	0.872054	0.949772	n.d.				no	0.0205713	0.0740899	0.267552	n.d.				modified protein
ENSG00000165219;AL:9:128103543-128104031:128104385:128103543-128104498:128104534:+	GAPVD1	AL	no		yes	-0.0282866	5.45426e-05	0.00151775	no				yes	-0.0130813	0.03231	0.161062	no				yes	-0.0329947	0.00127969	0.017392	no				no	0.00838299	0.687706	0.861183	n.d.				no	-0.0335237	0.22913	0.506217	n.d.				gain of function
ENSG00000165219;A5:9:128083841-128086077:128083778-128086077:+	GAPVD1	A5	no		yes	-0.0153043	0.134504	0.379017	no				yes	-0.00349954	0.92164	0.970549	no				yes	-0.0314538	0.0159793	0.102937	no				no	-0.0314877	0.0509098	0.214238	n.d.				no	-0.00989621	0.734985	0.88483	n.d.				modified protein
ENSG00000165219;MX:9:128024238-128031215:128031263-128061169:128024238-128057737:128057853-128061169:+	GAPVD1	MX	no		yes	0.0269618	0.0426838	0.191853	no				yes	-0.0229313	0.253033	0.532906	no				yes	-0.00673435	0.759563	0.896987	no				no	-0.0145106	0.579678	0.799872	n.d.				no	-0.00129612	0.928401	0.973283	n.d.				modified protein
ENSG00000165219;SE:9:128024238-128031215:128031263-128057737:+	GAPVD1	SE	no		yes	0.00823406	0.624205	0.825667	no				no	-0.00319109	0.755245	0.895198	n.d.				no	-0.0251001	0.131657	0.374532	n.d.				no	0.0187367	0.186457	0.45291	n.d.				no	-0.016074	0.365612	0.642187	n.d.				modified protein
ENSG00000165219;SE:9:128024238-128031215:128031263-128061169:+	GAPVD1	SE	no		yes	0.00750968	0.461316	0.719147	no				yes	-0.00531005	0.701145	0.867612	no				yes	0.0023997	0.761482	0.897968	no				no	-0.0445589	0.0367607	0.174646	n.d.				no	-0.0189425	0.42152	0.687929	n.d.				modified protein
ENSG00000165219;SE:9:128094908-128097451:128097531-128099297:+	GAPVD1	SE	no		yes	-0.0112403	0.0727064	0.264469	no				yes	-0.0237415	0.00246784	0.0281788	no				yes	0.00525144	0.751904	0.893264	no				no	-0.0176983	0.204527	0.476136	n.d.				no	-0.0499129	0.00272402	0.0301462	n.d.				modified protein
ENSG00000165219;AL:9:128103543-128104031:128104385:128103543-128104498:128104513:+	GAPVD1	AL	no		yes	-0.0149949	0.303062	0.584715	no				no	-0.0470986	0.0773159	0.27458	n.d.				no	-0.0793524	0.000912454	0.0135486	n.d.				no	-0.0184214	0.454678	0.714363	n.d.				no	-0.0501336	0.00268035	0.0297933	n.d.				gain of function
ENSG00000189403;AF:13:31037831-31038298:31038447:31037831-31039933:31040051:-	HMGB1	AF	no		yes	-0.00950749	0.0130024	0.0897129	no				yes	0.00309066	0.662529	0.847638	no				yes	-0.00956532	0.0635653	0.24384	no				yes	0.00208731	0.691564	0.862975	no				yes	0.00300721	0.31104	0.592558	no				modified protein
ENSG00000189403;AF:13:31037831-31038298:31038447:31037831-31039210:31039379:-	HMGB1	AF	no		yes	-0.0307252	0.00174092	0.0218161	no				yes	-0.000493968	0.782772	0.908513	no				yes	-0.0438847	0.00587843	0.0518046	no				no	0.0127595	0.746385	0.890673	n.d.				yes	0.00669744	0.28588	0.568096	no				modified protein
ENSG00000189403;A5:13:31037831-31038298:31037831-31038305:-	HMGB1	A5	no		yes	0.000693474	0.73874	0.886521	no				no	0.045526	0.000990303	0.0143875	n.d.				no	-0.00235139	0.689705	0.862171	n.d.				no	-0.00498699	0.540891	0.774432	n.d.				yes	-0.00977927	0.345113	0.624563	no				gain of function
ENSG00000189403;SE:13:31035670-31035776:31035825-31036675:-	HMGB1	SE	yes		yes	-0.0547888	0.000132008	0.00307571	yes	rs4369508	59 [ 34 - 100 ]		yes	-0.0650056	0.00140553	0.0186576	yes	rs4369508	60 [ 30 - 100 ]		yes	-0.0755227	1.49897e-05	0.000546012	yes	rs9579576	48 [ 27 - 82 ]		yes	-0.0743836	0.000894327	0.0133678	yes	rs9579576	59 [ 33 - 100 ]		yes	-0.0791561	8.76542e-07	5.14754e-05	yes	rs4369508	50 [ 30 - 85 ]		modified protein
ENSG00000108622;SE:17:62084095-62085101:62085182-62097883:-	ICAM2	SE	no		yes	-0.00360223	0.711253	0.872981	no				yes	0.0010113	0.765797	0.900195	no				no	-0.00716688	0.934753	0.975165	n.d.				no	0.0041189	0.506793	0.751748	n.d.				yes	0.00582897	0.66213	0.84763	no				modified protein
ENSG00000108622;SE:17:62084095-62085101:62085182-62097766:-	ICAM2	SE	no		no	0.0212101	0.176242	0.43941	n.d.				yes	0.00841804	0.640568	0.835342	no				no	0.00579808	0.640308	0.835326	n.d.				no	0.0416661	0.0273663	0.145447	n.d.				yes	0.0250975	0.113151	0.343377	no				modified protein
ENSG00000108622;A5:17:62085182-62097766:62085182-62097883:-	ICAM2	A5	no		no	-0.00346826	0.919232	0.969471	n.d.				yes	-0.0501117	0.0234975	0.132027	no				no	-0.0211641	0.36918	0.645352	n.d.				no	-0.0837276	0.000126866	0.00298585	n.d.				yes	-0.0330395	0.136704	0.382631	no				modified protein
ENSG00000163913;RI:3:129233232:129233397-129234331:129234442:+	IFT122	RI	no		yes	0.0200607	0.254353	0.534123	no				no	0.000513014	0.514042	0.757103	n.d.				no	0.0336585	0.113383	0.343756	n.d.				no	-0.00444282	0.478723	0.732154	n.d.				no	-0.0102581	0.560417	0.787223	n.d.				loss of function
ENSG00000163913;AL:3:129221725-129222821:129222876:129221725-129223162:129223264:+	IFT122	AL	no		yes	0.0390989	0.000638673	0.0104126	no	rs56742126			no	0.0238252	0.0525896	0.218488	n.d.				no	0.0370527	0.000170217	0.0037414	n.d.				no	-0.00660358	0.664728	0.848981	n.d.				no	-0.0171589	0.0229961	0.130269	n.d.				gain of function
ENSG00000163913;SE:3:129207240-129210984:129211037-129214289:+	IFT122	SE	no		yes	0.0180177	0.326583	0.607677	no				no	0.00590828	0.819178	0.926005	n.d.				no	0.0203178	0.237947	0.516247	n.d.				no	0.0441523	0.00447476	0.0427316	n.d.				no	0.0208853	0.0963192	0.312316	n.d.				modified protein
ENSG00000163913;SE:3:129211037-129214289:129214450-129218745:+	IFT122	SE	no		yes	0.017789	0.0148985	0.0983143	no	rs147411001			no	0.0640472	1.97148e-06	0.000101157	n.d.				no	0.0637646	3.59303e-06	0.000167851	n.d.				no	0.0754819	1.02348e-07	8.24341e-06	n.d.				no	0.0566683	4.54206e-05	0.00132168	n.d.				gain of function
ENSG00000135424;A5:12:56093773-56094350:56093773-56094683:-	ITGA7	A5	no		no	0.009008	0.718548	0.876727	n.d.				no	-0.0130778	0.304592	0.586341	n.d.				no	-0.0173898	0.378655	0.653448	n.d.				no	-0.0041377	0.782339	0.908513	n.d.				yes	0.0139461	0.430102	0.694507	no				loss of function
ENSG00000135424;MX:12:56092701-56093654:56093773-56094683:56092701-56094046:56094177-56094683:-	ITGA7	MX	no		no	0.0370601	0.000704662	0.0112214	n.d.				no	0.0267902	0.0944721	0.308899	n.d.				no	0.00785972	0.823591	0.928012	n.d.				no	0.00255009	0.247618	0.526909	n.d.				yes	-0.010561	0.031718	0.159279	no				modified protein
ENSG00000135424;SE:12:56088479-56088562:56088754-56089306:-	ITGA7	SE	no		no	0.0241465	0.00232151	0.0269532	n.d.				no	0.0124487	0.112656	0.342351	n.d.				no	0.00336273	0.523111	0.763163	n.d.				no	-0.0032964	0.429798	0.694223	n.d.				yes	0.0413083	0.00357315	0.0366214	no				gain of function
ENSG00000135424;A3:12:56090852-56091000:56090834-56091000:-	ITGA7	A3	no		no	0.0522707	0.00417176	0.040787	n.d.				no	0.000531077	0.613069	0.819246	n.d.				no	-0.00346537	0.771097	0.902724	n.d.				no	0.00261904	0.853528	0.94142	n.d.				yes	0.00550583	0.290349	0.572449	no				modified protein
ENSG00000135424;SE:12:56091810-56092167:56092360-56092494:-	ITGA7	SE	no		no	0.0672334	7.28313e-05	0.0019184	n.d.				no	0.00871567	0.821332	0.927055	n.d.				no	-0.0165748	0.284934	0.566987	n.d.				no	-0.00290587	0.431329	0.695752	n.d.				yes	-0.00903561	0.0531417	0.220002	no				gain of function
ENSG00000135424;AF:12:56096962-56101261:56101686:56096962-56105847:56106041:-	ITGA7	AF	no		no	-0.0766508	3.71795e-06	0.000172888	n.d.				no	-0.0501109	3.98359e-06	0.000182822	n.d.				no	-0.00481116	0.322813	0.604048	n.d.				no	-0.0276042	0.0166294	0.105594	n.d.				yes	-0.0181076	0.733131	0.884141	no				loss of function
ENSG00000055955;SE:3:52851074-52852068:52852184-52852273:-	ITIH4	SE	no		no	-0.0249505	0.0193073	0.116427	n.d.				no	-0.00651439	0.684784	0.859554	n.d.				no	-0.00117358	0.984927	0.994832	n.d.				no	-0.00196649	0.982241	0.994055	n.d.				yes	0.0150081	0.133489	0.377367	no	rs2071041			modified protein
ENSG00000055955;RI:3:52853770:52853808-52853956:52854006:-	ITIH4	RI	no		no	0.00264138	0.861314	0.9451	n.d.				no	0.0144539	0.231828	0.509334	n.d.				no	0.00148844	0.942769	0.978363	n.d.				no	-0.00147568	0.841222	0.935828	n.d.				yes	0.0155982	0.124192	0.362438	no				modified protein
ENSG00000055955;SE:3:52853534-52853770:52854006-52854307:-	ITIH4	SE	no		no	-0.00309974	0.897929	0.960336	n.d.				no	-0.00986005	0.20293	0.474015	n.d.				no	0.0226468	0.138902	0.386309	n.d.				no	0.00856079	0.446817	0.708001	n.d.				yes	0.0201503	0.141973	0.391071	no				modified protein
ENSG00000055955;RI:3:52853770:52853823-52853956:52854006:-	ITIH4	RI	no		no	0.00079093	0.936706	0.975868	n.d.				no	-0.00776228	0.877777	0.952145	n.d.				no	-0.000661098	0.719631	0.877258	n.d.				no	0.00211061	0.528827	0.766951	n.d.				yes	0.0153574	0.200059	0.470613	no				modified protein
ENSG00000055955;RI:3:52852068:52852184-52852273:52852299:-	ITIH4	RI	yes		no	0.0228402	0.141643	0.390242	n.d.				no	0.0792871	0.000159744	0.00356629	n.d.				no	0.0341259	0.0105274	0.077461	n.d.				no	0.0650502	0.00109771	0.015505	n.d.				yes	0.0585733	0.00202935	0.0244056	yes				loss of function
ENSG00000222041;SE:2:87755164-87772259:87772404-87820726:+	LINC00152	SE	no		no	0.0035371	0.251311	0.531009	n.d.				no	0.000552136	0.996684	0.998991	n.d.				no	0.00267071	0.609988	0.81752	n.d.				yes	0.000735436	0.683856	0.859126	no				no	0.00295541	0.656782	0.844542	n.d.				non-coding
ENSG00000222041;AF:2:87754998:87755164-87769669:87769469:87769561-87769669:+	LINC00152	AF	no		no	0.00228593	0.239398	0.517856	n.d.				no	0.00907895	0.00710308	0.0590512	n.d.				no	0.00423527	0.0301916	0.154424	n.d.				no	0.00370816	0.178722	0.442386	n.d.				yes	0.00195526	0.309865	0.591377	no				non-coding
ENSG00000222041;AF:2:87754948:87755164-87820726:87808733:87808846-87820726:+	LINC00152	AF	no		no	-0.00145356	0.446588	0.708001	n.d.				no	0.0027833	0.035332	0.170351	n.d.				no	-0.00126323	0.1013	0.322077	n.d.				yes	0.0202826	0.000110405	0.00268346	no				yes	0.00238883	0.842906	0.936588	no				non-coding
ENSG00000222041;SE:2:87755164-87769669:87769823-87772259:+	LINC00152	SE	no		no	-0.0210153	0.230729	0.50833	n.d.				no	-0.0346409	0.0286943	0.149796	n.d.				no	-0.030226	0.0108364	0.0790123	n.d.				yes	-0.00137217	0.678095	0.856154	no				no	-0.00714283	0.10874	0.335416	n.d.				non-coding
ENSG00000222041;SE:2:87769823-87772259:87772404-87820726:+	LINC00152	SE	no		no	0.00365658	0.787165	0.910606	n.d.				yes	0.0312756	0.0723424	0.263583	no				yes	0.0128296	0.970864	0.989941	no				yes	0.0105825	0.364206	0.640976	no				no	0.00243341	0.914718	0.967622	n.d.				non-coding
ENSG00000222041;AL:2:87769823-87779742:87780211:87769823-87820726:87820932:+	LINC00152	AL	yes		no	-0.0340434	7.35204e-18	6.68003e-15	n.d.				yes	-0.0482325	2.34367e-19	3.00826e-16	no	rs62137999			yes	-0.0579824	2.3013e-25	9.79444e-22	yes	rs80292941	0 [ 0 - 0 ]		yes	-0.0608454	1.18015e-22	2.44699e-19	yes	rs62137999	0 [ 0 - 0 ]		no	-0.0312101	2.08605e-11	4.73844e-09	n.d.				non-coding
ENSG00000222041;SE:2:87755164-87777641:87777749-87779742:+	LINC00152	SE	yes		yes	-0.0757478	9.81411e-07	5.65255e-05	yes				yes	-0.0751319	2.08209e-10	3.62862e-08	yes				yes	-0.0761883	2.62583e-12	7.63805e-10	yes				yes	-0.0629822	4.721e-09	5.90053e-07	yes				yes	-0.0514958	0.00514409	0.0472164	yes				non-coding
ENSG00000093167;AF:3:37216096-37216208:37216626:37216096-37217551:37217828:-	LRRFIP2	AF	no		yes	-0.00287983	0.584999	0.802977	no				yes	0.00114802	0.915042	0.967696	no				yes	-0.00589161	0.329016	0.609667	no				yes	-0.00740407	0.12651	0.36615	no				yes	0.00350143	0.712841	0.873837	no				modified protein
ENSG00000093167;SE:3:37107433-37114281:37114373-37116515:-	LRRFIP2	SE	no		yes	-0.00576453	0.215873	0.489919	no				yes	-0.00378679	0.405032	0.67475	no				yes	0.007172	0.107206	0.332678	no				yes	-0.0129924	0.114019	0.344742	no				yes	-0.0213658	0.000689722	0.0110204	no				modified protein
ENSG00000093167;AL:3:37211824:37212557-37216030:37214261:37214517-37216030:-	LRRFIP2	AL	no		yes	0.0200868	0.0365891	0.174087	no				yes	0.00412377	0.66052	0.846589	no				yes	0.0192797	0.003066	0.0328692	no				yes	-0.00752095	0.271967	0.553204	no				yes	0.0188374	0.0604982	0.236841	no				non-coding
ENSG00000093167;SE:3:37190529-37196105:37196147-37216030:-	LRRFIP2	SE	no		yes	0.00258596	0.865155	0.946734	no				yes	0.0026559	0.812722	0.922669	no				yes	0.00881493	0.245032	0.523967	no				yes	0.0178694	0.0374746	0.176724	no				yes	-0.00769733	0.330229	0.610779	no				modified protein
ENSG00000093167;SE:3:37125297-37132958:37133029-37136283:-	LRRFIP2	SE	no		yes	-0.00814033	0.250303	0.529862	no				yes	0.0159448	0.0543019	0.222837	no				yes	0.0116762	0.0842127	0.288602	no				yes	0.00556034	0.442138	0.704359	no				yes	-0.00132074	0.779924	0.907253	no				modified protein
ENSG00000093167;MX:3:37107433-37107715:37107816-37116515:37107433-37114281:37114373-37116515:-	LRRFIP2	MX	no		yes	-0.0248064	0.153246	0.407772	no				yes	0.0100135	0.344007	0.62332	no				yes	0.00260817	0.746175	0.890673	no				yes	0.00589367	0.33324	0.613613	no				yes	0.00148593	0.647909	0.839176	no				modified protein
ENSG00000093167;SE:3:37163027-37163126:37163182-37170554:-	LRRFIP2	SE	no		yes	0.00197181	0.8902	0.957363	no				yes	0.00279073	0.249598	0.528986	no				yes	0.0187908	0.000175432	0.0038269	no				yes	0.0119737	0.0053964	0.0487303	no				yes	0.0332936	0.00132064	0.0178167	no				gain of function
ENSG00000093167;SE:3:37107816-37114281:37114373-37116515:-	LRRFIP2	SE	no		yes	0.0046169	0.705799	0.870462	no				yes	-0.0193189	0.0845432	0.289477	no				yes	-0.00899562	0.494039	0.743209	no				yes	-0.0216968	0.169595	0.430495	no				yes	-0.0338581	0.0373903	0.176425	no				modified protein
ENSG00000093167;AF:3:37216096-37216208:37216626:37216096-37217860:37218023:-	LRRFIP2	AF	no		no	0.0181912	0.54373	0.776284	n.d.				no	0.000175179	0.845118	0.937512	n.d.				yes	0.035227	0.0382797	0.179178	no				yes	-0.0465	0.0255859	0.139609	no				no	-0.012388	0.723884	0.879302	n.d.				modified protein
ENSG00000093167;AF:3:37216096-37217309:37217548:37216096-37217551:37217828:-	LRRFIP2	AF	yes		yes	-0.0736756	3.2813e-08	3.11695e-06	yes	rs7628444	27 [ 14 - 45 ]		yes	-0.0650578	4.73465e-06	0.000211646	yes	rs7628444	33 [ 16 - 57 ]		yes	-0.0796891	1.06959e-08	1.19962e-06	yes	rs58491735	48 [ 27 - 79 ]		yes	-0.0637976	1.49097e-05	0.000544323	yes	rs7628444	35 [ 17 - 62 ]		yes	-0.0474091	0.0143536	0.0960561	no	rs200568951			modified protein
ENSG00000149657;SE:20:60705008-60705275:60705352-60705586:+	LSM14B	SE	no		no	-0.00373521	0.271007	0.551987	n.d.				yes	0.00534271	0.147668	0.399534	no				no	0.00135891	0.449081	0.70983	n.d.				no	-0.00118517	0.948844	0.980491	n.d.				no	0.00749203	0.0360602	0.172353	n.d.				modified protein
ENSG00000149657;A3:20:60699836-60701282:60699836-60701360:+	LSM14B	A3	no		no	-0.00354516	0.0998415	0.319269	n.d.				yes	-0.0139619	0.00380064	0.038269	no				yes	-0.0019917	0.689705	0.862171	no				no	-0.00599905	0.0718046	0.262511	n.d.				no	-0.0170687	0.120618	0.356121	n.d.				modified protein
ENSG00000149657;SE:20:60701495-60702641:60702757-60704841:+	LSM14B	SE	yes		yes	0.0434799	1.49237e-06	8.01865e-05	no				yes	0.0601253	1.09316e-07	8.7092e-06	yes	rs7076	100 [ 100 - 100 ]		yes	0.0757508	4.6184e-09	5.79019e-07	yes				no	0.0527428	0.000409424	0.00741834	n.d.				no	0.058395	0.0032235	0.0340513	n.d.				modified protein
ENSG00000172175;A5:18:56401798-56402434:56401613-56402434:+	MALT1	A5	no		no	0.00223517	0.538877	0.773116	n.d.				yes	-0.00557553	0.10354	0.325927	no				yes	0.00549379	0.129096	0.370449	no				yes	0.00298366	0.812663	0.922669	no				no	-0.00546061	0.132219	0.37547	n.d.				loss of function
ENSG00000172175;SE:18:56377304-56378153:56378185-56381315:+	MALT1	SE	yes		yes	-0.021165	0.157509	0.413953	no				yes	-0.0365188	0.179427	0.443426	no				yes	-0.00655386	0.845221	0.937512	no				yes	-0.04556	0.0190248	0.115295	no				yes	-0.0792008	3.51715e-05	0.0010761	yes				modified protein
ENSG00000109323;SE:4:103635718-103644028:103644198-103645019:-	MANBA	SE	no		no	0.00562314	0.0031487	0.0334969	n.d.				yes	0.00297386	0.335596	0.615779	no				yes	0.00712262	0.0285069	0.149185	no				no	0.00125733	0.921773	0.970549	n.d.				no	-0.00323048	0.169153	0.429845	n.d.				modified protein
ENSG00000109323;SE:4:103611928-103612037:103612114-103635595:-	MANBA	SE	yes		yes	-0.0593688	4.0031e-07	2.66429e-05	yes	rs150900	54 [ 36 - 81 ]		yes	-0.0522341	0.000811957	0.0124199	yes	rs170563	69 [ 40 - 100 ]		yes	-0.0513075	0.000229616	0.00472252	yes	rs227282	24 [ 0 - 49 ]		no	-0.0784889	5.99124e-05	0.00163898	n.d.				yes	-0.0261311	0.00654616	0.0558686	no	rs170563			loss of function
ENSG00000109323;SE:4:103647840-103674980:103675152-103681875:-	MANBA	SE	yes		yes	-0.0630936	0.00172649	0.0216722	yes	rs223492	100 [ 70 - 100 ]		yes	-0.0519636	0.0201557	0.119827	no	rs223492			yes	-0.039276	0.0610892	0.238335	no	rs223492			no	-0.0408372	0.122656	0.359784	n.d.				yes	-0.0826978	0.00218584	0.0257739	yes	rs223492	95 [ 63 - 100 ]		loss of function
ENSG00000175471;SE:5:94353188-94373773:94373891-94417130:-	MCTP1	SE	no		yes	0.00517837	0.237452	0.515534	no				yes	-0.000151553	0.943669	0.979046	no				yes	-0.00385131	0.233964	0.511622	no				yes	-0.000912557	0.697367	0.865807	no				yes	-0.0148492	0.00194692	0.023689	no				loss of function
ENSG00000175471;SE:5:94353188-94404489:94404533-94417130:-	MCTP1	SE	no		yes	-0.00394434	0.398563	0.669098	no				yes	-0.00257337	0.636608	0.832941	no				yes	-0.00960021	0.0657531	0.248918	no				yes	-0.00812587	0.070982	0.260599	no				yes	-0.00937638	0.0841724	0.288599	no				modified protein
ENSG00000175471;SE:5:94114868-94134718:94134837-94204038:-	MCTP1	SE	no		yes	0.00158155	0.946428	0.979733	no				yes	3.76151e-05	0.904059	0.963147	no				yes	0.00195378	0.884837	0.954744	no				yes	0.00776558	0.488532	0.738994	no				yes	-0.00612269	0.804588	0.918632	no				modified protein
ENSG00000175471;SE:5:94259726-94267658:94267696-94275788:-	MCTP1	SE	no		yes	0.0200308	0.00646613	0.0554549	no				yes	0.00826358	0.348263	0.627473	no				yes	0.00067787	0.928746	0.973364	no				yes	0.000580606	0.855583	0.942303	no				yes	0.00536103	0.47299	0.728123	no	rs6879292			modified protein
ENSG00000175471;MX:5:94248681-94259667:94259726-94275788:94248681-94267658:94267696-94275788:-	MCTP1	MX	no		yes	-0.0196022	0.0198182	0.118457	no				yes	0.00680304	0.897477	0.960094	no				yes	-0.0059308	0.484544	0.736516	no				yes	0.00144729	0.782339	0.908513	no				yes	0.0140491	0.211527	0.484536	no				modified protein
ENSG00000175471;AL:5:94039446:94040908-94044217:94042296:94043272-94044217:-	MCTP1	AL	no		yes	0.0397093	6.26448e-11	1.26328e-08	no	rs845725			yes	0.0355412	8.03508e-09	9.42242e-07	no	rs845725			yes	0.0356566	5.72179e-10	8.94956e-08	no	rs845725			yes	0.0344191	3.02856e-09	3.98867e-07	no	rs845725			yes	0.0192537	0.00580708	0.0513221	no	rs845725			loss of function
ENSG00000175471;SE:5:94248681-94253601:94253678-94259667:-	MCTP1	SE	yes		yes	-0.0141228	0.413749	0.682047	no	rs186095			yes	-0.00749083	0.576609	0.797721	no	rs186095			yes	-0.0353867	0.00814086	0.0649285	no	rs186095			yes	-0.000425202	0.961361	0.985841	no	rs186095			yes	-0.0610063	0.000570361	0.0095353	yes	rs186095	11 [ 0 - 33 ]		modified protein
ENSG00000175471;A3:5:94043272-94044217:94040908-94044217:-	MCTP1	A3	yes		yes	-0.0732518	6.75358e-09	8.12691e-07	yes	rs845725	45 [ 26 - 72 ]		yes	-0.043949	0.00209002	0.0249644	no	rs845725			yes	-0.0821358	9.82268e-10	1.43119e-07	yes	rs7700629	39 [ 24 - 60 ]		yes	-0.0774744	1.23349e-07	9.656e-06	yes	rs7707464	46 [ 25 - 73 ]		yes	-0.0543035	5.15515e-05	0.00144999	yes				gain of function
ENSG00000135679;SE:12:69207408-69210592:69210725-69214105:+	MDM2	SE	no		yes	-0.00308839	0.383717	0.657874	no				no	-6.99036e-05	0.98563	0.994832	n.d.				no	0.000204076	0.700873	0.867612	n.d.				no	0.00017797	0.794431	0.914225	n.d.				no	0.00402827	0.350168	0.629027	n.d.				gain of function
ENSG00000135679;SE:12:69207408-69209408:69209500-69210592:+	MDM2	SE	no		yes	-0.00283909	0.146336	0.397644	no				yes	-0.00950865	0.0332153	0.163821	no				yes	-0.00119869	0.723403	0.879259	no				yes	-0.00103825	0.934258	0.975165	no				yes	-0.00760099	0.0264636	0.142466	no				modified protein
ENSG00000135679;SE:12:69214154-69218143:69218210-69222551:+	MDM2	SE	no		no	-0.00945748	0.114187	0.345108	n.d.				no	-0.00504524	0.836451	0.933926	n.d.				yes	0.0032489	0.54464	0.776964	no				yes	0.0116888	0.142877	0.392592	no				no	-0.00335575	0.770495	0.902294	n.d.				modified protein
ENSG00000135679;AL:12:69222711-69229609:69229713:69222711-69233054:69233629:+	MDM2	AL	no		yes	-0.00273323	0.50085	0.747572	no				yes	-0.000337421	0.941464	0.978001	no				yes	-0.00260999	0.609988	0.81752	no				yes	0.00518782	0.145756	0.396733	no				yes	2.81202e-05	0.912765	0.966775	no				loss of function
ENSG00000135679;SE:12:69207408-69208383:69208469-69210592:+	MDM2	SE	no		yes	0.010091	0.015513	0.100865	no				yes	0.0100797	0.0759326	0.271646	no				yes	0.0158191	0.00198794	0.0240543	no				yes	0.011809	0.00747291	0.0611513	no				yes	-0.00524974	0.404659	0.674404	no				loss of function
ENSG00000135679;MX:12:69203072-69207334:69207408-69214105:69203072-69210592:69210725-69214105:+	MDM2	MX	no		yes	-0.0186951	0.0101927	0.075875	no				yes	-0.0151056	0.0539557	0.222087	no				yes	-0.00381402	0.351979	0.630811	no				yes	-0.0127364	0.0461369	0.201157	no				no	-0.0211532	0.00654616	0.0558686	n.d.				loss of function
ENSG00000135679;AF:12:69201956:69202271-69202988:69202804:69202866-69202988:+	MDM2	AF	yes		yes	0.0767091	5.26799e-09	6.52368e-07	yes				yes	0.0493076	0.000161529	0.00359242	no				yes	0.0465274	5.5995e-05	0.00155176	no				yes	0.0260677	0.00172869	0.0216931	no				yes	0.0648682	1.9863e-07	1.46286e-05	yes				modified protein
ENSG00000067365;A3:16:8719655-8722587:8719655-8722757:+	METTL22	A3	no		yes	-0.000376864	0.930878	0.973847	no				yes	0.00831009	0.0276996	0.146669	no				yes	-0.000415126	0.713985	0.87433	no				yes	-0.00201818	0.760306	0.897524	no				no	0.00813108	0.356552	0.634659	n.d.				gain of function
ENSG00000067365;A3:16:8736422-8738386:8736422-8738414:+	METTL22	A3	no		yes	0.0102514	0.373136	0.648544	no				yes	0.00413755	0.398808	0.669328	no				yes	0.00590166	0.299944	0.582031	no				yes	-0.004534	0.782339	0.908513	no				no	-0.0144056	0.197479	0.467425	n.d.				loss of function
ENSG00000067365;AF:16:8734995:8735041-8735984:8735480:8735636-8735984:+	METTL22	AF	no		no	-0.0161853	0.0531202	0.219998	n.d.				yes	0.0104287	0.20889	0.481237	no				yes	-0.00382045	0.95079	0.981542	no				yes	0.0132482	0.287102	0.569172	no				no	-0.00828376	0.979378	0.992941	n.d.				gain of function
ENSG00000067365;AF:16:8732964:8733019-8734988:8733091:8733533-8734988:+	METTL22	AF	no		yes	-0.0302524	0.131978	0.375167	no				yes	-0.00467954	0.888713	0.956294	no				yes	0.00219286	0.998995	0.999693	no				yes	-0.0174605	0.312731	0.594406	no				no	0.00502892	0.751741	0.893264	n.d.				gain of function
ENSG00000067365;AL:16:8738582-8739765:8739884:8738582-8739965:8740075:+	METTL22	AL	no		yes	-0.0329905	0.00811105	0.0647611	no				yes	-0.0299955	0.0668056	0.250999	no				yes	-0.0388787	0.00280121	0.0307437	no				yes	-0.0198044	0.223838	0.499687	no				no	-0.014881	0.290349	0.572449	n.d.				modified protein
ENSG00000067365;AF:16:8715586:8715632-8719353:8717459:8717975-8719353:+	METTL22	AF	no		yes	-0.00437133	0.638103	0.833982	no				yes	0.0260932	0.0647711	0.246562	no				yes	0.00440917	0.980908	0.993509	no				yes	0.0442699	0.00340039	0.035348	no				no	0.01567	0.355269	0.633813	n.d.				gain of function
ENSG00000067365;SE:16:8722967-8728896:8728936-8729025:+	METTL22	SE	no		yes	-0.0361404	0.015409	0.10048	no				yes	-0.0146416	0.559702	0.787042	no				yes	-0.0136887	0.359854	0.637757	no				yes	-0.00610862	0.932176	0.974442	no				no	-0.00332563	0.496064	0.744476	n.d.				gain of function
ENSG00000067365;A5:16:8717975-8719353:8717752-8719353:+	METTL22	A5	yes		yes	-0.0522409	0.0124768	0.0872327	no				no	-0.0472736	0.0663945	0.250303	n.d.				yes	-0.0751769	0.000370072	0.0068653	yes	rs7196637	66 [ 38 - 100 ]		no	-0.045082	0.0302369	0.154548	n.d.				no	-0.0323968	0.0017912	0.022242	n.d.				modified protein
ENSG00000161091;SE:19:3548028-3548121:3548265-3550982:-	MFSD12	SE	no		no	-0.0130488	0.000871217	0.0130852	n.d.				no	-0.00838376	0.00285511	0.0311745	n.d.				yes	-0.00834657	0.00561251	0.0501008	no				yes	-0.00897709	0.0152568	0.0998251	no				yes	2.29391e-05	0.511774	0.755476	no				gain of function
ENSG00000161091;SE:19:3546166-3546253:3546423-3547270:-	MFSD12	SE	no		yes	0.00915514	0.00666	0.0565537	no				yes	0.00568653	0.100062	0.319821	no	rs11882042			yes	0.00383061	0.322813	0.604048	no				yes	0.0172177	4.12503e-06	0.000187821	no				yes	0.0153804	0.00288206	0.0313545	no				modified protein
ENSG00000161091;SE:19:3538754-3542774:3542975-3544807:-	MFSD12	SE	no		yes	0.000975753	0.950319	0.98145	no				yes	-0.0016417	0.90845	0.965237	no				yes	-0.0166092	0.100254	0.320047	no				yes	-0.0120852	0.395454	0.667016	no				yes	0.00860328	0.542324	0.775518	no				modified protein
ENSG00000161091;AL:19:3538259:3538754-3544807:3544197:3544730-3544807:-	MFSD12	AL	yes		yes	-0.0532248	5.11166e-19	5.82189e-16	yes	rs10417686	68 [ 48 - 93 ]		yes	-0.0471668	8.02679e-17	5.79541e-14	no	rs10417686			yes	-0.056186	7.91496e-22	1.45464e-18	yes				yes	-0.0446863	9.52282e-16	5.16821e-13	no	rs11671430			yes	-0.0753089	1.01742e-24	3.57713e-21	yes				modified protein
ENSG00000158186;AF:3:138066539:138067167-138091708:138067314:138067609-138091708:+	MRAS	AF	no		yes	0.00859012	0.211375	0.484367	no	rs6782449			yes	0.0146975	0.00580717	0.0513221	no				yes	0.0111212	0.0411892	0.187945	no				yes	-0.00113287	0.872054	0.949772	no	rs4550782			yes	5.82138e-05	0.995089	0.998509	no				modified protein
ENSG00000158186;AF:3:138067749:138067874-138068526:138067988:138068221-138068526:+	MRAS	AF	no		yes	0.01484	0.265724	0.546568	no				yes	0.0206443	0.100635	0.320854	no				yes	0.0114122	0.47204	0.727189	no				yes	-0.0354419	0.0217166	0.125805	no				yes	0.00740728	0.789386	0.911584	no				non-coding
ENSG00000158186;AF:3:138067314:138067609-138091708:138067692:138067874-138091708:+	MRAS	AF	yes		yes	-0.0798382	2.02243e-06	0.000103248	yes	rs4678411	81 [ 58 - 100 ]		yes	-0.0667494	6.26425e-05	0.00169758	yes	rs4678411	99 [ 63 - 100 ]		yes	-0.0661747	0.000225118	0.00464984	yes	rs2054468	47 [ 23 - 100 ]		yes	-0.0294496	0.0884814	0.297112	no	rs11713141			yes	-0.0645248	0.000570361	0.0095353	yes				modified protein
ENSG00000196531;AF:12:57118307-57118610:57118703:57118307-57119047:57119326:-	NACA	AF	no		yes	0.00523279	0.425006	0.690816	no				yes	0.00955811	0.000870678	0.013082	no				yes	0.0051605	0.0573599	0.229772	no				yes	0.00283045	0.826914	0.929489	no				yes	0.00101178	0.873836	0.950623	no				modified protein
ENSG00000196531;A5:12:57118307-57118746:57118307-57119047:-	NACA	A5	no		yes	-2.85584e-05	0.789045	0.911584	no				yes	-0.000505079	0.91944	0.969471	no				yes	-0.000938889	0.89479	0.959162	no				yes	-0.00638517	0.236033	0.513901	no				yes	0.00844968	0.152978	0.407556	no				modified protein
ENSG00000196531;AF:12:57118307-57118610:57118703:57118307-57118746:57118820:-	NACA	AF	no		yes	0.00496015	0.762836	0.89887	no				yes	0.0288885	0.0002587	0.00518843	no				yes	0.00904298	0.447573	0.708569	no				yes	0.00670976	0.610516	0.817739	no				yes	0.00308047	0.860278	0.944649	no				modified protein
ENSG00000196531;A3:12:57108487-57118236:57108459-57118236:-	NACA	A3	no		yes	0.00058072	0.886339	0.955647	no				yes	0.0287226	0.277999	0.559761	no				yes	0.0120976	0.570017	0.793705	no				yes	-0.00389393	0.965535	0.987421	no				no	0.0131415	0.562076	0.788431	n.d.				modified protein
ENSG00000196531;A3:12:57118333-57119047:57118307-57119047:-	NACA	A3	no		yes	0.0255808	0.000495734	0.00856938	no				yes	-0.000606132	0.978999	0.992823	no				yes	0.0107348	0.203794	0.47525	no				yes	-0.00968806	0.210189	0.482811	no				yes	0.0363738	0.000190795	0.0040838	no				modified protein
ENSG00000196531;A5:12:57108471-57109655:57108471-57113321:-	NACA	A5	yes		yes	-0.0335801	0.0359361	0.172063	no				yes	0.0237437	0.242826	0.521626	no				yes	-0.0107878	0.66574	0.849736	no				yes	-0.0336145	0.10252	0.324041	no				yes	0.0797575	0.00168911	0.0212984	yes				modified protein
ENSG00000182487;A5:7:72645962-72648648:72645924-72648648:+	NCF1B	A5	no		no	-0.0176442	0.187434	0.45407	n.d.				yes	-0.0176143	0.121725	0.358186	no	rs34913552			no	-0.00162151	0.855092	0.94225	n.d.				yes	-0.00145796	0.857639	0.943359	no	rs34913552			yes	-0.000833404	0.875776	0.951288	no	rs34913552			non-coding
ENSG00000182487;RI:7:72643601:72643723-72644187:72644294:+	NCF1B	RI	yes		yes	-0.0632572	2.49507e-13	8.88826e-11	yes				yes	-0.0760043	1.23357e-17	1.07261e-14	yes				yes	-0.0746172	1.00864e-16	7.21804e-14	yes				yes	-0.057327	1.05019e-11	2.64559e-09	yes				yes	-0.0195115	0.019541	0.11746	no				non-coding
ENSG00000144802;AF:3:101574577:101574746-101576136:101575525:101576027-101576136:+	NFKBIZ	AF	no		yes	0.00524717	0.178598	0.44231	no				yes	0.00178881	0.746835	0.890789	no				yes	0.00307325	0.234955	0.512939	no				yes	0.00460667	0.0705736	0.259654	no				yes	-0.000495955	0.757352	0.895933	no				gain of function
ENSG00000144802;SE:3:101574746-101575917:101576027-101576136:+	NFKBIZ	SE	no		yes	0.00442901	0.381055	0.655296	no				yes	0.00220743	0.694993	0.864957	no				yes	-0.0057511	0.123476	0.361104	no				yes	0.000625187	0.718794	0.876727	no				yes	-0.00526231	0.350168	0.629027	no				modified protein
ENSG00000144802;SE:3:101548532-101567736:101568761-101570929:+	NFKBIZ	SE	no		no	-0.0377079	0.0681536	0.254047	n.d.				no	-0.0392071	0.00510964	0.0469642	n.d.				no	-0.0139284	0.177367	0.440856	n.d.				yes	-0.0275502	0.0407059	0.18646	no				no	-0.027836	0.0896151	0.299633	n.d.				modified protein
ENSG00000144802;SE:3:101547028-101548457:101548532-101570929:+	NFKBIZ	SE	yes		yes	-0.0230183	0.125823	0.365043	no				yes	0.0132106	0.395717	0.667016	no				yes	-0.0013099	0.972872	0.990511	no				yes	0.0512051	4.18622e-05	0.00124227	yes				yes	0.0144249	0.363009	0.640025	no				modified protein
ENSG00000144802;AF:3:101546837:101547028-101570929:101569107:101569270-101570929:+	NFKBIZ	AF	yes		no	0.0375326	0.0293851	0.152001	n.d.				no	0.0297677	0.020455	0.12109	n.d.				yes	0.021632	0.122253	0.359074	no				yes	0.077764	1.19553e-06	6.65818e-05	yes				no	0.0194392	0.301727	0.583655	n.d.				modified protein
ENSG00000215440;RI:20:57288476:57288599-57288973:57289149:+	NPEPL1	RI	no		yes	0.0332041	9.87918e-05	0.00245515	no				no	0.0539738	6.08062e-06	0.00025893	n.d.				no	0.0313774	0.00433459	0.041892	n.d.				no	0.0587345	1.18803e-05	0.000452307	n.d.				yes	0.037108	2.05805e-06	0.000104735	no				loss of function
ENSG00000215440;A5:20:57266886-57268793:57266836-57268793:+	NPEPL1	A5	no		no	-0.0430947	0.0468452	0.203183	n.d.				no	-0.0232236	0.136387	0.38216	n.d.				no	-0.0466731	0.00587843	0.0518046	n.d.				no	-0.0381377	0.040964	0.187203	n.d.				yes	-0.0603446	0.00929733	0.0711748	no				modified protein
ENSG00000215440;SE:20:57276214-57280554:57280625-57282179:+	NPEPL1	SE	yes		yes	0.0610866	5.03758e-08	4.48145e-06	yes	rs2182249	75 [ 49 - 100 ]		no	0.0471391	0.00181652	0.0224779	n.d.				no	0.0725341	1.54811e-06	8.26869e-05	n.d.				no	0.0806476	1.73927e-05	0.000615251	n.d.				yes	0.0518284	0.000449223	0.00796632	yes	rs6026450	77 [ 40 - 100 ]		loss of function
ENSG00000242349;A3:1:11905823-11907491:11905823-11907634:+	NPPA-AS1	A3	yes		no	-0.0339332	0.0883318	0.296886	n.d.				no	-0.0577578	0.0016529	0.0209826	n.d.				no	-0.0840915	3.59303e-06	0.000167851	n.d.				no	-0.0210455	0.407207	0.676504	n.d.				yes	-0.0525023	0.00259491	0.0291522	yes	rs198367	73 [ 39 - 100 ]		non-coding
ENSG00000137497;SE:11:71721900-71723941:71727306-71727454:-	NUMA1	SE	no		no	0.000457974	0.673401	0.853748	n.d.				yes	0.00503211	0.0955695	0.310932	no				yes	-0.00233837	0.120437	0.355886	no				yes	-0.000358578	0.730576	0.883159	no				no	0.00161655	0.672876	0.853644	n.d.				modified protein
ENSG00000137497;SE:11:71718481-71719138:71719191-71719734:-	NUMA1	SE	no		no	-0.0037884	0.328998	0.609667	n.d.				yes	-0.0191008	0.00771572	0.0625433	no				yes	0.00371028	0.615292	0.820454	no				yes	0.0117594	0.0777836	0.275598	no				yes	0.00198255	0.573756	0.79602	no				modified protein
ENSG00000137497;AF:11:71747021-71752005:71752132:71747021-71752474:71752571:-	NUMA1	AF	no		yes	-0.0148939	0.0455096	0.199519	no				no	-0.0139405	0.0923076	0.304883	n.d.				no	-0.0190296	0.170982	0.432414	n.d.				no	-0.0028827	0.176197	0.43941	n.d.				no	0.00112685	0.839056	0.935065	n.d.				modified protein
ENSG00000137497;RI:11:71718235:71718481-71719734:71719891:-	NUMA1	RI	no		yes	-0.019178	0.0490508	0.209181	no				yes	-0.00263796	0.780644	0.90744	no				yes	-0.00100324	0.851141	0.940487	no				yes	0.00290232	0.896863	0.959881	no				yes	-0.00696907	0.395013	0.666918	no				loss of function
ENSG00000137497;SE:11:71721900-71723447:71723488-71723941:-	NUMA1	SE	no		yes	-0.00232144	0.961998	0.986057	no				yes	-0.00575467	0.709378	0.871939	no				yes	-0.0045287	0.853116	0.94142	no				yes	0.0152022	0.26293	0.543516	no				yes	0.0201948	0.134127	0.37851	no				modified protein
ENSG00000137497;AF:11:71747021-71752474:71752571:71747021-71780888:71781133:-	NUMA1	AF	no		yes	0.00561959	0.133869	0.377912	no				no	0.0195076	0.113918	0.344742	n.d.				no	-0.030809	0.00450949	0.0429872	n.d.				no	-0.0245737	0.0588395	0.233021	n.d.				no	-0.0167818	0.0431357	0.193133	n.d.				modified protein
ENSG00000137497;MX:11:71747021-71760465:71760585-71780888:71747021-71779151:71779277-71780888:-	NUMA1	MX	no		yes	-0.0215827	0.155366	0.411245	no				yes	0.00268489	0.934851	0.975165	no				yes	-0.0437504	0.0389902	0.181172	no				no	0.0239821	0.267422	0.547956	n.d.				yes	-0.0400836	0.122992	0.360248	no				loss of function
ENSG00000137497;SE:11:71747021-71760465:71760585-71780888:-	NUMA1	SE	yes		yes	-0.0733866	0.00024608	0.00498729	yes				yes	-0.0582508	0.00326777	0.034376	yes				yes	-0.0178284	0.516576	0.758845	no				no	0.0276936	0.140041	0.388077	n.d.				no	-0.0552017	0.00852681	0.0670675	n.d.				modified protein
ENSG00000137497;AF:11:71747021-71752005:71752183:71747021-71780888:71781133:-	NUMA1	AF	yes		yes	-0.0215956	0.115311	0.346962	no				yes	-0.0361785	0.042668	0.191853	no				yes	-0.0593831	0.00212718	0.0252832	yes				no	-0.0796913	0.000937217	0.0138375	n.d.				yes	-0.0522354	0.00684443	0.0576176	no				modified protein
ENSG00000149269;A3:11:77034405-77043775:77034199-77043775:-	PAK1	A3	no		no	0.000185774	0.919232	0.969471	n.d.				yes	0.00282428	0.789164	0.911584	no				yes	-0.00473234	0.201118	0.471703	no				yes	-0.00100777	0.928013	0.973267	no				yes	0.00908043	0.016772	0.106158	no				modified protein
ENSG00000149269;AL:11:77033062:77034199-77043775:77034256:77034405-77043775:-	PAK1	AL	no		yes	0.00633987	0.0528205	0.219178	no				yes	0.0075947	0.0446912	0.197148	no				yes	0.00947252	0.222299	0.497487	no				yes	0.00586188	0.365592	0.642187	no				yes	-0.00286881	0.555453	0.784243	no				modified protein
ENSG00000149269;AL:11:77032752:77034405-77043775:77040195:77040357-77043775:-	PAK1	AL	no		no	-0.000750213	0.54373	0.776284	n.d.				yes	0.00289638	0.510474	0.754446	no				yes	-0.0104876	0.17177	0.4335	no				yes	-0.000238862	0.816728	0.924867	no				yes	0.0066522	0.122395	0.359151	no				modified protein
ENSG00000149269;SE:11:77034405-77036373:77036421-77043775:-	PAK1	SE	no		yes	0.00543018	0.237452	0.515534	no				yes	0.005772	0.692947	0.863853	no				yes	0.00428385	0.564897	0.790631	no				yes	0.004569	0.493477	0.742639	no				yes	0.0186719	0.031718	0.159279	no				modified protein
ENSG00000149269;AF:11:77091039-77103376:77103428:77091039-77122819:77122949:-	PAK1	AF	no		yes	-0.00839855	0.0674181	0.252303	no				no	0.00204574	0.17235	0.434197	n.d.				no	0.016204	0.111671	0.340381	n.d.				no	0.00731192	0.150901	0.404448	n.d.				no	-0.00205524	0.833288	0.932472	n.d.				modified protein
ENSG00000149269;A3:11:77103586-77108072:77103583-77108072:-	PAK1	A3	no		yes	-0.024788	0.209595	0.482242	no				yes	-0.0196085	0.427268	0.692128	no				no	-0.0152898	0.450591	0.710759	n.d.				no	-0.0521703	0.00580142	0.0513221	n.d.				no	-0.0427692	0.0383	0.179222	n.d.				modified protein
ENSG00000149269;AF:11:77103586-77122819:77123109:77103586-77184597:77185105:-	PAK1	AF	yes		yes	-0.0276447	1.56958e-05	0.000565807	no				yes	-0.0560976	2.84525e-05	0.00090583	yes				yes	0.0128572	0.429706	0.694223	no				yes	-0.063563	0.00138029	0.0184248	yes				yes	-0.0793888	1.05886e-07	8.48163e-06	yes				modified protein
ENSG00000145730;SE:5:102355547-102363886:102363942-102364591:+	PAM	SE	no		no	-0.0307176	0.0204736	0.121129	n.d.				no	-0.0386053	0.00728212	0.0599479	n.d.				no	-0.0233067	0.0550868	0.224424	n.d.				no	-0.025983	0.131125	0.373755	n.d.				yes	-0.0299749	0.0752935	0.270065	no				modified protein
ENSG00000145730;MX:5:102355547-102360835:102361038-102364591:102355547-102363886:102363942-102364591:+	PAM	MX	no		no	0.0293587	0.12522	0.364098	n.d.				no	0.00840682	0.684784	0.859554	n.d.				no	0.0221214	0.155039	0.410815	n.d.				no	-0.0289115	0.0685605	0.254974	n.d.				yes	0.0364866	0.0190325	0.115295	no				modified protein
ENSG00000145730;SE:5:102296933-102309820:102310140-102325976:+	PAM	SE	no		no	0.00995493	0.546978	0.778406	n.d.				no	0.00450768	0.895285	0.959234	n.d.				no	0.0127815	0.500424	0.747502	n.d.				no	0.0100668	0.712928	0.873837	n.d.				yes	-0.0397544	0.01967	0.118007	no	rs3733939			modified protein
ENSG00000145730;SE:5:102345570-102353038:102353137-102355494:+	PAM	SE	no		no	-0.0201181	0.000763308	0.0118976	n.d.				no	-0.041117	8.96529e-08	7.474e-06	n.d.				no	-0.0523008	9.86012e-13	3.07853e-10	n.d.				no	-0.0415688	1.16897e-10	2.22421e-08	n.d.				yes	-0.0403853	8.27372e-11	1.61607e-08	no	rs249496			gain of function
ENSG00000145730;SE:5:102203097-102237060:102237117-102249638:+	PAM	SE	yes		no	-0.0346165	9.41938e-08	7.80428e-06	n.d.				no	-0.0608251	7.47688e-10	1.12592e-07	n.d.				no	-0.0513987	4.75942e-11	9.89385e-09	n.d.				no	-0.0617251	2.31923e-10	3.95664e-08	n.d.				yes	-0.0644175	7.01148e-14	2.80685e-11	yes	rs249496	80 [ 58 - 100 ]		modified protein
ENSG00000145730;AL:5:102361038-102363886:102363926:102361038-102364591:102365434:+	PAM	AL	no		no	-0.013637	0.20432	0.475983	n.d.				no	-0.0679246	7.62416e-07	4.56687e-05	n.d.				no	-0.0491956	3.71052e-05	0.00112256	n.d.				no	-0.0279272	0.0043657	0.0421203	n.d.				yes	-0.0367371	0.0158931	0.102479	no				gain of function
ENSG00000145730;SE:5:102355547-102360835:102361038-102363886:+	PAM	SE	no		no	-0.0477046	0.000101821	0.00251567	n.d.				no	-0.0231983	0.0688924	0.255902	n.d.				no	-0.0286805	0.00844908	0.0667156	n.d.				no	-0.0780333	2.97979e-11	6.5301e-09	n.d.				yes	-0.036388	0.000613361	0.0100914	no				modified protein
ENSG00000168300;SE:8:52758323-52773405:52773806-52811490:-	PCMTD1	SE	no		yes	0.00562126	0.22978	0.507211	no				yes	-0.00406758	0.427268	0.692128	no				yes	0.00243899	0.68785	0.861183	no				yes	-0.00543997	0.434402	0.69811	no				yes	0.0113995	0.12601	0.365108	no				gain of function
ENSG00000168300;SE:8:52746249-52752007:52752198-52758221:-	PCMTD1	SE	yes		yes	-0.0185674	0.000283801	0.00559609	no				yes	-0.00855881	0.279229	0.560797	no				yes	-0.0142212	0.102884	0.324742	no				yes	-0.000535521	0.638315	0.833982	no				yes	-0.0562891	4.46452e-08	4.04282e-06	yes				loss of function
ENSG00000168300;AL:8:52730140:52733278-52744004:52739489:52739921-52744004:-	PCMTD1	AL	yes		yes	0.0752013	1.84317e-27	1.65609e-23	yes	rs201187936	56 [ 34 - 79 ]		yes	0.0783247	2.54536e-23	6.05384e-20	yes				yes	0.0613131	3.28546e-19	3.96536e-16	yes				yes	0.0721962	1.30061e-20	2.02398e-17	yes	rs5891437	59 [ 39 - 81 ]		yes	0.0689192	6.4224e-25	2.36067e-21	yes				modified protein
ENSG00000090857;SE:16:70180131-70181444:70181576-70182367:+	PDPR	SE	no		yes	0.00148702	0.781531	0.908116	no				no	-0.00350958	0.46361	0.721097	n.d.				yes	-0.00674281	0.162484	0.420524	no				no	0.00101922	0.426744	0.691818	n.d.				no	-0.0113362	0.844833	0.937512	n.d.				modified protein
ENSG00000090857;RI:16:70162687:70162768-70162862:70163025:+	PDPR	RI	no		yes	-0.0072463	0.598506	0.810731	no				no	-0.00532617	0.428883	0.693508	n.d.				yes	-0.00721332	0.216625	0.490986	no				no	0.00904729	0.256289	0.536396	n.d.				no	-0.00286658	0.93623	0.975868	n.d.				loss of function
ENSG00000090857;AL:16:70182456-70187294:70187468:70182456-70190378:70192234:+	PDPR	AL	no		yes	-0.00359101	0.503963	0.749591	no				no	-0.00416344	0.480682	0.7335	n.d.				yes	-0.0157969	0.0227026	0.129139	no				no	-0.00826917	0.205463	0.477188	n.d.				no	-0.0203389	0.0498968	0.211498	n.d.				loss of function
ENSG00000090857;A3:16:70176292-70176374:70176292-70176456:+	PDPR	A3	no		yes	0.00330745	0.638103	0.833982	no				no	0.0108153	0.359773	0.637757	n.d.				yes	0.0138223	0.350677	0.629524	no				no	0.0234763	0.0358269	0.171727	n.d.				no	0.0229495	0.282559	0.564692	n.d.				loss of function
ENSG00000090857;SE:16:70182456-70187294:70187476-70190378:+	PDPR	SE	yes		yes	0.053059	1.3435e-05	0.000500425	yes				no	0.0236382	0.0600964	0.23593	n.d.				yes	0.0512726	0.000175432	0.0038269	yes				no	0.0440158	0.00302018	0.0325116	n.d.				no	0.0558392	0.000206272	0.00433928	n.d.				gain of function
ENSG00000090857;SE:16:70164447-70165205:70165322-70166054:+	PDPR	SE	yes		yes	-0.051427	0.000679966	0.0109033	yes				no	-0.0606982	0.000294331	0.00575029	n.d.				yes	-0.0483568	0.00578855	0.0512303	no				no	-0.0453603	0.0160449	0.103211	n.d.				no	-0.0356859	0.0725097	0.264098	n.d.				gain of function
ENSG00000090857;SE:16:70148343-70148724:70148833-70154364:+	PDPR	SE	no		yes	0.0270682	0.260513	0.540967	no				no	0.0164216	0.367087	0.643455	n.d.				yes	0.0389659	0.0285069	0.149185	no				no	0.0782154	0.000147166	0.00335039	n.d.				no	0.0167856	0.425798	0.691076	n.d.				gain of function
ENSG00000087157;A3:17:76395618-76396758:76395618-76396816:+	PGS1	A3	no		yes	0.00740241	0.0795794	0.279378	no				yes	0.00596488	0.277999	0.559761	no				yes	-0.00401052	0.419478	0.686133	no				yes	0.00270552	0.59773	0.809924	no				yes	-6.08442e-05	0.768614	0.901304	no				gain of function
ENSG00000087157;SE:17:76388746-76392389:76392466-76394333:+	PGS1	SE	no		yes	0.0104192	0.199142	0.469561	no				yes	-0.00393084	0.609184	0.817105	no				yes	0.00639703	0.200231	0.470867	no				yes	-0.00255373	0.595913	0.808792	no				yes	-0.00855613	0.366918	0.643455	no				modified protein
ENSG00000087157;A3:17:76374889-76388557:76374889-76388595:+	PGS1	A3	no		yes	0.00750924	0.0821278	0.284313	no				yes	-0.00447283	0.576609	0.797721	no				yes	0.0175771	0.0380453	0.178456	no				yes	0.00481914	0.493477	0.742639	no				yes	0.0141067	0.164619	0.423541	no				modified protein
ENSG00000087157;A5:17:76415806-76420142:76415756-76420142:+	PGS1	A5	no		yes	-0.00873857	0.335088	0.615463	no				yes	0.00597364	0.498091	0.745616	no				yes	-0.0163952	0.174153	0.436664	no				yes	-0.0202424	0.0461369	0.201157	no				yes	-0.0217012	0.115979	0.348001	no				modified protein
ENSG00000087157;SE:17:76400170-76410960:76411108-76415627:+	PGS1	SE	no		yes	-0.00375717	0.689529	0.862171	no				yes	0.000227167	0.92384	0.971512	no				yes	0.00984351	0.204691	0.476327	no				yes	0.00929931	0.368374	0.644628	no				yes	0.0157362	0.0910191	0.302394	no				modified protein
ENSG00000087157;A3:17:76400170-76410960:76400170-76411033:+	PGS1	A3	no		yes	0.0273201	0.0212848	0.124193	no				yes	0.03456	0.006928	0.0581094	no				yes	0.00571144	0.576878	0.797846	no				yes	0.0169318	0.150901	0.404448	no				yes	0.0248359	0.0643042	0.245478	no				modified protein
ENSG00000087157;SE:17:76374889-76378745:76378866-76388557:+	PGS1	SE	yes		yes	-0.031292	2.06631e-08	2.10709e-06	no	rs4969142			yes	-0.0447647	3.26406e-08	3.10893e-06	no	rs11656568			yes	-0.0472972	1.27726e-08	1.39575e-06	no	rs12951460			yes	-0.0755324	1.9907e-12	5.85375e-10	yes	rs4490057	67 [ 47 - 90 ]		no	-0.0505174	9.33341e-07	5.40649e-05	n.d.				loss of function
ENSG00000174238;SE:17:1444934-1446314:1446321-1451590:-	PITPNA	SE	yes		yes	0.0806845	3.07641e-06	0.000147553	yes				yes	0.046517	0.00616117	0.0535954	no				yes	0.0300485	0.0941598	0.308368	no				yes	0.0359613	0.0613368	0.238932	no				yes	0.0519437	0.00909909	0.0701628	no				modified protein
ENSG00000103066;SE:16:68283349-68287325:68287420-68288822:+	PLA2G15	SE	no		yes	0.00270337	0.895996	0.959614	no				no	-0.000965882	0.819178	0.926005	n.d.				no	-0.00341118	0.994975	0.998509	n.d.				no	-0.000933679	0.758313	0.896584	n.d.				no	-0.00124163	0.32054	0.601309	n.d.				modified protein
ENSG00000103066;A3:16:68289283-68289669:68289283-68289794:+	PLA2G15	A3	no		yes	0.00165531	0.930878	0.973847	no				no	0.0379037	0.0263569	0.142119	n.d.				no	-0.0480901	0.000577081	0.00960989	n.d.				no	0.00345949	0.542626	0.775518	n.d.				no	0.00151806	0.644373	0.837602	n.d.				modified protein
ENSG00000103066;SE:16:68279456-68282472:68282595-68283193:+	PLA2G15	SE	no		yes	-0.00180078	0.590047	0.805807	no				no	-0.0799309	0.00510964	0.0469642	n.d.				no	0.0769327	0.00733068	0.0602802	n.d.				no	0.00255256	0.176197	0.43941	n.d.				no	0.0144147	0.483683	0.735872	n.d.				loss of function
ENSG00000196576;A3:22:50722673-50723002:50722642-50723002:-	PLXNB2	A3	no		yes	-0.00405487	0.0808455	0.282084	no				yes	0.00134401	0.823488	0.928012	no				yes	-0.00139337	0.685997	0.860022	no				yes	-0.0022468	0.542626	0.775518	no				yes	-0.00444645	0.122992	0.360248	no				loss of function
ENSG00000196576;SE:22:50723094-50723274:50723342-50724229:-	PLXNB2	SE	no		no	0.00377104	0.0727064	0.264469	n.d.				yes	0.0118488	2.54863e-05	0.000830023	no				yes	0.00213207	0.423844	0.689773	no				yes	-0.00410576	0.204527	0.476136	no				yes	0.000534315	0.83521	0.933187	no				modified protein
ENSG00000196576;AF:22:50720510-50720613:50720991:50720510-50721140:50721309:-	PLXNB2	AF	no		yes	0.00293835	0.283978	0.566073	no				yes	-0.00421485	0.460237	0.718407	no				yes	0.00858186	0.0513649	0.215247	no				yes	-0.000882982	0.853528	0.94142	no				yes	-0.00747659	0.052539	0.21848	no				gain of function
ENSG00000196576;A5:22:50729026-50733148:50729026-50733155:-	PLXNB2	A5	no		yes	-0.00196046	0.842156	0.936417	no				yes	0.00237314	0.994473	0.998509	no				yes	-0.00441652	0.638507	0.833982	no				yes	-0.0139776	0.178722	0.442386	no				yes	-0.0199445	0.112035	0.341259	no				modified protein
ENSG00000196576;RI:22:50719789:50719928-50719995:50720171:-	PLXNB2	RI	no		yes	-0.0244244	3.77858e-14	1.55895e-11	no	rs111925803			yes	-0.0265748	1.80204e-10	3.17477e-08	no	rs111925803			yes	-0.0254637	1.95586e-09	2.68981e-07	no	rs111925803			yes	-0.0320642	6.77176e-09	8.13668e-07	no	rs111925803			yes	-0.0266776	1.73256e-11	4.01443e-09	no				loss of function
ENSG00000196576;AF:22:50733207-50739776:50739891:50733207-50745982:50746056:-	PLXNB2	AF	yes		yes	0.0794891	0.00153569	0.019863	yes	rs7511543	57 [ 31 - 100 ]		yes	0.071861	0.0282928	0.148571	no	rs62241245			no	0.0668607	0.00101625	0.0146959	n.d.				no	0.0616579	0.0142939	0.0957432	n.d.				yes	0.0699125	0.00689532	0.0579434	no	rs62241245			modified protein
ENSG00000185627;AL:11:250865-251546:251611:250865-252505:252827:+	PSMD13	AL	no		yes	-0.00371371	0.44513	0.706711	no				yes	-0.00275413	0.595671	0.808792	no				yes	-0.0030057	0.484544	0.736516	no				yes	-0.0024375	0.740444	0.887247	no				yes	-0.0035732	0.844833	0.937512	no				modified protein
ENSG00000185627;SE:11:239076-244041:244075-244161:+	PSMD13	SE	no		no	0.00537775	0.300774	0.582607	n.d.				no	0.0112662	9.29028e-05	0.00234046	n.d.				no	0.0042814	0.195842	0.465268	n.d.				no	0.00646789	0.0270019	0.144269	n.d.				yes	0.00269398	0.856411	0.942727	no				gain of function
ENSG00000185627;SE:11:237144-238998:239076-244161:+	PSMD13	SE	no		no	0.000427878	0.51652	0.758845	n.d.				no	0.00566637	0.00600714	0.0525722	n.d.				no	-0.00243075	0.225175	0.501344	n.d.				no	0.00558776	0.0202612	0.120251	n.d.				yes	0.00239382	0.253846	0.53391	no				modified protein
ENSG00000185627;SE:11:250865-251546:251626-251820:+	PSMD13	SE	no		yes	0.00383735	0.258448	0.538765	no				yes	0.00280491	0.453532	0.713118	no				yes	0.00465039	0.181448	0.446293	no				no	0.00553973	0.288289	0.570124	n.d.				yes	0.00398545	0.52774	0.766198	no				modified protein
ENSG00000185627;SE:11:250865-251820:251936-252505:+	PSMD13	SE	no		yes	0.0134065	0.0163669	0.104444	no				yes	0.0227917	0.000430759	0.007727	no				yes	0.0209056	0.00057173	0.00954832	no				no	0.0150538	0.023744	0.132877	n.d.				yes	0.0414604	4.69953e-06	0.000210393	no				modified protein
ENSG00000185627;RI:11:244041:244216-244426:244469:+	PSMD13	RI	yes		yes	0.0394409	0.0170342	0.107163	no	rs2272563			yes	0.0504713	0.0100068	0.0748031	no	rs3830667			yes	0.0666474	0.000238868	0.00486306	yes	rs3829998	85 [ 53 - 100 ]		yes	0.0305507	0.22185	0.497144	no	rs3830667			yes	0.084884	0.000369393	0.00685743	yes	rs7481518	50 [ 28 - 88 ]		loss of function
ENSG00000081237;SE:1:198668833-198671516:198671659-198672427:+	PTPRC	SE	yes		yes	0.0424834	5.57803e-07	3.51572e-05	no				yes	0.0535846	4.95936e-07	3.17528e-05	yes				yes	0.0564846	7.47981e-08	6.36689e-06	yes				yes	0.0767562	1.48156e-11	3.52371e-09	yes				yes	0.0198535	0.0120787	0.0852087	no				modified protein
ENSG00000143545;A5:1:153957257-153958493:153957257-153958589:-	RAB13	A5	yes		yes	-0.0120998	0.443675	0.705481	no				yes	0.00176692	0.838616	0.935014	no				yes	0.000943448	0.571729	0.794747	no				no	-0.0310374	0.0662074	0.249853	n.d.				yes	-0.0754174	0.000163056	0.00362042	yes				loss of function
ENSG00000049449;SE:11:32122154-32124550:32124748-32124827:+	RCN1	SE	no		no	3.98112e-06	0.991227	0.996948	n.d.				no	-0.00380316	0.140071	0.388077	n.d.				yes	-0.00311773	0.497226	0.745259	no	rs223061			yes	-0.000455598	0.919693	0.969471	no	rs223061			no	0.0114111	0.0371657	0.175837	n.d.				loss of function
ENSG00000049449;A5:11:32124748-32124827:32124704-32124827:+	RCN1	A5	no		no	-0.0401764	0.0297506	0.153059	n.d.				no	-0.0770849	0.000270101	0.00536388	n.d.				yes	-0.0433618	0.0219636	0.126798	no				yes	-0.0439696	0.00274912	0.0303144	no				no	-0.0069834	0.942105	0.978363	n.d.				non-coding
ENSG00000164068;A3:3:49742189-49742417:49742189-49742515:+	RNF123	A3	no		yes	-0.00226424	0.969789	0.989452	no				no	0.0140556	0.406597	0.676031	n.d.				yes	-0.00498446	0.831442	0.93151	no				no	-0.00471331	0.577887	0.798709	n.d.				no	0.00481822	0.791282	0.912294	n.d.				gain of function
ENSG00000164068;A5:3:49742619-49742967:49742615-49742967:+	RNF123	A5	no		yes	0.00284395	0.54211	0.775463	no				no	-0.00281777	0.810573	0.921577	n.d.				yes	-0.00602234	0.467397	0.723677	no				no	-0.00163135	0.851475	0.940487	n.d.				no	0.00661225	0.674674	0.854504	n.d.				loss of function
ENSG00000164068;SE:3:49751020-49751171:49751258-49751343:+	RNF123	SE	no		yes	0.000336614	0.971738	0.989941	no				no	0.0170465	0.00472839	0.0444077	n.d.				yes	0.00616354	0.334033	0.61436	no				no	0.0224374	0.0010876	0.0154134	n.d.				no	0.00541614	0.651452	0.841332	n.d.				gain of function
ENSG00000164068;RI:3:49742083:49742189-49742417:49742619:+	RNF123	RI	no		yes	-0.0207901	0.012563	0.0876615	no				no	-0.0189918	0.0438144	0.194866	n.d.				yes	-0.00640056	0.620617	0.823807	no				no	-0.0211223	0.0355966	0.171096	n.d.				no	-0.00754971	0.415854	0.68387	n.d.				loss of function
ENSG00000164068;A5:3:49727255-49728563:49727039-49728563:+	RNF123	A5	no		yes	-0.00225444	0.379728	0.654322	no				no	-0.0210297	0.0977949	0.315226	n.d.				no	0.00649085	0.73476	0.88483	n.d.				no	0.0186887	0.198063	0.468205	n.d.				no	-0.00623824	0.644373	0.837602	n.d.				modified protein
ENSG00000164068;RI:3:49742967:49743112-49743415:49743498:+	RNF123	RI	no		yes	-0.0183403	0.010707	0.0783973	no				no	-0.0117775	0.162131	0.420066	n.d.				yes	0.000806444	0.918742	0.969252	no				no	-0.00381684	0.585067	0.802977	n.d.				no	-0.0272713	0.00828296	0.0657506	n.d.				loss of function
ENSG00000164068;RI:3:49751171:49751258-49751343:49751430:+	RNF123	RI	no		yes	-0.00386236	0.999025	0.999693	no				no	-0.00708808	0.595671	0.808792	n.d.				yes	-0.0102399	0.268257	0.549109	no				no	-0.0378923	0.000761736	0.0118777	n.d.				no	0.00783204	0.172226	0.434197	n.d.				loss of function
ENSG00000164068;A5:3:49750325-49750946:49750089-49750946:+	RNF123	A5	no		yes	-0.0160386	0.0779165	0.2759	no	rs115522114			no	-0.0178265	0.143831	0.39396	n.d.				yes	-0.0322011	0.00294293	0.0318624	no				no	-0.0178464	0.214993	0.4886	n.d.				no	-0.0455559	0.00576349	0.0510644	n.d.				modified protein
ENSG00000164068;RI:3:49758233:49758327-49758453:49758538:+	RNF123	RI	no		yes	-0.00701504	0.357606	0.635613	no				no	0.0175004	0.12785	0.368171	n.d.				yes	-0.00632572	0.563195	0.789598	no				no	0.0788436	2.07078e-06	0.000105175	n.d.				no	0.0168671	0.244742	0.523768	n.d.				loss of function
ENSG00000165689;A5:9:139297339-139298465:139297339-139298507:-	SDCCAG3	A5	no		yes	0.00560695	0.181774	0.446811	no				yes	-0.0122449	0.0341423	0.166793	no				yes	-0.00803322	0.0138054	0.0934988	no				no	-0.00535148	0.278883	0.560741	n.d.				no	-0.00290681	0.860278	0.944649	n.d.				loss of function
ENSG00000165689;A5:9:139299145-139299543:139299145-139299570:-	SDCCAG3	A5	no		yes	-0.00311584	0.789045	0.911584	no				yes	0.00762422	0.287937	0.570124	no				yes	0.00942796	0.194973	0.46424	no				yes	-0.00110169	0.605021	0.814669	no				no	0.00108078	0.858344	0.943737	n.d.				modified protein
ENSG00000165689;A5:9:139300430-139301398:139300430-139301597:-	SDCCAG3	A5	no		yes	0.0280893	0.0652507	0.247793	no				yes	0.0102863	0.489345	0.739837	no				yes	-0.00110702	0.748083	0.891357	no				yes	0.00971895	0.959274	0.985112	no				no	-0.0102903	0.653227	0.842425	n.d.				loss of function
ENSG00000165689;SE:9:139303519-139304542:139304691-139304780:-	SDCCAG3	SE	no		yes	-0.00898556	0.574963	0.796791	no				yes	0.0460438	0.00386826	0.0387329	no				yes	0.0204903	0.213828	0.487666	no				no	0.0280409	0.0581417	0.231591	n.d.				no	-0.00129437	0.814127	0.923383	n.d.				modified protein
ENSG00000165689;SE:9:139302390-139304542:139304691-139304780:-	SDCCAG3	SE	yes		yes	0.00637223	0.735055	0.88483	no				yes	0.0651158	0.00524277	0.0478182	yes				yes	0.00346898	0.97689	0.992066	no				yes	0.00539988	0.800497	0.917068	no				no	-0.0156406	0.616384	0.821124	n.d.				modified protein
ENSG00000165689;MX:9:139302390-139303451:139303519-139304780:139302390-139304542:139304691-139304780:-	SDCCAG3	MX	yes		yes	-0.00129246	0.917293	0.968493	no				yes	-0.0842714	9.95068e-05	0.0024698	yes				yes	-0.0097893	0.61884	0.822694	no				yes	-0.0246367	0.28356	0.565892	no				no	-0.0145156	0.431543	0.69593	n.d.				modified protein
ENSG00000145545;SE:5:6633982-6651955:6652121-6656191:+	SRD5A1	SE	no		yes	-0.0126051	0.0379255	0.178108	no				yes	0.00384599	0.7032	0.868912	no				yes	0.00350005	0.388278	0.661486	no				yes	0.015254	0.0331459	0.163625	no				yes	0.0139476	0.122395	0.359151	no				modified protein
ENSG00000145545;SE:5:6633982-6644921:6645422-6651955:+	SRD5A1	SE	yes		yes	-0.0377579	0.00055289	0.00930865	no	rs248805			yes	-0.0371994	0.00176593	0.0220374	no	rs566202			yes	-0.0407295	0.000302146	0.00586486	no	rs566202			yes	-0.0497877	4.63346e-05	0.00134392	no	rs248805			yes	-0.081616	1.03443e-08	1.16341e-06	yes	rs566202	77 [ 61 - 93 ]		modified protein
ENSG00000115525;SE:2:86073686-86074505:86074685-86074984:-	ST3GAL5	SE	no		yes	0.0268536	0.0033015	0.0346093	no	rs1518990			yes	0.0162306	0.188573	0.455641	no	rs199694144			no	0.0289651	0.0301916	0.154424	n.d.				no	0.00555854	0.5237	0.763732	n.d.				yes	0.00851386	0.440243	0.70298	no	rs1518990			loss of function
ENSG00000115525;AF:2:86090608-86092981:86093323:86090608-86114530:86114672:-	ST3GAL5	AF	no		no	0.0286069	0.208709	0.481237	n.d.				no	0.00987064	0.697041	0.865807	n.d.				no	-0.0127122	0.464316	0.72139	n.d.				no	0.00134858	0.594099	0.807779	n.d.				yes	0.00796989	0.431543	0.69593	no				gain of function
ENSG00000115525;SE:2:86090608-86097195:86097381-86115947:-	ST3GAL5	SE	no		yes	0.0364066	0.00591462	0.0520045	no	rs4832215			yes	-0.0189842	0.250739	0.530413	no				no	0.0207939	0.170196	0.43137	n.d.				no	0.0355105	0.0620662	0.240615	n.d.				yes	-0.00885025	0.667494	0.850825	no				loss of function
ENSG00000115525;A3:2:86080220-86088304:86080214-86088304:-	ST3GAL5	A3	yes		yes	-0.0620787	0.000209032	0.00438822	yes				no	-0.0463247	0.037057	0.175425	n.d.				no	-0.0305445	0.0162012	0.103896	n.d.				no	-0.0236823	0.0665949	0.250602	n.d.				yes	-0.0193939	0.219739	0.494661	no				loss of function
ENSG00000115525;AL:2:86075274:86075327-86088304:86079983:86080214-86088304:-	ST3GAL5	AL	yes		yes	0.0522379	0.00136448	0.0182799	yes	rs1138484	79 [ 49 - 100 ]		yes	0.0443105	0.0157405	0.101779	no	rs12618873			no	-0.00524476	0.841279	0.935828	n.d.				no	0.0413812	0.0296429	0.152661	n.d.				yes	0.0764435	5.28475e-06	0.000232004	yes	rs12618873	36 [ 19 - 59 ]		modified protein
ENSG00000172345;SE:15:81614881-81615240:81615289-81616342:-	STARD5	SE	no		yes	-0.00531486	0.716722	0.875476	no				yes	-0.0268171	0.0303499	0.154969	no				yes	-0.00437624	0.568308	0.792745	no				yes	-0.0155089	0.107575	0.333384	no				no	0.0327827	0.0705732	0.259654	n.d.				gain of function
ENSG00000172345;A5:15:81615289-81616143:81615289-81616342:-	STARD5	A5	yes		yes	-0.0608691	0.000182525	0.00394228	yes				yes	-0.0360376	0.060475	0.236841	no	rs74028610			yes	-0.035435	0.0586935	0.232739	no				yes	-0.0312887	0.0992561	0.318367	no				no	-0.0535842	0.00417881	0.0408263	n.d.				loss of function
ENSG00000172345;A5:15:81614881-81616143:81614881-81616342:-	STARD5	A5	yes		yes	-0.0423353	0.00440268	0.0423189	no	rs74028612			yes	-0.0730924	8.7492e-06	0.000351642	yes	rs4611404	57 [ 34 - 93 ]		yes	-0.0417971	0.024726	0.136284	no	rs74028610			yes	-0.0674731	7.72015e-05	0.00201189	yes				no	-0.0489266	0.00168911	0.0212984	n.d.				loss of function
ENSG00000172345;SE:15:81614881-81615240:81615289-81616143:-	STARD5	SE	yes		yes	0.0377015	0.0656079	0.248635	no				yes	0.0750539	0.000691262	0.0110385	yes				yes	0.0529455	0.00896398	0.0694903	no				yes	0.0332577	0.0701672	0.2588	no				no	0.0745862	0.0016332	0.0208278	n.d.				non-coding
ENSG00000125875;RI:20:422232:422333-422501:422687:-	TBC1D20	RI	yes		yes	-0.00615903	0.288393	0.570124	no				yes	-0.00411922	0.761571	0.897968	no				yes	0.0123223	0.0819742	0.284086	no				yes	-0.010797	0.11766	0.350961	no				yes	-0.075719	9.42057e-06	0.000373246	yes				loss of function
ENSG00000072274;SE:3:195800996-195802030:195802231-195803935:-	TFRC	SE	no		no	0.000359463	0.565009	0.790631	n.d.				no	0.00866933	0.0668056	0.250999	n.d.				no	0.0253726	1.04848e-05	0.000407816	n.d.				yes	0.012451	0.02755	0.146155	no				no	-0.00625607	0.68369	0.859126	n.d.				modified protein
ENSG00000072274;A5:3:195803993-195808702:195803993-195808914:-	TFRC	A5	yes		no	-0.0359901	0.0234365	0.131902	n.d.				no	-0.0314787	0.0923076	0.304883	n.d.				no	-0.0326172	0.099217	0.318342	n.d.				yes	-0.0695025	0.00447476	0.0427316	yes				no	-0.0787664	1.46047e-06	7.89972e-05	n.d.				modified protein
ENSG00000101158;A5:20:57569294-57569697:57569246-57569697:+	TH1L	A5	no		no	0.00547309	0.159674	0.416516	n.d.				yes	0.00994826	0.00923305	0.0708177	no				no	0.00231395	0.473593	0.728269	n.d.				yes	-0.00333399	0.198063	0.468205	no				no	0.0122259	0.00715486	0.0593352	n.d.				gain of function
ENSG00000101158;RI:20:57569697:57569879-57569981:57570188:+	TH1L	RI	no		yes	-0.000495883	0.894063	0.958903	no				yes	0.0118766	0.00817232	0.0650896	no				yes	0.00205417	0.456662	0.715483	no				yes	-0.000722286	0.835083	0.933187	no				yes	-0.00241164	0.944065	0.979212	no				gain of function
ENSG00000101158;A5:20:57568819-57569165:57568730-57569165:+	TH1L	A5	no		yes	-6.83665e-06	0.958104	0.984786	no				yes	-0.0143929	0.128545	0.369423	no				yes	-0.0126766	0.116868	0.349723	no				yes	0.00266488	0.792412	0.913006	no				yes	0.000413047	0.869958	0.948804	no				gain of function
ENSG00000101158;RI:20:57563969:57564076-57564543:57564695:+	TH1L	RI	no		yes	-0.00551583	0.289505	0.570981	no				yes	-0.0326855	9.03828e-07	5.27331e-05	no				yes	-0.0113195	0.0459036	0.200464	no				yes	-0.0237765	0.0023531	0.0272364	no				yes	-0.00758637	0.583859	0.802136	no				loss of function
ENSG00000101158;A5:20:57565287-57565965:57565043-57565965:+	TH1L	A5	no		yes	-0.0104059	0.214066	0.487672	no				yes	-0.015538	0.206889	0.479071	no				yes	-0.0101622	0.295271	0.577489	no				yes	-0.024684	0.0118064	0.0839245	no				no	-0.0461865	0.00285898	0.0311957	n.d.				loss of function
ENSG00000101158;RI:20:57568053:57568167-57568504:57568599:+	TH1L	RI	yes		yes	-0.00898557	0.174685	0.437389	no				yes	-0.0753993	4.21736e-11	8.81232e-09	yes				yes	-0.0217135	0.00654358	0.0558686	no				yes	-0.0173945	0.146483	0.397721	no				yes	0.0286455	0.0281836	0.148213	no				loss of function
ENSG00000111843;A3:6:10723474-10724789:10723474-10724803:+	TMEM14C	A3	no		yes	-0.0277672	0.00221082	0.0259739	no				no	-0.0565037	2.08257e-06	0.000105584	n.d.				no	-0.0437171	0.000515844	0.00881151	n.d.				no	0.00354139	0.718794	0.876727	n.d.				no	-0.0517016	3.63206e-05	0.00110416	n.d.				modified protein
ENSG00000111843;SE:6:10723474-10725194:10725270-10726140:+	TMEM14C	SE	no		yes	0.030785	0.0211477	0.123652	no				no	0.0505109	0.00127645	0.0173567	n.d.				no	0.0171899	0.219449	0.494365	n.d.				no	0.0357267	0.00227252	0.0265023	n.d.				no	0.0601349	1.67356e-05	0.000595916	n.d.				gain of function
ENSG00000111843;SE:6:10723474-10724789:10724866-10725194:+	TMEM14C	SE	no		yes	0.0321376	2.51617e-08	2.51508e-06	no	rs4401659			no	0.0752401	1.03793e-16	7.32301e-14	n.d.				no	0.046468	2.32624e-08	2.3514e-06	n.d.				no	0.0439731	3.87317e-06	0.000178769	n.d.				no	0.0706074	5.49192e-14	2.23168e-11	n.d.				gain of function
ENSG00000185215;SE:14:103593029-103596077:103596191-103596339:+	TNFAIP2	SE	no		no	-0.00256909	0.343734	0.623284	n.d.				no	-0.0041345	0.270701	0.551738	n.d.				yes	-0.00317264	0.248113	0.527436	no				yes	-0.00676657	0.0249023	0.136913	no				yes	-0.00178203	0.60947	0.817273	no				gain of function
ENSG00000185215;SE:14:103593029-103593342:103593966-103596077:+	TNFAIP2	SE	no		no	0.00432781	0.127036	0.367284	n.d.				no	0.00537158	0.00575813	0.0510448	n.d.				no	0.00425143	0.22614	0.502606	n.d.				no	0.00181676	0.239154	0.517449	n.d.				yes	0.0183947	2.18699e-06	0.000110119	no				gain of function
ENSG00000185215;A5:14:103590288-103592647:103589820-103592647:+	TNFAIP2	A5	no		yes	-0.0268394	0.00990877	0.0743226	no				yes	-0.0134228	0.317831	0.599131	no				yes	-0.00801538	0.602948	0.813661	no				yes	-0.0138137	0.216936	0.491067	no				yes	-0.0178943	0.0811231	0.282467	no				modified protein
ENSG00000185215;SE:14:103589820-103590712:103590843-103592647:+	TNFAIP2	SE	yes		yes	0.0698621	5.93841e-13	1.96004e-10	yes	rs2234130	53 [ 38 - 69 ]		yes	0.0812543	3.18824e-13	1.11609e-10	yes	rs2234130	44 [ 31 - 59 ]		yes	0.0626061	1.09689e-09	1.57829e-07	yes	rs2234130	63 [ 45 - 85 ]		yes	0.0739011	1.6508e-11	3.86934e-09	yes	rs2234130	54 [ 39 - 71 ]		yes	0.0663657	1.23389e-11	3.01446e-09	yes	rs2234130	53 [ 37 - 71 ]		gain of function
ENSG00000061938;A5:3:195606046-195608922:195606046-195609157:-	TNK2	A5	no		yes	-0.00138073	0.588362	0.804875	no				yes	-0.0132499	0.0145824	0.0970699	no				yes	-0.0134593	0.0224044	0.128196	no				yes	0.00758292	0.11766	0.350961	no				no	0.0110372	0.000774843	0.0120449	n.d.				gain of function
ENSG00000061938;SE:3:195609199-195609316:195609398-195610028:-	TNK2	SE	no		yes	-0.00120542	0.348738	0.627938	no				yes	0.0206226	0.00865295	0.0677946	no				no	0.0108057	0.288352	0.570124	n.d.				yes	0.00246587	0.736492	0.885491	no				yes	-0.00362182	0.324151	0.605141	no				loss of function
ENSG00000061938;AF:3:195615477-195622117:195622432:195615477-195635356:195635955:-	TNK2	AF	no		yes	0.0120874	0.477825	0.731252	no				no	-0.0172264	0.150007	0.403323	n.d.				no	-0.0146036	0.349379	0.62856	n.d.				no	0.0114753	0.437487	0.700265	n.d.				yes	0.00390302	0.669286	0.851632	no				modified protein
ENSG00000061938;AF:3:195615477-195622766:195622804:195615477-195635356:195635955:-	TNK2	AF	no		yes	-0.0149855	0.5181	0.759969	no				no	-0.0179988	0.389581	0.662522	n.d.				no	-0.0031675	0.968855	0.989061	n.d.				no	0.00658002	0.687706	0.861183	n.d.				yes	-0.0122985	0.457941	0.716801	no				gain of function
ENSG00000061938;A3:3:195597249-195599147:195597076-195599147:-	TNK2	A3	no		yes	-0.0189023	0.0166976	0.105869	no	rs2278034			yes	-0.00358719	0.871227	0.949357	no	rs2278034			yes	-0.00804093	0.42093	0.687202	no				yes	-0.010508	0.160042	0.417301	no	rs2278034			yes	-0.0283365	9.63802e-06	0.000380556	no	rs2278034			loss of function
ENSG00000061938;SE:3:195593887-195594040:195594135-195594232:-	TNK2	SE	no		yes	-0.00469636	0.693133	0.863853	no				yes	-0.00482532	0.893094	0.958279	no				yes	-0.0290567	0.00138469	0.0184773	no				yes	-1.04084e-05	0.837129	0.934082	no				yes	0.0170175	0.0130371	0.0898757	no				modified protein
ENSG00000061938;A3:3:195594135-195594232:195594129-195594232:-	TNK2	A3	no		yes	-0.00814789	0.25742	0.53754	no				yes	-0.0310165	0.00976885	0.0735646	no				no	-0.0252104	0.118642	0.352708	n.d.				no	-0.00314339	0.790395	0.91214	n.d.				yes	0.0112726	0.277082	0.558717	no				modified protein
ENSG00000061938;SE:3:195606046-195608922:195609199-195610028:-	TNK2	SE	no		yes	-0.00572716	0.716722	0.875476	no				yes	7.55023e-05	0.864685	0.946732	no				yes	-0.0302831	0.0131412	0.0903395	no				yes	-0.000393676	0.808602	0.920576	no				yes	0.0228109	0.0169983	0.106995	no				gain of function
ENSG00000061938;AL:3:195595088:195597076-195599147:195597140:195597275-195599147:-	TNK2	AL	no		no	0.00946388	0.326583	0.607677	n.d.				no	-0.0253241	0.0168511	0.106525	n.d.				no	-0.0104539	0.521473	0.762135	n.d.				no	-0.0114351	0.246548	0.525713	n.d.				yes	0.0110619	0.0933984	0.306903	no				modified protein
ENSG00000061938;SE:3:195595580-195596368:195596412-195596985:-	TNK2	SE	no		yes	-0.0111826	0.266775	0.547546	no				yes	-0.01251	0.432124	0.69631	no				no	0.0272829	0.122863	0.360068	n.d.				yes	-0.0238583	0.104183	0.327202	no	rs2278034			yes	-0.0193996	0.0635978	0.24384	no	rs2278034			modified protein
ENSG00000061938;A3:3:195597275-195599147:195597249-195599147:-	TNK2	A3	no		no	0.0136788	0.573298	0.795817	n.d.				no	0.0367786	0.0288969	0.150337	n.d.				no	-0.0157307	0.377292	0.652106	n.d.				no	0.0151333	0.530542	0.768046	n.d.				yes	0.0457412	0.00871389	0.0681347	no				gain of function
ENSG00000061938;SE:3:195611904-195612284:195612414-195613848:-	TNK2	SE	yes		yes	0.0260695	0.0112442	0.0809674	no				yes	0.0133284	0.664541	0.848981	no				yes	0.0598783	0.00106265	0.0151714	yes				yes	0.016015	0.149417	0.402351	no				yes	-0.00974503	0.485222	0.737049	no				loss of function
ENSG00000061938;AF:3:195615477-195619282:195619646:195615477-195635356:195635955:-	TNK2	AF	yes		yes	0.0714537	4.33216e-05	0.00127528	yes	rs745497	83 [ 49 - 100 ]		yes	0.0398842	0.0195685	0.117502	no	rs1472234			yes	0.0603952	0.00241261	0.0277046	yes				yes	0.0741076	4.28192e-05	0.00126464	yes	rs1472234	62 [ 34 - 100 ]		yes	0.079244	4.64083e-07	3.00706e-05	yes	rs3747671	82 [ 59 - 100 ]		modified protein
ENSG00000160218;SE:21:45514114-45516486:45516594-45518238:+	TRAPPC10	SE	no		yes	-0.0286781	1.16166e-05	0.000443731	no				yes	-0.0316313	0.000130619	0.00305222	no				yes	-0.0334225	4.76495e-05	0.00137221	no				yes	-0.0264878	0.00088597	0.0132576	no				yes	-0.024782	0.00630658	0.0545319	no				loss of function
ENSG00000160218;SE:21:45479095-45482934:45483049-45483419:+	TRAPPC10	SE	yes		yes	-0.0360243	2.2805e-08	2.30804e-06	no				yes	-0.0566494	1.32602e-09	1.88121e-07	yes				yes	-0.0744543	1.71619e-13	6.27962e-11	yes	rs72257518	41 [ 23 - 64 ]		yes	-0.0771963	7.56326e-12	1.96657e-09	yes	rs2838484	58 [ 36 - 85 ]		yes	-0.0796523	2.47795e-08	2.48919e-06	yes				loss of function
ENSG00000106785;AL:9:100843122:100843543-100849724:100846637:100846748-100849724:-	TRIM14	AL	no		no	-0.00271404	0.796579	0.915042	n.d.				no	0.0238303	0.00101999	0.0147209	n.d.				no	0.0147805	0.0021452	0.0254245	n.d.				no	-0.0178363	0.0068012	0.0573612	n.d.				yes	-0.0178696	0.0246771	0.136111	no				loss of function
ENSG00000106785;SE:9:100872266-100872351:100872516-100881264:-	TRIM14	SE	yes		no	-0.0639819	1.87166e-15	9.64026e-13	n.d.				no	-0.068206	5.97765e-16	3.3803e-13	n.d.				no	-0.0436715	7.80022e-08	6.61179e-06	n.d.				no	-0.0670574	7.05754e-16	3.96325e-13	n.d.				yes	-0.077517	1.79187e-23	4.5281e-20	yes	rs12345591	55 [ 43 - 69 ]		loss of function
ENSG00000221983;SE:19:18682697-18683161:18683417-18684103:+	UBA52	SE	no		no	0.00112761	0.395838	0.667016	n.d.				no	0.00178366	0.300693	0.582607	n.d.				yes	0.00362095	0.0225531	0.12869	no	rs201294870			yes	0.00381635	0.0252421	0.138274	no	rs3764628			no	0.00157107	0.154398	0.409746	n.d.				modified protein
ENSG00000221983;A5:19:18682719-18684103:18682697-18684103:+	UBA52	A5	no		yes	-0.0101227	0.00112098	0.0157254	no				yes	-0.00786465	0.0589725	0.23333	no				yes	-0.00856063	0.0434925	0.194053	no				yes	-0.0100891	0.00985924	0.0739823	no				yes	-0.0113623	0.000390732	0.00716637	no				modified protein
ENSG00000221983;AF:19:18682737:18682989-18684103:18683550:18683770-18684103:+	UBA52	AF	no		yes	0.00325559	0.759113	0.896987	no				yes	-0.00605977	0.441931	0.704359	no				yes	0.0118534	0.221346	0.496502	no				yes	-0.000760199	0.969711	0.989452	no				yes	0.00598507	0.428665	0.693377	no				modified protein
ENSG00000221983;A5:19:18682719-18683161:18682697-18683161:+	UBA52	A5	no		yes	-0.00692461	0.631138	0.830129	no				no	-0.0320183	0.200971	0.471564	n.d.				yes	0.00078956	0.902765	0.962588	no				yes	-0.0164264	0.366982	0.643455	no				no	0.00174808	0.804588	0.918632	n.d.				modified protein
ENSG00000221983;RI:19:18685680:18685782-18685913:18686051:+	UBA52	RI	yes		yes	-0.0782789	4.70173e-13	1.59082e-10	yes	rs3761036	70 [ 49 - 93 ]		yes	-0.0456057	1.99871e-06	0.000102295	no	rs3761036			yes	-0.0566462	1.50169e-08	1.61053e-06	yes	rs28884574	81 [ 56 - 100 ]		yes	-0.0391969	9.79779e-07	5.64717e-05	no	rs3761036			yes	-0.0680078	1.34776e-10	2.50544e-08	yes	rs3761036	63 [ 41 - 94 ]		modified protein
ENSG00000160087;SE:1:1198766-1203242:1203372-1209046:-	UBE2J2	SE	no		no	-0.00241243	0.27314	0.554321	n.d.				no	0.00601327	0.00157627	0.0202648	n.d.				no	0.000574989	0.744269	0.889607	n.d.				no	0.00289335	0.201738	0.472726	n.d.				yes	0.00313786	0.216061	0.489941	no				modified protein
ENSG00000160087;SE:1:1198766-1200163:1200210-1203242:-	UBE2J2	SE	no		yes	-0.00154281	0.800353	0.917068	no				yes	-0.00223128	0.611125	0.818107	no				yes	-0.00169545	0.792372	0.913006	no				yes	-0.00514163	0.256289	0.536396	no				yes	-0.00156076	0.681883	0.858222	no				modified protein
ENSG00000160087;SE:1:1198766-1201478:1201670-1203242:-	UBE2J2	SE	no		no	0.00233946	0.311163	0.592558	n.d.				yes	0.00386611	0.24846	0.527826	no	rs111633162			yes	0.0071108	0.082418	0.285015	no	rs115231600			yes	0.0162413	0.00017593	0.0038357	no				yes	0.000329667	0.946024	0.979733	no				loss of function
ENSG00000160087;SE:1:1192690-1197649:1197770-1198726:-	UBE2J2	SE	no		yes	0.00461228	0.513365	0.756639	no	rs60981775			yes	-0.0007574	0.866865	0.94758	no				yes	0.0013104	0.706482	0.870985	no	rs112719924			yes	-0.00557058	0.603195	0.813661	no				yes	-0.0204116	0.0900811	0.300475	no				loss of function
ENSG00000160087;A5:1:1203372-1208233:1203372-1208757:-	UBE2J2	A5	no		yes	-0.00113471	0.834519	0.933057	no				yes	0.0347971	0.00595658	0.0522462	no				yes	0.00145371	0.738559	0.886521	no				yes	0.0187929	0.425222	0.690816	no				yes	-0.00677649	0.720196	0.877578	no				modified protein
ENSG00000160087;A5:1:1192690-1197550:1192690-1197649:-	UBE2J2	A5	no		yes	-0.0159369	0.385052	0.659045	no				yes	-0.0279038	0.107113	0.332567	no				yes	-0.0155725	0.196714	0.466449	no				yes	-0.00876099	0.315248	0.597113	no				yes	0.00293877	0.816039	0.924332	no				non-coding
ENSG00000160087;A5:1:1203372-1208757:1203372-1208879:-	UBE2J2	A5	no		yes	0.00881093	0.601905	0.812815	no				yes	-0.0273481	0.170614	0.431985	no				yes	0.000652504	0.978899	0.992823	no				yes	-0.0102338	0.762302	0.898541	no				yes	0.00131082	0.904959	0.963637	no				modified protein
ENSG00000160087;AF:1:1203372-1208233:1208851:1203372-1209046:1209234:-	UBE2J2	AF	no		yes	-0.0193966	0.0426838	0.191853	no				yes	-0.0250805	0.0243607	0.135027	no	rs74046660			yes	-0.0180625	0.094656	0.30923	no				yes	0.0153903	0.111641	0.340381	no				yes	0.0409135	0.0146505	0.0972993	no				modified protein
ENSG00000160087;MX:1:1198766-1200163:1200210-1203242:1198766-1201478:1201670-1203242:-	UBE2J2	MX	yes		yes	-0.0273775	0.224143	0.500174	no				yes	-0.0164927	0.380485	0.654761	no				yes	-0.0290178	0.157245	0.413468	no				yes	-0.0821815	0.000401386	0.00731037	yes				yes	-0.010615	0.555453	0.784243	no				loss of function
ENSG00000112303;SE:6:133072657-133073600:133073888-133076982:-	VNN2	SE	no		no	0.00884405	0.415147	0.683111	n.d.				yes	-0.0113311	0.199996	0.470613	no	rs2294758			yes	-0.00774823	0.177367	0.440856	no	rs2294758			yes	-0.00121375	0.714881	0.874521	no	rs1883617			no	-0.011894	0.121801	0.358212	n.d.				gain of function
ENSG00000112303;A3:6:133079041-133084522:133078898-133084522:-	VNN2	A3	no		no	-0.0213439	0.105502	0.329621	n.d.				yes	-0.0206414	0.00027896	0.00551138	no				no	-0.0163409	0.000740435	0.0116308	n.d.				no	-0.0150565	0.0224778	0.128502	n.d.				no	-0.0205534	0.00208033	0.0248965	n.d.				modified protein
ENSG00000112303;SE:6:133073888-133075015:133075088-133076982:-	VNN2	SE	no		no	0.00771462	0.159674	0.416516	n.d.				no	0.0132587	0.00159133	0.0204064	n.d.				no	0.0116519	0.00629863	0.0545214	n.d.				yes	0.0174968	0.00376042	0.0380584	no	rs9493423			no	0.0131013	0.0227014	0.129139	n.d.				loss of function
ENSG00000112303;RI:6:133073600:133073716-133073812:133073888:-	VNN2	RI	no		no	-0.0182592	0.0176084	0.10964	n.d.				yes	-0.011544	0.113286	0.343696	no				yes	-0.0132852	0.00711288	0.059081	no	rs9493425			yes	-0.0152686	0.00219447	0.025838	no	rs9493425			no	-0.0125631	0.0802685	0.280822	n.d.				gain of function
ENSG00000112303;SE:6:133079041-133081771:133081942-133084522:-	VNN2	SE	no		no	0.00364622	0.913416	0.966844	n.d.				no	-0.0189366	0.17853	0.442306	n.d.				yes	-0.00444059	0.978899	0.992823	no				yes	-0.000312442	0.93634	0.975868	no				no	0.0129086	0.121208	0.357185	n.d.				modified protein
ENSG00000112303;SE:6:133078898-133081771:133081942-133084522:-	VNN2	SE	no		no	0.00956821	0.744279	0.889607	n.d.				no	-0.0256025	0.10121	0.322077	n.d.				yes	0.00432761	0.853116	0.94142	no				yes	0.00920885	0.57253	0.79541	no				no	0.017112	0.353989	0.632521	n.d.				modified protein
ENSG00000112303;MX:6:133073888-133074557:133074630-133076982:133073888-133075015:133075088-133076982:-	VNN2	MX	yes		no	-0.0542583	0.000436029	0.00779905	n.d.				yes	-0.0547336	0.0108379	0.0790123	no	rs9493423			yes	-0.0632995	0.00695337	0.0582436	no	rs9493423			yes	-0.0839406	0.00109771	0.015505	yes	rs9493423	0 [ 0 - 23 ]		no	-0.0459444	0.0027021	0.0299594	n.d.				non-coding
ENSG00000157796;RI:4:39274600:39274681-39276428:39276578:+	WDR19	RI	no		no	-0.00846081	0.5181	0.759969	n.d.				no	-0.00259387	0.948081	0.980491	n.d.				no	-0.0206987	0.241977	0.520523	n.d.				no	-0.0188718	0.30898	0.590315	n.d.				yes	0.00716379	0.696389	0.865807	no				loss of function
ENSG00000157796;A5:4:39233928-39236386:39233892-39236386:+	WDR19	A5	no		no	-0.0796897	0.000117156	0.00281122	n.d.				no	0.0120954	0.0282928	0.148571	n.d.				no	0.00309455	0.362503	0.639949	n.d.				no	0.00114048	0.975975	0.991635	n.d.				yes	-0.0343909	0.0850605	0.290363	no				loss of function
ENSG00000181135;A3:8:144770237-144770832:144770237-144771374:+	ZNF707	A3	no		yes	-0.00434129	0.519684	0.761162	no				no	0.0266588	0.0407227	0.18646	n.d.				no	0.00505911	0.196714	0.466449	n.d.				no	-0.015022	0.518597	0.760433	n.d.				no	-0.0152655	0.0376159	0.177179	n.d.				modified protein
ENSG00000181135;A3:8:144773402-144773767:144773402-144773770:+	ZNF707	A3	no		yes	-0.0217871	0.0400078	0.184207	no				no	-0.0101636	0.567186	0.791727	n.d.				no	-0.0276906	0.225175	0.501344	n.d.				no	-0.0219162	0.0564272	0.227467	n.d.				no	0.0143458	0.625073	0.826194	n.d.				loss of function
ENSG00000181135;SE:8:144766712-144771374:144771471-144772227:+	ZNF707	SE	no		yes	-0.0163389	0.425006	0.690816	no				no	0.012767	0.541204	0.77451	n.d.				no	0.00578371	0.774953	0.904567	n.d.				no	0.0309974	0.0697626	0.257843	n.d.				no	0.0137243	0.273831	0.555402	n.d.				modified protein
ENSG00000181135;A5:8:144773402-144773770:144773369-144773770:+	ZNF707	A5	no		yes	0.0286621	0.0758777	0.27157	no				no	0.0161459	0.230748	0.50833	n.d.				no	0.0302982	0.0941598	0.308368	n.d.				no	0.032524	0.106435	0.331555	n.d.				no	0.0141134	0.347634	0.627012	n.d.				modified protein
ENSG00000181135;SE:8:144773883-144774415:144774500-144775841:+	ZNF707	SE	no		yes	0.040092	5.53326e-06	0.000240246	no	rs4875039			no	0.0223327	0.0840449	0.288406	n.d.				no	0.026942	0.00978894	0.0735876	n.d.				no	0.0335328	0.00171333	0.0215471	n.d.				no	0.00945615	0.674674	0.854504	n.d.				loss of function
ENSG00000181135;MX:8:144766712-144766926:144767237-144772227:144766712-144771374:144771471-144772227:+	ZNF707	MX	no		yes	-0.0350741	0.0198182	0.118457	no				no	-0.0520773	0.00945938	0.0720073	n.d.				no	-0.0535186	0.00338075	0.0351807	n.d.				no	-0.0520598	0.00872549	0.068166	n.d.				no	-0.0393363	0.0369423	0.175128	n.d.				modified protein
ENSG00000181135;SE:8:144773883-144774171:144774277-144774415:+	ZNF707	SE	yes		yes	-0.0831911	0.000469269	0.00824944	yes				no	-0.0430447	0.0133959	0.0915554	n.d.				no	-0.0511667	0.00832456	0.066016	n.d.				no	-0.0125737	0.420676	0.687202	n.d.				no	-0.0227372	0.0146505	0.0972993	n.d.				non-coding
ENSG00000143537;SE:1:155026982-155028266:155028328-155028408:+	ADAM15	SE	no		yes	-0.00617233	0.0504731	0.212927	no				no	0.000947118	0.52844	0.766691	n.d.				no	-0.00514307	0.260709	0.541	n.d.				no	0.00470791	0.638315	0.833982	n.d.				yes	-0.0146951	0.00659504	0.0561554	no				gain of function
ENSG00000143537;SE:1:155025253-155025893:155025969-155026386:+	ADAM15	SE	no		yes	-0.00581659	0.17781	0.441377	no				no	0.000932241	0.864685	0.946732	n.d.				no	-0.00243442	0.526395	0.765248	n.d.				no	0.00214245	0.389655	0.662522	n.d.				yes	-0.0044547	0.296001	0.578112	no				modified protein
ENSG00000143537;A3:1:155023941-155025096:155023941-155025147:+	ADAM15	A3	no		yes	0.0152488	0.129488	0.371065	no				no	0.00166761	0.806279	0.919601	n.d.				no	-0.00978743	0.275955	0.557583	n.d.				no	0.00193146	0.473859	0.728269	n.d.				no	0.00170204	0.854479	0.94187	n.d.				loss of function
ENSG00000143537;MX:1:155033308-155033891:155033965-155034721:155033308-155034380:155034451-155034721:+	ADAM15	MX	no		yes	0.0218889	0.209595	0.482242	no				no	-0.0133962	0.517622	0.759857	n.d.				no	0.0124814	0.526395	0.765248	n.d.				no	0.022422	0.305259	0.587062	n.d.				yes	0.00741214	0.440243	0.70298	no				modified protein
ENSG00000143537;A3:1:155033308-155033891:155033308-155033894:+	ADAM15	A3	no		yes	-0.0255971	0.177025	0.440288	no				no	0.0140306	0.475525	0.729513	n.d.				no	-0.0058855	0.802095	0.917779	n.d.				no	-0.014276	0.405727	0.67521	n.d.				no	0.0119121	0.505459	0.750711	n.d.				modified protein
ENSG00000143537;SE:1:155033308-155033894:155033965-155034380:+	ADAM15	SE	no		yes	0.0415502	0.00805263	0.0644665	no				no	-0.00861963	0.723867	0.879302	n.d.				no	0.0324974	0.0661237	0.249654	n.d.				no	0.0168866	0.153148	0.40776	n.d.				yes	0.0323475	0.0449459	0.19796	no				modified protein
ENSG00000143537;SE:1:155033308-155033891:155033965-155034721:+	ADAM15	SE	no		yes	0.0350931	0.0730968	0.26534	no	rs41264285			no	0.0535698	0.023668	0.132616	n.d.				no	0.0121602	0.473593	0.728269	n.d.				no	-0.00259774	0.994776	0.998509	n.d.				yes	0.0499953	0.00625963	0.0542418	no				modified protein
ENSG00000143537;SE:1:155032819-155033239:155033308-155034721:+	ADAM15	SE	yes		yes	0.0723953	0.00101933	0.0147209	yes	rs11589479	91 [ 69 - 100 ]		no	0.045017	0.0608555	0.237745	n.d.				no	0.0320533	0.0763795	0.27266	n.d.				no	0.00589431	0.934258	0.975165	n.d.				yes	0.0426405	0.0446835	0.197148	no	rs11589479			modified protein
ENSG00000182718;AL:15:60639536:60639888-60643392:60641274:60641396-60643392:-	ANXA2	AL	no		yes	0.000574112	0.840245	0.935785	no				yes	0.00258516	0.489345	0.739837	no				yes	0.00209344	0.180626	0.444936	no				yes	0.000797563	0.988509	0.996183	no				yes	0.000539229	0.618117	0.822309	no				non-coding
ENSG00000182718;SE:15:60688626-60689457:60689537-60690142:-	ANXA2	SE	no		yes	0.000761536	0.607019	0.815993	no				yes	-0.0079807	0.0036686	0.0373394	no				yes	0.00184533	0.422385	0.688534	no				yes	-0.00242401	0.265169	0.545885	no				yes	0.0025202	0.197479	0.467425	no				modified protein
ENSG00000182718;MX:15:60656722-60678227:60678285-60690142:60656722-60689457:60689537-60690142:-	ANXA2	MX	no		yes	-0.00212808	0.130728	0.372953	no				yes	-0.00330574	0.184874	0.450639	no				yes	-0.00106416	0.837341	0.934082	no				no	-0.00530491	0.01319	0.090544	n.d.				no	-0.00486734	0.0498968	0.211498	n.d.				modified protein
ENSG00000182718;MX:15:60678285-60688350:60688626-60690142:60678285-60689457:60689537-60690142:-	ANXA2	MX	no		yes	-0.0012695	0.878626	0.952414	no				yes	0.00898882	0.0276996	0.146669	no	rs11858787			yes	-0.00270697	0.309438	0.590911	no	rs11858787			yes	0.00422671	0.295483	0.577489	no	rs11858787			yes	-0.00370718	0.313397	0.595266	no				modified protein
ENSG00000182718;MX:15:60678285-60682412:60682516-60689457:60678285-60688350:60688626-60689457:-	ANXA2	MX	no		yes	0.00347572	0.244313	0.523319	no				yes	0.00350971	0.324589	0.605698	no				yes	0.00426245	0.179807	0.443906	no				yes	0.00546721	0.0628028	0.242158	no				yes	0.00513801	0.130332	0.372448	no				gain of function
ENSG00000182718;AF:15:60656722-60674541:60677026:60656722-60690142:60690185:-	ANXA2	AF	no		no	-0.00446013	0.208709	0.481237	n.d.				no	-1.98777e-05	0.967951	0.988337	n.d.				no	0.00629897	0.233964	0.511622	n.d.				yes	-0.000374918	0.407207	0.676504	no				no	-6.45451e-05	0.914718	0.967622	n.d.				modified protein
ENSG00000182718;SE:15:60678285-60688350:60688626-60690142:-	ANXA2	SE	no		yes	-0.0160187	0.0624504	0.241352	no				yes	-6.69525e-05	0.615016	0.820356	no				yes	-0.0170276	0.00282439	0.030931	no				yes	-0.00290239	0.535704	0.771182	no				yes	-0.00562797	0.305197	0.587062	no				modified protein
ENSG00000182718;MX:15:60678285-60685237:60685639-60690142:60678285-60688350:60688626-60690142:-	ANXA2	MX	no		yes	-0.0150209	0.076282	0.272498	no	rs67827628			yes	-0.0127739	0.0787196	0.277443	no	rs67827628			yes	-0.0168052	0.00406751	0.0401611	no	rs12911318			yes	-0.011255	0.0669843	0.251343	no	rs67827628			yes	0.00112044	0.324151	0.605141	no	rs67827628			modified protein
ENSG00000182718;A5:15:60678285-60688350:60678285-60688479:-	ANXA2	A5	no		yes	0.00914612	0.140324	0.38838	no				yes	0.0328727	4.03705e-06	0.000184647	no				yes	0.0177595	0.0092318	0.0708177	no				yes	0.00844579	0.3911	0.66357	no				yes	-0.00128945	0.789386	0.911584	no				modified protein
ENSG00000182718;MX:15:60678285-60682412:60682516-60690142:60678285-60688572:60688626-60690142:-	ANXA2	MX	no		yes	0.0204517	0.0186847	0.113947	no				yes	0.00864059	0.595671	0.808792	no				yes	0.026392	0.00592384	0.0520573	no				yes	0.00657896	0.396912	0.667911	no				yes	0.049284	3.66601e-06	0.000171063	no				modified protein
ENSG00000182718;A5:15:60678285-60690070:60678285-60690142:-	ANXA2	A5	no		yes	-0.043283	0.00138781	0.0185129	no				yes	-0.0343413	0.0332153	0.163821	no				yes	-0.048054	0.00569992	0.0506955	no				yes	-0.0495378	0.00776993	0.0628567	no				yes	-0.0142783	0.22913	0.506217	no				modified protein
ENSG00000182718;AL:15:60653647:60653685-60656628:60654826:60655221-60656628:-	ANXA2	AL	yes		yes	-0.0522722	0.00949611	0.0722032	no				yes	-0.0234747	0.40347	0.673491	no				yes	-0.0188495	0.503633	0.749591	no	rs931967			yes	-0.0365758	0.0791162	0.278538	no				yes	-0.0666391	0.00147553	0.0193073	yes				non-coding
ENSG00000136250;SE:7:36713614-36726304:36726399-36763627:-	AOAH	SE	no		yes	0.00936577	0.0568293	0.228518	no				yes	0.0044371	0.684784	0.859554	no				yes	-0.00657089	0.239956	0.518478	no				yes	0.00319158	0.410178	0.679063	no				yes	0.00283023	0.578797	0.798983	no				modified protein
ENSG00000136250;SE:7:36552986-36554078:36554196-36561645:-	AOAH	SE	yes		yes	0.0201294	0.0235864	0.132333	no				yes	0.0182347	0.275552	0.557062	no				yes	0.054271	1.99129e-05	0.000685217	yes				yes	0.0422198	0.000813952	0.0124447	no				yes	0.0253559	0.0307529	0.156269	no				modified protein
ENSG00000136250;SE:7:36726399-36729702:36729785-36763627:-	AOAH	SE	yes		yes	0.0122466	0.0188078	0.114439	no	rs11427708			yes	0.0288861	0.000513949	0.00879548	no	rs11427708			yes	0.0310401	9.49551e-05	0.00237873	no	rs7790095			yes	0.0727762	5.93217e-11	1.21138e-08	yes	rs11427708	30 [ 17 - 48 ]		yes	0.0289259	5.88765e-08	5.13044e-06	no				loss of function
ENSG00000166747;SE:16:71805155-71806863:71806956-71807124:-	AP1G1	SE	no		no	-0.00425041	0.0715455	0.261729	n.d.				no	0.00520043	0.133494	0.377367	n.d.				no	-0.000144117	0.95681	0.984283	n.d.				no	0.00230566	0.343812	0.623284	n.d.				yes	-0.00303563	0.720196	0.877578	no				loss of function
ENSG00000166747;SE:16:71823385-71842408:71842580-71842666:-	AP1G1	SE	no		yes	-0.00565906	0.224143	0.500174	no				yes	-0.00653343	0.148445	0.4008	no				yes	0.00313943	0.534649	0.770694	no				yes	-0.00669395	0.191749	0.459881	no				yes	0.00872783	0.44463	0.706455	no				modified protein
ENSG00000166747;SE:16:71823385-71841918:71842053-71842666:-	AP1G1	SE	no		yes	-0.00416843	0.279608	0.561222	no				yes	-0.00550765	0.391109	0.66357	no				yes	0.00394112	0.654791	0.843403	no				yes	0.002475	0.691564	0.862975	no				yes	-0.00402501	0.511774	0.755476	no				modified protein
ENSG00000166747;RI:16:71841704:71841741-71841918:71842053:-	AP1G1	RI	no		no	0.00382824	0.483908	0.73602	n.d.				no	0.0371262	0.00153188	0.0198201	n.d.				yes	0.00154368	0.845221	0.937512	no				yes	0.00321427	0.614191	0.819743	no				no	0.000823585	0.718355	0.876727	n.d.				modified protein
ENSG00000166747;SE:16:71823385-71841704:71841741-71841918:-	AP1G1	SE	no		no	-0.0112043	0.565009	0.790631	n.d.				no	-0.00895482	0.634632	0.831813	n.d.				yes	-0.0135988	0.438587	0.701567	no				yes	-0.0118391	0.606851	0.815993	no				no	-0.0445325	0.0281836	0.148213	n.d.				modified protein
ENSG00000166747;RI:16:71842408:71842580-71842666:71842716:-	AP1G1	RI	yes		yes	-0.0152534	0.442222	0.704359	no				yes	0.00776465	0.618918	0.822694	no				yes	0.0263234	0.116282	0.348703	no				yes	0.0720268	0.00025001	0.00505174	yes				yes	-0.0129363	0.738698	0.886521	no				modified protein
ENSG00000166747;SE:16:71823385-71840589:71840631-71841704:-	AP1G1	SE	yes		yes	0.0740394	0.000942582	0.0138815	yes				yes	0.0385145	0.0401809	0.184889	no				yes	0.0342971	0.315472	0.597326	no				yes	0.0282401	0.147944	0.399837	no				yes	0.016557	0.325361	0.606505	no				modified protein
ENSG00000128394;AL:22:39439095-39440088:39440428:39439095-39440946:39441197:+	APOBEC3F	AL	no		no	-0.0424187	0.00322428	0.0340513	n.d.				no	-0.0673598	1.21418e-06	6.7481e-05	n.d.				no	-0.0418885	0.00669463	0.0567588	n.d.				no	-0.0588811	3.14301e-11	6.81393e-09	n.d.				yes	-0.0188786	8.21109e-06	0.000333161	no	rs5757460			modified protein
ENSG00000149182;SE:11:47195391-47196566:47196649-47196733:-	ARFGAP2	SE	no		no	-0.000275157	0.876699	0.951665	n.d.				no	0.00652174	0.0207582	0.122268	n.d.				no	0.00213649	0.194107	0.462967	n.d.				no	0.00698798	0.00223318	0.0261681	n.d.				yes	0.0120406	0.00312237	0.0332817	no				modified protein
ENSG00000149182;A5:11:47189802-47192977:47189802-47193004:-	ARFGAP2	A5	no		yes	0.00526854	0.314678	0.596508	no				yes	-0.00400784	0.233999	0.511622	no				yes	0.0069441	0.199348	0.469705	no				yes	0.000418129	0.928013	0.973267	no				yes	-0.00985702	0.0522397	0.217726	no				modified protein
ENSG00000149182;SE:11:47195033-47195310:47195391-47196566:-	ARFGAP2	SE	no		no	0.00167899	0.456869	0.715483	n.d.				no	0.00437271	0.00147449	0.0193073	n.d.				no	0.00508034	0.0002342	0.00479578	n.d.				no	0.00303811	0.0101624	0.0757197	n.d.				yes	0.01699	0.000110497	0.0026841	no				gain of function
ENSG00000149182;A3:11:47195433-47196566:47195391-47196566:-	ARFGAP2	A3	no		yes	-0.00263832	0.946428	0.979733	no				yes	-0.0141046	0.0502685	0.212547	no				yes	-0.00108227	0.805993	0.919601	no				yes	0.00901449	0.401305	0.671443	no				yes	-0.01719	0.0781641	0.276413	no				modified protein
ENSG00000149182;MX:11:47195033-47195310:47195391-47196733:47195033-47196566:47196649-47196733:-	ARFGAP2	MX	no		yes	9.81741e-05	0.870924	0.949305	no				yes	-0.0167878	0.107718	0.333384	no				yes	0.00975407	0.137563	0.38393	no				yes	-0.00961815	0.182989	0.448351	no				yes	-0.0147217	0.335143	0.615463	no				loss of function
ENSG00000149182;A3:11:47195466-47196566:47195433-47196566:-	ARFGAP2	A3	no		yes	-0.00518371	0.696743	0.865807	no				yes	0.00173381	0.882149	0.953856	no				yes	-0.0137114	0.529689	0.767401	no				yes	-0.0259082	0.24869	0.527936	no				yes	0.0196087	0.294865	0.577064	no				modified protein
ENSG00000149182;SE:11:47193884-47194261:47194302-47194977:-	ARFGAP2	SE	yes		yes	-0.013078	0.0479374	0.206096	no				yes	-0.0021097	0.46361	0.721097	no				yes	-0.00236911	0.725292	0.880179	no				yes	0.01198	0.198977	0.469492	no				yes	-0.0600111	0.00191481	0.0234041	yes				modified protein
ENSG00000149182;A3:11:47197474-47198067:47196864-47198067:-	ARFGAP2	A3	yes		no	-0.00170132	0.735055	0.88483	n.d.				no	0.016598	0.00380064	0.038269	n.d.				no	0.0285831	0.000621596	0.0101893	n.d.				yes	-0.00497481	0.953015	0.982541	no				yes	0.0695371	3.97526e-07	2.65231e-05	yes				gain of function
ENSG00000159314;A5:17:43481894-43481967:43481894-43482290:-	ARHGAP27	A5	no		no	-0.00406244	0.601905	0.812815	n.d.				no	-0.00166938	0.572831	0.795527	n.d.				no	-0.0143299	0.000469498	0.00825168	n.d.				no	-0.000557475	0.992687	0.997779	n.d.				yes	0.00540045	0.0296281	0.152643	no				loss of function
ENSG00000159314;A5:17:43482472-43483042:43482472-43483213:-	ARHGAP27	A5	no		no	-0.0058557	0.0224099	0.128196	n.d.				yes	0.00624082	0.158828	0.415552	no				yes	-0.0139112	0.00443878	0.0425186	no				yes	-0.00157791	0.722714	0.878594	no				no	0.0049135	0.428665	0.693377	n.d.				modified protein
ENSG00000159314;RI:17:43481967:43482047-43482290:43482472:-	ARHGAP27	RI	no		yes	0.000816701	0.815495	0.924117	no				yes	-0.00135849	0.634632	0.831813	no				yes	0.00269273	0.829478	0.93047	no				yes	-0.00642966	0.127161	0.367284	no				yes	0.00588145	0.0333162	0.164165	no				loss of function
ENSG00000159314;A5:17:43482047-43482290:43482047-43482394:-	ARHGAP27	A5	no		yes	0.00371182	0.52127	0.762135	no				yes	-0.0047516	0.186717	0.452983	no				yes	-0.00597398	0.354592	0.633172	no				yes	0.00345151	0.601371	0.812521	no				no	0.00553396	0.216061	0.489941	n.d.				gain of function
ENSG00000159314;SE:17:43475413-43478946:43479034-43480080:-	ARHGAP27	SE	no		no	-0.0037624	0.0775052	0.275045	n.d.				no	0.00335171	0.222237	0.497487	n.d.				yes	-0.00156749	0.90077	0.961599	no				yes	-0.00412886	0.0875064	0.295272	no				yes	-0.0153763	0.0001072	0.00262292	no				loss of function
ENSG00000159314;RI:17:43473573:43473650-43473853:43473951:-	ARHGAP27	RI	no		yes	0.0189318	0.0350809	0.169716	no				yes	0.00330933	0.791298	0.912294	no				yes	-7.9481e-05	0.748083	0.891357	no				yes	-0.00421524	0.55836	0.786042	no				yes	-0.00662295	0.550512	0.780934	no				loss of function
ENSG00000159314;SE:17:43481462-43481635:43481700-43481811:-	ARHGAP27	SE	no		yes	0.00748117	0.435001	0.69872	no				yes	-0.0166457	0.173223	0.435482	no				yes	-0.00416532	0.715865	0.87499	no				yes	0.0135845	0.319049	0.600374	no				yes	0.0170592	0.0358425	0.171727	no				modified protein
ENSG00000159314;AF:17:43483449-43487598:43487792:43483449-43506989:43507645:-	ARHGAP27	AF	yes		yes	-0.0152463	0.163332	0.421759	no				yes	-0.0636047	0.00101999	0.0147209	yes				yes	-0.0120714	0.497226	0.745259	no				yes	0.0327291	0.0875064	0.295272	no				yes	0.0678084	1.49701e-05	0.000546012	yes				modified protein
ENSG00000130429;A5:7:98975078-98983325:98975062-98983325:+	ARPC1B	A5	no		yes	-0.00121455	0.874773	0.950735	no				yes	0.00557256	0.666554	0.85019	no				yes	0.00893846	0.261778	0.54232	no				yes	-0.0240997	0.0358269	0.171727	no				yes	-0.0151698	0.0709571	0.260599	no				modified protein
ENSG00000130429;A3:7:98972404-98974056:98972404-98974067:+	ARPC1B	A3	no		yes	-0.0253612	0.33021	0.610779	no				yes	0.00510653	0.875593	0.951205	no				yes	-0.00583024	0.765324	0.899834	no				no	-0.00652774	0.872054	0.949772	n.d.				no	-0.0092053	0.639085	0.834444	n.d.				modified protein
ENSG00000130429;SE:7:98972404-98974981:98975078-98983325:+	ARPC1B	SE	no		yes	0.0426639	4.63873e-16	2.66036e-13	no	rs1045012			yes	0.0392225	1.70681e-10	3.03343e-08	no				yes	0.0344041	8.79355e-10	1.29998e-07	no				yes	0.0421801	7.01607e-10	1.06246e-07	no				yes	0.0323896	2.08605e-11	4.73844e-09	no				modified protein
ENSG00000130429;A3:7:98972404-98974961:98972404-98974981:+	ARPC1B	A3	no		yes	0.0358351	0.00164219	0.020893	no				yes	0.0140218	0.327319	0.608418	no				yes	0.0204888	0.140252	0.388327	no				yes	0.0460801	0.00759048	0.0618131	no				yes	0.0292707	0.030186	0.154424	no				modified protein
ENSG00000130429;SE:7:98972404-98974067:98974197-98974961:+	ARPC1B	SE	yes		yes	-0.0535856	2.97525e-07	2.07928e-05	yes	rs138432082	26 [ 10 - 46 ]		yes	-0.0532371	0.000488045	0.00847068	yes	rs138432082	31 [ 11 - 68 ]		yes	-0.0556896	0.000427061	0.0076777	yes	rs41385645	34 [ 11 - 69 ]		yes	-0.0653744	0.000902756	0.0134565	yes				yes	-0.0375741	0.011105	0.0803081	no				modified protein
ENSG00000123268;SE:12:51174021-51181991:51182108-51189692:+	ATF1	SE	no		no	0.000986883	0.595116	0.808753	n.d.				no	0.00546314	0.173223	0.435482	n.d.				no	-0.00253098	0.792372	0.913006	n.d.				yes	0.00310327	0.219875	0.49476	no				no	-0.0008486	0.510192	0.754292	n.d.				loss of function
ENSG00000123268;AF:12:51157493:51157524-51173923:51157861:51158090-51173923:+	ATF1	AF	yes		yes	-0.0258212	0.110866	0.338924	no				yes	0.00563703	0.827804	0.92965	no				yes	-0.0158184	0.196714	0.466449	no				yes	-0.00280953	0.748369	0.891357	no				yes	-0.0679087	0.00202935	0.0244056	yes				modified protein
ENSG00000135390;A5:12:54066429-54069837:54066429-54069960:-	ATP5G2	A5	no		yes	0.00760193	0.130728	0.372953	no				no	0.028673	0.00915869	0.0705145	n.d.				no	-0.00857871	0.84325	0.936588	n.d.				no	-0.0141027	0.305259	0.587062	n.d.				yes	-0.0179819	0.0243638	0.135027	no				modified protein
ENSG00000135390;AF:12:54066429-54069837:54069866:54066429-54069960:54071182:-	ATP5G2	AF	no		yes	-0.0719913	0.012391	0.0867984	no				no	0.00387278	0.92164	0.970549	n.d.				no	0.0044509	0.827515	0.929625	n.d.				no	-0.00719967	0.84532	0.937512	n.d.				yes	0.0234071	0.360418	0.638015	no				modified protein
ENSG00000163512;SE:3:28382113-28383003:28383087-28390092:-	AZI2	SE	no		yes	-0.00798784	0.00368466	0.0374934	no				yes	-0.00799696	0.228599	0.505958	no				yes	-0.00536587	0.0382797	0.179178	no				yes	-0.00321524	0.383909	0.657937	no				yes	-0.0127358	0.00126517	0.0172497	no				modified protein
ENSG00000163512;AL:3:28367981:28368441-28373860:28373182:28373441-28373860:-	AZI2	AL	no		yes	-0.00816969	0.300774	0.582607	no				yes	-0.00776533	0.267101	0.547814	no				yes	-0.0124884	0.0869638	0.294192	no				yes	-0.0115005	0.160042	0.417301	no				yes	0.0176267	0.0319141	0.159867	no				modified protein
ENSG00000163512;A3:3:28383138-28390092:28383087-28390092:-	AZI2	A3	no		no	0.0104892	0.527638	0.766198	n.d.				no	0.0162032	0.37152	0.647534	n.d.				yes	0.0474396	0.0213875	0.124649	no				yes	-0.0153762	0.40425	0.67393	no				yes	0.0366481	0.0484777	0.207558	no				modified protein
ENSG00000163512;A3:3:28373445-28373860:28373441-28373860:-	AZI2	A3	yes		yes	0.0282213	0.1604	0.417618	no				yes	0.066072	0.000291195	0.00570246	yes				yes	0.0179356	0.407965	0.677034	no				yes	0.0200331	0.24336	0.522191	no				yes	-0.00962862	0.781814	0.908249	no				modified protein
ENSG00000175866;A5:17:79059525-79060243:79059515-79060243:+	BAIAP2	A5	no		yes	0.00224301	0.389076	0.662522	no				yes	0.00961088	0.0378179	0.177792	no				no	-0.00934153	0.167079	0.426822	n.d.				no	-0.00322188	0.734518	0.88483	n.d.				no	0.00175248	0.899111	0.960914	n.d.				gain of function
ENSG00000175866;A5:17:79084759-79089570:79084755-79089570:+	BAIAP2	A5	no		yes	-0.00786213	0.8902	0.957363	no				no	-0.0147947	0.303289	0.584873	n.d.				no	0.00415513	0.67676	0.855259	n.d.				no	0.00683364	0.407207	0.676504	n.d.				no	-0.0149794	0.253846	0.53391	n.d.				modified protein
ENSG00000175866;A3:17:79077908-79078311:79077908-79078314:+	BAIAP2	A3	no		yes	0.00184051	0.844068	0.93728	no				yes	-0.0109035	0.282939	0.564823	no				no	0.0206758	0.00929985	0.0711748	n.d.				no	-0.0193526	0.0414843	0.188812	n.d.				no	-0.010988	0.234899	0.512939	n.d.				modified protein
ENSG00000175866;A5:17:79027543-79031681:79027539-79031681:+	BAIAP2	A5	no		yes	-0.00366652	0.0865219	0.293168	no				yes	-0.00269937	0.954701	0.983481	no				no	-0.00734998	0.131657	0.374532	n.d.				no	-0.0143032	0.091459	0.303264	n.d.				no	-0.0210511	0.0246771	0.136111	n.d.				gain of function
ENSG00000175866;SE:17:79082309-79084714:79084759-79089570:+	BAIAP2	SE	no		yes	-0.00830092	0.537264	0.77207	no				no	-0.0230424	0.24846	0.527826	n.d.				no	0.0184345	0.447573	0.708569	n.d.				no	-0.0146649	0.464214	0.72139	n.d.				no	-0.00165241	0.991161	0.996948	n.d.				modified protein
[truncated: 14,909 more rows]

## Sheet: b. FST Outliers
Supplementary Data 4b. Signals of positive selection based on empirical FST outliers
Legend
DAF: derived allele frequency
AFB: Africans
EUB: Europeans
[truncated: 42 more rows]

## Sheet: c. iHS outliers AFB
Supplementary Data 4c. Signals of positive selection based on empirical iHS outliers (Africans)
[truncated: 37 more rows]

[truncated: 3 more sheets: d. iHS outliers EUB, e. Archaic sQTLs, f. archaic enrichment]
