# Supplementary material for: Defining the genetic and evolutionary architecture of alternative splicing in response to infection
Source: Nat Commun. 2019 Apr 11;10:1671. doi: 10.1038/s41467-019-09689-7 (PMC6459842; doi:10.1038/s41467-019-09689-7)
Supplement: Supplementary file 9 — Source Data [file 41467_2019_9689_MOESM9_ESM.zip]

Archive with 25 entries (24 files):
- SourceData/
- SourceData/Fig1C_raw.csv
- SourceData/Fig2D_boxplots.csv
- SourceData/Fig6F.csv
- SourceData/Fig4A.csv
- SourceData/Fig2B.csv
- SourceData/Fig3D.csv
- SourceData/Fig2D_mosaic.csv
- SourceData/Fig2A.csv
- SourceData/Fig5A.csv
- SourceData/Fig1AB.csv
- SourceData/Fig5B.csv
- SourceData/Fig2C.csv
- SourceData/Fig4C.csv
- SourceData/Fig4E.csv
- SourceData/Fig3BC.csv
- SourceData/Fig4B.csv
- SourceData/Fig3E.csv
- SourceData/Fig4FG.csv
- SourceData/Fig4D.csv
- SourceData/Fig6A.csv
- SourceData/Fig6B.csv
- SourceData/Fig2E.csv
- SourceData/Fig6DE.csv
- SourceData/Fig1C.csv
