# Supplementary material for: Defining the genetic and evolutionary architecture of alternative splicing in response to infection
Source: Nat Commun. 2019 Apr 11;10:1671. doi: 10.1038/s41467-019-09689-7 (PMC6459842; doi:10.1038/s41467-019-09689-7)
Supplement: Supplementary file 9 — Source Data [file 41467_2019_9689_MOESM9_ESM.zip › SourceData/Fig1C_raw.csv]

newAge	WeakAltConst	isImmune_overlappingGene_withStrand	maxlFC_overlappingGene_withStrand	phylogeneticAge
4	weak		-0.271817359905952	apes
6	weak		-0.271817359905952	primates
6	weak		-0.271817359905952	primates
6	weak		-0.271817359905952	primates
12	weak		-0.271817359905952	placentals
12	weak		-0.271817359905952	placentals
12	constitutive		-0.271817359905952	placentals
15	weak		0.922803678548273	sauropsids
6	weak		0.922803678548273	primates
6	weak		0.922803678548273	primates
6	weak		0.922803678548273	primates
5	weak		0.922803678548273	apes
1	weak		0.922803678548273	apes
12	weak		0.710058859357344	placentals
11	weak		0.710058859357344	placentals
16	weak		0.710058859357344	tetrapods
16	constitutive		0.710058859357344	tetrapods
16	constitutive		0.710058859357344	tetrapods
6	weak		0.710058859357344	primates
13	weak		0.710058859357344	marsupials
16	alternative		0.710058859357344	tetrapods
6	weak		0.710058859357344	primates
12	weak		0.710058859357344	placentals
14	weak		0.710058859357344	monotremes
16	weak		0.710058859357344	tetrapods
16	constitutive		0.710058859357344	tetrapods
3	weak		0.710058859357344	apes
16	weak		0.710058859357344	tetrapods
16	constitutive		0.710058859357344	tetrapods
12	weak		0.710058859357344	placentals
16	constitutive		0.710058859357344	tetrapods
12	weak		0.710058859357344	placentals
16	alternative		0.710058859357344	tetrapods
13	weak		0.710058859357344	marsupials
14	alternative		0.710058859357344	monotremes
8	weak		-0.650307846023218	primates
5	alternative		0.922803678548273	apes
12	weak		0.710058859357344	placentals
16	weak		0.710058859357344	tetrapods
17	constitutive		0.710058859357344	vertebrates
12	weak		0.710058859357344	placentals
17	constitutive		0.710058859357344	vertebrates
6	weak		0.710058859357344	primates
6	weak		0.710058859357344	primates
12	weak		0.710058859357344	placentals
16	weak		0.710058859357344	tetrapods
17	constitutive		0.710058859357344	vertebrates
13	weak		0.710058859357344	marsupials
18	alternative		0.922803678548273	chordates
6	weak		0.710058859357344	primates
17	constitutive		0.710058859357344	vertebrates
12	weak		0.710058859357344	placentals
4	weak		0.710058859357344	apes
17	constitutive		0.710058859357344	vertebrates
12	weak		0.710058859357344	placentals
6	weak		0.710058859357344	primates
6	weak		0.710058859357344	primates
6	weak		0.710058859357344	primates
5	weak		0.710058859357344	apes
17	constitutive		0.710058859357344	vertebrates
12	weak		0.710058859357344	placentals
16	constitutive		0.710058859357344	tetrapods
12	constitutive		0.710058859357344	placentals
4	weak		0.710058859357344	apes
1	weak		-0.650307846023218	apes
6	weak		-0.650307846023218	primates
17	weak		0.922803678548273	vertebrates
8	weak		-0.650307846023218	primates
18	constitutive		-0.650307846023218	chordates
1	weak		-0.650307846023218	apes
18	weak		0.922803678548273	chordates
17	weak		-0.650307846023218	vertebrates
18	constitutive		-0.650307846023218	chordates
18	weak		0.922803678548273	chordates
4	weak		-0.650307846023218	apes
15	constitutive		-0.650307846023218	sauropsids
6	weak		-0.650307846023218	primates
6	weak		-0.650307846023218	primates
12	weak		-0.372444263553073	placentals
15	weak		0.922803678548273	sauropsids
14	weak		-0.372444263553073	monotremes
6	weak		-0.372444263553073	primates
11	weak		-0.372444263553073	placentals
8	weak		-0.650307846023218	primates
8	weak		-0.372444263553073	primates
11	weak		-0.372444263553073	placentals
15	weak		-0.372444263553073	sauropsids
18	constitutive		-0.372444263553073	chordates
18	weak		-0.372444263553073	chordates
7	weak		-0.372444263553073	primates
17	alternative		-0.372444263553073	vertebrates
6	weak		0.922803678548273	primates
18	alternative		-0.372444263553073	chordates
5	weak		-0.372444263553073	apes
6	weak		-0.372444263553073	primates
6	weak		-0.372444263553073	primates
6	weak		-0.372444263553073	primates
18	constitutive		-0.372444263553073	chordates
11	weak		-0.372444263553073	placentals
18	alternative		-0.372444263553073	chordates
6	weak		-0.372444263553073	primates
18	alternative		-0.372444263553073	chordates
12	weak		-0.372444263553073	placentals
17	alternative		0.411147703535872	vertebrates
12	weak		0.411147703535872	placentals
12	weak		0.411147703535872	placentals
12	weak		0.411147703535872	placentals
12	weak		0.411147703535872	placentals
12	weak		0.411147703535872	placentals
5	weak		0.411147703535872	apes
12	weak		0.411147703535872	placentals
12	weak		0.411147703535872	placentals
12	weak		0.411147703535872	placentals
4	weak		0.411147703535872	apes
6	weak		0.411147703535872	primates
6	weak		0.411147703535872	primates
6	weak		0.411147703535872	primates
6	weak		0.411147703535872	primates
6	weak		0.411147703535872	primates
12	weak		0.411147703535872	placentals
12	weak		0.411147703535872	placentals
18	constitutive		0.411147703535872	chordates
12	weak		0.411147703535872	placentals
12	weak		0.411147703535872	placentals
6	weak		0.411147703535872	primates
6	weak		0.411147703535872	primates
6	weak		0.411147703535872	primates
12	weak		0.411147703535872	placentals
12	weak		0.411147703535872	placentals
18	constitutive		0.411147703535872	chordates
18	constitutive		0.411147703535872	chordates
12	weak		0.411147703535872	placentals
12	weak		0.411147703535872	placentals
18	weak		0.411147703535872	chordates
12	weak		0.411147703535872	placentals
18	constitutive		0.411147703535872	chordates
18	weak		0.411147703535872	chordates
10	weak		0.411147703535872	placentals
7	weak		0.411147703535872	primates
6	weak		0.411147703535872	primates
16	weak		0.411147703535872	tetrapods
18	constitutive		0.411147703535872	chordates
18	weak		0.411147703535872	chordates
17	alternative		0.411147703535872	vertebrates
6	weak		0.411147703535872	primates
6	weak		0.411147703535872	primates
18	constitutive		0.411147703535872	chordates
11	weak		0.411147703535872	placentals
12	weak		0.411147703535872	placentals
3	weak		0.411147703535872	apes
12	weak		0.411147703535872	placentals
12	weak		0.411147703535872	placentals
18	weak		0.411147703535872	chordates
18	constitutive		0.411147703535872	chordates
14	weak		0.411147703535872	monotremes
18	constitutive		0.411147703535872	chordates
18	constitutive		0.411147703535872	chordates
11	weak		0.411147703535872	placentals
14	weak		0.411147703535872	monotremes
11	weak		0.166838905050008	placentals
13	alternative		0.166838905050008	marsupials
6	weak		0.166838905050008	primates
6	weak		0.166838905050008	primates
16	constitutive		0.106654515426697	tetrapods
6	weak		0.106654515426697	primates
12	weak		0.106654515426697	placentals
6	weak		0.106654515426697	primates
17	constitutive		0.106654515426697	vertebrates
17	constitutive		0.106654515426697	vertebrates
12	weak		0.106654515426697	placentals
15	constitutive		0.106654515426697	sauropsids
14	alternative		0.106654515426697	monotremes
17	constitutive		0.106654515426697	vertebrates
16	weak		0.106654515426697	tetrapods
17	constitutive		0.106654515426697	vertebrates
18	constitutive		0.106654515426697	chordates
4	weak		0.166838905050008	apes
17	constitutive		0.106654515426697	vertebrates
15	alternative		0.106654515426697	sauropsids
6	weak		0.166838905050008	primates
6	weak		0.166838905050008	primates
6	weak		0.166838905050008	primates
6	weak		0.166838905050008	primates
14	weak		-0.472613951858597	monotremes
6	weak		-0.472613951858597	primates
6	weak		0.166838905050008	primates
17	alternative		-0.472613951858597	vertebrates
6	weak		0.166838905050008	primates
5	weak		-0.472613951858597	apes
6	weak		-0.472613951858597	primates
4	weak		0.166838905050008	apes
18	constitutive		-0.472613951858597	chordates
7	weak		-0.472613951858597	primates
12	weak		-0.472613951858597	placentals
4	weak		-0.472613951858597	apes
18	alternative		-0.472613951858597	chordates
13	weak		-0.472613951858597	marsupials
18	constitutive		0.166838905050008	chordates
11	weak		-0.472613951858597	placentals
12	weak		-0.472613951858597	placentals
12	weak		-0.472613951858597	placentals
18	constitutive		-0.472613951858597	chordates
12	weak		-0.472613951858597	placentals
18	constitutive		-0.472613951858597	chordates
12	weak		-0.472613951858597	placentals
18	constitutive		0.166838905050008	chordates
6	weak		-0.472613951858597	primates
18	weak		-0.472613951858597	chordates
16	constitutive		-0.472613951858597	tetrapods
5	weak		-0.472613951858597	apes
18	constitutive		-0.472613951858597	chordates
6	weak		-0.472613951858597	primates
16	constitutive		-0.472613951858597	tetrapods
15	weak		-0.472613951858597	sauropsids
15	weak		-0.472613951858597	sauropsids
15	alternative		-0.472613951858597	sauropsids
4	weak		-0.472613951858597	apes
12	weak		-0.472613951858597	placentals
12	weak		0.166838905050008	placentals
6	weak		-0.656244702138959	primates
17	constitutive		-0.656244702138959	vertebrates
17	alternative		-0.656244702138959	vertebrates
10	weak		-0.656244702138959	placentals
11	alternative		-0.656244702138959	placentals
18	constitutive		-0.656244702138959	chordates
16	weak		-0.656244702138959	tetrapods
6	weak		-0.656244702138959	primates
18	constitutive		-0.656244702138959	chordates
18	constitutive		-0.656244702138959	chordates
18	weak		-0.656244702138959	chordates
10	weak		-0.656244702138959	placentals
6	weak		-0.656244702138959	primates
18	alternative		-0.656244702138959	chordates
18	constitutive		-0.656244702138959	chordates
12	weak		-0.656244702138959	placentals
6	weak		-0.656244702138959	primates
6	weak		-0.656244702138959	primates
17	constitutive		-0.656244702138959	vertebrates
17	constitutive		-0.656244702138959	vertebrates
6	weak		-0.656244702138959	primates
11	weak		-0.656244702138959	placentals
12	weak		-0.656244702138959	placentals
6	weak		-0.656244702138959	primates
3	weak		-0.656244702138959	apes
12	weak		-0.656244702138959	placentals
14	weak		-0.656244702138959	monotremes
12	weak		-0.656244702138959	placentals
12	weak		-0.656244702138959	placentals
6	weak		-0.656244702138959	primates
1	weak		-0.247842738552505	apes
12	weak		-0.247842738552505	placentals
12	weak		-0.247842738552505	placentals
13	constitutive		-0.247842738552505	marsupials
13	weak		-0.247842738552505	marsupials
11	weak		-0.247842738552505	placentals
18	constitutive		-0.247842738552505	chordates
7	weak		-0.247842738552505	primates
12	weak		-0.247842738552505	placentals
4	weak		-0.247842738552505	apes
12	weak		-0.247842738552505	placentals
18	constitutive		-0.247842738552505	chordates
12	weak		-0.247842738552505	placentals
14	weak		-0.247842738552505	monotremes
12	weak		-0.247842738552505	placentals
14	weak		-0.247842738552505	monotremes
16	weak		-0.247842738552505	tetrapods
17	constitutive		-0.247842738552505	vertebrates
12	weak		-0.247842738552505	placentals
12	weak		-0.247842738552505	placentals
11	weak		-0.247842738552505	placentals
12	weak		-0.247842738552505	placentals
13	weak		-0.247842738552505	marsupials
14	alternative		-0.247842738552505	monotremes
12	weak		-0.247842738552505	placentals
11	weak		-0.247842738552505	placentals
11	weak		-0.247842738552505	placentals
12	weak		-0.247842738552505	placentals
9	weak		-0.247842738552505	primates
11	weak		-0.247842738552505	placentals
12	weak		-0.247842738552505	placentals
15	constitutive		-0.247842738552505	sauropsids
6	weak		-0.247842738552505	primates
14	constitutive		-0.247842738552505	monotremes
14	weak		-0.247842738552505	monotremes
12	weak		-0.247842738552505	placentals
10	weak		-0.247842738552505	placentals
12	weak		-0.247842738552505	placentals
18	constitutive		-0.247842738552505	chordates
6	weak		-0.247842738552505	primates
18	constitutive		-0.247842738552505	chordates
12	weak		-0.247842738552505	placentals
13	weak		-0.578355836315586	marsupials
13	weak		-0.578355836315586	marsupials
6	weak		-0.578355836315586	primates
12	weak		-0.578355836315586	placentals
18	constitutive		-0.247842738552505	chordates
12	alternative		-0.578355836315586	placentals
12	weak		-0.578355836315586	placentals
12	weak		-0.578355836315586	placentals
6	weak		-0.247842738552505	primates
6	weak		-0.247842738552505	primates
12	weak		-0.578355836315586	placentals
12	weak		-0.578355836315586	placentals
4	weak		-0.247842738552505	apes
14	constitutive		-0.247842738552505	monotremes
12	weak		-0.247842738552505	placentals
12	weak		-0.247842738552505	placentals
6	weak		-0.247842738552505	primates
16	constitutive		-0.247842738552505	tetrapods
4	weak		-0.578355836315586	apes
16	constitutive		-0.247842738552505	tetrapods
12	weak		-0.247842738552505	placentals
12	weak		-0.247842738552505	placentals
15	constitutive		-0.247842738552505	sauropsids
16	alternative		-0.247842738552505	tetrapods
6	weak		-0.247842738552505	primates
3	weak		-0.247842738552505	apes
11	weak		-0.247842738552505	placentals
3	weak		-0.247842738552505	apes
5	weak		-0.247842738552505	apes
15	weak		-0.247842738552505	sauropsids
18	weak		-0.578355836315586	chordates
18	constitutive		-0.578355836315586	chordates
8	weak		-0.578355836315586	primates
12	weak		0.126375951859906	placentals
11	weak		0.126375951859906	placentals
12	weak		0.126375951859906	placentals
12	weak		0.126375951859906	placentals
13	weak		0.126375951859906	marsupials
13	weak		0.126375951859906	marsupials
12	weak		0.126375951859906	placentals
16	weak		0.126375951859906	tetrapods
18	constitutive		0.126375951859906	chordates
18	constitutive		0.126375951859906	chordates
12	weak		0.126375951859906	placentals
12	weak		0.126375951859906	placentals
12	weak		0.126375951859906	placentals
12	weak		0.126375951859906	placentals
18	constitutive		0.126375951859906	chordates
12	weak		0.126375951859906	placentals
18	constitutive		0.126375951859906	chordates
13	weak		0.126375951859906	marsupials
16	constitutive		0.126375951859906	tetrapods
18	weak		0.126375951859906	chordates
3	weak		0.126375951859906	apes
16	constitutive		0.126375951859906	tetrapods
6	weak		0.126375951859906	primates
6	weak		0.126375951859906	primates
17	constitutive		0.126375951859906	vertebrates
18	weak		0.126375951859906	chordates
18	constitutive		0.126375951859906	chordates
1	weak		0.126375951859906	apes
12	weak		0.126375951859906	placentals
6	weak		0.126375951859906	primates
6	weak		0.126375951859906	primates
18	weak		0.126375951859906	chordates
4	weak		-0.578355836315586	apes
6	weak		0.126375951859906	primates
6	weak		0.126375951859906	primates
6	weak		0.126375951859906	primates
8	weak		0.126375951859906	primates
11	weak		0.126375951859906	placentals
18	constitutive		0.126375951859906	chordates
8	weak		0.126375951859906	primates
6	weak		0.126375951859906	primates
18	constitutive		0.126375951859906	chordates
11	weak		0.126375951859906	placentals
12	weak		0.126375951859906	placentals
12	weak		-0.578355836315586	placentals
10	weak		-0.578355836315586	placentals
12	weak		0.126375951859906	placentals
12	weak		0.126375951859906	placentals
11	weak		0.126375951859906	placentals
11	weak		-0.578355836315586	placentals
6	weak		0.126375951859906	primates
6	weak		0.126375951859906	primates
16	constitutive		0.126375951859906	tetrapods
16	weak		0.126375951859906	tetrapods
13	weak		0.126375951859906	marsupials
15	weak		1.37864610965625	sauropsids
12	weak		1.37864610965625	placentals
4	weak		1.37864610965625	apes
12	weak		1.37864610965625	placentals
3	weak		1.37864610965625	apes
11	weak		1.37864610965625	placentals
6	weak		1.37864610965625	primates
3	weak		-0.578355836315586	apes
11	weak		1.37864610965625	placentals
6	weak		1.37864610965625	primates
6	weak		1.37864610965625	primates
11	weak		1.37864610965625	placentals
12	alternative		1.37864610965625	placentals
6	weak		1.37864610965625	primates
12	weak		1.37864610965625	placentals
11	weak		1.37864610965625	placentals
7	weak		1.37864610965625	primates
6	weak		1.37864610965625	primates
8	alternative		1.37864610965625	primates
11	weak		1.37864610965625	placentals
11	alternative		1.37864610965625	placentals
11	weak		1.37864610965625	placentals
12	weak		1.37864610965625	placentals
12	weak		1.37864610965625	placentals
12	alternative		1.37864610965625	placentals
12	weak		1.37864610965625	placentals
12	weak		1.37864610965625	placentals
16	weak		1.37864610965625	tetrapods
12	alternative		1.37864610965625	placentals
3	weak		-0.578355836315586	apes
12	weak		1.37864610965625	placentals
11	weak		1.37864610965625	placentals
11	weak		1.37864610965625	placentals
6	weak		1.37864610965625	primates
18	constitutive		-0.578355836315586	chordates
6	weak		-0.578355836315586	primates
12	weak		-0.578355836315586	placentals
12	weak		-0.578355836315586	placentals
6	weak		-0.578355836315586	primates
12	weak		-0.578355836315586	placentals
18	constitutive		-0.578355836315586	chordates
18	weak		-0.578355836315586	chordates
18	constitutive		-0.578355836315586	chordates
12	weak		-0.578355836315586	placentals
8	weak		-0.578355836315586	primates
16	alternative		-0.578355836315586	tetrapods
16	alternative		-0.578355836315586	tetrapods
14	weak		-0.578355836315586	monotremes
18	weak		-0.578355836315586	chordates
12	weak		-0.578355836315586	placentals
6	weak		-0.578355836315586	primates
12	weak		-0.578355836315586	placentals
12	weak		0.0738183960724785	placentals
12	alternative		0.0738183960724785	placentals
12	weak		0.0738183960724785	placentals
13	weak		0.0738183960724785	marsupials
13	weak		0.0738183960724785	marsupials
13	weak		0.0738183960724785	marsupials
11	weak		0.0738183960724785	placentals
12	weak		0.0738183960724785	placentals
6	weak		-0.578355836315586	primates
4	weak		-0.578355836315586	apes
7	weak		-0.578355836315586	primates
8	weak		-0.578355836315586	primates
12	weak		-0.578355836315586	placentals
17	constitutive		-0.578355836315586	vertebrates
17	constitutive		-0.578355836315586	vertebrates
18	weak		-0.578355836315586	chordates
18	constitutive		-0.578355836315586	chordates
12	weak		-0.578355836315586	placentals
12	weak		-0.578355836315586	placentals
4	weak		-0.578355836315586	apes
17	constitutive		0.635540202287997	vertebrates
5	weak		-0.578355836315586	apes
18	constitutive		-0.578355836315586	chordates
12	weak		-0.578355836315586	placentals
11	weak		-0.578355836315586	placentals
6	weak		-0.578355836315586	primates
18	constitutive		-0.578355836315586	chordates
6	weak		0.635540202287997	primates
18	constitutive		-0.578355836315586	chordates
18	constitutive		-0.578355836315586	chordates
12	weak		-0.578355836315586	placentals
18	constitutive		-0.578355836315586	chordates
6	weak		-0.578355836315586	primates
18	constitutive		-0.578355836315586	chordates
6	weak		-0.578355836315586	primates
18	constitutive		-0.578355836315586	chordates
13	alternative		0.635540202287997	marsupials
6	weak		-0.578355836315586	primates
6	weak		-0.578355836315586	primates
13	alternative		0.635540202287997	marsupials
6	weak		-0.578355836315586	primates
18	constitutive		-0.578355836315586	chordates
6	weak		0.635540202287997	primates
18	constitutive		-0.578355836315586	chordates
18	weak		-0.578355836315586	chordates
6	weak		0.635540202287997	primates
8	weak		0.635540202287997	primates
15	weak		-0.578355836315586	sauropsids
18	weak		-0.578355836315586	chordates
18	constitutive		-0.578355836315586	chordates
12	weak		-0.578355836315586	placentals
18	constitutive		-0.578355836315586	chordates
4	weak		-0.578355836315586	apes
6	weak		0.635540202287997	primates
18	weak		0.635540202287997	chordates
17	alternative		0.635540202287997	vertebrates
6	weak		-0.578355836315586	primates
1	weak		-0.578355836315586	apes
18	constitutive		-0.578355836315586	chordates
12	weak		-0.578355836315586	placentals
11	weak		-0.578355836315586	placentals
12	weak		-0.578355836315586	placentals
12	weak		-0.578355836315586	placentals
7	weak		-0.578355836315586	primates
9	weak		-0.578355836315586	primates
12	weak		-0.578355836315586	placentals
13	constitutive		0.635540202287997	marsupials
12	weak		-0.578355836315586	placentals
1	weak		-0.578355836315586	apes
18	weak		-0.578355836315586	chordates
18	constitutive		-0.578355836315586	chordates
11	weak		-0.578355836315586	placentals
13	alternative		0.635540202287997	marsupials
6	weak		-0.578355836315586	primates
12	weak		-0.578355836315586	placentals
12	weak		-0.578355836315586	placentals
10	weak		-0.578355836315586	placentals
6	weak		-0.578355836315586	primates
18	constitutive		-0.578355836315586	chordates
14	weak		-0.578355836315586	monotremes
12	weak		-0.578355836315586	placentals
6	weak		-0.578355836315586	primates
8	weak		-0.578355836315586	primates
6	weak		0.635540202287997	primates
15	constitutive		-0.578355836315586	sauropsids
17	weak		-0.578355836315586	vertebrates
18	constitutive		-0.578355836315586	chordates
13	weak		-0.578355836315586	marsupials
15	weak		-0.578355836315586	sauropsids
6	weak		0.635540202287997	primates
6	weak		0.635540202287997	primates
13	alternative		0.635540202287997	marsupials
10	weak		0.635540202287997	placentals
11	weak		0.635540202287997	placentals
2	weak		-0.0101059803436758	apes
5	alternative		0.635540202287997	apes
4	weak		0.635540202287997	apes
6	weak		0.635540202287997	primates
4	weak		0.635540202287997	apes
6	weak		-0.0101059803436758	primates
18	weak		-0.0101059803436758	chordates
18	constitutive		-0.0101059803436758	chordates
18	weak		-0.0101059803436758	chordates
6	weak		-0.0101059803436758	primates
6	weak		-0.0101059803436758	primates
4	weak		0.635540202287997	apes
3	weak		0.635540202287997	apes
4	weak		0.635540202287997	apes
6	weak		-0.0101059803436758	primates
12	weak		-0.0101059803436758	placentals
12	weak		-0.0101059803436758	placentals
18	constitutive		-0.0101059803436758	chordates
8	weak		-0.0101059803436758	primates
18	constitutive		-0.0101059803436758	chordates
12	weak		-0.0101059803436758	placentals
7	weak		-0.0101059803436758	primates
18	constitutive		-0.0101059803436758	chordates
1	weak		-0.0101059803436758	apes
18	constitutive		-0.0101059803436758	chordates
12	weak		-0.0101059803436758	placentals
12	weak		-0.0101059803436758	placentals
18	constitutive		-0.0101059803436758	chordates
6	weak		-0.0101059803436758	primates
18	constitutive		-0.0101059803436758	chordates
18	weak		-0.0101059803436758	chordates
18	constitutive		-0.0101059803436758	chordates
18	weak		-0.0101059803436758	chordates
6	weak		-0.0101059803436758	primates
18	constitutive		-0.0101059803436758	chordates
18	constitutive		-0.0101059803436758	chordates
18	constitutive		-0.0101059803436758	chordates
18	weak		-0.0101059803436758	chordates
18	constitutive		-0.0101059803436758	chordates
12	weak		-0.0101059803436758	placentals
12	weak		-0.0101059803436758	placentals
1	weak		-0.0101059803436758	apes
12	weak		-0.0101059803436758	placentals
12	weak		-0.0101059803436758	placentals
18	constitutive		-0.0101059803436758	chordates
11	weak		-0.0101059803436758	placentals
18	constitutive		-0.0101059803436758	chordates
15	weak		-0.0101059803436758	sauropsids
6	weak		-0.0101059803436758	primates
18	weak		-0.0101059803436758	chordates
18	constitutive		-0.0101059803436758	chordates
18	constitutive		-0.0101059803436758	chordates
18	constitutive		-0.0101059803436758	chordates
18	constitutive		-0.0101059803436758	chordates
15	weak		-0.0101059803436758	sauropsids
12	weak		-0.0101059803436758	placentals
8	weak		-0.0101059803436758	primates
11	weak		-0.0101059803436758	placentals
6	weak		0.635540202287997	primates
3	weak		0.635540202287997	apes
6	weak		-0.0101059803436758	primates
6	weak		-0.0101059803436758	primates
6	weak		-0.0101059803436758	primates
3	weak		0.635540202287997	apes
16	constitutive		-0.0101059803436758	tetrapods
18	constitutive		-0.0101059803436758	chordates
12	weak		-0.0101059803436758	placentals
12	weak		-0.0101059803436758	placentals
18	constitutive		-0.0101059803436758	chordates
18	alternative		-0.0101059803436758	chordates
18	weak		-0.0101059803436758	chordates
12	weak		-0.0101059803436758	placentals
6	weak		0.635540202287997	primates
6	weak		-0.0101059803436758	primates
6	weak		0.635540202287997	primates
6	weak		0.635540202287997	primates
12	weak		-0.0101059803436758	placentals
18	constitutive		-0.0101059803436758	chordates
6	weak		-0.0101059803436758	primates
6	weak		-0.0101059803436758	primates
18	constitutive		-0.0101059803436758	chordates
12	weak		-0.0101059803436758	placentals
17	constitutive		-0.0101059803436758	vertebrates
12	weak		-0.0101059803436758	placentals
18	weak		-0.0101059803436758	chordates
18	alternative		-0.0101059803436758	chordates
12	weak		-0.0101059803436758	placentals
18	constitutive		-0.0101059803436758	chordates
6	weak		0.635540202287997	primates
18	constitutive		-0.0101059803436758	chordates
18	constitutive		-0.0101059803436758	chordates
18	weak		-0.0101059803436758	chordates
5	weak		-0.0101059803436758	apes
18	weak		-0.0101059803436758	chordates
18	constitutive		-0.0101059803436758	chordates
6	alternative		-0.493304732743476	primates
6	weak		-0.493304732743476	primates
12	weak		-0.493304732743476	placentals
12	weak		-0.493304732743476	placentals
17	constitutive		-0.493304732743476	vertebrates
11	weak		-0.493304732743476	placentals
17	constitutive		-0.493304732743476	vertebrates
12	weak		-0.0101059803436758	placentals
12	weak		-0.493304732743476	placentals
4	weak		-0.493304732743476	apes
16	constitutive		-0.493304732743476	tetrapods
17	constitutive		-0.493304732743476	vertebrates
17	constitutive		-0.493304732743476	vertebrates
17	constitutive		-0.493304732743476	vertebrates
18	constitutive		-0.0101059803436758	chordates
4	weak		-0.493304732743476	apes
17	alternative		-0.493304732743476	vertebrates
6	weak		-0.493304732743476	primates
6	weak		-0.493304732743476	primates
10	weak		-0.493304732743476	placentals
8	weak		-0.493304732743476	primates
6	weak		-0.493304732743476	primates
12	weak		-0.493304732743476	placentals
17	constitutive		-0.493304732743476	vertebrates
18	weak		-0.493304732743476	chordates
16	constitutive		-0.493304732743476	tetrapods
12	weak		-0.493304732743476	placentals
18	constitutive		-0.493304732743476	chordates
18	weak		-0.0101059803436758	chordates
18	constitutive		-0.0101059803436758	chordates
18	weak		-0.0101059803436758	chordates
17	constitutive		-0.493304732743476	vertebrates
6	weak		-0.493304732743476	primates
8	weak		-0.493304732743476	primates
18	constitutive		-0.493304732743476	chordates
6	weak		-0.493304732743476	primates
18	weak		-0.493304732743476	chordates
18	constitutive		-0.493304732743476	chordates
16	constitutive		-0.493304732743476	tetrapods
13	weak		-0.493304732743476	marsupials
16	weak		-0.493304732743476	tetrapods
16	weak		-0.493304732743476	tetrapods
4	weak		0.519056554019189	apes
6	weak		0.519056554019189	primates
6	weak		0.519056554019189	primates
12	weak		0.519056554019189	placentals
12	weak		0.519056554019189	placentals
11	weak		0.519056554019189	placentals
11	weak		0.519056554019189	placentals
12	weak		0.519056554019189	placentals
17	weak		0.519056554019189	vertebrates
6	weak		0.519056554019189	primates
4	weak		0.519056554019189	apes
6	weak		0.519056554019189	primates
18	weak		0.519056554019189	chordates
18	constitutive		0.519056554019189	chordates
18	constitutive		0.519056554019189	chordates
8	weak		0.519056554019189	primates
18	constitutive		0.519056554019189	chordates
18	weak		0.519056554019189	chordates
17	weak		0.519056554019189	vertebrates
18	constitutive		0.519056554019189	chordates
18	constitutive		0.519056554019189	chordates
18	constitutive		0.519056554019189	chordates
18	constitutive		0.519056554019189	chordates
18	alternative		0.519056554019189	chordates
18	weak		0.519056554019189	chordates
18	alternative		0.519056554019189	chordates
9	weak		-0.0101059803436758	primates
17	constitutive		-0.0101059803436758	vertebrates
6	weak		-0.0101059803436758	primates
14	weak		-0.0101059803436758	monotremes
12	weak		-0.0101059803436758	placentals
12	weak		-0.0101059803436758	placentals
6	weak		0.635540202287997	primates
17	weak		-0.0101059803436758	vertebrates
3	weak		-0.0101059803436758	apes
6	weak		-0.0101059803436758	primates
18	constitutive		-0.0101059803436758	chordates
12	weak		-0.0101059803436758	placentals
18	constitutive		-0.0101059803436758	chordates
18	constitutive		-0.0101059803436758	chordates
18	constitutive		-0.0101059803436758	chordates
18	constitutive		-0.0101059803436758	chordates
4	weak		-0.0101059803436758	apes
4	weak		-0.0101059803436758	apes
4	weak		-0.0101059803436758	apes
16	weak		-0.0101059803436758	tetrapods
18	constitutive		-0.0101059803436758	chordates
18	constitutive		-0.0101059803436758	chordates
6	weak		-0.0101059803436758	primates
12	weak		-0.0101059803436758	placentals
18	constitutive		-0.0101059803436758	chordates
12	weak		-0.0101059803436758	placentals
18	weak		-0.0101059803436758	chordates
16	weak		-0.0101059803436758	tetrapods
18	alternative		-0.0101059803436758	chordates
18	constitutive		-0.0101059803436758	chordates
6	weak		-0.0101059803436758	primates
18	weak		-0.0101059803436758	chordates
15	weak		-0.0101059803436758	sauropsids
13	weak		-0.0101059803436758	marsupials
6	weak		-0.0101059803436758	primates
12	weak		-0.417383458706654	placentals
12	weak		-0.417383458706654	placentals
12	weak		-0.417383458706654	placentals
12	weak		-0.417383458706654	placentals
18	weak		-0.417383458706654	chordates
18	weak		-0.417383458706654	chordates
18	constitutive		-0.417383458706654	chordates
12	weak		-0.417383458706654	placentals
8	weak		-0.417383458706654	primates
18	weak		-0.417383458706654	chordates
18	weak		-0.417383458706654	chordates
18	weak		-0.417383458706654	chordates
18	constitutive		-0.417383458706654	chordates
6	weak		-0.417383458706654	primates
12	weak		-0.417383458706654	placentals
6	weak		-0.417383458706654	primates
8	weak		-0.417383458706654	primates
18	constitutive		-0.417383458706654	chordates
17	weak		-0.417383458706654	vertebrates
12	weak		-0.417383458706654	placentals
12	weak		-0.417383458706654	placentals
14	weak		-0.417383458706654	monotremes
6	weak		-0.417383458706654	primates
18	constitutive		-0.417383458706654	chordates
6	weak		-0.417383458706654	primates
11	weak		-0.417383458706654	placentals
6	weak		-0.417383458706654	primates
6	weak		-0.417383458706654	primates
18	weak		-0.417383458706654	chordates
14	constitutive		-0.417383458706654	monotremes
12	weak		-0.417383458706654	placentals
12	weak		-0.417383458706654	placentals
12	weak		-0.417383458706654	placentals
12	weak		-0.417383458706654	placentals
6	weak		-0.417383458706654	primates
5	weak		-0.417383458706654	apes
12	weak		-0.417383458706654	placentals
18	weak		-0.417383458706654	chordates
18	weak		-0.417383458706654	chordates
18	constitutive		-0.417383458706654	chordates
12	weak		-0.417383458706654	placentals
6	weak		-0.417383458706654	primates
18	constitutive		-0.417383458706654	chordates
12	weak		-0.417383458706654	placentals
3	weak		-0.417383458706654	apes
8	weak		-0.417383458706654	primates
1	weak		-0.417383458706654	apes
3	weak		-0.417383458706654	apes
3	weak		-0.417383458706654	apes
3	weak		-0.417383458706654	apes
3	weak		-0.417383458706654	apes
15	weak		-0.417383458706654	sauropsids
6	weak		-0.417383458706654	primates
4	weak		-0.417383458706654	apes
12	weak		-0.417383458706654	placentals
12	weak		-0.417383458706654	placentals
12	weak		-0.417383458706654	placentals
6	weak		-0.417383458706654	primates
6	weak		-0.417383458706654	primates
6	weak		-0.417383458706654	primates
4	weak		-0.417383458706654	apes
6	weak		-0.417383458706654	primates
9	weak		-0.417383458706654	primates
18	constitutive		-0.417383458706654	chordates
6	weak		0.635540202287997	primates
4	weak		-0.417383458706654	apes
6	weak		0.635540202287997	primates
6	weak		-0.417383458706654	primates
6	weak		-0.417383458706654	primates
6	weak		-0.417383458706654	primates
6	weak		-0.417383458706654	primates
6	weak		-0.417383458706654	primates
17	constitutive		-0.417383458706654	vertebrates
16	weak		-0.417383458706654	tetrapods
6	weak		-0.417383458706654	primates
16	weak		-0.417383458706654	tetrapods
11	weak		-0.417383458706654	placentals
8	weak		-0.417383458706654	primates
18	weak		-0.417383458706654	chordates
18	weak		-0.417383458706654	chordates
18	weak		-0.417383458706654	chordates
14	weak		-0.417383458706654	monotremes
14	weak		-0.417383458706654	monotremes
12	weak		-0.417383458706654	placentals
7	weak		-0.481106056827504	primates
6	weak		0.635540202287997	primates
15	weak		-0.481106056827504	sauropsids
6	weak		-0.481106056827504	primates
8	weak		-0.481106056827504	primates
8	weak		-0.481106056827504	primates
6	weak		-0.481106056827504	primates
6	weak		-0.481106056827504	primates
6	weak		-0.481106056827504	primates
5	weak		-0.481106056827504	apes
6	weak		-0.481106056827504	primates
6	weak		-0.481106056827504	primates
15	constitutive		-0.481106056827504	sauropsids
12	weak		-0.481106056827504	placentals
15	weak		-0.481106056827504	sauropsids
15	constitutive		-0.481106056827504	sauropsids
16	weak		-0.481106056827504	tetrapods
15	weak		-0.481106056827504	sauropsids
15	alternative		-0.481106056827504	sauropsids
1	weak		-0.481106056827504	apes
12	weak		-0.481106056827504	placentals
16	constitutive		-0.481106056827504	tetrapods
16	constitutive		-0.481106056827504	tetrapods
16	constitutive		-0.480090032698273	tetrapods
12	weak		-0.480090032698273	placentals
3	weak		-0.480090032698273	apes
6	weak		-0.480090032698273	primates
6	weak		-0.480090032698273	primates
6	weak		-0.480090032698273	primates
3	weak		-0.480090032698273	apes
12	weak		-0.480090032698273	placentals
6	weak		-0.480090032698273	primates
12	weak		-0.480090032698273	placentals
15	alternative		-0.480090032698273	sauropsids
11	weak		-0.480090032698273	placentals
12	weak		-0.480090032698273	placentals
12	weak		-0.480090032698273	placentals
15	weak		-0.480090032698273	sauropsids
12	weak		-0.480090032698273	placentals
12	weak		-0.480090032698273	placentals
14	weak		-0.480090032698273	monotremes
14	weak		-0.480090032698273	monotremes
15	weak		-0.480090032698273	sauropsids
15	weak		-0.480090032698273	sauropsids
6	weak		-0.480090032698273	primates
6	weak		-0.480090032698273	primates
18	weak		-0.480090032698273	chordates
18	weak		-0.480090032698273	chordates
14	alternative		-0.480090032698273	monotremes
12	weak		-0.480090032698273	placentals
4	weak		-0.480090032698273	apes
12	weak		-0.480090032698273	placentals
15	alternative		-0.480090032698273	sauropsids
3	weak		-0.480090032698273	apes
8	weak		-0.480090032698273	primates
5	alternative		-0.480090032698273	apes
14	weak		-0.480090032698273	monotremes
15	weak		-0.480090032698273	sauropsids
12	weak		-0.480090032698273	placentals
12	weak		-0.480090032698273	placentals
18	constitutive		-0.480090032698273	chordates
6	weak		-0.480090032698273	primates
14	weak		-0.480090032698273	monotremes
12	weak		-0.480090032698273	placentals
12	weak		-0.480090032698273	placentals
3	weak		-0.480090032698273	apes
6	weak		-0.480090032698273	primates
4	weak		-0.480090032698273	apes
6	weak		-0.480090032698273	primates
6	weak		-0.480090032698273	primates
6	weak		-0.480090032698273	primates
7	weak		-0.480090032698273	primates
12	weak		-0.480090032698273	placentals
4	weak		-0.480090032698273	apes
13	weak		-0.480090032698273	marsupials
16	weak		-0.480090032698273	tetrapods
12	weak		-0.480090032698273	placentals
12	weak		-0.480090032698273	placentals
12	weak		-0.480090032698273	placentals
8	weak		-0.480090032698273	primates
11	weak		-0.480090032698273	placentals
17	constitutive		-0.480090032698273	vertebrates
13	weak		-0.480090032698273	marsupials
12	weak		-0.480090032698273	placentals
16	weak		-0.480090032698273	tetrapods
18	constitutive		-0.480090032698273	chordates
18	weak		-0.480090032698273	chordates
17	constitutive		-0.480090032698273	vertebrates
12	weak		-0.480090032698273	placentals
17	constitutive		-0.480090032698273	vertebrates
18	weak		-0.480090032698273	chordates
18	weak		-0.480090032698273	chordates
18	weak		-0.480090032698273	chordates
1	weak		0.80547685976302	apes
6	weak		0.80547685976302	primates
18	constitutive		0.80547685976302	chordates
16	weak		0.80547685976302	tetrapods
16	constitutive		0.80547685976302	tetrapods
16	weak		0.80547685976302	tetrapods
18	constitutive		0.80547685976302	chordates
18	constitutive		0.80547685976302	chordates
18	constitutive		0.80547685976302	chordates
6	weak		0.80547685976302	primates
17	constitutive		0.80547685976302	vertebrates
18	constitutive		0.80547685976302	chordates
18	constitutive		0.80547685976302	chordates
14	weak		0.80547685976302	monotremes
18	constitutive		0.80547685976302	chordates
10	weak		0.80547685976302	placentals
18	constitutive		0.80547685976302	chordates
17	weak		0.80547685976302	vertebrates
18	weak		0.80547685976302	chordates
18	constitutive		0.80547685976302	chordates
18	constitutive		0.80547685976302	chordates
11	weak		0.80547685976302	placentals
18	weak		0.80547685976302	chordates
18	weak		0.80547685976302	chordates
18	constitutive		0.80547685976302	chordates
12	weak		0.80547685976302	placentals
11	weak		0.80547685976302	placentals
18	constitutive		0.80547685976302	chordates
3	weak		0.80547685976302	apes
6	weak		0.80547685976302	primates
18	constitutive		0.80547685976302	chordates
18	weak		0.80547685976302	chordates
16	weak		0.80547685976302	tetrapods
15	weak		0.80547685976302	sauropsids
18	weak		0.80547685976302	chordates
18	constitutive		0.80547685976302	chordates
16	weak		0.80547685976302	tetrapods
18	weak		0.80547685976302	chordates
12	weak		0.80547685976302	placentals
11	weak		0.80547685976302	placentals
12	weak		0.80547685976302	placentals
18	weak		0.80547685976302	chordates
18	alternative		0.80547685976302	chordates
12	weak		0.80547685976302	placentals
12	weak		0.80547685976302	placentals
12	weak		0.80547685976302	placentals
6	weak		0.80547685976302	primates
6	constitutive		0.80547685976302	primates
13	weak		-0.476634387164099	marsupials
12	weak		-0.476634387164099	placentals
12	weak	yes	-0.022601538450334	placentals
12	weak	yes	-0.022601538450334	placentals
12	weak	yes	-0.022601538450334	placentals
12	weak	yes	-0.022601538450334	placentals
14	weak	yes	-0.022601538450334	monotremes
18	constitutive	yes	-0.022601538450334	chordates
18	constitutive	yes	-0.022601538450334	chordates
13	weak	yes	-0.022601538450334	marsupials
12	weak	yes	-0.022601538450334	placentals
11	weak	yes	-0.022601538450334	placentals
11	weak	yes	-0.022601538450334	placentals
18	constitutive	yes	-0.022601538450334	chordates
5	weak	yes	-0.022601538450334	apes
11	weak	yes	-0.022601538450334	placentals
10	weak	yes	-0.022601538450334	placentals
14	weak	yes	-0.022601538450334	monotremes
14	weak	yes	-0.022601538450334	monotremes
12	weak	yes	-0.022601538450334	placentals
12	weak	yes	-0.022601538450334	placentals
18	constitutive	yes	-0.022601538450334	chordates
18	constitutive	yes	-0.022601538450334	chordates
13	weak	yes	-0.022601538450334	marsupials
11	weak	yes	-0.022601538450334	placentals
12	weak	yes	-0.022601538450334	placentals
12	weak	yes	-0.022601538450334	placentals
6	weak	yes	-0.022601538450334	primates
18	constitutive	yes	-0.022601538450334	chordates
16	weak	yes	-0.022601538450334	tetrapods
16	constitutive	yes	-0.022601538450334	tetrapods
13	weak	yes	-0.022601538450334	marsupials
13	weak	yes	-0.022601538450334	marsupials
11	weak	yes	-0.022601538450334	placentals
4	weak	yes	-0.022601538450334	apes
6	weak	yes	-0.022601538450334	primates
11	weak	yes	-0.022601538450334	placentals
16	weak	yes	-0.022601538450334	tetrapods
16	alternative	yes	-0.022601538450334	tetrapods
13	weak	yes	-0.022601538450334	marsupials
12	weak	yes	-0.022601538450334	placentals
12	weak	yes	-0.022601538450334	placentals
13	weak	yes	-0.022601538450334	marsupials
13	weak	yes	-0.022601538450334	marsupials
10	weak	yes	-0.022601538450334	placentals
6	weak	yes	-0.022601538450334	primates
11	weak	yes	-0.022601538450334	placentals
6	weak	yes	-0.022601538450334	primates
12	weak	yes	-0.022601538450334	placentals
2	weak	yes	-0.022601538450334	apes
14	weak	yes	-0.022601538450334	monotremes
2	weak	yes	-0.022601538450334	apes
7	alternative	yes	-0.022601538450334	primates
6	weak	yes	-0.022601538450334	primates
12	weak	yes	-0.022601538450334	placentals
14	weak	yes	-0.022601538450334	monotremes
11	weak	yes	-0.022601538450334	placentals
12	weak	yes	-0.022601538450334	placentals
14	alternative	yes	-0.022601538450334	monotremes
14	alternative	yes	-0.022601538450334	monotremes
6	weak	yes	-0.022601538450334	primates
13	weak	yes	-0.022601538450334	marsupials
12	weak	yes	-0.022601538450334	placentals
12	weak	yes	-0.022601538450334	placentals
6	weak	yes	-0.022601538450334	primates
11	weak	yes	-0.022601538450334	placentals
11	weak	yes	-0.022601538450334	placentals
16	constitutive	yes	-0.022601538450334	tetrapods
16	alternative	yes	-0.022601538450334	tetrapods
13	weak	yes	-0.022601538450334	marsupials
12	weak	yes	-0.022601538450334	placentals
12	weak	yes	-0.022601538450334	placentals
4	weak	yes	-0.022601538450334	apes
6	weak	yes	-0.022601538450334	primates
4	weak	yes	-0.022601538450334	apes
11	weak	yes	-0.022601538450334	placentals
5	weak	yes	-0.022601538450334	apes
13	weak	yes	-0.022601538450334	marsupials
12	weak	yes	-0.022601538450334	placentals
15	weak	yes	-0.022601538450334	sauropsids
3	weak	yes	-0.022601538450334	apes
12	weak	yes	-0.022601538450334	placentals
12	weak	yes	-0.022601538450334	placentals
12	weak	yes	-0.022601538450334	placentals
12	weak	yes	-0.022601538450334	placentals
12	weak	yes	-0.022601538450334	placentals
9	weak	yes	-0.022601538450334	primates
12	weak	yes	-0.022601538450334	placentals
6	weak	yes	-0.022601538450334	primates
6	weak	yes	-0.022601538450334	primates
12	weak	yes	-0.022601538450334	placentals
12	weak	yes	-0.022601538450334	placentals
12	weak	yes	-0.022601538450334	placentals
12	weak	yes	-0.022601538450334	placentals
18	constitutive	yes	-0.022601538450334	chordates
12	weak	yes	-0.022601538450334	placentals
18	constitutive	yes	-0.022601538450334	chordates
18	constitutive	yes	-0.022601538450334	chordates
12	weak	yes	-0.022601538450334	placentals
12	weak	yes	-0.022601538450334	placentals
11	weak	yes	-0.022601538450334	placentals
18	constitutive	yes	-0.022601538450334	chordates
15	weak	yes	-0.022601538450334	sauropsids
13	weak	yes	-0.022601538450334	marsupials
18	constitutive	yes	-0.022601538450334	chordates
6	weak	yes	-0.022601538450334	primates
18	constitutive	yes	-0.022601538450334	chordates
3	weak	yes	-0.022601538450334	apes
18	constitutive	yes	-0.022601538450334	chordates
12	weak	yes	-0.022601538450334	placentals
12	weak	yes	-0.022601538450334	placentals
18	constitutive	yes	-0.022601538450334	chordates
13	weak	yes	-0.022601538450334	marsupials
12	weak	yes	-0.022601538450334	placentals
17	constitutive	yes	-0.022601538450334	vertebrates
18	constitutive	yes	-0.022601538450334	chordates
12	weak	yes	-0.022601538450334	placentals
17	weak	yes	-0.022601538450334	vertebrates
17	constitutive	yes	-0.022601538450334	vertebrates
12	weak	yes	-0.022601538450334	placentals
5	weak	yes	-0.022601538450334	apes
12	weak	yes	-0.022601538450334	placentals
12	weak	yes	-0.022601538450334	placentals
15	weak	yes	-0.022601538450334	sauropsids
17	constitutive	yes	-0.022601538450334	vertebrates
12	weak	yes	-0.022601538450334	placentals
6	weak	yes	-0.022601538450334	primates
6	weak	yes	-0.022601538450334	primates
12	weak	yes	-0.022601538450334	placentals
6	weak	yes	-0.022601538450334	primates
12	weak	yes	-0.022601538450334	placentals
12	weak	yes	-0.022601538450334	placentals
12	weak	yes	-0.022601538450334	placentals
6	weak	yes	-0.022601538450334	primates
6	weak	yes	-0.022601538450334	primates
12	weak	yes	-0.022601538450334	placentals
3	weak	yes	-0.022601538450334	apes
3	weak	yes	-0.022601538450334	apes
13	weak	yes	-0.022601538450334	marsupials
6	weak	yes	-0.022601538450334	primates
12	weak	yes	-0.022601538450334	placentals
6	weak	yes	-0.022601538450334	primates
12	weak	yes	-0.022601538450334	placentals
10	weak	yes	-0.022601538450334	placentals
18	alternative	yes	-0.022601538450334	chordates
12	weak	yes	-0.022601538450334	placentals
12	weak	yes	-0.022601538450334	placentals
12	weak	yes	-0.022601538450334	placentals
6	weak	yes	-0.022601538450334	primates
12	weak	yes	-0.022601538450334	placentals
18	weak	yes	-0.022601538450334	chordates
11	weak		0.641847968468772	placentals
12	alternative		0.641847968468772	placentals
12	weak		0.641847968468772	placentals
13	weak		0.641847968468772	marsupials
11	weak		0.641847968468772	placentals
11	alternative		0.641847968468772	placentals
12	weak		0.641847968468772	placentals
12	weak		0.641847968468772	placentals
12	alternative		0.641847968468772	placentals
12	weak		0.641847968468772	placentals
6	constitutive		0.641847968468772	primates
12	weak		-0.0264268166062021	placentals
12	weak		-0.0264268166062021	placentals
10	weak		-0.0264268166062021	placentals
13	weak		-0.0264268166062021	marsupials
13	weak		-0.0264268166062021	marsupials
12	weak		-0.0264268166062021	placentals
18	constitutive		-0.0264268166062021	chordates
18	constitutive		-0.0264268166062021	chordates
6	weak		-0.0264268166062021	primates
6	weak		-0.0264268166062021	primates
8	weak		-0.0264268166062021	primates
18	constitutive		-0.0264268166062021	chordates
18	constitutive		-0.0264268166062021	chordates
11	weak		-0.0264268166062021	placentals
6	weak		-0.0264268166062021	primates
12	weak		-0.0264268166062021	placentals
4	weak		-0.0264268166062021	apes
4	weak		-0.0264268166062021	apes
6	weak		-0.0264268166062021	primates
6	weak		-0.0264268166062021	primates
18	weak		-0.0264268166062021	chordates
18	constitutive		-0.0264268166062021	chordates
6	weak		-0.0264268166062021	primates
18	weak		-0.0264268166062021	chordates
18	constitutive		-0.0264268166062021	chordates
15	weak		-0.0264268166062021	sauropsids
18	constitutive		-0.0264268166062021	chordates
6	weak		-0.0264268166062021	primates
12	weak		-0.0264268166062021	placentals
12	weak		-0.0264268166062021	placentals
6	weak		-0.0264268166062021	primates
3	weak		-0.0264268166062021	apes
1	weak		-0.0264268166062021	apes
6	weak		-0.0264268166062021	primates
6	weak		-0.0264268166062021	primates
1	weak		-0.0264268166062021	apes
12	weak		-0.0264268166062021	placentals
17	weak		-0.0264268166062021	vertebrates
18	constitutive		-0.0264268166062021	chordates
4	weak		-0.0264268166062021	apes
10	weak		-0.0264268166062021	placentals
12	weak		-0.0264268166062021	placentals
18	constitutive		-0.0264268166062021	chordates
5	weak		-0.0264268166062021	apes
4	weak		-0.0264268166062021	apes
6	weak		-0.0264268166062021	primates
8	weak		-0.0264268166062021	primates
6	weak		-0.0264268166062021	primates
6	weak		-0.0264268166062021	primates
6	weak		-0.0264268166062021	primates
12	weak		-0.0264268166062021	placentals
12	weak		-0.0264268166062021	placentals
11	weak		-0.809358049199964	placentals
18	constitutive		-0.809358049199964	chordates
10	weak		-0.809358049199964	placentals
12	weak		-0.809358049199964	placentals
5	weak		-0.809358049199964	apes
6	weak		-0.809358049199964	primates
12	weak		-0.809358049199964	placentals
12	weak		-0.809358049199964	placentals
8	weak		-0.809358049199964	primates
6	weak		-0.809358049199964	primates
18	constitutive		-0.809358049199964	chordates
14	weak		-0.809358049199964	monotremes
6	weak		-0.809358049199964	primates
6	weak		-0.809358049199964	primates
6	weak		-0.809358049199964	primates
6	weak		-0.809358049199964	primates
11	weak		-0.809358049199964	placentals
18	constitutive		-0.809358049199964	chordates
6	weak		-0.809358049199964	primates
11	weak		-0.809358049199964	placentals
11	weak		-0.809358049199964	placentals
6	weak		-0.809358049199964	primates
12	weak		-0.809358049199964	placentals
18	constitutive		-0.809358049199964	chordates
8	weak		-0.755066586656058	primates
18	constitutive		-0.809358049199964	chordates
12	weak		-0.809358049199964	placentals
4	weak		-0.809358049199964	apes
11	weak		-0.809358049199964	placentals
17	constitutive		-0.809358049199964	vertebrates
12	weak		-0.809358049199964	placentals
18	weak		-0.809358049199964	chordates
12	weak		-0.809358049199964	placentals
18	constitutive		-0.809358049199964	chordates
11	weak		-0.809358049199964	placentals
16	weak		-0.809358049199964	tetrapods
17	constitutive		-0.809358049199964	vertebrates
18	constitutive		-0.809358049199964	chordates
18	weak		-0.809358049199964	chordates
18	weak		-0.809358049199964	chordates
12	weak		-0.809358049199964	placentals
18	constitutive		-0.809358049199964	chordates
11	weak		-0.755066586656058	placentals
10	weak		-0.809358049199964	placentals
12	weak		-0.809358049199964	placentals
6	weak		-0.809358049199964	primates
12	weak		-0.809358049199964	placentals
15	weak		-0.809358049199964	sauropsids
14	weak		-0.755066586656058	monotremes
6	weak		-0.755066586656058	primates
15	constitutive		-0.755066586656058	sauropsids
6	weak		-0.755066586656058	primates
7	weak		-0.755066586656058	primates
12	weak		-0.755066586656058	placentals
17	constitutive		-0.755066586656058	vertebrates
16	weak		-0.755066586656058	tetrapods
18	constitutive		-0.755066586656058	chordates
18	constitutive		-0.755066586656058	chordates
18	constitutive		-0.755066586656058	chordates
5	weak		-0.755066586656058	apes
15	constitutive		-0.755066586656058	sauropsids
12	weak		-0.755066586656058	placentals
12	alternative		-0.755066586656058	placentals
18	alternative		-0.18448451828792	chordates
12	weak		-0.18448451828792	placentals
12	weak		-0.18448451828792	placentals
3	weak		-0.18448451828792	apes
13	weak		-0.18448451828792	marsupials
16	weak		-0.18448451828792	tetrapods
16	alternative		-0.18448451828792	tetrapods
6	weak		-0.18448451828792	primates
12	weak		-0.18448451828792	placentals
18	alternative		-0.18448451828792	chordates
18	alternative		-0.18448451828792	chordates
18	constitutive		-0.18448451828792	chordates
18	alternative		-0.18448451828792	chordates
18	weak		-0.18448451828792	chordates
6	weak		-0.18448451828792	primates
12	weak		-0.18448451828792	placentals
16	weak		-0.18448451828792	tetrapods
16	weak		-0.18448451828792	tetrapods
16	weak		-0.18448451828792	tetrapods
16	alternative		-0.18448451828792	tetrapods
16	weak		-0.18448451828792	tetrapods
18	constitutive		-0.18448451828792	chordates
18	weak		-0.18448451828792	chordates
12	weak		-0.18448451828792	placentals
18	weak		-0.18448451828792	chordates
12	weak		-0.18448451828792	placentals
15	weak		-0.18448451828792	sauropsids
18	weak		-0.18448451828792	chordates
18	weak		-0.18448451828792	chordates
18	weak		-0.18448451828792	chordates
14	weak		-0.18448451828792	monotremes
18	weak		-0.18448451828792	chordates
16	weak		-0.18448451828792	tetrapods
4	weak		-0.18448451828792	apes
12	weak		0.925881061219768	placentals
11	weak		0.925881061219768	placentals
14	weak		0.925881061219768	monotremes
14	alternative		0.925881061219768	monotremes
15	weak		0.925881061219768	sauropsids
14	alternative		0.925881061219768	monotremes
18	alternative		0.925881061219768	chordates
18	weak		0.925881061219768	chordates
17	weak		0.925881061219768	vertebrates
18	constitutive		0.925881061219768	chordates
16	constitutive		0.925881061219768	tetrapods
11	weak		0.925881061219768	placentals
17	alternative		0.925881061219768	vertebrates
7	weak		0.925881061219768	primates
18	alternative		0.925881061219768	chordates
17	constitutive		0.925881061219768	vertebrates
17	alternative		0.925881061219768	vertebrates
12	weak		0.925881061219768	placentals
18	alternative		0.925881061219768	chordates
12	weak		0.925881061219768	placentals
17	constitutive		0.925881061219768	vertebrates
12	weak		0.925881061219768	placentals
15	alternative		0.925881061219768	sauropsids
12	weak		0.925881061219768	placentals
11	weak	yes	-0.634746518407892	placentals
12	weak	yes	-0.634746518407892	placentals
6	weak	yes	-0.634746518407892	primates
10	weak	yes	-0.634746518407892	placentals
13	weak	yes	-0.634746518407892	marsupials
13	constitutive	yes	-0.634746518407892	marsupials
12	weak	yes	-0.634746518407892	placentals
12	weak	yes	-0.634746518407892	placentals
13	weak	yes	-0.634746518407892	marsupials
12	weak	yes	-0.634746518407892	placentals
12	weak	yes	-0.634746518407892	placentals
12	weak	yes	-0.634746518407892	placentals
1	weak	yes	-0.634746518407892	apes
6	weak	yes	-0.634746518407892	primates
16	constitutive	yes	-0.634746518407892	tetrapods
14	weak	yes	-0.634746518407892	monotremes
16	constitutive	yes	-0.634746518407892	tetrapods
16	weak	yes	-0.634746518407892	tetrapods
6	weak	yes	-0.634746518407892	primates
10	weak	yes	-0.634746518407892	placentals
16	constitutive	yes	-0.634746518407892	tetrapods
15	constitutive	yes	-0.634746518407892	sauropsids
4	weak	yes	-0.634746518407892	apes
18	constitutive	yes	-0.634746518407892	chordates
6	weak	yes	-0.634746518407892	primates
7	weak	yes	-0.634746518407892	primates
6	weak	yes	-0.634746518407892	primates
6	weak	yes	-0.634746518407892	primates
13	weak	yes	-0.634746518407892	marsupials
18	constitutive	yes	-0.634746518407892	chordates
12	weak	yes	-0.634746518407892	placentals
16	constitutive	yes	-0.634746518407892	tetrapods
12	weak	yes	-0.634746518407892	placentals
12	weak	yes	-0.634746518407892	placentals
10	weak	yes	-0.634746518407892	placentals
16	constitutive	yes	-0.634746518407892	tetrapods
16	weak	yes	-0.634746518407892	tetrapods
12	weak	yes	-0.634746518407892	placentals
12	weak	yes	-0.634746518407892	placentals
3	weak	yes	-0.634746518407892	apes
14	weak	yes	-0.634746518407892	monotremes
18	constitutive	yes	-0.634746518407892	chordates
18	constitutive	yes	-0.634746518407892	chordates
4	weak	yes	-0.634746518407892	apes
6	weak	yes	-0.634746518407892	primates
3	weak	yes	-0.634746518407892	apes
11	weak	yes	-0.634746518407892	placentals
18	constitutive	yes	-0.634746518407892	chordates
18	weak	yes	-0.634746518407892	chordates
18	constitutive	yes	-0.634746518407892	chordates
12	weak	yes	-0.634746518407892	placentals
18	weak	yes	-0.634746518407892	chordates
16	weak	yes	-0.634746518407892	tetrapods
18	constitutive	yes	-0.634746518407892	chordates
18	constitutive	yes	-0.634746518407892	chordates
6	weak	yes	-0.634746518407892	primates
6	weak	yes	-0.634746518407892	primates
18	constitutive	yes	-0.634746518407892	chordates
18	weak	yes	-0.634746518407892	chordates
18	constitutive	yes	-0.634746518407892	chordates
12	weak	yes	-0.634746518407892	placentals
12	weak	yes	-0.634746518407892	placentals
8	weak	yes	-0.634746518407892	primates
17	weak	yes	-0.634746518407892	vertebrates
17	alternative	yes	-0.634746518407892	vertebrates
4	weak	yes	-0.634746518407892	apes
11	weak	yes	-0.634746518407892	placentals
15	weak	yes	-0.634746518407892	sauropsids
4	weak		-0.214661058113961	apes
8	weak		-0.214661058113961	primates
15	weak		-0.214661058113961	sauropsids
15	weak		-0.214661058113961	sauropsids
15	weak		-0.214661058113961	sauropsids
15	weak		-0.214661058113961	sauropsids
16	weak		-0.214661058113961	tetrapods
15	weak		-0.214661058113961	sauropsids
18	weak		-0.214661058113961	chordates
18	constitutive		-0.214661058113961	chordates
18	weak		-0.214661058113961	chordates
18	weak		-0.214661058113961	chordates
18	constitutive		-0.214661058113961	chordates
12	weak		-0.214661058113961	placentals
6	weak		-0.214661058113961	primates
15	weak		-0.214661058113961	sauropsids
18	constitutive		-0.214661058113961	chordates
18	weak		-0.214661058113961	chordates
18	constitutive		-0.214661058113961	chordates
18	constitutive		-0.214661058113961	chordates
6	weak		-0.214661058113961	primates
13	constitutive		-0.214661058113961	marsupials
2	weak		-0.214661058113961	apes
17	weak		-0.214661058113961	vertebrates
18	constitutive		-0.214661058113961	chordates
6	weak		-0.214661058113961	primates
13	weak		-0.214661058113961	marsupials
12	weak		-0.214661058113961	placentals
14	weak		-0.214661058113961	monotremes
18	constitutive		-0.214661058113961	chordates
16	weak		-0.214661058113961	tetrapods
16	weak		-0.214661058113961	tetrapods
16	alternative		-0.214661058113961	tetrapods
16	alternative		-0.214661058113961	tetrapods
4	weak		-0.214661058113961	apes
6	weak		-0.214661058113961	primates
6	weak		-0.214661058113961	primates
4	weak		-0.214661058113961	apes
6	weak		-0.214661058113961	primates
6	weak		-0.214661058113961	primates
18	weak		-0.214661058113961	chordates
15	weak		-0.214661058113961	sauropsids
18	weak		-0.214661058113961	chordates
18	weak		-0.214661058113961	chordates
18	weak		-0.214661058113961	chordates
18	weak		-0.214661058113961	chordates
18	constitutive		-0.214661058113961	chordates
18	constitutive		-0.214661058113961	chordates
18	weak		-0.214661058113961	chordates
18	constitutive		-0.214661058113961	chordates
12	weak		-0.214661058113961	placentals
12	weak		-0.214661058113961	placentals
7	weak		-0.214661058113961	primates
6	weak		-0.214661058113961	primates
5	weak		-0.214661058113961	apes
4	weak		-0.214661058113961	apes
12	weak		0.454868479375881	placentals
6	weak		0.454868479375881	primates
3	weak		0.454868479375881	apes
6	weak		0.454868479375881	primates
12	weak		0.454868479375881	placentals
12	weak		0.454868479375881	placentals
14	constitutive		0.454868479375881	monotremes
4	weak		0.454868479375881	apes
12	weak		0.454868479375881	placentals
6	weak		0.454868479375881	primates
8	weak		0.454868479375881	primates
18	weak		0.454868479375881	chordates
13	constitutive		0.454868479375881	marsupials
12	weak		0.454868479375881	placentals
11	weak		0.454868479375881	placentals
11	weak		0.454868479375881	placentals
4	weak		0.454868479375881	apes
6	weak		0.454868479375881	primates
8	weak		0.454868479375881	primates
4	weak		0.454868479375881	apes
8	weak		0.454868479375881	primates
13	weak		0.454868479375881	marsupials
13	constitutive		0.454868479375881	marsupials
13	constitutive		-0.0097283270975268	marsupials
5	weak		-0.0097283270975268	apes
12	weak		-0.0097283270975268	placentals
12	weak		-0.0097283270975268	placentals
12	weak		-0.0097283270975268	placentals
12	weak		-0.0097283270975268	placentals
8	weak		-0.0097283270975268	primates
17	weak		-0.0097283270975268	vertebrates
18	constitutive		-0.0097283270975268	chordates
6	weak		-0.0097283270975268	primates
13	weak		-0.0097283270975268	marsupials
6	weak		-0.0097283270975268	primates
12	weak		-0.0097283270975268	placentals
4	weak		0.567884208686354	apes
16	constitutive		-0.260066895508864	tetrapods
16	weak		-0.260066895508864	tetrapods
6	weak		-0.260066895508864	primates
6	weak		-0.260066895508864	primates
12	weak		-0.260066895508864	placentals
6	weak		-0.260066895508864	primates
8	weak		-0.260066895508864	primates
4	weak		-0.260066895508864	apes
6	weak		-0.260066895508864	primates
6	weak		-0.260066895508864	primates
6	weak		-0.260066895508864	primates
6	weak		-0.260066895508864	primates
6	weak		-0.260066895508864	primates
18	constitutive		-0.260066895508864	chordates
6	weak		-0.260066895508864	primates
6	weak		-0.260066895508864	primates
12	weak		-0.260066895508864	placentals
18	constitutive		-0.260066895508864	chordates
18	constitutive		-0.260066895508864	chordates
2	weak		-0.260066895508864	apes
18	weak		-0.260066895508864	chordates
18	weak		-0.260066895508864	chordates
18	weak		-0.260066895508864	chordates
18	constitutive		-0.260066895508864	chordates
18	constitutive		-0.260066895508864	chordates
18	weak		-0.260066895508864	chordates
18	constitutive		-0.260066895508864	chordates
18	constitutive		-0.260066895508864	chordates
16	weak		-0.260066895508864	tetrapods
17	constitutive		-0.260066895508864	vertebrates
13	weak		-0.260066895508864	marsupials
11	weak		-0.260066895508864	placentals
12	weak		-0.260066895508864	placentals
11	weak		-0.260066895508864	placentals
18	constitutive		-0.260066895508864	chordates
14	weak		-0.260066895508864	monotremes
18	weak		-0.260066895508864	chordates
14	weak		-0.260066895508864	monotremes
12	weak		1.19932482072388	placentals
10	weak		1.19932482072388	placentals
12	weak		1.19932482072388	placentals
12	weak		1.19932482072388	placentals
6	alternative		1.19932482072388	primates
12	alternative		1.19932482072388	placentals
12	weak		1.19932482072388	placentals
18	alternative		1.19932482072388	chordates
6	weak		1.19932482072388	primates
12	weak		1.19932482072388	placentals
17	alternative		1.19932482072388	vertebrates
5	weak		1.19932482072388	apes
18	constitutive		1.19932482072388	chordates
17	constitutive		1.19932482072388	vertebrates
17	constitutive		1.19932482072388	vertebrates
9	weak		1.19932482072388	primates
17	weak		1.19932482072388	vertebrates
12	weak		1.19932482072388	placentals
12	weak		1.19932482072388	placentals
12	weak		1.19932482072388	placentals
14	weak		0.229361279279646	monotremes
14	weak		0.229361279279646	monotremes
15	weak		0.229361279279646	sauropsids
15	constitutive		0.229361279279646	sauropsids
18	constitutive		0.229361279279646	chordates
18	constitutive		0.229361279279646	chordates
12	weak		0.229361279279646	placentals
12	weak		0.229361279279646	placentals
6	weak		0.229361279279646	primates
18	constitutive		0.229361279279646	chordates
12	weak		0.229361279279646	placentals
18	weak		0.229361279279646	chordates
18	constitutive		0.229361279279646	chordates
12	weak		0.229361279279646	placentals
18	constitutive		0.229361279279646	chordates
13	weak		0.229361279279646	marsupials
18	constitutive		0.229361279279646	chordates
18	weak		0.229361279279646	chordates
18	constitutive		0.229361279279646	chordates
17	weak		0.229361279279646	vertebrates
18	constitutive		0.229361279279646	chordates
6	weak		0.229361279279646	primates
6	weak		0.229361279279646	primates
6	weak		0.229361279279646	primates
6	weak		0.229361279279646	primates
18	constitutive		0.229361279279646	chordates
6	weak		0.229361279279646	primates
17	weak		0.229361279279646	vertebrates
18	weak		0.229361279279646	chordates
18	constitutive		0.229361279279646	chordates
12	weak		0.229361279279646	placentals
18	constitutive		0.229361279279646	chordates
12	weak		0.229361279279646	placentals
12	weak		0.229361279279646	placentals
12	weak		0.229361279279646	placentals
18	alternative		0.229361279279646	chordates
14	alternative		0.229361279279646	monotremes
6	weak		0.229361279279646	primates
8	weak		0.229361279279646	primates
14	weak		0.229361279279646	monotremes
18	constitutive		0.229361279279646	chordates
11	weak		0.229361279279646	placentals
6	weak		0.229361279279646	primates
5	weak		0.229361279279646	apes
12	weak		0.229361279279646	placentals
12	weak		0.229361279279646	placentals
18	constitutive		0.229361279279646	chordates
14	weak		0.229361279279646	monotremes
13	weak		0.229361279279646	marsupials
18	constitutive		0.229361279279646	chordates
6	weak		0.229361279279646	primates
18	constitutive		0.229361279279646	chordates
6	weak		0.229361279279646	primates
6	weak		0.229361279279646	primates
12	weak		0.229361279279646	placentals
13	weak		0.229361279279646	marsupials
10	weak		0.229361279279646	placentals
6	weak		0.229361279279646	primates
12	weak		0.229361279279646	placentals
8	weak		0.229361279279646	primates
12	weak		0.229361279279646	placentals
6	weak		0.229361279279646	primates
6	weak		0.229361279279646	primates
14	constitutive		0.229361279279646	monotremes
12	weak		0.229361279279646	placentals
14	constitutive		0.229361279279646	monotremes
12	weak		0.229361279279646	placentals
13	weak		0.229361279279646	marsupials
4	weak		0.229361279279646	apes
6	weak		0.229361279279646	primates
14	weak		0.229361279279646	monotremes
12	weak		0.229361279279646	placentals
12	weak		0.229361279279646	placentals
12	weak		0.229361279279646	placentals
12	weak		0.501770233073683	placentals
12	constitutive		0.501770233073683	placentals
16	weak		0.501770233073683	tetrapods
18	weak		0.501770233073683	chordates
15	weak		0.501770233073683	sauropsids
12	weak		0.501770233073683	placentals
18	constitutive		0.501770233073683	chordates
13	weak		0.501770233073683	marsupials
13	weak		0.501770233073683	marsupials
12	weak		0.501770233073683	placentals
12	weak		0.501770233073683	placentals
12	weak		0.501770233073683	placentals
6	weak		0.501770233073683	primates
6	weak		0.501770233073683	primates
6	weak		0.501770233073683	primates
4	weak		0.501770233073683	apes
6	weak		0.501770233073683	primates
12	weak		0.501770233073683	placentals
6	weak		0.501770233073683	primates
18	weak		0.501770233073683	chordates
18	weak		0.501770233073683	chordates
18	constitutive		0.501770233073683	chordates
14	weak		0.501770233073683	monotremes
10	weak		0.501770233073683	placentals
11	weak		0.501770233073683	placentals
18	weak		0.501770233073683	chordates
16	weak		0.501770233073683	tetrapods
18	weak		0.501770233073683	chordates
18	constitutive		0.501770233073683	chordates
18	weak		0.501770233073683	chordates
18	constitutive		0.501770233073683	chordates
16	weak		0.501770233073683	tetrapods
14	weak		0.501770233073683	monotremes
18	weak		0.501770233073683	chordates
18	weak		0.501770233073683	chordates
18	weak		0.501770233073683	chordates
18	constitutive		0.501770233073683	chordates
6	weak		0.501770233073683	primates
4	weak		0.501770233073683	apes
13	weak		0.501770233073683	marsupials
18	constitutive		0.501770233073683	chordates
12	weak		0.501770233073683	placentals
12	weak		0.501770233073683	placentals
12	weak		0.501770233073683	placentals
18	weak		0.501770233073683	chordates
17	weak		0.501770233073683	vertebrates
18	constitutive		0.501770233073683	chordates
12	weak		0.501770233073683	placentals
6	weak		0.501770233073683	primates
12	weak		0.501770233073683	placentals
5	weak		0.501770233073683	apes
12	weak		0.501770233073683	placentals
6	weak		0.501770233073683	primates
6	weak		0.501770233073683	primates
6	weak		0.501770233073683	primates
18	weak		0.501770233073683	chordates
18	constitutive		0.501770233073683	chordates
6	weak		0.501770233073683	primates
12	weak		0.501770233073683	placentals
13	weak		0.501770233073683	marsupials
13	weak		0.501770233073683	marsupials
13	weak		0.501770233073683	marsupials
11	weak		0.501770233073683	placentals
12	weak		0.501770233073683	placentals
12	weak		0.501770233073683	placentals
17	alternative		-0.0339636989857439	vertebrates
13	weak		-0.0339636989857439	marsupials
13	weak		-0.0339636989857439	marsupials
13	weak		-0.0339636989857439	marsupials
6	weak		-0.0339636989857439	primates
12	weak		-0.0339636989857439	placentals
12	weak		-0.0339636989857439	placentals
13	weak		-0.0339636989857439	marsupials
12	weak		-0.0339636989857439	placentals
18	constitutive		-0.0339636989857439	chordates
12	weak		-0.0339636989857439	placentals
14	weak		-0.0339636989857439	monotremes
18	constitutive		-0.0339636989857439	chordates
12	weak		-0.0339636989857439	placentals
17	constitutive		-0.0339636989857439	vertebrates
14	constitutive		-0.0339636989857439	monotremes
14	weak		-0.0339636989857439	monotremes
14	weak		-0.0339636989857439	monotremes
14	weak		-0.0339636989857439	monotremes
18	weak		-0.0339636989857439	chordates
17	constitutive		-0.0339636989857439	vertebrates
13	constitutive		-0.0339636989857439	marsupials
14	weak		-0.0339636989857439	monotremes
12	weak		-0.0339636989857439	placentals
16	weak		-0.0339636989857439	tetrapods
17	constitutive		-0.0339636989857439	vertebrates
17	constitutive		-0.0339636989857439	vertebrates
12	weak		-0.0339636989857439	placentals
15	alternative		-0.0339636989857439	sauropsids
14	weak		-0.0339636989857439	monotremes
12	alternative		-0.0339636989857439	placentals
14	alternative		-0.522813643734912	monotremes
17	alternative		-0.522813643734912	vertebrates
6	weak		-0.522813643734912	primates
6	alternative		-0.522813643734912	primates
6	weak		-0.522813643734912	primates
12	weak		-0.522813643734912	placentals
18	constitutive		-0.522813643734912	chordates
18	weak		-0.522813643734912	chordates
12	weak		-0.522813643734912	placentals
13	weak		-0.522813643734912	marsupials
13	weak		-0.522813643734912	marsupials
5	weak		-0.522813643734912	apes
12	weak		-0.522813643734912	placentals
18	weak		0.0549229507346869	chordates
18	weak		0.0549229507346869	chordates
18	constitutive		0.0549229507346869	chordates
11	weak		0.0549229507346869	placentals
6	weak		0.0549229507346869	primates
9	weak		0.0549229507346869	primates
6	weak		0.0549229507346869	primates
18	constitutive		0.0549229507346869	chordates
18	constitutive		0.0549229507346869	chordates
18	weak		0.0549229507346869	chordates
13	weak		0.0549229507346869	marsupials
18	weak		0.0549229507346869	chordates
12	weak		0.0549229507346869	placentals
18	constitutive		0.0549229507346869	chordates
18	constitutive		0.0549229507346869	chordates
6	weak		0.0549229507346869	primates
1	weak		0.0549229507346869	apes
6	weak		0.0549229507346869	primates
12	weak		0.0549229507346869	placentals
12	weak		0.0549229507346869	placentals
8	weak		0.0549229507346869	primates
18	constitutive		0.0549229507346869	chordates
18	constitutive		0.0549229507346869	chordates
12	weak		0.0549229507346869	placentals
8	weak		0.0549229507346869	primates
8	weak		0.0549229507346869	primates
12	weak		0.0549229507346869	placentals
18	constitutive		0.0549229507346869	chordates
14	weak		0.0549229507346869	monotremes
15	weak		0.0549229507346869	sauropsids
12	weak		0.0549229507346869	placentals
12	weak		0.0549229507346869	placentals
11	weak		-0.409983843688466	placentals
12	weak		-0.409983843688466	placentals
6	weak		-0.409983843688466	primates
10	weak		-0.409983843688466	placentals
5	weak		-0.409983843688466	apes
12	weak		-0.409983843688466	placentals
6	weak		-0.409983843688466	primates
12	weak		-0.409983843688466	placentals
12	alternative		-0.409983843688466	placentals
12	weak		-0.409983843688466	placentals
12	weak		-0.409983843688466	placentals
17	alternative		-0.409983843688466	vertebrates
13	weak		-0.409983843688466	marsupials
12	weak		-0.409983843688466	placentals
12	weak		-0.409983843688466	placentals
12	weak		-0.409983843688466	placentals
6	weak		-0.409983843688466	primates
18	alternative		-0.409983843688466	chordates
15	weak		-0.409983843688466	sauropsids
18	constitutive		-0.409983843688466	chordates
18	constitutive		-0.409983843688466	chordates
14	weak		-0.409983843688466	monotremes
18	weak		-0.409983843688466	chordates
18	constitutive		-0.409983843688466	chordates
17	weak		-0.409983843688466	vertebrates
18	weak		-0.409983843688466	chordates
18	weak		-0.409983843688466	chordates
18	constitutive		-0.409983843688466	chordates
16	weak		-0.409983843688466	tetrapods
17	constitutive		-0.409983843688466	vertebrates
11	weak		-0.409983843688466	placentals
12	weak		-0.409983843688466	placentals
18	constitutive		-0.409983843688466	chordates
18	constitutive		-0.409983843688466	chordates
18	weak		-0.409983843688466	chordates
17	weak		-0.409983843688466	vertebrates
18	constitutive		-0.409983843688466	chordates
16	weak		-0.409983843688466	tetrapods
11	weak		-0.409983843688466	placentals
18	constitutive		-0.409983843688466	chordates
18	weak		-0.409983843688466	chordates
18	weak		-0.409983843688466	chordates
18	weak		-0.409983843688466	chordates
18	alternative		-0.409983843688466	chordates
15	weak		-0.409983843688466	sauropsids
18	constitutive		-0.409983843688466	chordates
5	weak		-0.409983843688466	apes
18	weak		-0.409983843688466	chordates
18	constitutive		-0.409983843688466	chordates
18	alternative		-0.409983843688466	chordates
18	constitutive		-0.409983843688466	chordates
18	weak		-0.409983843688466	chordates
18	weak		-0.409983843688466	chordates
18	constitutive		-0.409983843688466	chordates
12	weak		-0.409983843688466	placentals
17	constitutive		-0.523692462687077	vertebrates
16	weak		-0.523692462687077	tetrapods
17	constitutive		-0.523692462687077	vertebrates
17	constitutive		-0.523692462687077	vertebrates
6	weak		-0.523692462687077	primates
11	weak		-0.523692462687077	placentals
11	weak		-0.523692462687077	placentals
18	weak		-0.523692462687077	chordates
18	constitutive		-0.523692462687077	chordates
17	constitutive		-0.523692462687077	vertebrates
8	weak		-0.523692462687077	primates
17	constitutive		-0.523692462687077	vertebrates
17	constitutive		-0.523692462687077	vertebrates
11	weak		-0.523692462687077	placentals
6	weak		-0.523692462687077	primates
6	weak		-0.523692462687077	primates
6	weak		-0.523692462687077	primates
8	weak		0.194860357316496	primates
12	constitutive		0.194860357316496	placentals
12	weak		0.194860357316496	placentals
12	constitutive		0.194860357316496	placentals
6	weak		0.194860357316496	primates
15	constitutive		0.194860357316496	sauropsids
17	weak		0.194860357316496	vertebrates
17	constitutive		0.194860357316496	vertebrates
12	alternative		0.194860357316496	placentals
4	weak		0.194860357316496	apes
4	weak		0.194860357316496	apes
4	weak		0.194860357316496	apes
4	alternative		0.194860357316496	apes
4	weak		0.194860357316496	apes
4	alternative		0.194860357316496	apes
12	weak		0.194860357316496	placentals
12	weak		0.194860357316496	placentals
15	constitutive		0.194860357316496	sauropsids
17	constitutive		0.194860357316496	vertebrates
8	weak		0.194860357316496	primates
6	weak		0.194860357316496	primates
6	weak		0.194860357316496	primates
4	weak		0.683903726144017	apes
11	weak		0.683903726144017	placentals
11	weak		0.683903726144017	placentals
12	weak		0.683903726144017	placentals
6	weak		0.683903726144017	primates
6	weak		0.683903726144017	primates
17	constitutive		0.683903726144017	vertebrates
10	weak		0.683903726144017	placentals
18	constitutive		0.683903726144017	chordates
17	constitutive		0.683903726144017	vertebrates
12	weak		0.683903726144017	placentals
18	weak		0.683903726144017	chordates
18	constitutive		0.683903726144017	chordates
18	constitutive		0.683903726144017	chordates
12	weak		0.683903726144017	placentals
8	weak		0.683903726144017	primates
18	constitutive		0.683903726144017	chordates
17	constitutive		0.683903726144017	vertebrates
6	weak	yes	2.74297209544388	primates
5	weak	yes	2.74297209544388	apes
6	weak	yes	2.74297209544388	primates
12	constitutive	yes	2.74297209544388	placentals
12	weak	yes	2.74297209544388	placentals
12	weak	yes	2.74297209544388	placentals
12	weak	yes	2.74297209544388	placentals
12	weak	yes	2.74297209544388	placentals
14	weak	yes	2.74297209544388	monotremes
14	constitutive	yes	2.74297209544388	monotremes
12	weak	yes	2.74297209544388	placentals
12	weak	yes	2.74297209544388	placentals
14	constitutive	yes	2.74297209544388	monotremes
2	weak	yes	2.74297209544388	apes
12	weak	yes	2.74297209544388	placentals
6	weak	yes	2.74297209544388	primates
12	weak	yes	2.74297209544388	placentals
14	constitutive	yes	2.74297209544388	monotremes
12	weak	yes	2.74297209544388	placentals
12	weak	yes	2.74297209544388	placentals
12	weak	yes	2.74297209544388	placentals
11	weak	yes	2.74297209544388	placentals
6	weak	yes	2.74297209544388	primates
14	constitutive	yes	2.74297209544388	monotremes
11	weak	yes	2.74297209544388	placentals
12	weak	yes	2.74297209544388	placentals
13	weak	yes	2.74297209544388	marsupials
14	weak	yes	2.74297209544388	monotremes
12	weak	yes	2.74297209544388	placentals
13	weak	yes	2.74297209544388	marsupials
6	weak	yes	2.74297209544388	primates
14	weak	yes	2.74297209544388	monotremes
4	weak	yes	2.74297209544388	apes
14	weak	yes	2.74297209544388	monotremes
15	constitutive	yes	2.74297209544388	sauropsids
11	weak	yes	2.74297209544388	placentals
14	constitutive	yes	2.74297209544388	monotremes
14	weak	yes	2.74297209544388	monotremes
14	weak	yes	2.74297209544388	monotremes
14	constitutive	yes	2.74297209544388	monotremes
13	weak	yes	2.74297209544388	marsupials
12	weak	yes	2.74297209544388	placentals
12	weak	yes	2.74297209544388	placentals
12	weak	yes	2.74297209544388	placentals
13	weak	yes	2.74297209544388	marsupials
12	weak	yes	2.74297209544388	placentals
12	weak	yes	2.74297209544388	placentals
3	weak	yes	2.74297209544388	apes
6	weak	yes	2.74297209544388	primates
11	weak	yes	2.74297209544388	placentals
12	weak	yes	2.74297209544388	placentals
5	weak	yes	2.74297209544388	apes
5	weak	yes	2.74297209544388	apes
12	weak		0.0265254068974201	placentals
13	weak		0.0265254068974201	marsupials
16	constitutive		0.0265254068974201	tetrapods
13	weak		0.0265254068974201	marsupials
4	weak		0.0265254068974201	apes
12	weak		0.0265254068974201	placentals
6	weak		-0.21951778783523	primates
13	weak		0.0265254068974201	marsupials
11	weak		0.0265254068974201	placentals
12	weak		0.0265254068974201	placentals
12	weak		0.0265254068974201	placentals
12	weak		0.0265254068974201	placentals
5	weak		0.0265254068974201	apes
12	weak		0.0265254068974201	placentals
12	weak		0.0265254068974201	placentals
12	weak		0.0265254068974201	placentals
12	weak		0.0265254068974201	placentals
15	weak		0.0265254068974201	sauropsids
18	constitutive		0.0265254068974201	chordates
16	weak		0.0265254068974201	tetrapods
11	weak		0.0265254068974201	placentals
18	constitutive		0.0265254068974201	chordates
4	weak		0.0265254068974201	apes
14	weak		0.0265254068974201	monotremes
18	weak		0.0265254068974201	chordates
18	constitutive		0.0265254068974201	chordates
18	weak		0.0265254068974201	chordates
18	constitutive		0.0265254068974201	chordates
16	weak		0.0265254068974201	tetrapods
18	constitutive		0.0265254068974201	chordates
18	alternative		0.0265254068974201	chordates
18	constitutive		0.0265254068974201	chordates
18	weak		0.0265254068974201	chordates
12	weak		0.0265254068974201	placentals
18	constitutive		0.0265254068974201	chordates
12	weak		0.0265254068974201	placentals
18	constitutive		0.0265254068974201	chordates
18	constitutive		0.0265254068974201	chordates
18	weak		0.0265254068974201	chordates
18	constitutive		0.0265254068974201	chordates
18	weak		0.0265254068974201	chordates
18	constitutive		0.0265254068974201	chordates
12	weak		0.0265254068974201	placentals
18	constitutive		0.0265254068974201	chordates
18	constitutive		0.0265254068974201	chordates
17	constitutive		0.0265254068974201	vertebrates
6	weak		0.0265254068974201	primates
15	weak		0.0265254068974201	sauropsids
14	weak		0.0265254068974201	monotremes
12	weak		-0.160885861404237	placentals
17	constitutive		-0.160885861404237	vertebrates
12	weak		-0.160885861404237	placentals
18	constitutive		-0.160885861404237	chordates
12	weak		-0.160885861404237	placentals
12	weak		-0.160885861404237	placentals
17	constitutive		-0.160885861404237	vertebrates
18	weak		-0.160885861404237	chordates
18	constitutive		-0.160885861404237	chordates
18	weak		-0.160885861404237	chordates
17	weak		-0.160885861404237	vertebrates
18	constitutive		-0.160885861404237	chordates
12	weak		-0.160885861404237	placentals
10	weak		-0.163697835386308	placentals
11	weak		-0.163697835386308	placentals
13	weak		-0.163697835386308	marsupials
11	weak		-0.163697835386308	placentals
6	weak		-0.163697835386308	primates
12	weak		-0.163697835386308	placentals
6	weak		-0.163697835386308	primates
6	weak		-0.163697835386308	primates
14	weak		-0.163697835386308	monotremes
12	weak		-0.163697835386308	placentals
6	weak		-0.21951778783523	primates
13	constitutive		-0.21951778783523	marsupials
13	weak		-0.21951778783523	marsupials
5	weak		-0.21951778783523	apes
13	weak		-0.21951778783523	marsupials
12	weak		-0.21951778783523	placentals
18	weak		-0.21951778783523	chordates
18	constitutive		-0.21951778783523	chordates
6	weak		-0.21951778783523	primates
18	constitutive		-0.743381342380377	chordates
6	weak		-0.21951778783523	primates
10	weak		-0.743381342380377	placentals
12	weak		-0.743381342380377	placentals
17	constitutive		-0.743381342380377	vertebrates
16	constitutive		-0.743381342380377	tetrapods
15	weak		-0.743381342380377	sauropsids
18	weak		-0.21951778783523	chordates
18	weak		-0.21951778783523	chordates
14	weak		-0.743381342380377	monotremes
18	constitutive		-0.21951778783523	chordates
12	weak		-0.743381342380377	placentals
14	weak		-0.743381342380377	monotremes
12	weak		-0.743381342380377	placentals
6	weak		-0.743381342380377	primates
7	weak		-0.743381342380377	primates
12	weak		-0.743381342380377	placentals
12	alternative		-0.743381342380377	placentals
12	weak		-0.743381342380377	placentals
10	weak		-0.743381342380377	placentals
8	weak		-0.743381342380377	primates
6	weak		-0.743381342380377	primates
12	weak		-0.743381342380377	placentals
8	weak		-0.21951778783523	primates
6	weak		-0.743381342380377	primates
18	constitutive		-0.21951778783523	chordates
4	weak		-0.21951778783523	apes
10	weak		-0.21951778783523	placentals
18	weak		-0.21951778783523	chordates
18	constitutive		-0.21951778783523	chordates
3	weak		-0.21951778783523	apes
4	weak		-0.21951778783523	apes
18	weak		-0.21951778783523	chordates
18	weak	yes	0.129289797894921	chordates
18	weak		-0.21951778783523	chordates
18	weak		-0.21951778783523	chordates
[truncated: 953,154 more rows]
