# Supplementary material for: Defining the genetic and evolutionary architecture of alternative splicing in response to infection
Source: Nat Commun. 2019 Apr 11;10:1671. doi: 10.1038/s41467-019-09689-7 (PMC6459842; doi:10.1038/s41467-019-09689-7)
Supplement: Supplementary file 9 — Source Data [file 41467_2019_9689_MOESM9_ESM.zip › SourceData/Fig2D_boxplots.csv]

CLEC7A_Expr	CLEC7A_PSI_RI	NFKB1_Expr	NFKB1_PSI_SE	condition
6.28581545139028	0.526769804623779	7.44389837014823	0.177022675200892	NS
5.65169223117814	0.510916253167486	7.61191298443255	0.141920556834536	NS
6.32436913665226	0.458420939371994	7.60548076284852	0.0901708055088354	NS
6.01054234976029	0.479344798806817	7.79356845485028	0.135624103350683	NS
6.08847242711806	0.611655444770154	7.50082621871591	0.128449699943674	NS
6.62547037594826	0.49357117941052	7.2682000056647	0.059881426389448	NS
6.11132903937012	0.535716026939951	7.75833420321126	0.145664506391431	NS
6.49964284203931	0.599407359083088	7.53181214601107	0.12309070247463	NS
6.68440119859267	0.677885671422698	7.12332883508555	0.113221609070632	NS
6.80279453702891	0.550761326371135	7.22565520123214	0.0873678060016433	NS
5.60665760639639	0.512797067130235	7.56237539315338	0.126032853970806	NS
5.99373974058625	0.758680737327789	7.10375674381766	0.0874156421481281	NS
6.02393036032575	0.406719439682756	7.34536744671262	0.118380711588463	NS
6.03449072693029	0.661967645275657	7.36040860404723	0.24837729159538	NS
6.28532017365468	0.53789172210126	7.16903948705235	0.171175772127536	NS
6.68630753135527	0.579481753847084	7.61547601682509	0.200910618794044	NS
6.27041575558178	0.555020348611797	7.45759923485775	0.125930541012446	NS
6.08470586069484	0.599923150192569	7.50656709257662	0.0951403915665202	NS
6.06980808731944	0.577548342368949	7.23045976986168	0.114173656049291	NS
6.18751591118458	0.557763846014048	7.25400261950852	0.156720029352701	NS
5.76784677575243	0.512182749523849	7.81307423741337	0.163123039219948	NS
6.48374124493112	0.530945902764772	7.61932351908877	0.0876754144981752	NS
6.00756037600764	0.510674878530064	7.52452555380474	0.164875764510167	NS
6.69644499183285	0.644327717342972	6.99478828011521	0.0591664473609748	NS
6.47417038947692	0.535579901258168	7.25184862189009	0.0967618463283443	NS
6.55558214458365	0.574279325746993	7.18343109749293	0.121769202874692	NS
6.3438668077786	0.471536980178243	7.39114157322181	0.132691499925886	NS
5.31402499430216	0.573713938840018	7.85733452899285	0.19012317922431	NS
6.24883656415074	0.470331908761803	7.02120052373283	0.136958862729256	NS
6.46952252966961	0.55315676220258	7.15274526805209	0.0868650049190112	NS
6.1421943552087	0.558119377677057	7.40069622486042	0.157394903237879	NS
6.23884082628834	0.606471493447858	7.30677912836117	0.166764673933576	NS
6.05688931320666	0.575422597880837	7.31576557585961	0.130085585892687	NS
6.41125115958696	0.375023792470332	7.67920219188374	0.142108566528355	NS
7.28978396430155	0.658934907778475	6.77871411024691	0.0943941213140171	NS
6.58476095067986	0.470623629638628	6.87008758952641	0.0360059838726532	NS
6.45279087202151	0.567812457922347	7.10739829638782	0.188626590832672	NS
6.84068010382892	0.736303024017887	6.95432089929696	0.139677345480268	NS
5.8383669205501	0.548067804255294	7.76163509850525	0.12058540806346	NS
6.22198805691851	0.527993077229805	7.55337542082754	0.127337686915853	NS
6.20121482666783	0.46122577662239	7.63402847256897	0.112691067846927	NS
7.36625457766563	0.602742195704113	7.11354239210984	0.173236650080425	NS
6.53199929155487	0.658983851918982	7.12611934044287	0.130297383516764	NS
6.20939507047148	0.691945521632125	7.34526315006808	0.192187299751299	NS
6.22195894264108	0.448472702014729	7.58736924612033	0.129318149878281	NS
6.06944855807006	0.616589105573824	7.36843016730176	0.103821989667026	NS
6.49119813503451	0.474633374563587	7.3582927752619	0.150834382268181	NS
6.34585990757876	0.514769933204535	7.33626523992698	0.171414467618151	NS
6.04903059474508	0.502451822865152	7.65014057919121	0.210355727322402	NS
6.35113518879281	0.423389094861175	7.31799309001243	0.0997403347063108	NS
6.43202966353884	0.580093614387718	7.35293043185964	0.155589396346978	NS
6.51548559665391	0.412362861681145	7.35899007196461	0.100584537574414	NS
6.19223360780251	0.617684221631339	7.42877953028298	0.175184567812989	NS
5.90913394395326	0.512108559618512	7.73628940297398	0.141126094939662	NS
6.36173403679764	0.557694724985402	7.40751427294427	0.246467795486534	NS
6.95193151162551	0.495171547424497	7.30349338846574	0.0816093940301492	NS
6.39347584219544	0.682173204354304	7.64809077316488	0.0820156578710558	NS
5.99581182074207	0.4848700724047	7.06908358625791	0.12067576291119	NS
6.7928111626374	0.520656318502366	7.23523385813331	0.0419884362543573	NS
6.66451973087261	0.516283424149225	7.29128002336766	0.130419380477036	NS
6.0886845321788	0.507774032990103	7.70582307426362	0.152629537289095	NS
6.15060227627595	0.527202231823678	7.48915965693342	0.144938762085798	NS
6.41755801390921	0.43565103944206	7.34676554165685	0.102532529594875	NS
6.7956149214064	0.525981809662599	7.46806560656726	0.101907425672974	NS
6.79409041906367	0.52390311830048	7.34851035939191	0.117948132225312	NS
6.40055427530913	0.651410739865652	7.40731542028912	0.16313535619251	NS
6.23370634896463	0.555498722397009	7.15289239648878	0.177438098794572	NS
6.29804497324023	0.563343315436104	7.23582969834993	0.156471150228644	NS
6.28041659825086	0.430324592946513	7.39535349885789	0.169128209760777	NS
6.85967391087136	0.747116984163922	6.69143656565293	0.126931456218703	NS
6.24100103889984	0.477040385023097	7.10005211311777	0.215136833895451	NS
6.48892368509165	0.564998309283234	7.58246339185795	0.146110388058128	NS
6.12701179910552	0.538817133952731	7.28764631152443	0.13017786519188	NS
5.90532075893521	0.492165637415052	7.48176024942292	0.0721135269973169	NS
6.34757900257042	0.459688264256887	7.51610245443178	0.124530679984489	NS
6.87018622829173	0.618020521617387	6.91276890160543	0.0676987380595842	NS
6.61858967209654	0.519561656730795	6.97554223958368	0.0674458678207996	NS
6.24186308318987	0.525907721391723	7.4106432496079	0.13477940473734	NS
6.23508105793219	0.637408149832317	7.35467783438731	0.177908758921131	NS
6.05634335878321	0.563385442781906	7.59494070553556	0.183246836467337	NS
6.01797593547997	0.69214125708256	7.18126283025908	0.240163731791154	NS
6.30345592246537	0.605564491253407	7.16329768953724	0.114172726527166	NS
6.19393140176886	0.563216483903851	7.21984338324851	0.0539948455755796	NS
6.38028221848833	0.526064544038067	7.11252045080534	0.0649743016191745	NS
6.14046662523089	0.665803811331467	7.14794898232426	0.120981396095556	NS
6.04718426793584	0.558298951547592	7.0880370067524	0.138673618750175	NS
5.99871459161651	0.419196924196453	7.41392169117019	0.183615832304135	NS
6.22149795900126	0.42389138553147	7.49797926920926	0.115137822448351	NS
6.68227869866863	0.49385673146724	7.63938521311079	0.135921235603417	NS
5.93434248656763	0.426079685684008	7.51143711526026	0.13911072419742	NS
6.36189011079562	0.524763836951624	7.49990683758399	0.0920047849533435	NS
6.6977161503436	0.49272156857818	7.19923358516151	0.159400945102847	NS
6.80378330006927	0.593398197511072	7.53107233495793	0.154594100559233	NS
6.58650145988277	0.522443244509864	7.23532818691877	0.106841600073746	NS
6.47204449843746	0.597828476985353	6.95780888514772	0.0722894437914843	NS
6.33527359849758	0.397268892342439	7.54506962121388	0.0914766888687944	NS
6.33529192215724	0.572671705390621	7.53732530643092	0.108682987567102	NS
6.12845734783661	0.671018285980273	7.11159206355701	0.143947658938029	NS
5.76823747449827	0.465969525648864	7.72882851990888	0.137110987600337	NS
5.91710351358797	0.454068893254069	7.390157348996	0.138864550324126	NS
5.80160436462502	0.532674384913468	7.2079265415036	0.13647330055693	NS
6.05286175875028	0.534418771719359	7.32979772584931	0.205148866737161	NS
6.59290530725958	0.519926572071995	7.20097940290275	0.102376944314212	NS
6.94798183048735	0.714086130495742	6.80696591315727	0.192087881446076	NS
6.13156931762029	0.68633303147062	7.0585625550676	0.103720040798693	NS
6.26916638847259	0.619832378263276	7.24398682345401	0.0744507650379768	NS
5.90985383657585	0.543164004989088	7.3462666331946	0.131044999854154	NS
6.45380815372424	0.556710582388047	7.08322936343737	0.123962358453999	NS
6.45004774535502	0.562678684460179	7.13933160608458	0.0971331116289813	NS
6.35553685081018	0.549957312374097	7.36892510778467	0.169157279757568	NS
6.85848486293184	0.662522236031589	7.01746900411615	0.2157163043715	NS
6.68122810994036	0.47261844708467	7.08251054235055	0.127666181068326	NS
6.56800064454434	0.477857782059948	6.76761108384866	0.113180397702986	NS
6.06050189361333	0.587819625967755	7.43573983112089	0.13552412292312	NS
5.9153264026576	0.51281291535468	7.58878145622206	0.177174767893489	NS
5.41031305780841	0.663861766307218	7.44020387722227	0.0524367603265236	NS
5.73952072239165	0.442363376694536	7.92277086828294	0.158656229751232	NS
6.18430457035887	0.504421977258387	7.12251872410539	0.11573508809362	NS
7.24472998395077	0.581150105569625	6.55208703413041	0.131641131960146	NS
6.49531396149621	0.550834976250868	7.20416787196914	0.167708445727031	NS
6.56970718656874	0.587829263861589	7.56246210520932	0.105923469000421	NS
6.42438248920325	0.480175437276495	7.28912614155481	0.205660868205812	NS
6.68212491751367	0.587377245412877	6.73508987535447	0.153675889418027	NS
6.19015052380398	0.473111366284134	7.27872730752229	0.182047090117159	NS
5.78371537052625	0.579404235304041	7.40461743367303	0.154906732662153	NS
6.42190385048431	0.539141900284984	6.99230742877805	0.118628448315461	NS
6.01095611622134	0.546201409401339	7.53460330730206	0.145445895926546	NS
6.75040851208641	0.581234022926851	6.93449192870303	0.168566628092319	NS
5.90749072731648	0.558741594805019	7.52313305293944	0.139198935712862	NS
6.28549167846377	0.605040984371777	7.3978604069628	0.163016918481666	NS
6.41255177984054	0.58279013607507	6.96003673963026	0.0538527009028688	NS
6.67626379121903	0.548054285302859	6.7899469614511	0.145983296825264	NS
5.62307274773578	0.520395475910581	7.21025162167427	0.158860666186165	NS
6.21007265338885	0.798756142710529	7.17032561846578	0.104134429091083	NS
6.22130252922809	0.512259709051761	7.2373561547858	0.158406556274596	NS
6.49356806569197	0.545402181296287	6.99355721287687	0.11432874986588	NS
5.86451206666367	0.529181421813407	7.37487684600647	0.077206822167815	NS
6.5208447798264	0.665956763296125	7.01204354273119	0.106941030892171	NS
6.35979004465979	0.584309200760806	7.03116301111154	0.13880736830722	NS
6.04152590967301	0.465944951837554	7.44025076431581	0.263576905920947	NS
6.25091111258526	0.603652284010775	7.07442528941228	0.0662075313980716	NS
6.0970018545519	0.607509748702134	7.361947550369	0.114617458940141	NS
6.64141707060654	0.56000186198511	6.997860842358	0.187359209188949	NS
5.91058279411402	0.676917547564057	6.92093253910316	0.080762407084214	NS
6.07864698478861	0.339390315351495	7.70994582990319	0.159406119838824	NS
5.76283196919513	0.560657563566436	7.44311615670458	0.127493888483325	NS
5.88277039563568	0.442037755418471	7.65272677673034	0.159551769441704	NS
6.76035811251671	0.60351725134847	7.33897630994589	0.117192832980563	NS
5.83840894178976	0.504266123372389	7.44905988097874	0.156547541309829	NS
5.59768052489647	0.458787752413777	7.40978995242569	0.249710122700038	NS
5.60896430367775	0.575470740420145	7.50759900149501	0.106799424321201	NS
5.40478784424325	0.373338866710404	7.67069236668036	0.193539953422043	NS
6.05306146329278	0.580623939226104	7.10078835418525	0.291484282745967	NS
6.42761954811154	0.552586566548949	7.19590193870881	0.145283882643802	NS
6.44976946909421	0.639377859268823	6.84780476303842	0.222792907969326	NS
6.10198333764422	0.609969030640325	7.43642956431544	0.131436126296782	NS
5.55997310118293	0.369126065268459	7.38850022318921	0.128768314615568	NS
6.43441058255918	0.448359863732589	7.12457935740699	0.129069089918178	NS
6.27796763513776	0.529697089429635	7.4174091478574	0.133700822319634	NS
6.03233063949393	0.629086116918612	7.18218783144041	0.103307650984621	NS
6.07487848215813	0.684681139138463	7.20642507995098	0.0736034506071496	NS
6.41666306463943	0.703415547555683	7.11768754952717	0.103149764748294	NS
6.72124314494003	0.577155661261137	7.19770578169735	0.121321175549026	NS
6.28296914382108	0.506674981370572	7.41114860866213	0.173568656147358	NS
5.78542179355657	0.415421046737492	7.61650126775192	0.166406589827876	NS
6.01652220314091	0.634334162605029	7.04310544388042	0.131376253944178	NS
6.70688935056746	0.586832276411593	6.85556971005942	0.1131958197755	NS
6.46015378995187	0.470477635706072	7.46480312113087	0.0887743903114682	NS
6.59701058332186	0.575382364688813	6.73186789160907	0.130468486698293	NS
5.98495172792626	0.45282052485846	7.50160013418767	0.115992653080081	NS
6.0899164254583	0.570314499479905	7.05517216206672	0.0952400692259824	NS
6.80499105498097	0.567327707937566	7.15439582707611	0.195487437985526	NS
5.92526332812359	0.61599385041806	7.2901699896384	0.152312618240665	NS
5.95936135824451	0.475863762114736	7.59383218754994	0.09889856698102	NS
6.28799645900212	0.386685021014324	7.45204962985809	0.278990255941159	NS
5.61031314905339	0.466510360168963	6.74752608363612	0.159889979899613	NS
6.19046816753894	0.568224062978802	7.50835803675035	0.138612847289924	NS
5.74929814732868	0.456532264152823	7.65283626434887	0.136193908270827	NS
6.47855715540906	0.573848652491729	7.3943787412392	0.132152084957973	NS
5.95785887296666	0.513616498240039	7.25555762983869	0.0969456103332839	NS
5.52876729790895	0.56264346056276	7.74341188444531	0.121572141349579	NS
5.9454497582104	0.606369601854632	7.52115023200986	0.0471267939980578	NS
6.22614639342532	0.665611561277706	7.20848438527029	0.114333000440695	NS
6.36361300789573	0.588769841051964	7.03319066810043	0.11864405310462	NS
5.5543400249789	0.715517627586798	7.52438512411424	0.0921005170304462	NS
6.88295318673298	0.540259710843469	6.9496323355889	0.11882324373116	NS
5.92007259778415	0.596713622760844	7.51557567725936	0.227189207768779	NS
6.2426410655175	0.521954701727221	7.48418169600787	0.185201926532778	NS
5.5808083040066	0.57237391373015	7.69493114387818	0.0894075515080406	NS
6.0730237261874	0.483942053670408	7.62937264149084	0.158700379913393	NS
6.30905611219346	0.616107299809229	7.0003812565348	0.162301720103531	NS
6.64874058681513	0.627090483845046	7.15620435459644	0.158948214277617	NS
6.34020886879734	0.481755704177805	7.21551587560726	0.0945229654399067	NS
5.79306999701575	0.644404458866531	7.44982594008551	0.105185778111081	NS
6.37388079117578	0.628835294785542	7.12003266281997	0.076713849838557	NS
6.39466671665957	0.567594739269556	6.97699998744336	0.102481967502422	NS
6.6469205416161	0.573426462804031	7.24942613195686	0.106127697688688	NS
5.90141083536732	0.588499432578516	6.65640256058674	0.149196207424325	NS
6.14270732761484	0.473845836309868	7.2846293494728	0.137846324360575	NS
6.22307604190146	0.594929849859852	7.23139383796085	0.179947599019333	NS
4.65703864816711	0.451982540416277	8.49617512801715	0.22956541751094	LPS
5.17665922933569	0.469523638580559	8.39823922170178	0.193173384533989	LPS
4.841764857691	0.312656340438996	8.45470178539361	0.183516225608204	LPS
4.42181698740383	0.665943208798399	8.81421270319314	0.159827137678011	LPS
5.83768859627375	0.300776426822496	8.52537818014744	0.215644510202189	LPS
4.8932252107179	0.279379794913672	8.82017526747863	0.227123938229613	LPS
5.05288460251056	0.323303318517938	8.37256553553116	0.231133969829446	LPS
4.77288052545969	0.247480510946145	8.7786572037265	0.152200163068914	LPS
4.14208360366369	0.460679155330212	8.74111591412744	0.153067601142903	LPS
4.53579430543424	0.320515491160051	8.66020930266778	0.15381109552406	LPS
5.09414603146997	0.323579805878098	8.443492861944	0.145424888388733	LPS
4.84073818040663	0.49568133932487	8.68997643790696	0.222188920720803	LPS
3.9656143587592	0.450924526237907	8.72222530686627	0.273126156720587	LPS
5.06557647639476	0.446517710904574	8.53710016237011	0.217513941312254	LPS
4.87045642807611	0.612429730786059	8.54910149108204	0.210727793312788	LPS
4.73324456812773	0.461300943941437	8.23622553746944	0.161829357094839	LPS
5.11459201912428	0.334061793738374	8.62649108824221	0.321275495323616	LPS
5.06797078960438	0.468418512333596	8.35748516677321	0.15585240063434	LPS
5.26423594444597	0.309351118514305	8.63120881084006	0.224438225272002	LPS
5.31679946581641	0.483281736067333	8.3019222474274	0.124739071809341	LPS
4.67474705132821	0.59194231476112	8.49280328708221	0.200484922420731	LPS
4.60164366862519	0.501154032766772	8.81607294641943	0.135241969404523	LPS
4.78460434675813	0.640777387159279	8.43903184400752	0.157759425764506	LPS
5.31102549031635	0.422927158400201	8.6406384059024	0.12849008810383	LPS
5.2380891980479	0.334752559956748	8.68488723592918	0.18258942163805	LPS
4.73462265029904	0.537459891479634	8.70315817456918	0.218101253406938	LPS
4.80468787860794	0.387219465331058	8.46072207517689	0.135924714138563	LPS
5.17843808561663	0.608813663398907	8.634013563457	0.175415734271682	LPS
4.81894799220878	0.310424889658164	8.53489536626986	0.185828856760668	LPS
4.42882648549557	0.392872860483255	8.68659885359429	0.221350282197965	LPS
4.68640526441702	0.406866947275464	8.56244291465056	0.193541875863053	LPS
4.57935602502103	0.489021602751308	8.90147200687229	0.174783073509821	LPS
4.516820133116	0.32014542574908	8.6712812696892	0.216351789625571	LPS
5.10603183462323	0.431404634779365	8.26714607092226	0.237033831440334	LPS
4.78324468278429	0.50153711122184	8.53495021239397	0.109813199479956	LPS
4.61436778003998	0.561370006585584	8.56207599682551	0.19654776258154	LPS
4.6598928604648	0.433699469360554	8.35828193445533	0.166477781530837	LPS
4.25416943970527	0.348179824398789	8.76431776623867	0.240673768967265	LPS
4.53995779383426	0.593377973238228	8.49840387231258	0.165982318285282	LPS
4.6851347508997	0.6258667504813	8.75072559166998	0.211176296717762	LPS
5.14779410684841	0.396586025979311	8.79487189330204	0.197585400909646	LPS
4.68958153517455	0.338335923268067	8.54433447996791	0.220529039626605	LPS
5.04572081719509	0.388966611028324	8.5631359025095	0.450399899385587	LPS
4.73124158113076	0.564300144087886	8.66502967051486	0.138902094503953	LPS
4.43657322915351	0.437109573944062	8.60613116203166	0.157642729343387	LPS
5.00410992379143	0.37169830128757	8.69660993002858	0.185639656520693	LPS
4.63861678833358	0.405923872325872	8.44238022349968	0.120118916839059	LPS
4.2688897802282	0.482539896336509	8.53631966170564	0.258935499817134	LPS
4.59221994355507	0.641028271046007	8.88740263102852	0.212507964070814	LPS
4.61871868091574	0.521641848329397	8.5165498665557	0.12555631437558	LPS
4.73940041405281	0.355886898618796	8.44956212116262	0.153479337055361	LPS
4.68911208250529	0.484896194646022	8.80839651102523	0.167095970348142	LPS
4.73673108917207	0.426830036724464	8.47767896323197	0.208042947498488	LPS
4.90286270074784	0.557401948859133	8.45139444237306	0.140467686956411	LPS
4.25288288320041	0.436816673186276	8.46112907647754	0.163065774025373	LPS
4.9823542666351	0.706043862863271	8.50953184589683	0.101346211484357	LPS
5.07608594526193	0.630319056357922	8.55402171175114	0.203177341715027	LPS
5.47221759226925	0.307927675016489	8.23632896820424	0.198274416467804	LPS
4.72309169582838	0.430807151758681	8.67389656913182	0.275695211794462	LPS
5.15121489324108	0.387355251895904	8.30734612454174	0.135802007307985	LPS
5.03117518602554	0.51859641147041	8.74925355799528	0.215317835510404	LPS
4.94287949312879	0.371830794231614	8.58856547948817	0.173000324314064	LPS
4.30467933529099	0.362923402206941	8.87187726069942	0.218332276484892	LPS
4.7811090915819	0.635445005355439	8.68039810332033	0.123345225353475	LPS
5.14863096284261	0.33917368498079	8.65416265645572	0.20834372363986	LPS
4.71215240978267	0.49385347285336	8.50743507278373	0.241961219999835	LPS
4.30996968099505	0.448169632497732	8.40342493995979	0.194887800350934	LPS
5.12612502696065	0.616800441079778	8.59336554391809	0.202558976272514	LPS
5.16271672965108	0.539785661853007	8.45720164572043	0.129839404361448	LPS
4.90854454626427	0.286256073449535	8.9171772508281	0.147391201683331	LPS
4.94431675539544	0.466909853823229	8.45475091645743	0.112640726360376	LPS
4.83945667704681	0.453086552290765	8.53993697120107	0.1997380016013	LPS
4.58815664180323	0.448511683064365	8.39103462984278	0.0912026132560434	LPS
4.2381471345494	0.575321258055568	8.69127900309794	0.170550011043778	LPS
5.09763778909565	0.507824567447168	8.66630509765	0.218722461444899	LPS
4.4470460597331	0.508636580035835	8.64126545023271	0.161717207645882	LPS
4.84078635000919	0.579303678868581	8.79122828007249	0.148299623027285	LPS
4.58178319835037	0.35096141416468	8.89834340708228	0.239736748120228	LPS
4.55676378382232	0.455592658654901	8.62479398386348	0.266730846823552	LPS
4.60815093952083	0.646203648832424	8.47164671165574	0.138054563478662	LPS
4.45706071230818	0.627054564627902	8.42936424149965	0.199378860030045	LPS
4.92230062894438	0.435205197477359	8.11592952634033	0.182527019964318	LPS
4.08028458569947	0.412974041406069	8.75296234764109	0.238875717975426	LPS
5.20413446632716	0.469236087382548	8.37702441096094	0.128093171528203	LPS
4.59591844298873	0.296008564189189	8.66346159488882	0.196517373095822	LPS
4.90173382819376	0.341677274788026	8.66906385138594	0.179367956727702	LPS
4.77863012017214	0.443976064986806	8.47822987335442	0.182530711166389	LPS
4.79360957396149	0.437668074386876	8.75423807808736	0.24473629472755	LPS
5.13709110898711	0.635097305672463	8.29987467550381	0.184640881808518	LPS
4.16161642991561	0.641979870929645	8.47783910638099	0.208655514627109	LPS
4.72980247972562	0.314205458427585	8.43534411169354	0.270590946943774	LPS
4.61713224538818	0.385828441612151	8.45446774214017	0.218480718198103	LPS
4.86913202082833	0.389476413648459	8.41728559598468	0.223163467762533	LPS
4.70467203431519	0.385517914771596	8.90947441412995	0.199293230128139	LPS
5.07385999126754	0.610608105310447	8.44201790855135	0.234850628570426	LPS
5.1691575252147	0.619342997985896	8.33920101487592	0.191638704033299	LPS
4.60970162815298	0.55911336018589	8.52421234309417	0.239671859271681	LPS
4.4891568429868	0.370377287862857	8.51726211314343	0.15493176398429	LPS
4.57622425625797	0.499877751157488	8.33894530230788	0.214085293961476	LPS
5.15219756279882	0.348519745391353	8.66667017215416	0.292051000446357	LPS
4.53928242678873	0.405444979474605	8.63333284162843	0.223000747122595	LPS
4.71162699006107	0.431792940724671	8.74450116073247	0.303326282215123	LPS
4.77322216807784	0.386929839349804	8.54621434949266	0.191045706299574	LPS
4.73157110191213	0.518114893926302	8.52926531612927	0.187478457904272	LPS
4.73295040536656	0.390493061328656	8.49879371711035	0.174740884699633	LPS
4.34407351239812	0.459599087575191	8.60548234604832	0.163990400896951	LPS
4.74272583496809	0.551690923243806	8.50200505710367	0.116227579333984	LPS
4.90523772936028	0.456657542079867	8.03645171737855	0.109790322170182	LPS
4.72431436346907	0.531281711439267	8.67063453088419	0.194517727872273	LPS
4.64391872717421	0.547770933542324	8.67324195686035	0.236844718675847	LPS
5.42940068190033	0.430486801930683	8.46125444469214	0.173234881815271	LPS
5.01975560449594	0.440002416766512	8.71345457788329	0.160107860083835	LPS
5.52689331329021	0.461982653524291	8.55592304901466	0.26654805921624	LPS
4.71622527954334	0.403849480655734	8.34733599402061	0.171801318910716	LPS
5.04210618538279	0.345555328533831	8.61987707028061	0.19760192056732	LPS
5.26763511593726	0.446719904233557	8.48520683702152	0.180003440785774	LPS
4.48521447264335	0.712812886337995	8.25048646789274	0.112896187703587	LPS
5.13092975099403	0.327498073190509	8.47844869236688	0.174923558431285	LPS
4.96449605585096	0.451570511777001	8.51490871290324	0.132717678725412	LPS
5.13408662423134	0.399164340990583	8.49712808125105	0.179454388836287	LPS
4.88372885005322	0.452346092838548	8.42245977238063	0.222670296775154	LPS
5.00844383381074	0.45087432708176	8.63159768418246	0.192411748471818	LPS
5.03068803043998	0.439209932195942	8.55522222759089	0.137913009144727	LPS
4.58312209019141	0.512428917405761	8.71944234010353	0.213929618063504	LPS
5.32520583937988	0.470351989501819	8.20606127655072	0.157244430806557	LPS
4.7556305104002	0.534437830995765	8.42887308544992	0.173595972732683	LPS
4.38517646577544	0.674483115380712	8.74816638150669	0.242308834395469	LPS
4.95137828143771	0.482324392731712	8.42912350744905	0.191401161425462	LPS
5.63605355293587	0.416448194041417	8.87670682931989	0.249805362509852	LPS
4.45097132596535	0.30513307324357	8.40055662435589	0.227764919277908	LPS
5.26086797313197	0.30969703757253	8.60626467426955	0.195852016910704	LPS
4.87726044726425	0.359671641235609	8.70313491026253	0.214510887918104	LPS
4.43829851333626	0.498071968037691	8.74327328026351	0.195204949857092	LPS
5.50911010543309	0.26730047243893	8.62146974067545	0.287580072844809	LPS
5.14515710121593	0.384794833248077	8.3551843232209	0.171287933692513	LPS
4.84549778856918	0.30882121830894	8.42190362299854	0.329358389623109	LPS
4.97617770292515	0.548166440293347	8.44157992111644	0.198766743669351	LPS
4.75724408216698	0.325730522915622	8.55196857970382	0.218259912421435	LPS
5.70171141507354	0.340512592548778	8.50353296707976	0.162766048740153	LPS
4.75355192714516	0.451625689778992	8.32479826941379	0.155675347594249	LPS
5.28023586373053	0.191637369278103	8.46232090638621	0.184734686140543	LPS
4.27840039624447	0.372676670871808	8.56386959795368	0.158261422422085	LPS
4.99299338920289	0.433541950192438	8.41769938715664	0.195777940641021	LPS
4.80236641854511	0.573186721261709	8.40515678223131	0.214824671459048	LPS
4.75849409070856	0.417350893471543	8.22740898433601	0.149547651472712	LPS
5.08949708701225	0.496171147314709	8.49035975338637	0.185775432433667	LPS
4.20501982065292	0.454682568238177	8.75119890913506	0.198381569231238	LPS
5.42036384921503	0.531214998825567	8.27891799270236	0.15560739105356	LPS
5.1253510763047	0.425079410275336	8.70599837484613	0.219460099330384	LPS
4.68101508312716	0.662337687018106	8.59011137717588	0.160987888555066	LPS
5.32134960755349	0.448822271809359	8.34956224147697	0.216615203552387	LPS
4.67035581918186	0.613826398862978	8.23114465097688	0.274576328266421	LPS
4.51969233287385	0.594196259312899	8.42597780518962	0.154986880633118	LPS
4.62800436391155	0.412272392305644	8.57021878876016	0.161482979520066	LPS
4.69740256582378	0.615065091816835	8.48692848291568	0.124769075034537	LPS
4.53265496480773	0.45288151652065	8.37344259703647	0.180595589560089	LPS
4.50576325541601	0.373886118330266	8.71335707673875	0.217255294366605	LPS
4.48062046454569	0.514918281313051	8.64173370166976	0.254065978238671	LPS
4.65665967962636	0.460757556860444	8.6185788137442	0.222744739739157	LPS
4.98190718317389	0.471162578331306	8.35191052455943	0.141879693287698	LPS
4.54901909923439	0.363768239157587	8.72764551669743	0.237523195472217	LPS
4.80650874577228	0.502334099206332	8.46084919843265	0.174719663660701	LPS
5.27690593463322	0.409844009628031	8.63876449109339	0.198845430920134	LPS
4.42263133090243	0.530621768373983	8.50730899010823	0.133186993346773	LPS
4.44283106438726	0.578864457948399	8.69105996290426	0.152369684420862	LPS
4.7398093730202	0.499034968503778	8.57893622998898	0.307827753641426	LPS
4.84266280065657	0.463640371537422	8.50865287666943	0.139571929236341	LPS
4.53572588643519	0.578974152075916	8.39342411103291	0.180023484740848	LPS
4.7396458484409	0.467859548796254	8.49704446357194	0.170063626984447	LPS
5.06413710464734	0.499499112514047	8.28530403683022	0.164355287027607	LPS
4.95430758303849	0.351895150401919	8.54621355099164	0.179472402188981	LPS
4.74497699670035	0.397912656285696	8.49014152225768	0.233911933120267	LPS
4.73175915540124	0.386551557795362	8.56636253469802	0.108187924194926	LPS
4.20638877901481	0.597973259188519	8.6051710485255	0.146564796487829	LPS
4.62948118451387	0.431718389688022	8.66620208409488	0.225758239507936	LPS
5.25950926775373	0.350909984699872	8.24761129558216	0.186835517017334	LPS
5.00181810471297	0.385152301739232	8.72064534853619	0.204019170203348	LPS
4.3619255725493	0.282592254028388	8.47268527507546	0.0951773728229745	LPS
4.23877481528283	0.419394008730257	8.68877852702812	0.141282878159539	LPS
4.55720984894156	0.454392787645297	8.61911845965426	0.166485723899997	LPS
4.86697879831423	0.544407354194016	8.4125868908258	0.179629520659473	LPS
5.06955290644834	0.576151089576181	8.69588394950426	0.248342328943706	LPS
3.69008476436542	0.405880292168023	8.52083118500944	0.155668105220231	LPS
4.59429115616984	0.542274579810188	8.62907941344268	0.189777367736637	LPS
4.06417788015132	0.207654302410652	8.54311497888648	0.241181395781523	PAM3CSK4
4.4866757985884	0.265584051369392	8.38237338312608	0.231968013547174	PAM3CSK4
3.44683676510124	0.445000195096695	8.54422680715143	0.188871280914925	PAM3CSK4
4.14128235403939	0.18108901717564	8.52636486413782	0.215558561026474	PAM3CSK4
3.67629268899115	0.733099288391328	8.58650022707394	0.268407519914598	PAM3CSK4
3.78007481607874	0.387756784276593	8.71434140190425	0.218260882673073	PAM3CSK4
3.61425880678749	0.549073141371446	8.51112838816625	0.211984619429334	PAM3CSK4
4.20075490471181	0.344426561193198	8.48846756631164	0.189057728176074	PAM3CSK4
3.8921062357757	0.298373357993457	8.47681052050415	0.186011117814602	PAM3CSK4
4.36495898026697	0.326396033204494	8.62901204301789	0.251271599728933	PAM3CSK4
4.31954335855248	0.323215622411179	8.28545661155614	0.232621759064558	PAM3CSK4
3.86953296313654	0.528284491346468	8.63352615985955	0.195466693382961	PAM3CSK4
3.24660356113633	0.583435015793589	8.71553091913859	0.218670945721507	PAM3CSK4
3.85218071360221	0.421849738956243	8.72896723714379	0.235500956197583	PAM3CSK4
4.40686324167799	0.360671697496095	8.39237701214235	0.161943108828976	PAM3CSK4
4.66979725910201	0.311069132591635	8.39969196327484	0.260993983705415	PAM3CSK4
4.4727591865922	0.280795259759974	8.51427266849855	0.248980217418731	PAM3CSK4
3.33907892109089	0.390002041528198	8.66582128974404	0.207921424046626	PAM3CSK4
4.20470314079967	0.292019640375673	8.55875684988365	0.236397540531809	PAM3CSK4
4.13067652674905	0.595892336608346	8.48636799136458	0.232163320263051	PAM3CSK4
3.9394676318922	0.547690601135089	8.6425458446696	0.182113966000966	PAM3CSK4
4.18669698985137	0.259657938501835	8.62439956756853	0.151660497514837	PAM3CSK4
4.23444622851041	0.582609350970896	8.54871943884822	0.22707800052675	PAM3CSK4
3.88547273754575	0.477992163482944	8.40125205962206	0.10008336859933	PAM3CSK4
3.76237434992527	0.594620730536363	8.500598670256	0.165657941700381	PAM3CSK4
4.73726045278948	0.395721178523119	8.57483388963332	0.167983586650322	PAM3CSK4
3.93347159791813	0.516162844819064	8.60979233192798	0.24102033489833	PAM3CSK4
4.15273120517933	0.273752297685582	8.34481147576863	0.225577090435655	PAM3CSK4
4.58431116222919	0.20959355386343	8.8691540196721	0.212370202378299	PAM3CSK4
3.60740455211998	0.430369354325026	8.62937341065183	0.184448113017902	PAM3CSK4
4.30247557503286	0.214471442926905	8.73401449149495	0.27767290450128	PAM3CSK4
4.32300993771983	0.281498298256428	8.51931177311152	0.0958385106120382	PAM3CSK4
3.949661341509	0.442766368173637	8.62607154871544	0.124119233346447	PAM3CSK4
3.95202540845483	0.636377952438943	8.53595805627693	0.246383459185921	PAM3CSK4
4.36477845814142	0.208581845425547	8.48821302855231	0.249752332015249	PAM3CSK4
4.51111328446264	0.393266122831341	8.53641198354854	0.131339664284697	PAM3CSK4
3.70232525918994	0.468215522872105	8.53945088148971	0.267450917668081	PAM3CSK4
3.81706495203486	0.384949243866782	8.51393321621131	0.167944315074477	PAM3CSK4
4.54159475831303	0.534583389616579	8.3597278617521	0.186136311626292	PAM3CSK4
4.69526581755062	0.24151575059114	8.80716904867443	0.266627223882121	PAM3CSK4
4.83242444555995	0.407303266953484	8.30932875529199	0.174006668950967	PAM3CSK4
4.05456212437958	0.325714782702511	8.60280685758915	0.25076124269433	PAM3CSK4
3.81606351132649	0.455447061828671	8.81505229607494	0.175097056938843	PAM3CSK4
4.17651640170621	0.373840680575335	8.52095377097604	0.197764369813833	PAM3CSK4
4.57157449706057	0.413691157920624	8.63693278213715	0.286479947587119	PAM3CSK4
4.06830872390324	0.250329359997137	8.36676247808118	0.209989980582146	PAM3CSK4
4.08213783872409	0.303770277622082	8.33424744635468	0.182015272810004	PAM3CSK4
5.16781751432531	0.244707356557639	8.54350920878429	0.186615072951574	PAM3CSK4
4.34795829585343	0.347588259140141	8.56173110860224	0.231063390121461	PAM3CSK4
3.82863654698251	0.401325716249425	8.45835177604074	0.191944967568977	PAM3CSK4
4.8174092628011	0.358804781586145	8.93396112864256	0.341514426656783	PAM3CSK4
4.62492640939381	0.331662659566806	8.37937381042969	0.212823762792443	PAM3CSK4
3.87177839772565	0.464235529309828	8.47124786610367	0.192428972931756	PAM3CSK4
4.09158169568102	0.504279252447741	8.69806678877854	0.235474059456964	PAM3CSK4
3.28930165192712	0.682354160248799	8.79805934044208	0.231770674760501	PAM3CSK4
4.66957177338585	0.238937368162215	8.56298704365824	0.201112839974014	PAM3CSK4
3.98247950377037	0.380536445519082	8.44178181869781	0.199726940362339	PAM3CSK4
3.76414080849364	0.342728902539997	8.51922834733139	0.220356990924054	PAM3CSK4
3.91055342079198	0.418383510166342	8.62333082137279	0.251894339834858	PAM3CSK4
3.8486376280794	0.601290576861404	8.56906836225347	0.196785369682132	PAM3CSK4
3.5401969614034	0.28295505315697	8.66570975380703	0.196131149756545	PAM3CSK4
3.94155599102158	0.210140886935032	8.68622498428108	0.126076864066245	PAM3CSK4
4.3084263674718	0.490537935033477	8.54066835167619	0.199459019529872	PAM3CSK4
3.95630128521669	0.448596954911925	8.62411648432061	0.189874394796523	PAM3CSK4
4.09705773905291	0.393439044854256	8.72423416428142	0.180307160364466	PAM3CSK4
4.48885942718096	0.22259296567176	8.5358560474713	0.167119921532883	PAM3CSK4
3.79088639326946	0.309547883052166	8.56199110308811	0.187041595446646	PAM3CSK4
4.6809608965174	0.301639261686529	8.60505724431892	0.227568314989897	PAM3CSK4
3.82160089428483	0.563296300358059	8.45695453904736	0.197389198911219	PAM3CSK4
4.26707960049028	0.281331784211887	8.47435554358782	0.29036258444979	PAM3CSK4
3.03445846561018	0.439451868981456	8.67826252668574	0.294419930915939	PAM3CSK4
4.14315381441165	0.471811582323762	8.59910453648359	0.212334709374505	PAM3CSK4
4.04581578798148	0.425359648290589	8.67088377336783	0.322885039812376	PAM3CSK4
4.08674606342756	0.252951821859566	8.75102374337351	0.200679668979286	PAM3CSK4
3.41338529899669	0.511634323650705	8.59865866285343	0.13102163188772	PAM3CSK4
3.84761666834508	0.173341392831587	8.54363689243829	0.155221570283642	PAM3CSK4
3.93567494885229	0.22899502534309	8.47929450031695	0.193607434422016	PAM3CSK4
4.01399985433904	0.542992869909686	8.49282153622053	0.183940676390211	PAM3CSK4
3.97654692188548	0.354843600851309	8.61735028561779	0.169659052969501	PAM3CSK4
4.12594709013642	0.408193466264452	8.6751573319842	0.212817464727772	PAM3CSK4
3.89824183470636	0.223961055786965	8.33546453160529	0.178454355801195	PAM3CSK4
3.89325309206692	0.357814897406682	8.58235081103894	0.22607162004951	PAM3CSK4
4.66344109564485	0.397558355360272	8.71070417885005	0.190537337813928	PAM3CSK4
3.94635859551816	0.345548605197007	8.35659902287563	0.151599790761295	PAM3CSK4
5.08642135225686	0.239858698627144	8.39294950432468	0.216267249068671	PAM3CSK4
4.39911576526826	0.374862472626065	8.60482682256705	0.190040415082963	PAM3CSK4
4.357446191036	0.372008328152704	8.49279384147413	0.171142222787206	PAM3CSK4
4.11655248717242	0.316034581450185	8.61075229427514	0.235823896185026	PAM3CSK4
3.90039708839823	0.363187736300842	8.55500836907261	0.13985853867961	PAM3CSK4
4.13877284394002	0.345671274081256	8.99341094910669	0.271079996655531	PAM3CSK4
4.48627581654025	0.34525058979845	8.51038601441086	0.140390882685411	PAM3CSK4
4.02760883378376	0.533772495208814	8.55581526152391	0.281378943492161	PAM3CSK4
4.01862723544008	0.435297608892814	8.55887238088392	0.165505568600724	PAM3CSK4
3.89631422009983	0.340026793183885	8.34038427842123	0.176594446603955	PAM3CSK4
4.68220842246536	0.31353402591275	8.52800233702211	0.217653763008281	PAM3CSK4
4.32676908606284	0.427212704082046	8.57123728799161	0.449997434274181	PAM3CSK4
4.79605829265845	0.706746497648025	8.32842058967495	0.119317611967677	PAM3CSK4
4.48111022404369	0.374538262742944	8.25886010715966	0.265503254370838	PAM3CSK4
4.36247567524628	0.341648683781875	8.41618325391861	0.170357603605868	PAM3CSK4
4.31737869822531	0.39245119338753	8.53123951538945	0.272117210052808	PAM3CSK4
5.06566503086892	0.3134228542039	8.60513961031698	0.205988757099208	PAM3CSK4
4.42310364910469	0.509202528234964	8.4780566124893	0.270474180697895	PAM3CSK4
4.38239559868082	0.31275714301644	8.59143308923752	0.232666296086456	PAM3CSK4
4.11577106249899	0.453369698824868	8.57598732023109	0.220382806379042	PAM3CSK4
4.25815126625155	0.288715208693112	8.2510550197491	0.264343196337237	PAM3CSK4
5.10609066883548	0.293657679858905	8.4673459257834	0.134937999282943	PAM3CSK4
4.79660499314074	0.434595972985295	8.35033537847561	0.176010690421192	PAM3CSK4
5.24149435242913	0.426628020574481	8.59564580255995	0.170617816421808	PAM3CSK4
4.19615465605117	0.486769011546968	8.47506071249828	0.276845717387074	PAM3CSK4
4.47553391397932	0.354219097234355	8.62449810854787	0.130568785850842	PAM3CSK4
4.55301559463714	0.552822403874447	8.46806328977019	0.21697073813318	PAM3CSK4
4.00379377666032	0.464334667097969	8.54206538925779	0.217181100466764	PAM3CSK4
5.15464751125567	0.328668128142878	8.64292711497835	0.32262877935443	PAM3CSK4
5.07796331984177	0.463397111826724	8.58908324388461	0.251778852624948	PAM3CSK4
3.17411254900362	0.30184772490187	8.24195272883133	0.214178039376652	PAM3CSK4
3.98993065751417	0.412240959339968	8.07429852940756	0.247973203875321	PAM3CSK4
4.62699732150056	0.291277977897996	8.58201872578721	0.23503527366565	PAM3CSK4
4.48561332567917	0.623600339796382	8.49337645379821	0.17446244732676	PAM3CSK4
4.22365110462929	0.294640033044725	8.4955730771769	0.151926950270557	PAM3CSK4
4.08786792615576	0.441619191856826	8.112048654432	0.231314957211632	PAM3CSK4
4.52371709038013	0.544492974089356	8.46975122954195	0.16360325230173	PAM3CSK4
4.18874382280114	0.383817392605329	8.30036981962105	0.120838306830894	PAM3CSK4
3.56411313916376	0.667955458989536	8.25590531583963	0.271297982797067	PAM3CSK4
4.01495325134024	0.604525105563489	8.50705104193858	0.21765373600815	PAM3CSK4
4.10945353471697	0.398504183557312	8.23928692462463	0.207446158783264	PAM3CSK4
4.29347135055433	0.700787964230463	8.42732269908835	0.199783057054181	PAM3CSK4
4.30161825426558	0.523224775890781	8.30406653042797	0.21011876242	PAM3CSK4
3.97209764752695	0.278278199070075	8.77246855636989	0.258377994942154	PAM3CSK4
4.45637556297093	0.410680285024184	8.46044915288989	0.172853441507124	PAM3CSK4
4.23928295092107	0.699664787933877	8.50374163504739	0.123492217082497	PAM3CSK4
4.28150195207473	0.528986358807752	8.41149065757076	0.149851461345609	PAM3CSK4
4.05690139014435	0.401272362638384	8.21067069514103	0.190276824827561	PAM3CSK4
4.14444652651439	0.504190139823768	8.51944481309715	0.180557394718764	PAM3CSK4
4.27955260385092	0.465093153217285	8.64762940689242	0.223505964319683	PAM3CSK4
3.68790289931867	0.504574506409683	8.58728238781028	0.164383606440141	PAM3CSK4
4.40447919705883	0.281913047551516	8.05109727732515	0.20905082125886	PAM3CSK4
3.62393544295113	0.303083850447375	8.52703904589971	0.261890343584025	PAM3CSK4
4.3102385712741	0.388594284548165	8.69469343867963	0.251350197237972	PAM3CSK4
4.3327894970987	0.596787297591598	8.47608289614375	0.0956131976462017	PAM3CSK4
3.92076170987636	0.576357540559389	8.45004934780232	0.244293600576272	PAM3CSK4
4.82561132693545	0.537758942293378	8.33091464456983	0.117016554915474	PAM3CSK4
4.83558229869067	0.338240994856777	8.78264917037818	0.302344180523196	PAM3CSK4
4.02865430430637	0.62028472590746	8.58209402175367	0.20026978049627	PAM3CSK4
2.88907989664252	0.515832904987086	8.63176997512414	0.291536001492754	PAM3CSK4
4.6761424981254	0.275646251865941	8.65947908059116	0.219056503252628	PAM3CSK4
4.26086746522807	0.402461215874958	8.35075454260449	0.188064353700731	PAM3CSK4
3.86236589200802	0.551438412650908	8.47044336749449	0.179864538318043	PAM3CSK4
4.08361820330186	0.472175960805273	8.40065918838604	0.170955186673929	PAM3CSK4
5.25472697187887	0.367900516231057	8.64079872637745	0.168442167662761	PAM3CSK4
3.83709156661824	0.337885741212405	8.25210615759467	0.135155360007764	PAM3CSK4
4.10939270021335	0.491692093287271	8.45108101967291	0.168722322213708	PAM3CSK4
3.71344370998716	0.523114917066687	8.41357921811726	0.199965469900662	PAM3CSK4
4.79634691797198	0.474185196594643	8.34572256036054	0.173928186985113	PAM3CSK4
4.38734262740731	0.524046887848863	8.47347726141799	0.197670458837176	PAM3CSK4
4.48553208623592	0.424153364161235	8.37376481974668	0.198262394043446	PAM3CSK4
4.28594214835852	0.297172548412423	8.59594379836727	0.175467612553757	PAM3CSK4
3.63909386241992	0.586223094549453	8.51402198300923	0.148994531420286	PAM3CSK4
4.32950351014149	0.406732687494108	8.63803657196708	0.164041660712949	PAM3CSK4
3.58225807372109	0.523176264780083	8.67895116059022	0.233615887151077	PAM3CSK4
4.30273708418174	0.321413343615728	8.50263264638796	0.220460478202805	PAM3CSK4
4.7224497744552	0.536172892312032	8.64268253991132	0.170912786040656	PAM3CSK4
4.00506360071656	0.52971524569327	8.40935588696397	0.214270676909895	PAM3CSK4
4.51431965066244	0.179604065260455	8.79563565044088	0.198347960417158	PAM3CSK4
3.88398009675782	0.366572986180919	8.68654265476733	0.280397271207218	PAM3CSK4
4.88011502732888	0.522344969395882	8.57443374169084	0.178135722937414	PAM3CSK4
4.30291537695077	0.364588927021207	8.45253588396953	0.185119454438614	PAM3CSK4
4.71173569705076	0.479858565890134	8.61730512039983	0.135046910621094	PAM3CSK4
4.17264298664796	0.568667936486177	8.55627328545481	0.275643229597773	PAM3CSK4
4.66346448795446	0.441092660102122	8.64787683963983	0.289347809944296	PAM3CSK4
3.91553015150263	0.668680444916031	8.5428546612292	0.281740661220296	PAM3CSK4
5.0207345939938	0.290761169057279	8.57829230767056	0.287396991720358	PAM3CSK4
4.60342510059415	0.313054565557832	8.60643216564821	0.264036735301108	PAM3CSK4
4.59288904458724	0.483752067192739	8.28803862467901	0.294989761694532	PAM3CSK4
4.42797907982915	0.547125327124292	8.20416162142446	0.122536309646343	PAM3CSK4
4.22393827440081	0.299493024208646	8.49776822785664	0.146972005610901	PAM3CSK4
4.743426268033	0.45679315039218	8.29905168738781	0.226043867211842	PAM3CSK4
4.38310348251675	0.326951612471378	8.45471125687261	0.145342403435128	PAM3CSK4
4.47143823278124	0.59160738881614	8.41905618276872	0.237377286725189	PAM3CSK4
4.62128219412903	0.339867875803875	8.63231506453688	0.227341627832568	PAM3CSK4
3.95476558339964	0.351114366802293	8.5937320576919	0.172829752184541	PAM3CSK4
4.10125096664135	0.656202409627186	8.49003917207321	0.259007034021595	PAM3CSK4
4.34912815037869	0.445007753725885	8.02386639287286	0.192480974129624	PAM3CSK4
4.88986426364256	0.35918015544879	8.49406850187087	0.253584447306852	PAM3CSK4
4.17711349553297	0.425932404092482	8.49294972080568	0.200626178472541	PAM3CSK4
3.87154251906926	0.502989890789839	8.62566170230807	0.14784759368047	PAM3CSK4
4.63334291246253	0.399205276678759	8.32784475691168	0.174111514483639	PAM3CSK4
4.36561398999058	0.382867540435253	8.58749632695073	0.240833812443976	PAM3CSK4
4.27052043050263	0.424335079054318	8.68338913205253	0.172061102357871	PAM3CSK4
4.57426125383412	0.439362088536956	8.34556398974751	0.188325307009916	PAM3CSK4
4.50125589637424	0.503746291746944	8.40474719351534	0.220690178222495	PAM3CSK4
4.12801266720515	0.411366588827251	8.45142650122617	0.257568704413293	PAM3CSK4
3.88371045592528	0.635903815588838	8.36074218225216	0.179873549624874	PAM3CSK4
4.39546535119843	0.651548036051745	8.40828032992393	0.174565066772344	PAM3CSK4
3.69356876297193	0.543885262947725	8.45510652713777	0.330211833103644	PAM3CSK4
3.90361141840593	0.415110170018979	8.58697059303437	0.217621914352416	PAM3CSK4
5.1355889385517	0.285360873066811	8.63326774505739	0.187524541280266	PAM3CSK4
3.97056182251295	0.274432895468443	8.83052956893491	0.194758055064288	R848
3.94622953522673	0.255365748024468	8.61502945144614	0.170900598743443	R848
4.52670149912016	0.260942741347617	8.84275379839514	0.213509141163271	R848
4.19198231748329	0.278650156952448	8.76784034296179	0.307590497818248	R848
3.91939602350269	0.474669497395048	8.79316192849547	0.414495979999119	R848
3.99343024637351	0.357827233000306	9.05316995289547	0.2008594407969	R848
3.99296474527221	0.248943365230808	8.47839263799677	0.169629661221867	R848
3.4392152006029	0.498465973441861	8.77111062566323	0.226509151455568	R848
3.67829672694779	0.515314810765715	9.07152934486927	0.214717800518039	R848
3.98973661899228	0.146094907038687	8.8096715736497	0.296249053713466	R848
3.00306595340492	0.48976423134597	8.90989570317715	0.233633748241753	R848
3.61094675386211	0.372900033824423	8.75661069884141	0.200642111053006	R848
4.74635751173161	0.209332832963112	8.84473873867637	0.332702316659879	R848
4.25630833131648	0.19947739650057	8.59515511541727	0.183144123243423	R848
3.8499176761156	0.46765767922801	8.70560017123787	0.199470377525214	R848
4.15897105899566	0.2607371883191	8.90773138343111	0.250857749215343	R848
3.3652090562608	0.471607188259714	9.06087747998892	0.233760193258738	R848
3.68544376765568	0.530865981632968	8.92056922880953	0.262690318988227	R848
4.74116024088498	0.303246114962031	8.86918630568572	0.223547528121321	R848
4.0758371027755	0.177925052148073	8.65956937815383	0.317783524081366	R848
4.3114722916248	0.255651479705424	8.63686831297898	0.349917155755181	R848
5.02454759727209	0.25905511280294	8.89619118831018	0.290535498055981	R848
3.71900825339703	0.430508464102467	8.83333033525477	0.228054037115192	R848
3.78941735683774	0.295961453413962	8.88137375847125	0.273475782694206	R848
4.22416645580739	0.260302564433629	8.84056921610051	0.310035241568881	R848
5.01316824778695	0.24000218752316	8.87858995833118	0.220333287766604	R848
3.63820524924047	0.334265747071805	8.98207284874237	0.307310617207728	R848
3.36779457850805	0.397832800577154	8.83239968090593	0.23500475324304	R848
3.6366925767529	0.522715663735917	8.66348915617565	0.172873815733858	R848
3.41473237829299	0.281872139183578	8.80390435104064	0.338076138446044	R848
4.3182187097444	0.242527830440011	8.77575805787908	0.202762796470803	R848
3.44618924089762	0.187945352347258	9.3826718631084	0.310842875224177	R848
3.15760562883215	0.568032791206779	8.85222281703658	0.220076032024564	R848
3.36420893858445	0.439787861875113	8.9938588422385	0.270843049046144	R848
4.25250231121	0.481474791234024	8.75921833678852	0.171673519874673	R848
4.61686706037492	0.280102361033297	8.49411177229656	0.222840368115334	R848
4.52041868087529	0.21805920800107	8.78654947128743	0.235517038558657	R848
3.60587351009677	0.499388219223796	9.03374629226746	0.197109099467024	R848
4.21774537420514	0.464398374140389	8.76019052064632	0.309813346064396	R848
4.78084287683051	0.219162630573674	8.92242461535182	0.305062617043962	R848
3.68208138213095	0.480272049090077	8.68828409581337	0.197900738586472	R848
3.30811143084504	0.383667843832298	9.03988253627172	0.182477510405936	R848
4.18036377869533	0.335315404983021	9.00263455939434	0.229153683440329	R848
4.32465191047004	0.171333920589364	8.64373931376716	0.165169404239888	R848
3.71382577392595	0.412230778071787	8.71647509864702	0.173090484275833	R848
3.76684177631494	0.278296000741902	9.0963127171206	0.311595176336201	R848
4.88364226660829	0.297092965923054	8.87923715462173	0.231423365756964	R848
3.6737769978246	0.410119312996619	8.87619806551323	0.160344212973225	R848
4.25531399850676	0.364079031611995	8.7222879585832	0.201230476768434	R848
4.74980861456038	0.335467357683171	8.86874652278415	0.166132207529678	R848
3.10457232451808	0.393849911539826	8.94257968342286	0.215604943292193	R848
3.02748838288007	0.444155166656882	9.02571272123575	0.235352631208812	R848
4.74816178841036	0.292443631422863	8.85907324318317	0.246668101456129	R848
3.86728601644651	0.376879900291552	8.9721966380696	0.310948022893243	R848
3.61269580702285	0.310903162401194	8.89413379153824	0.264941978331538	R848
4.51037824735568	0.210501195659096	8.78440466512473	0.290146824717795	R848
3.84080537491512	0.171250356872936	8.59458680217192	0.248100349178692	R848
4.29331983184204	0.305964126050166	8.85318617029258	0.133408364284306	R848
3.36352623098257	0.461619737830364	8.83346896464291	0.191761414301699	R848
4.5286213937751	0.353982257621405	8.9565204570626	0.326741679933334	R848
3.57939345757732	0.360909554940273	9.03826852257618	0.239008370093687	R848
3.4255329548883	0.513222535174376	8.86206893644935	0.298869339439217	R848
4.48959651124022	0.354140075785617	8.90419299402751	0.342965548283504	R848
3.83746030174405	0.369199038387765	8.77803196472769	0.255421202797093	R848
4.39819397808735	0.453324250973785	8.94709543874317	0.311263067492399	R848
4.25111514991216	0.19588556752245	8.8507883090369	0.261277847754222	R848
3.09009522640782	0.265391123542511	8.94381840385692	0.259418911164637	R848
3.89673602213852	0.215211568330316	8.78131681780711	0.210807984245607	R848
3.43242047254622	0.411878561765599	8.63002790032129	0.290154868859799	R848
4.25100728767805	0.360752614761343	8.77264869689511	0.258809880742641	R848
3.52809568687355	0.272654825619633	9.01929662826226	0.27467787028229	R848
3.19687694478273	0.379837339109643	8.75306788755423	0.227992992019346	R848
3.66483394505431	0.330201411199688	9.0034935285976	0.238669069990495	R848
4.13624961731103	0.414336982391612	8.78324751655044	0.183269001005599	R848
3.75384992641997	0.480736747814703	8.83569713256489	0.224922698450545	R848
4.05945723205951	0.319398464682999	8.89826922344101	0.166955190295939	R848
3.82188891265463	0.357846783314419	8.7449299425328	0.179265673140834	R848
4.29256857383931	0.271819522149183	8.96446358782084	0.204358905974372	R848
3.73626732333705	0.342380442036465	8.83998540863371	0.25094915945322	R848
4.38421217924847	0.333541207691938	8.58232264821699	0.227849446157716	R848
3.65370373531311	0.42221909872624	8.90320506606435	0.222467455801786	R848
3.83944244340044	0.732544754572899	8.77438515355654	0.232485621041951	R848
3.4823621429662	0.253628821549818	9.01076135765041	0.243139392222957	R848
4.35376748434503	0.565837697145669	8.79351744635364	0.169290400310902	R848
4.00827639694648	0.421529465082443	8.68991247994719	0.164668020311385	R848
3.90795876274867	0.230978174234282	9.09524903348185	0.213948656171607	R848
3.01963830193689	0.277670715848389	8.87098821462386	0.25297926100992	R848
3.58693477579855	0.558173498812573	8.81988218085777	0.256834141158649	R848
3.88326219464557	0.242240159925089	8.85652760660854	0.186532640979047	R848
3.82198409308379	0.219344379454813	8.75766959988334	0.285503148728878	R848
4.28981853853836	0.302442476835015	8.85710869567611	0.16871067067397	R848
3.78138778013211	0.3379829567494	8.82069520608409	0.287037494607971	R848
4.40711055873027	0.46572940798135	8.82628814028496	0.167901735865693	R848
5.01589139248741	0.214963418980776	8.70849161021247	0.203585938545886	R848
3.59253951693524	0.527650820787475	8.52930758242616	0.235944534497147	R848
4.55157445858673	0.422764157822543	8.75746649640372	0.249710341992251	R848
3.69769195711894	0.311620930603205	8.91926764788886	0.25622948887676	R848
3.04375011667168	0.3876319525307	8.79898756162329	0.235100610028449	R848
4.66408580588454	0.360851673497251	8.82988567068199	0.23092504524937	R848
3.78009741054014	0.248243322263403	8.82683384769299	0.235835031237425	R848
4.03420780129096	0.508894727999427	8.60026268337203	0.157256200971803	R848
3.72330714280255	0.219362419064546	8.41390911874418	0.191688782435996	R848
3.81197045141378	0.294022110077491	9.01937415545368	0.250142543123347	R848
3.740800798611	0.386711645140527	8.69728572744856	0.238588645444991	R848
3.92086332547687	0.783310580038919	8.59799565444098	0.267962731551889	R848
3.97858484108475	0.43013881579691	8.98207033701982	0.257000385354181	R848
4.31856342371986	0.499104169724355	8.78833222382078	0.200713484001957	R848
4.12531268358852	0.445019954737513	8.85069261695123	0.182219771307593	R848
3.79487489001094	0.197487328828252	8.71947841547612	0.166089161153631	R848
4.52589360499643	0.272741903576826	8.81570884263934	0.152238496576746	R848
5.37065612196207	0.256031692856535	8.89892805093037	0.273558437232837	R848
4.01888792708813	0.272947012680517	8.95520445000624	0.278356278639294	R848
4.00915360120902	0.553769474935479	8.70311757807585	0.197281725578278	R848
3.37033082266329	0.457964631218711	9.0744416305155	0.303931001737653	R848
3.54428063631579	0.306249613436514	8.80172055035597	0.250949947734973	R848
5.35794308739404	0.406384432944965	8.71241170849098	0.189313409277457	R848
4.26748034407432	0.431799274296859	8.74844692302624	0.201224541759487	R848
4.86960204930947	0.361081896386468	8.67293853612204	0.24527584517013	R848
5.02282702739935	0.332452686959946	8.71585939418099	0.207422724084689	R848
3.65927771078929	0.304401870145168	8.76926230593903	0.227247515733402	R848
4.60540328727844	0.40444024458286	8.75273656932379	0.256868312008194	R848
4.34017952389479	0.299993616973413	8.85716547883177	0.300360563837941	R848
3.62705293701201	0.632988477644449	8.76807025765144	0.215362248196653	R848
5.15934629075278	0.194533565618183	8.84919847829451	0.240092555374504	R848
3.21735837331361	0.355617108224323	8.42866795511829	0.195255229800314	R848
4.35516529217525	0.405228109713304	8.70042276246454	0.200718543512418	R848
3.94092357873286	0.316487112163908	8.52792914765465	0.186226442035913	R848
3.92609475770987	0.561868553753993	8.51659070630568	0.448461689434343	R848
4.02097209389364	0.427584160179751	8.71430009209354	0.187375505649361	R848
4.17258736087576	0.33183475723565	8.5433653431997	0.211591299759024	R848
4.00848239449576	0.26864871770077	8.90547693858545	0.172274831728313	R848
4.33626596186035	0.278913715208155	9.06736342375289	0.200210993275042	R848
4.18267292825467	0.239010231227561	8.89686055300683	0.290793054229583	R848
4.43333556765192	0.468062402886467	8.93718997811097	0.212017539536658	R848
3.73150502594074	0.546394608231147	8.82694724978675	0.176154166170471	R848
4.62147442037237	0.259538829704044	8.79097158552783	0.220640600640238	R848
4.34789873884679	0.481092685636809	8.76510259115477	0.289087793840647	R848
3.65179455721703	0.376969559668325	8.78977276745094	0.264348293732847	R848
3.61248629082429	0.341993864887126	8.64394973423133	0.233101220613239	R848
4.08902422742941	0.472089656150605	8.55309392841348	0.148050031626303	R848
3.51171683083907	0.29524390958485	8.84240683087187	0.367024670804425	R848
3.52095293206235	0.647708323538077	8.89286294963593	0.276113626592563	R848
5.49104817851505	0.323082381072035	8.75892246859782	0.238340644937822	R848
5.00341212987924	0.293274475810682	8.83593267199863	0.290548878751044	R848
4.98319442087043	0.505429565333285	8.66127645446218	0.274542675873691	R848
4.61379728314355	0.487626619453843	9.04965391854764	0.202135917486132	R848
5.07037615186941	0.299503796342564	9.08016259178662	0.296765303968742	R848
3.52719415184184	0.392161928282499	8.95961114362817	0.191496639147491	R848
4.16561337142801	0.378496351743822	8.71247253129194	0.214589548062298	R848
3.99774334634387	0.760653296370688	8.46857933875639	0.284541740443713	R848
5.29854268994182	0.299560762897054	8.66022523357166	0.185771251362824	R848
3.869503386001	0.418420027068373	8.90272899271648	0.29493113392081	R848
3.53083072484022	0.327824382112515	8.99229749234584	0.224484636015108	R848
3.71905543806429	0.444055445040354	8.92123409281846	0.355922617526637	R848
4.42661060524836	0.460449463753074	8.86048466306146	0.14021948014917	R848
3.97671494407811	0.319884453678406	8.74677831157317	0.357572073800331	R848
3.60289403801166	0.590246124727552	8.6521677730262	0.296610876408214	R848
4.57347546750731	0.261616773371356	8.70483374580172	0.162931662561854	R848
5.28869586055009	0.256394754873424	8.91031507350615	0.259604060317019	R848
3.10425054142406	0.38307242270684	8.88563727886594	0.278465650404256	R848
4.44244772708305	0.503900627277387	8.72272110559137	0.261729755640609	R848
3.98399078826944	0.351115877100819	8.50151306961672	0.175578646907842	R848
3.79224522663571	0.274023245142788	8.9221922460637	0.246404381268692	R848
3.64666319478427	0.381984095961184	8.90505631597935	0.202789963659492	R848
5.12089897199404	0.282529626403833	8.73749127907413	0.26340666523735	R848
3.97687715113993	0.493040782183696	8.42854692282014	0.215157849171286	R848
4.21271386091848	0.418065671207568	8.87897100238192	0.176846554388395	R848
3.73524971537281	0.361200926329882	8.93385395746958	0.265533769189625	R848
4.88263536668151	0.305510065153446	8.78303775578314	0.277622598118727	R848
4.04388344885753	0.572828630462588	8.9992295116321	0.345578901015671	R848
4.08633991900416	0.447462044807864	8.63434700086707	0.243303099369372	R848
4.0632807708406	0.213436472487128	8.67311310716452	0.212184646688796	R848
4.44743164885349	0.267669628068651	8.65666262537931	0.276024063119619	R848
3.66024951150022	0.538956597839894	8.73190162373453	0.223602781562678	R848
4.06755554921306	0.66786763639982	8.79361417139347	0.236554910151884	R848
3.5215881886411	0.66741928206878	8.95635421721553	0.233811697771131	R848
4.1577035237072	0.356176969347081	8.86712745796098	0.218495489829526	R848
4.59433243679143	0.189382793682358	8.79620145977399	0.205900088341551	R848
3.3316137565273	0.331405149258672	8.92577749122069	0.198175048433758	R848
4.66420662893151	0.303454763654519	8.84345469760461	0.270764444678283	R848
3.73829357546505	0.520682575378516	8.72602774592722	0.189841008930756	R848
5.13690800223712	0.239867750472416	8.87243127513078	0.182481493375709	R848
4.17187727840098	0.407945374474602	8.92499653746887	0.253625548262618	R848
4.93825871405557	0.322651249136212	8.82476819753493	0.259649067065935	R848
4.43336193089167	0.321651849309013	9.00585534669281	0.246833744372408	R848
3.67838937474991	0.265959989351572	8.93839318584004	0.291789327040596	R848
3.75744096030985	0.278037797947737	8.74705485644481	0.275248537241849	R848
4.97121817263794	0.223502367814499	8.81399232823315	0.20790253450447	R848
4.41043181315072	0.416437310524512	8.85483338080474	0.278191893662289	R848
4.59838165213016	0.324076496711909	8.48940669841654	0.2503102931095	R848
4.39010426932809	0.333235649366666	8.66732846207314	0.162988710881674	R848
6.25620789134554	0.27714079241291	7.21029263544433	0.0996766711143013	IAV
6.20082055556723	0.192032237971466	7.48192142336697	0.080907672603955	IAV
6.49226845206676	0.227882885394531	6.77292047652139	0.0958036003916025	IAV
6.57167993677946	0.250807273679065	6.92310944701528	0.129935569836295	IAV
6.36594140730104	0.281374063492858	6.79674271809682	0.234677920768882	IAV
6.0339603544029	0.237710797623525	6.8371680972946	0.143244923538166	IAV
6.16181488192243	0.186625148236857	6.83740372641988	0.213906167510032	IAV
6.95845382399331	0.367468107918387	6.88558307311089	0.146337278368324	IAV
5.87033757610325	0.253724826888195	6.97642904397947	0.134158849516412	IAV
6.10527977792454	0.324476770764902	6.79624034998774	0.0807688002060023	IAV
6.26310979872979	0.193674443715505	7.09989354043682	0.114021596822354	IAV
6.57807197664909	0.250866281658039	7.00880726896961	0.110216648752102	IAV
6.1842009699695	0.280669309971046	6.72927007844119	0.0900375070309545	IAV
6.09671888064202	0.2722490837607	6.90492973109891	0.218485735037433	IAV
6.11374785460898	0.251407785213815	6.77459854362787	0.226384171296451	IAV
6.41718314125432	0.289016629551271	7.07613535298308	0.105330002065609	IAV
6.12234009279366	0.246800572288949	6.89155844279182	0.13727904728833	IAV
5.35011780895134	0.223663926390322	7.75516475240033	0.1757014087895	IAV
6.49056346616076	0.253441479360006	7.24898902139575	0.223173642347585	IAV
6.12990612872894	0.208548687406391	6.8051641628283	0.138808494188429	IAV
6.04165006455803	0.177701040456929	7.12925559627001	0.0951039931489136	IAV
6.13927914176148	0.222386887137119	7.03035809718493	0.160259102449745	IAV
5.99261089306087	0.27008949995422	6.72458006719596	0.128432132384829	IAV
6.17984140632292	0.149815118070555	6.89775812012824	0.067028595740211	IAV
6.2923922800968	0.316985244701226	7.46534190703065	0.279453161276975	IAV
6.25255750643755	0.225382369449623	6.58974247511176	0.121527425919576	IAV
6.42083790579281	0.155276991810041	6.96975619241426	0.0600573935970624	IAV
6.33163063695652	0.209230689708529	6.86923504186687	0.125092179873578	IAV
6.29697647110512	0.150259293605617	6.97339664541761	0.0939326158240518	IAV
6.00060773949244	0.202347312816356	7.12286991620516	0.117479796324135	IAV
6.51894679045746	0.171605299304827	6.8329675003078	0.119038833522763	IAV
6.2367990192484	0.325935425050471	6.57578429992923	0.075538595549146	IAV
5.97024863396846	0.218701311523847	7.46721765153315	0.163122512958398	IAV
5.9265490164408	0.182403833650512	7.67457071457935	0.151542526038251	IAV
6.55866938138159	0.266026777219483	7.29397401120177	0.176823516995925	IAV
6.02914449090577	0.206334900258724	6.84754416227193	0.114655356648498	IAV
6.33915484697031	0.218308050613191	6.90465284343231	0.104468056714193	IAV
6.47470416379934	0.163920887453677	7.04104076407856	0.0728066964333027	IAV
6.40624959251348	0.292629401352196	6.9471939343558	0.294455017387489	IAV
6.07357111226069	0.265474406116573	6.62706054351555	0.18131935089406	IAV
6.45601270733189	0.296844675414195	6.76381701118688	0.171466806764175	IAV
6.14040747333064	0.228915798813727	6.58642036592366	0.0822985368713865	IAV
6.18171741799983	0.233832052695049	6.87919789507693	0.318188265122993	IAV
6.31509948042592	0.326597237831205	7.03812396289779	0.102557995035242	IAV
5.7964244687571	0.242618670899355	6.91052175293047	0.113830587286029	IAV
6.69366242190894	0.229690260764678	6.81010065464174	0.179785932180626	IAV
6.2506884690546	0.253746625233431	7.11642716520184	0.0745147418710665	IAV
6.65969230635827	0.188289555306015	6.51621417121293	0.124704220588118	IAV
6.14035422968943	0.232938803471384	7.09184464903516	0.39558342307356	IAV
6.1438913556955	0.226176641184655	6.96985072956753	0.107606948564671	IAV
5.84870128935757	0.263040082524092	7.32688762651087	0.282249255330827	IAV
6.19620599783188	0.274950013170789	7.10401760308879	0.0555593827741386	IAV
5.85353080166537	0.286208501797036	7.46659563926926	0.186979560456181	IAV
5.94554049698457	0.259407104355373	7.34262255313618	0.271722335300575	IAV
5.88895813957938	0.2278268676815	6.86608222548761	0.163107568687512	IAV
5.93572901309294	0.3272462422377	7.41403840124159	0.118675323417301	IAV
5.91529734278596	0.271718210824271	7.34165265746637	0.198419451597292	IAV
6.11686415302987	0.259649901947935	6.84664853544158	0.214671398323748	IAV
6.58364371761651	0.134600765203667	6.83425796747917	0.126594312118779	IAV
6.11100752446955	0.205135571874616	6.97968545683465	0.161391260702121	IAV
5.74283179847334	0.148782749531286	6.87652854270246	0.151960291489248	IAV
6.54771136083863	0.175107900029773	7.15634604722219	0.18321526664466	IAV
6.12401270907268	0.13129387513793	7.04936023952582	0.13525815900469	IAV
6.31543054902022	0.343522177071448	6.8735233524002	0.0880629458630541	IAV
6.20807269948757	0.200075795083562	6.95551917269629	0.0862968428699857	IAV
6.31456588515696	0.221982499633127	6.94088471024778	0.128627722945493	IAV
6.24139395056212	0.237992651162288	6.69591993327813	0.0667231001451404	IAV
5.59550818429887	0.307150314324311	7.36657970185985	0.105327585933503	IAV
6.08481171397145	0.302525904972661	6.84841991488476	0.119106662839111	IAV
6.66422029846024	0.199072385482968	6.89690027593458	0.136771934820865	IAV
6.65800160675874	0.240739886176829	6.86859889699964	0.265167636262375	IAV
6.33402237492416	0.333194334683462	7.22481504769681	0.222370177090955	IAV
5.87170927540658	0.193407603026676	7.05333158639803	0.130633370539001	IAV
6.16918796183061	0.270952251018254	7.02162383213845	0.0920971413142518	IAV
6.21284414347694	0.243041197004564	6.78809379586703	0.235156998482956	IAV
6.37926446835994	0.142153749651722	6.92202498725284	0.160701333654028	IAV
6.26529692676169	0.29500747042128	6.83729306834573	0.111829085840359	IAV
6.08191446983052	0.172639031324687	7.07555887574557	0.186342069569131	IAV
5.95327404010362	0.218160775469981	7.15630068434506	0.449166841837782	IAV
6.30433114987232	0.276394580915482	7.07639231830345	0.135376868278159	IAV
5.9795264389448	0.232953735340057	6.68189984118167	0.0878561135846673	IAV
5.9541571202531	0.209097423102422	7.06927135863225	0.126275923366693	IAV
6.10992514878641	0.286066542476749	7.05579935297619	0.26812342017784	IAV
6.16976332235425	0.31986817870677	7.05454685888072	0.0767135263662053	IAV
6.54391744644064	0.20252851523348	6.9226341880524	0.0855621596087488	IAV
5.66133056607399	0.238666521657795	7.06536355519813	0.121844769671638	IAV
6.40958546211111	0.327127002559741	7.06384154482805	0.15166521145302	IAV
6.08495343561194	0.308823715158338	6.94245130412076	0.159020644134978	IAV
6.40161029394818	0.263403311170834	6.847693607251	0.158724695244418	IAV
6.29205763214811	0.18286326882704	6.87342689039041	0.150510913497568	IAV
6.00044948535022	0.209102525031622	7.10702885379	0.256505847218364	IAV
6.22519672136648	0.320520646246849	7.01870713800415	0.148253716222465	IAV
6.07967160188767	0.313749074823102	6.82738238947548	0.157177372039992	IAV
6.38656040619938	0.294316666851846	6.87171814570841	0.172097890716415	IAV
6.07518318615554	0.262652025399198	7.13290939831504	0.17036508461856	IAV
6.34017633240546	0.237679561731875	6.76632762517323	0.179491578743262	IAV
6.03037310552719	0.299642869587778	6.94731927944811	0.0989450114937895	IAV
6.44349127999538	0.243612706868167	6.84881745744909	0.231838619405434	IAV
5.97529954753437	0.19165970545245	6.84401667003891	0.137585790922188	IAV
5.83553590445117	0.242853372175663	6.76200140491335	0.0627329968622884	IAV
6.42021134133805	0.153393981359776	7.36244050926227	0.175226641919325	IAV
6.25563127415941	0.296167091367627	6.49208868934638	0.114622480142008	IAV
6.31490433539114	0.353684672129117	6.63366458742225	0.22085531687358	IAV
5.77043710242302	0.363166012671426	6.59619284928402	0.0880280454393649	IAV
6.26782524636644	0.223544321322072	6.9401630912407	0.163555749023124	IAV
6.01028461218764	0.22426210138422	6.49963362211341	0.124887210740965	IAV
6.35204321726941	0.233491242773737	6.6437988778124	0.271749919612166	IAV
6.49208966543606	0.167369654507083	6.5095412123772	0.165326358734761	IAV
6.44502185755576	0.202404713827502	6.53307864366936	0.0917235249522995	IAV
6.2677535181666	0.306360341090853	6.89362409708029	0.217760174220666	IAV
6.46645956536375	0.198276234941187	6.76175288229145	0.177984117978014	IAV
6.65197148498655	0.310024079893815	7.04089747608536	0.176754338916463	IAV
6.77743978035933	0.225963838446429	6.65175226740295	0.145187186909002	IAV
6.28751361785113	0.244153637849366	6.86927982471695	0.161939607494936	IAV
6.63260616695609	0.245668254930188	6.63695239710077	0.162992019630902	IAV
6.30588938300293	0.209805239699784	6.56667523625779	0.0724112139969112	IAV
5.99576156785692	0.268948632913024	7.18555899323377	0.126698203791066	IAV
6.02736456204172	0.283617093438205	7.08713691189894	0.195979515349522	IAV
6.1672342985122	0.288296519326658	7.72714745923422	0.133532561334089	IAV
6.17404532695435	0.297815743350591	6.64704964735219	0.104756168079689	IAV
6.54273244758305	0.203156090694723	6.66874770921562	0.186353415973032	IAV
6.22825257463314	0.218672778183565	6.74819771895388	0.125883881407542	IAV
6.60071084120167	0.197082689717035	6.5831554950002	0.159233112654304	IAV
6.09776986870609	0.323738926382224	6.6419173892935	0.0710538650150696	IAV
6.44215237724081	0.222073861590074	6.88146189901747	0.118542672326371	IAV
5.98698922311001	0.244052149851452	6.81166231289696	0.14229928907324	IAV
6.27388308717263	0.148692997061116	6.67297246481441	0.2188928036475	IAV
6.12430464390677	0.183341171062253	6.5546790203601	0.141168879258858	IAV
6.17425746512761	0.175173956321953	7.0689266516384	0.102627342404323	IAV
6.435851305075	0.163076677306755	6.73171849754078	0.234978832898917	IAV
6.42697391650507	0.204850854982092	6.30562444945806	0.0891564762217604	IAV
6.23595573339826	0.227687178815326	7.0193685830494	0.145985315350171	IAV
6.21591809759671	0.214616750898891	7.02850115878801	0.121187746817391	IAV
6.18087855217287	0.311194791566562	6.8187887447112	0.267103361739208	IAV
6.68292756555278	0.204592921760208	6.7673118049886	0.274549520108041	IAV
6.56265895165824	0.19182461066524	6.79907549249827	0.187133110130265	IAV
6.67139003008046	0.273212069390181	6.69041188461415	0.166542520208255	IAV
6.20930213191248	0.34406286356709	6.94311602807857	0.284471483240847	IAV
6.20757188608268	0.304675976355499	6.63627723170706	0.127970200745196	IAV
6.48579428858168	0.261339209789454	7.0952023565533	0.0917709897224912	IAV
6.43668531309735	0.194096201259152	7.00850512799155	0.108757865943122	IAV
6.0340387482776	0.224869917525567	7.16113823846269	0.136261553192774	IAV
5.85162413175734	0.253766474179502	7.10879187062663	0.233357787483562	IAV
6.02122962090168	0.364859046068976	6.41148971057348	0.073242038171347	IAV
6.34716557180389	0.203363162734906	6.81051914862972	0.192893294980027	IAV
6.11201888027817	0.236766209689179	7.00692785111596	0.182301147492864	IAV
5.63603993646113	0.309291567437713	7.06770540450514	0.122683204958386	IAV
6.50752478327557	0.205242583146792	6.3776584855204	0.223172161233543	IAV
6.55431061082428	0.2243560880321	6.92127541709874	0.162143616131613	IAV
6.63394491482657	0.160195257152571	6.72876242735947	0.245261696683058	IAV
6.14977243614163	0.340319670606859	6.7958745101585	0.0936490685506691	IAV
6.58435217634868	0.244778640325745	6.87171492113744	0.14623828743322	IAV
6.81254599006479	0.280653073316932	6.40014298797003	0.134427325085875	IAV
6.12691455534215	0.345371286974885	6.95585689386085	0.136284307549447	IAV
5.76629778565469	0.311447801122947	7.39758956850027	0.230853280738613	IAV
6.34330726211343	0.242178968313109	6.80197747343787	0.184493494049674	IAV
5.81637149807259	0.259019796222317	6.74790295238111	0.25349158938556	IAV
6.10012045174077	0.340536315279551	7.2768115504685	0.105456479939585	IAV
6.22553229210528	0.243319236793114	6.93229311425296	0.118753392392408	IAV
6.17799080229863	0.219460234321783	6.5503950589896	0.0910888638434958	IAV
6.34820600387427	0.298384148791188	7.2015650241293	0.23119485984924	IAV
6.07097741039109	0.282019493770829	7.38385651287741	0.0588410307031333	IAV
6.14097663416391	0.234048161035744	6.93616932518446	0.169530302853498	IAV
6.51578622706467	0.295476955271577	6.62253694342312	0.113089570860934	IAV
6.3380153472025	0.23069507574396	6.77392558958225	0.103191875208595	IAV
5.8793326179772	0.350470517271721	6.76853398326688	0.110522908282567	IAV
6.77478195517449	0.241958797832534	6.68743484661784	0.147580730606153	IAV
6.17274058644406	0.362272570193558	6.80299144541823	0.19895289742569	IAV
6.60703086513246	0.192813844316935	6.63031149596493	0.147882419675115	IAV
5.90698485996136	0.338864301603377	7.12645738923077	0.168950338555791	IAV
6.21274848152902	0.316047817459107	6.78287727967031	0.125672930991947	IAV
6.11884998407557	0.212024080166968	6.96642253333117	0.0926717313966651	IAV
6.03546748370514	0.192682755719017	6.31506055166546	0.0790628055819397	IAV
5.60551174066768	0.420622971704218	7.34998104567342	0.261671055838759	IAV
6.62929729367704	0.331431188819836	7.25458057850406	0.154369242965433	IAV
6.07635309422228	0.272804560276654	7.16090230762462	0.108862334487734	IAV
6.30102122985164	0.239421602657891	6.79446780454572	0.250337200168409	IAV
6.10486418737121	0.265386786054991	6.84953634715381	0.197389068317839	IAV
6.40084730399907	0.304452750543191	6.81213387052279	0.15334527181657	IAV
6.26490110762092	0.34619960262253	7.04375039629117	0.0975612979156837	IAV
6.05500004919246	0.202955634313877	7.29222933126725	0.13962112163081	IAV
6.40686448513828	0.343691933168552	6.75495545364902	0.187023352658673	IAV
6.14391347272944	0.442295303496629	6.34800846849259	0.0942300694988593	IAV
6.22941002065571	0.330436856899751	7.13634732995572	0.254913430174673	IAV
6.60644828034865	0.206328108311684	6.95048408444635	0.207140767492133	IAV
5.71031079008516	0.258311227372516	6.95179511580474	0.12359704303412	IAV
5.80663280981285	0.153841006520399	7.06650103802198	0.172639385893579	IAV
6.55235127981426	0.225220661568971	7.03872930100804	0.161657649495329	IAV
6.55337977327628	0.202607473180778	6.85193848540221	0.187346234068273	IAV
6.18579646470184	0.179813651942621	6.91724700263203	0.120140218181057	IAV
6.27937356011006	0.263080948928664	6.63609757970615	0.0936609198073666	IAV
6.18034299890559	0.299661924032348	7.27337913451114	0.232420238318838	IAV
6.40363472573665	0.253910179420755	7.12691342224681	0.162500417378969	IAV
5.73912369336023	0.217636358403918	6.78367099987584	0.233493025609831	IAV
6.11657534990224	0.258413206170064	6.95929800578544	0.139490409105279	IAV
6.76596640366331	0.256032215484163	6.52890462037845	0.0870487686170129	IAV
6.66781626670261	0.266956318952907	7.02496771820394	0.146531642676591	IAV
5.93579970729783	0.183715664112396	6.52718233687719	0.191062639615375	IAV
6.21735499030975	0.251664523088017	6.93806804976561	0.13654070115319	IAV
