# Supplementary material for: Defining the genetic and evolutionary architecture of alternative splicing in response to infection
Source: Nat Commun. 2019 Apr 11;10:1671. doi: 10.1038/s41467-019-09689-7 (PMC6459842; doi:10.1038/s41467-019-09689-7)
Supplement: Supplementary file 9 — Source Data [file 41467_2019_9689_MOESM9_ESM.zip › SourceData/Fig6F.csv]

Trait	Beta	p.value	fdr	type	color
A00-A09 Intestinal infectious diseases	0.0018317	0.0043087	1	Immune disorders	8
A04 Other bacterial intestinal infections	0.0010652	0.0023323	1	Immune disorders	8
A08 Viral and other specified intestinal infections	0.00030011	0.13754	1	Immune disorders	8
A09 Diarrhoea and gastro-enteritis of presumed infectious origin	0.0005569	0.25574	1	Immune disorders	8
A30-A49 Other bacterial diseases	-0.00018542	0.69842	1	Immune disorders	8
A41 Other septicaemia	-0.00015594	0.71125	1	Immune disorders	8
A49 Bacterial infection of unspecified site	-0.000026923	0.88704	1	Immune disorders	8
abdominal hernia	-0.000070458	0.83267	1	Digestive and metabolic disorders	6
Alcohol drinker status	0.0034777	0.03985	1	Lifestyle	9
Alcohol intake frequency.	-0.010735	0.080876	1	Lifestyle	9
allergy or anaphylactic reaction to drug	-0.00030166	0.46509	1	Immune disorders	8
allergy or anaphylactic reaction to food	-0.000059641	0.83846	1	Immune disorders	8
allergy/hypersensitivity/anaphylaxis	-0.0042109	0.00022451	0.1706276	Immune disorders	8
anaemia	0.00062433	0.15793	1	Other	1
anal problem	-0.00036852	0.13961	1	Digestive and metabolic disorders	6
angina	0.00064327	0.39777	1	Cardiovascular disorders	5
ankylosing spondylitis	-0.00004668	0.8399	1	Immune disorders	8
anxiety/panic attacks	-0.00043269	0.40258	1	Nervous and psychiatric disorders	10
appendicitis	-0.00054373	0.16767	1	Digestive and metabolic disorders	6
Arm fat mass (left)	0.0077235	0.004762	1	Anthropometric measurements	2
Arm fat mass (right)	0.0067316	0.005925	1	Anthropometric measurements	2
Arm fat percentage (left)	0.098683	0.00088535	0.66843925	Anthropometric measurements	2
Arm fat percentage (right)	0.097647	0.00091996	0.69364984	Anthropometric measurements	2
Arm fat-free mass (left)	0.0019862	0.27713	1	Anthropometric measurements	2
Arm fat-free mass (right)	0.0015052	0.378	1	Anthropometric measurements	2
Arm predicted mass (left)	0.0018256	0.28822	1	Anthropometric measurements	2
Arm predicted mass (right)	0.0015896	0.32327	1	Anthropometric measurements	2
arthritis (nos)	-0.0002162	0.57397	1	Immune disorders	8
asthma	-0.0013826	0.31383	1	Immune disorders	8
B00-B09 Viral infections characterized by skin and mucous membrane lesions	0.00041983	0.12825	1	Immune disorders	8
B07 Viral warts	0.00011533	0.5325	1	Immune disorders	8
B15-B19 Viral hepatitis	0.00019988	0.19036	1	Immune disorders	8
B25-B34 Other viral diseases	-0.00020263	0.50419	1	Immune disorders	8
B34 Viral infection of unspecified site	-0.00020273	0.48132	1	Immune disorders	8
B35-B49 Mycoses	0.000068747	0.84676	1	Immune disorders	8
B37 Candidiasis	0.00027794	0.38465	1	Immune disorders	8
B95 Streptococcus and staphylococcus as the cause of diseases classified to other chapters	-0.00041302	0.34597	1	Immune disorders	8
B95-B98 Bacterial, viral and other infectious agents	0.00073804	0.33876	1	Immune disorders	8
B96 Other bacterial agents as the cause of diseases classified to other chapters	0.0010099	0.11244	1	Immune disorders	8
B97 Viral agents as the cause of diseases classified to other chapters	0.00019406	0.23067	1	Immune disorders	8
B98 Other specified infectious agents as the cause of diseases classified to other chapters	-0.0001978	0.31303	1	Immune disorders	8
back pain	0.0005168	0.10389	1	Bone and joints disorders	3
back problem	-0.0015911	0.12479	1	Bone and joints disorders	3
bacterial infection	-0.0006959	0.11093	1	Immune disorders	8
Basal metabolic rate	2.7975	0.38461	1	Other	1
Basophill count	-0.000068186	0.7553	1	Heamatological measurements	7
Basophill percentage	0.00013812	0.95748	1	Heamatological measurements	7
Beef intake	-0.0010823	0.75747	1	Lifestyle	9
benign breast lump	-0.00017425	0.68445	1	Cancer	4
bladder problem (not cancer)	0.00032811	0.44426	1	Other	1
blistering/desquamating skin disorder	-0.00041174	0.027244	1	Other	1
Body fat percentage	0.073419	0.0030683	1	Anthropometric measurements	2
Body mass index (BMI)	0.069811	0.00019225	0.1464945	Anthropometric measurements	2
Body mass index (BMI)	0.067106	0.00029708	0.22518664	Anthropometric measurements	2
bone disorder	-0.000090992	0.88749	1	Bone and joints disorders	3
bowel problem	-0.0019233	0.078429	1	Digestive and metabolic disorders	6
Bread intake	0.013606	0.69727	1	Lifestyle	9
breast cysts	0.00020154	0.68911	1	Other	1
breast disease (not cancer)	0.00016957	0.81138	1	Other	1
bronchiectasis	-0.000046981	0.82773	1	Pulmonary disease	11
bronchitis	-0.00055879	0.13892	1	Pulmonary disease	11
C00-C14 Malignant neoplasms of lip, oral cavity and pharynx	0.00017614	0.34114	1	Cancer	4
C15-C26 Malignant neoplasms of digestive organs	-0.00026231	0.60863	1	Cancer	4
C18 Malignant neoplasm of colon	0.00028875	0.38635	1	Cancer	4
C20 Malignant neoplasm of rectum	-0.00022683	0.33306	1	Cancer	4
C30-C39 Malignant neoplasms of respiratory and intrathoracic organs	-0.00011616	0.68586	1	Cancer	4
C34 Malignant neoplasm of bronchus and lung	-5.40E-06	0.98377	1	Cancer	4
C43 Malignant melanoma of skin	0.00058874	0.072208	1	Cancer	4
C43-C44 Melanoma and other malignant neoplasms of skin	0.00011043	0.89662	1	Cancer	4
C44 Other malignant neoplasms of skin	-0.00044502	0.57405	1	Cancer	4
C50 Malignant neoplasm of breast	-0.00019186	0.87292	1	Cancer	4
C50-C50 Malignant neoplasm of breast	-0.00019186	0.87292	1	Cancer	4
C51-C58 Malignant neoplasms of female genital organs	-0.00071743	0.24679	1	Cancer	4
C54 Malignant neoplasm of corpus uteri	-0.00037995	0.38847	1	Cancer	4
C56 Malignant neoplasm of ovary	0.0001046	0.76707	1	Cancer	4
C60-C63 Malignant neoplasms of male genital organs	0.0028142	0.017032	1	Cancer	4
C61 Malignant neoplasm of prostate	0.0028248	0.013519	1	Cancer	4
C64 Malignant neoplasm of kidney, except renal pelvis	-0.000028757	0.88499	1	Cancer	4
C64-C68 Malignant neoplasms of urinary tract	0.000034136	0.90356	1	Cancer	4
C67 Malignant neoplasm of bladder	-0.000024932	0.89564	1	Cancer	4
C81-C96 Malignant neoplasms, stated or presumed to be primary, of lymphoid, haematopoietic and related tissue	-0.00013549	0.70876	1	Cancer	4
C83 Diffuse non-Hodgkin's lymphoma	0.000049253	0.7777	1	Cancer	4
carpal tunnel syndrome	0.00013617	0.44726	1	Other	1
cataract	-0.000062989	0.90203	1	Other	1
Cereal intake	-0.010963	0.35775	1	Lifestyle	9
cerebrovascular disease	-0.00044688	0.45496	1	Cardiovascular disorders	5
cervical problem	0.0001177	0.77889	1	Bone and joints disorders	3
cervical spondylosis	0.00013963	0.71019	1	Bone and joints disorders	3
Cheese intake	0.005234	0.24078	1	Lifestyle	9
chronic fatigue syndrome	0.00022726	0.44178	1	Nervous and psychiatric disorders	10
chronic obstructive airways disease/copd	-0.00036387	0.16401	1	Pulmonary disease	11
chronic/degenerative neurological problem	0.000048346	0.89017	1	Nervous and psychiatric disorders	10
clotting disorder/excessive bleeding	-0.00016299	0.39679	1	Heamatological measurements	7
Coffee intake	0.022504	0.01452	1	Lifestyle	9
colitis/not crohns or ulcerative colitis	-0.00014027	0.53569	1	Digestive and metabolic disorders	6
Comparative body size at age 10	-0.00090359	0.64354	1	Anthropometric measurements	2
Comparative height size at age 10	-0.0015567	0.34469	1	Anthropometric measurements	2
connective tissue disorder	0.00023408	0.51076	1	Bone and joints disorders	3
Cooked vegetable intake	0.0031636	0.6807	1	Lifestyle	9
cranial nerve problem/palsy	-0.00012593	0.51858	1	Nervous and psychiatric disorders	10
Current tobacco smoking	0.0017574	0.17361	1	Lifestyle	9
D00-D09 In situ neoplasms	0.00036755	0.5008	1	Cancer	4
D03 Melanoma in situ	0.00024069	0.2354	1	Cancer	4
D04 Carcinoma in situ of skin	0.00020337	0.32543	1	Cancer	4
D05 Carcinoma in situ of breast	-0.00083505	0.10974	1	Cancer	4
D06 Carcinoma in situ of cervix uteri	0.00091308	0.087457	1	Cancer	4
D10-D36 Benign neoplasms	-0.00027699	0.12294	1	Cancer	4
D37-D48 Neoplasms of uncertain or unknown behaviour	-0.00035132	0.23144	1	Cancer	4
D41 Neoplasm of uncertain or unknown behaviour of urinary organs	-0.00036793	0.037249	1	Cancer	4
D50 Iron deficiency anaemia	-0.00019091	0.74969	1	Heamatological measurements	7
D50-D53 Nutritional anaemias	-0.00019983	0.7517	1	Heamatological measurements	7
D51 Vitamin B12 deficiency anaemia	-0.00011303	0.58344	1	Heamatological measurements	7
D60-D64 Aplastic and other anaemias	0.00054828	0.4689	1	Heamatological measurements	7
D63 Anaemia in chronic diseases classified elsewhere	0.00010635	0.56212	1	Heamatological measurements	7
D64 Other anaemias	0.00039035	0.59252	1	Heamatological measurements	7
D65-D69 Coagulation defects, purpura and other haemorrhagic conditions	0.00017375	0.62203	1	Heamatological measurements	7
D68 Other coagulation defects	0.00014127	0.5039	1	Heamatological measurements	7
D69 Purpura and other haemorrhagic conditions	0.000084687	0.76287	1	Heamatological measurements	7
D70 Agranulocytosis	-0.000019715	0.9595	1	Immune disorders	8
D70-D77 Other diseases of blood and blood-forming organs	0.00020356	0.66223	1	Heamatological measurements	7
D73 Diseases of spleen	0.00034054	0.029993	1	Other	1
D75 Other diseases of blood and blood-forming organs	-0.000039194	0.82159	1	Immune disorders	8
D80-D89 Certain disorders involving the immune mechanism	-0.000069411	0.75548	1	Immune disorders	8
D86 Sarcoidosis	7.71E-06	0.96117	1	Immune disorders	8
deep venous thrombosis (dvt)	-0.00010153	0.86962	1	Cardiovascular disorders	5
depression	-0.0025849	0.011355	1	Nervous and psychiatric disorders	10
dermatology	-0.0014112	0.10903	1	Other	1
diabetes	0.001189	0.18933	1	Other	1
diabetic eye disease	-0.00021618	0.26006	1	Other	1
disc problem	-0.0013722	0.023067	1	Bone and joints disorders	3
disorder or pituitary gland	0.000092446	0.57	1	Other	1
diverticular disease/diverticulitis	-0.00063883	0.17137	1	Other	1
Dried fruit intake	-0.002086	0.77202	1	Lifestyle	9
dry eyes	0.00012137	0.46834	1	Other	1
duodenal ulcer	-0.000082901	0.76621	1	Digestive and metabolic disorders	6
dyspepsia / indigestion	-0.000086867	0.58318	1	Digestive and metabolic disorders	6
E00-E07 Disorders of thyroid gland	-0.00094748	0.26992	1	Other	1
E03 Other hypothyroidism	-0.0010016	0.20308	1	Other	1
E04 Other non-toxic goitre	0.00011616	0.67757	1	Other	1
E05 Thyrotoxicosis [hyperthyroidism]	0.00044856	0.1279	1	Other	1
E10 Insulin-dependent diabetes mellitus	-0.0003968	0.2703	1	Immune disorders	8
E10-E14 Diabetes mellitus	0.00048078	0.59972	1	Immune disorders	8
E11 Non-insulin-dependent diabetes mellitus	0.000094109	0.91509	1	Immune disorders	8
E14 Unspecified diabetes mellitus	-0.00018298	0.58149	1	Immune disorders	8
E15-E16 Other disorders of glucose regulation and pancreatic internal secretion	-0.000060352	0.77368	1	Digestive and metabolic disorders	6
E16 Other disorders of pancreatic internal secretion	-0.000048618	0.8165	1	Digestive and metabolic disorders	6
E20-E35 Disorders of other endocrine glands	9.41E-07	0.99783	1	Other	1
E21 Hyperparathyroidism and other disorders of parathyroid gland	0.000201	0.30289	1	Other	1
E27 Other disorders of adrenal gland	-0.00016339	0.27347	1	Other	1
E50-E64 Other nutritional deficiencies	0.00004466	0.86031	1	Lifestyle	9
E53 Deficiency of other B group vitamins	0.00023397	0.20871	1	Other	1
E65-E68 Obesity and other hyperalimentation	0.0014074	0.04509	1	Nervous and psychiatric disorders	10
E66 Obesity	0.0013922	0.046766	1	Anthropometric measurements	2
E70-E90 Metabolic disorders	0.0009815	0.45492	1	Other	1
E78 Disorders of lipoprotein metabolism and other lipidaemias	0.00016963	0.88766	1	Digestive and metabolic disorders	6
E83 Disorders of mineral metabolism	0.00032139	0.30606	1	Digestive and metabolic disorders	6
E86 Volume depletion	0.00094446	0.01004	1	Other	1
E87 Other disorders of fluid, electrolyte and acid-base balance	0.00062251	0.21124	1	Other	1
E89 Postprocedural endocrine and metabolic disorders, not elsewhere classified	-0.000085474	0.73017	1	Other	1
ear/vestibular disorder	-0.00035986	0.50428	1	Other	1
Ease of skin tanning	-0.004145	0.27513	1	Anthropometric measurements	2
eczema/dermatitis	-0.00073023	0.2936	1	Immune disorders	8
emphysema/chronic bronchitis	-0.00013821	0.82756	1	Pulmonary disease	11
ent disorder/not cancer	-0.00094407	0.25298	1	Other	1
Eosinophill count	-0.001173	0.033877	1	Heamatological measurements	7
Eosinophill percentage	-0.019305	0.009767	1	Heamatological measurements	7
epilepsy	-0.000084374	0.83401	1	Nervous and psychiatric disorders	10
essential hypertension	0.00018214	0.53877	1	Cardiovascular disorders	5
eye trauma	-0.00011022	0.50574	1	Other	1
eye/eyelid problem	-0.00010037	0.90695	1	Other	1
F00-F09 Organic, including symptomatic, mental disorders	-0.00010277	0.70631	1	Nervous and psychiatric disorders	10
F05 Delirium, not induced by alcohol and other psychoactive substances	0.000087662	0.59535	1	Nervous and psychiatric disorders	10
F10 Mental and behavioural disorders due to use of alcohol	0.0001465	0.76343	1	Nervous and psychiatric disorders	10
F10-F19 Mental and behavioural disorders due to psychoactive substance use	0.00047043	0.56622	1	Nervous and psychiatric disorders	10
F17 Mental and behavioural disorders due to use of tobacco	0.00028771	0.68403	1	Nervous and psychiatric disorders	10
F20 Schizophrenia	4.64E-06	0.97632	1	Nervous and psychiatric disorders	10
F20-F29 Schizophrenia, schizotypal and delusional disorders	-0.00017566	0.40288	1	Nervous and psychiatric disorders	10
F30-F39 Mood [affective] disorders	-0.0011564	0.12658	1	Nervous and psychiatric disorders	10
F31 Bipolar affective disorder	0.00022047	0.29813	1	Nervous and psychiatric disorders	10
F32 Depressive episode	-0.0014278	0.050287	1	Nervous and psychiatric disorders	10
F33 Recurrent depressive disorder	0.00011053	0.54735	1	Nervous and psychiatric disorders	10
F40 Phobic anxiety disorders	-0.000093464	0.56558	1	Nervous and psychiatric disorders	10
F40-F48 Neurotic, stress-related and somatoform disorders	0.00016802	0.77377	1	Nervous and psychiatric disorders	10
F41 Other anxiety disorders	0.00039893	0.44866	1	Nervous and psychiatric disorders	10
F43 Reaction to severe stress, and adjustment disorders	-0.00017323	0.26137	1	Nervous and psychiatric disorders	10
fibromyalgia	-0.00039256	0.019877	1	Cardiovascular disorders	5
fracture	0.00054737	0.34429	1	Bone and joints disorders	3
fracture head & neck	0.00055631	0.015026	1	Bone and joints disorders	3
fracture pelvis & lower limb	0.00027888	0.48371	1	Bone and joints disorders	3
fracture upper limb & shoulder	0.000090878	0.82553	1	Bone and joints disorders	3
Frequency of solarium/sunlamp use	0.0041549	0.82524	1	Lifestyle	9
Fresh fruit intake	0.0049547	0.45449	1	Lifestyle	9
G00-G09 Inflammatory diseases of the central nervous system	0.00018269	0.28838	1	Immune disorders	8
G20 Parkinson's disease	0.00006433	0.78133	1	Nervous and psychiatric disorders	10
G20-G26 Extrapyramidal and movement disorders	0.00019892	0.51464	1	Nervous and psychiatric disorders	10
G25 Other extrapyramidal and movement disorders	-0.000077698	0.65097	1	Nervous and psychiatric disorders	10
G30-G32 Other degenerative diseases of the nervous system	-0.000088093	0.68509	1	Nervous and psychiatric disorders	10
G31 Other degenerative diseases of nervous system, not elsewhere classified	0.000067848	0.69099	1	Nervous and psychiatric disorders	10
G35 Multiple sclerosis	-0.00011717	0.64204	1	Immune disorders	8
G35-G37 Demyelinating diseases of the central nervous system	-0.00011933	0.65815	1	Nervous and psychiatric disorders	10
G40 Epilepsy	0.00028006	0.50135	1	Nervous and psychiatric disorders	10
G40-G47 Episodic and paroxysmal disorders	-0.00023755	0.76773	1	Nervous and psychiatric disorders	10
G43 Migraine	-0.000002149	0.99525	1	Nervous and psychiatric disorders	10
G44 Other headache syndromes	-0.000017396	0.91236	1	Nervous and psychiatric disorders	10
G45 Transient cerebral ischaemic attacks and related syndromes	0.00025808	0.45888	1	Nervous and psychiatric disorders	10
G47 Sleep disorders	-0.0010951	0.026814	1	Nervous and psychiatric disorders	10
G50-G59 Nerve, nerve root and plexus disorders	-0.00097591	0.27506	1	Nervous and psychiatric disorders	10
G51 Facial nerve disorders	-0.00029199	0.15212	1	Nervous and psychiatric disorders	10
G55 Nerve root and plexus compressions in diseases classified elsewhere	-7.93E-06	0.98544	1	Nervous and psychiatric disorders	10
G56 Mononeuropathies of upper limb	-0.0013448	0.054127	1	Nervous and psychiatric disorders	10
G57 Mononeuropathies of lower limb	0.00037428	0.17982	1	Nervous and psychiatric disorders	10
G60-G64 Polyneuropathies and other disorders of the peripheral nervous system	-0.00017987	0.53642	1	Nervous and psychiatric disorders	10
G62 Other polyneuropathies	-0.0002207	0.3515	1	Nervous and psychiatric disorders	10
G70-G73 Diseases of myoneural junction and muscle	-0.00012652	0.42556	1	Nervous and psychiatric disorders	10
G80-G83 Cerebral palsy and other paralytic syndromes	-0.000063322	0.84467	1	Nervous and psychiatric disorders	10
G81 Hemiplegia	2.82E-06	0.99156	1	Nervous and psychiatric disorders	10
G90-G99 Other disorders of the nervous system	-0.0005486	0.21364	1	Nervous and psychiatric disorders	10
G91 Hydrocephalus	0.000061203	0.67733	1	Nervous and psychiatric disorders	10
G93 Other disorders of brain	0.000046853	0.8632	1	Nervous and psychiatric disorders	10
G95 Other diseases of spinal cord	-0.0000431	0.79701	1	Nervous and psychiatric disorders	10
G99 Other disorders of nervous system in diseases classified elsewhere	-0.0005319	0.019181	1	Nervous and psychiatric disorders	10
gall bladder disease	0.00096216	0.10011	1	Other	1
gastric/stomach ulcers	-0.00037678	0.30629	1	Digestive and metabolic disorders	6
gastritis/gastric erosions	-0.000077971	0.65432	1	Digestive and metabolic disorders	6
gastro-oesophageal reflux (gord) / gastric reflux	-0.00028909	0.74633	1	Digestive and metabolic disorders	6
gestational hypertension/pre-eclampsia	-0.00021684	0.67562	1	Cardiovascular disorders	5
glaucoma	0.00088773	0.045395	1	Cancer	4
gout	0.00089157	0.081958	1	Other	1
gynaecological disorder (not cancer)	-0.0011962	0.4691	1	Other	1
H00 Hordeolum and chalazion	-0.00011829	0.69	1	Other	1
H00-H06 Disorders of eyelid, lacrimal system and orbit	-0.0015358	0.022225	1	Other	1
H01 Other inflammation of eyelid	-0.00036022	0.032516	1	Immune disorders	8
H02 Other disorders of eyelid	-0.0010407	0.044534	1	Other	1
H04 Disorders of lachrymal system	-0.000066572	0.83699	1	Other	1
H10-H13 Disorders of conjunctiva	-0.000090538	0.68	1	Other	1
H11 Other disorders of conjunctiva	0.000037756	0.84251	1	Other	1
H15-H22 Disorders of sclera, cornea, iris and ciliary body	-0.00029152	0.29353	1	Other	1
H18 Other disorders of cornea	-0.00022262	0.19762	1	Other	1
H25 Senile cataract	-0.00011971	0.84608	1	Other	1
H25-H28 Disorders of lens	0.00051268	0.58367	1	Other	1
H26 Other cataract	0.00073935	0.35275	1	Other	1
H30-H36 Disorders of choroid and retina	0.00030119	0.60821	1	Other	1
H33 Retinal detachments and breaks	0.0003213	0.40985	1	Other	1
H34 Retinal vascular occlusions	3.57E-06	0.98198	1	Other	1
H35 Other retinal disorders	0.000058272	0.88579	1	Other	1
H36 Retinal disorders in diseases classified elsewhere	-0.0001679	0.50425	1	Other	1
H40 Glaucoma	0.0002149	0.63739	1	Cancer	4
H40-H42 Glaucoma	0.00021757	0.63325	1	Cancer	4
H43 Disorders of vitreous body	0.000047613	0.85182	1	Other	1
H43-H45 Disorders of vitreous body and globe	0.00012528	0.66105	1	Other	1
H49-H52 Disorders of ocular muscles, binocular movement, accommodation and refraction	-0.00018206	0.62667	1	Other	1
H50 Other strabismus	-0.00028709	0.16939	1	Other	1
H52 Disorders of refraction and accommodation	0.0002178	0.45795	1	Other	1
H53 Visual disturbances	-0.00016031	0.66933	1	Other	1
H53-H54 Visual disturbances and blindness	-0.00026059	0.53724	1	Other	1
H54 Blindness and low vision	-0.00019248	0.3457	1	Other	1
H55-H59 Other disorders of eye and adnexa	-0.00019021	0.37955	1	Other	1
H60 Otitis externa	-0.00031101	0.047441	1	Other	1
H60-H62 Diseases of external ear	-0.00033573	0.20004	1	Other	1
H61 Other disorders of external ear	-0.00012392	0.56658	1	Other	1
H65 Nonsuppurative otitis media	-1.27E-06	0.99552	1	Other	1
H65-H75 Diseases of middle ear and mastoid	-0.00016895	0.66804	1	Other	1
H66 Suppurative and unspecified otitis media	0.000087544	0.65329	1	Other	1
H72 Perforation of tympanic membrane	5.38E-06	0.9802	1	Other	1
H80-H83 Diseases of inner ear	0.00019998	0.52139	1	Other	1
H81 Disorders of vestibular function	-0.00011666	0.59176	1	Other	1
H83 Other diseases of inner ear	0.00005619	0.77565	1	Other	1
H90 Conductive and sensorineural hearing loss	-0.00018607	0.38779	1	Other	1
H90-H95 Other disorders of ear	0.00041734	0.36875	1	Other	1
H91 Other hearing loss	0.0003154	0.39118	1	Other	1
H92 Otalgia and effusion of ear	0.00021151	0.18331	1	Other	1
H93 Other disorders of ear, not elsewhere classified	-0.00016967	0.32353	1	Other	1
Haematocrit percentage	0.01353	0.24177	1	Heamatological measurements	7
haematology	0.00037796	0.46341	1	Heamatological measurements	7
Haemoglobin concentration	0.01264	0.0012711	0.9545961	Heamatological measurements	7
Hand grip strength (left)	-0.046796	0.13247	1	Other	1
Hand grip strength (left) / Hand grip strength (right)	-0.00080942	0.54554	1	Other	1
Hand grip strength (right)	-0.028395	0.3619	1	Other	1
Handedness (chirality/laterality)	0.0023024	0.074971	1	Lifestyle	9
hayfever/allergic rhinitis	-0.0043053	1.8371e-05	0.014164041	Immune disorders	8
head injury	0.00025867	0.30583	1	Other	1
heart arrhythmia	-0.00043018	0.42803	1	Cardiovascular disorders	5
heart attack/myocardial infarction	0.00067691	0.29983	1	Cardiovascular disorders	5
heart valve problem/heart murmur	0.0003546	0.36459	1	Cardiovascular disorders	5
heart/cardiac problem	0.00073644	0.5082	1	Cardiovascular disorders	5
helicobacter pylori	0.000049152	0.83079	1	Immune disorders	8
hepatitis	0.00052393	0.082078	1	Other	1
hiatus hernia	0.00039574	0.55161	1	Other	1
high cholesterol	0.0010602	0.44165	1	Digestive and metabolic disorders	6
High light scatter reticulocyte count	0.00030254	4.2e-14	3.2676e-11	Heamatological measurements	7
High light scatter reticulocyte percentage	0.0059483	1.078e-05	0.00832216	Heamatological measurements	7
Hip circumference	0.077557	0.034075	1	Anthropometric measurements	2
Hot drink temperature	0.00028407	0.90599	1	Lifestyle	9
hypertension	0.0043118	0.016152	1	Cardiovascular disorders	5
hyperthyroidism/thyrotoxicosis	-0.00025845	0.49788	1	Other	1
hypothyroidism/myxoedema	-0.0010128	0.26673	1	Other	1
I05-I09 Chronic rheumatic heart diseases	0.000079484	0.80475	1	Cardiovascular disorders	5
I08 Multiple valve diseases	0.00010902	0.69593	1	Cardiovascular disorders	5
I10 Essential (primary) hypertension	0.0018621	0.24566	1	Cardiovascular disorders	5
I10-I15 Hypertensive diseases	0.0019106	0.2341	1	Cardiovascular disorders	5
I12 Hypertensive renal disease	0.00014378	0.59609	1	Cardiovascular disorders	5
I20 Angina pectoris	0.00020561	0.81738	1	Cardiovascular disorders	5
I20-I25 Ischaemic heart diseases	0.0021059	0.058775	1	Cardiovascular disorders	5
I21 Acute myocardial infarction	0.00061623	0.30892	1	Cardiovascular disorders	5
I22 Subsequent myocardial infarction	0.000081664	0.66008	1	Cardiovascular disorders	5
I24 Other acute ischaemic heart diseases	0.00027824	0.27787	1	Cardiovascular disorders	5
I25 Chronic ischaemic heart disease	0.0019731	0.053743	1	Cardiovascular disorders	5
I26 Pulmonary embolism	0.000080372	0.84641	1	Cardiovascular disorders	5
I26-I28 Pulmonary heart disease and diseases of pulmonary circulation	0.000062088	0.89175	1	Cardiovascular disorders	5
I27 Other pulmonary heart diseases	2.02E-06	0.9919	1	Cardiovascular disorders	5
I30-I52 Other forms of heart disease	-0.00025901	0.81335	1	Cardiovascular disorders	5
I31 Other diseases of pericardium	-0.00007131	0.75277	1	Cardiovascular disorders	5
I34 Nonrheumatic mitral valve disorders	0.00021448	0.51923	1	Cardiovascular disorders	5
I35 Nonrheumatic aortic valve disorders	0.00053436	0.12119	1	Cardiovascular disorders	5
I42 Cardiomyopathy	0.000027252	0.91079	1	Cardiovascular disorders	5
I44 Atrioventricular and left bundle-branch block	0.00089438	0.031235	1	Cardiovascular disorders	5
I45 Other conduction disorders	-0.000092169	0.77445	1	Cardiovascular disorders	5
I46 Cardiac arrest	0.00049507	0.018483	1	Cardiovascular disorders	5
I47 Paroxysmal tachycardia	-0.00020773	0.59449	1	Cardiovascular disorders	5
I49 Other cardiac arrhythmias	0.00025554	0.46632	1	Cardiovascular disorders	5
I50 Heart failure	-0.000067735	0.89276	1	Cardiovascular disorders	5
I51 Complications and ill-defined descriptions of heart disease	0.00033471	0.44929	1	Cardiovascular disorders	5
I60 Subarachnoid haemorrhage	-0.000067345	0.73153	1	Cardiovascular disorders	5
I60-I69 Cerebrovascular diseases	-0.00054264	0.37547	1	Cardiovascular disorders	5
I61 Intracerebral haemorrhage	-0.00002324	0.89883	1	Cardiovascular disorders	5
I63 Cerebral infarction	-0.00031455	0.41993	1	Cardiovascular disorders	5
I64 Stroke, not specified as haemorrhage or infarction	-0.00014737	0.51491	1	Cardiovascular disorders	5
I65 Occlusion and stenosis of precerebral arteries, not resulting in cerebral infarction	0.00012519	0.56708	1	Cardiovascular disorders	5
I67 Other cerebrovascular diseases	-0.00060414	0.071982	1	Cardiovascular disorders	5
I69 Sequelae of cerebrovascular disease	-0.00023719	0.33356	1	Cardiovascular disorders	5
I70 Atherosclerosis	0.00017522	0.47424	1	Cardiovascular disorders	5
I70-I79 Diseases of arteries, arterioles and capillaries	0.0002345	0.69124	1	Cardiovascular disorders	5
I71 Aortic aneurysm and dissection	2.16E-06	0.99324	1	Cardiovascular disorders	5
I72 Other aneurysm	-0.00028058	0.063854	1	Cardiovascular disorders	5
I73 Other peripheral vascular diseases	0.00021226	0.61041	1	Cardiovascular disorders	5
I74 Arterial embolism and thrombosis	0.00051595	0.01319	1	Cardiovascular disorders	5
I77 Other disorders of arteries and arterioles	0.00014307	0.58317	1	Cardiovascular disorders	5
I78 Diseases of capillaries	5.60E-06	0.97521	1	Cardiovascular disorders	5
I80 Phlebitis and thrombophlebitis	0.00081197	0.056416	1	Cardiovascular disorders	5
I80-I89 Diseases of veins, lymphatic vessels and lymph nodes, not elsewhere classified	0.0007272	0.56956	1	Cardiovascular disorders	5
I83 Varicose veins of lower extremities	-0.0012754	0.068907	1	Cardiovascular disorders	5
I84 Haemorrhoids	0.00047019	0.64492	1	Cardiovascular disorders	5
I85 Oesophageal varices	0.000069683	0.65479	1	Cardiovascular disorders	5
I89 Other non-infective disorders of lymphatic vessels and lymph nodes	0.00028932	0.10314	1	Cardiovascular disorders	5
I95 Hypotension	-0.00067222	0.16195	1	Cardiovascular disorders	5
I95-I99 Other and unspecified disorders of the circulatory system	-0.00045275	0.37192	1	Cardiovascular disorders	5
Immature reticulocyte fraction	0.0012781	1.16e-07	8.9784e-05	Heamatological measurements	7
Impedance of arm (left)	-0.27751	0.07112	1	Anthropometric measurements	2
Impedance of arm (right)	-0.21893	0.14561	1	Anthropometric measurements	2
Impedance of leg (left)	-0.11397	0.36942	1	Anthropometric measurements	2
Impedance of leg (right)	-0.10968	0.38852	1	Anthropometric measurements	2
Impedance of whole body	-0.42014	0.10615	1	Anthropometric measurements	2
infection of nervous system	-0.000024034	0.93881	1	Immune disorders	8
inflammatory bowel disease	-0.000085808	0.83295	1	Immune disorders	8
irritable bowel syndrome	-0.0010622	0.11404	1	Digestive and metabolic disorders	6
J00-J06 Acute upper respiratory infections	0.0004051	0.27804	1	Immune disorders	8
J02 Acute pharyngitis	0.00010706	0.59709	1	Immune disorders	8
J03 Acute tonsillitis	0.00030564	0.0603	1	Other	1
J06 Acute upper respiratory infections of multiple and unspecified sites	0.000043995	0.8234	1	Immune disorders	8
J09-J18 Influenza and pneumonia	0.00054927	0.41592	1	Immune disorders	8
J18 Pneumonia, organism unspecified	0.00060862	0.34537	1	Pulmonary disease	11
J20-J22 Other acute lower respiratory infections	0.00074864	0.21025	1	Immune disorders	8
J22 Unspecified acute lower respiratory infection	0.00071648	0.22592	1	Immune disorders	8
J30 Vasomotor and allergic rhinitis	-0.00047504	0.031633	1	Immune disorders	8
J30-J39 Other diseases of upper respiratory tract	-0.00093549	0.2466	1	Pulmonary disease	11
J31 Chronic rhinitis, nasopharyngitis and pharyngitis	-0.000095637	0.63755	1	Pulmonary disease	11
J32 Chronic sinusitis	-0.00027999	0.40923	1	Pulmonary disease	11
J33 Nasal polyp	-0.00032026	0.40826	1	Pulmonary disease	11
J34 Other disorders of nose and nasal sinuses	-0.00007727	0.88861	1	Pulmonary disease	11
J35 Chronic diseases of tonsils and adenoids	-0.00005878	0.78386	1	Pulmonary disease	11
J38 Diseases of vocal cords and larynx, not elsewhere classified	0.000023515	0.93405	1	Pulmonary disease	11
J39 Other diseases of upper respiratory tract	-0.00019217	0.29327	1	Pulmonary disease	11
J40 Bronchitis, not specified as acute or chronic	0.00012307	0.47753	1	Pulmonary disease	11
J40-J47 Chronic lower respiratory diseases	0.00040885	0.72926	1	Pulmonary disease	11
J43 Emphysema	-0.0002577	0.3671	1	Pulmonary disease	11
J44 Other chronic obstructive pulmonary disease	0.0001469	0.8123	1	Pulmonary disease	11
J45 Asthma	0.00086141	0.41655	1	Immune disorders	8
J47 Bronchiectasis	0.000076097	0.79907	1	Pulmonary disease	11
J60-J70 Lung diseases due to external agents	0.00019947	0.35714	1	Pulmonary disease	11
J69 Pneumonitis due to solids and liquids	0.000057901	0.73474	1	Pulmonary disease	11
J80-J84 Other respiratory diseases principally affecting the interstitium	-0.000011921	0.96603	1	Pulmonary disease	11
J84 Other interstitial pulmonary diseases	0.000059796	0.78781	1	Pulmonary disease	11
J90 Pleural effusion, not elsewhere classified	0.00024871	0.61333	1	Pulmonary disease	11
J90-J94 Other diseases of pleura	0.00022196	0.69009	1	Pulmonary disease	11
J92 Pleural plaque	5.35E-06	0.97773	1	Pulmonary disease	11
J93 Pneumothorax	-7.85E-06	0.96882	1	Pulmonary disease	11
J95-J99 Other diseases of the respiratory system	5.42E-06	0.99135	1	Pulmonary disease	11
J96 Respiratory failure, not elsewhere classified	0.000022887	0.94105	1	Pulmonary disease	11
J98 Other respiratory disorders	-0.00031778	0.4133	1	Pulmonary disease	11
joint disorder	-0.0008142	0.57225	1	Bone and joints disorders	3
K00-K14 Diseases of oral cavity, salivary glands and jaws	0.0005347	0.52567	1	Other	1
K01 Embedded and impacted teeth	0.000070973	0.81189	1	Other	1
K02 Dental caries	0.0001425	0.70568	1	Other	1
K04 Diseases of pulp and periapical tissues	-0.00006953	0.83302	1	Other	1
K05 Gingivitis and periodontal diseases	-0.00017818	0.36285	1	Other	1
K07 Dentofacial anomalies [including malocclusion]	-0.00019491	0.24971	1	Other	1
K08 Other disorders of teeth and supporting structures	0.00020975	0.55373	1	Other	1
K11 Diseases of salivary glands	0.0004351	0.04851	1	Other	1
K12 Stomatitis and related lesions	0.000094398	0.62945	1	Other	1
K13 Other diseases of lip and oral mucosa	-0.00029304	0.42899	1	Other	1
K14 Diseases of tongue	0.00038033	0.11624	1	Other	1
K20 Oesophagitis	-0.00020528	0.75422	1	Digestive and metabolic disorders	6
K20-K31 Diseases of oesophagus, stomach and duodenum	0.0015338	0.31797	1	Digestive and metabolic disorders	6
K21 Gastro-oesophageal reflux disease	0.0005002	0.62032	1	Digestive and metabolic disorders	6
K22 Other diseases of oesophagus	-0.00034059	0.61205	1	Digestive and metabolic disorders	6
K25 Gastric ulcer	0.00049344	0.26856	1	Digestive and metabolic disorders	6
K26 Duodenal ulcer	0.00028708	0.45099	1	Digestive and metabolic disorders	6
K29 Gastritis and duodenitis	-0.000031681	0.97671	1	Digestive and metabolic disorders	6
K30 Dyspepsia	0.00032768	0.65834	1	Digestive and metabolic disorders	6
K31 Other diseases of stomach and duodenum	-0.00047411	0.41598	1	Digestive and metabolic disorders	6
K35 Acute appendicitis	0.00065218	0.078297	1	Digestive and metabolic disorders	6
K35-K38 Diseases of appendix	0.0005371	0.19157	1	Digestive and metabolic disorders	6
K40 Inguinal hernia	0.0014061	0.088241	1	Digestive and metabolic disorders	6
K40-K46 Hernia	0.00010974	0.93628	1	Digestive and metabolic disorders	6
K41 Femoral hernia	-0.000052244	0.76257	1	Digestive and metabolic disorders	6
K42 Umbilical hernia	-0.00018214	0.6622	1	Digestive and metabolic disorders	6
K43 Ventral hernia	-0.00049711	0.2123	1	Digestive and metabolic disorders	6
K44 Diaphragmatic hernia	-0.000703	0.5145	1	Digestive and metabolic disorders	6
K50 Crohn's disease [regional enteritis]	0.00016302	0.56721	1	Digestive and metabolic disorders	6
K50-K52 Noninfective enteritis and colitis	0.00043173	0.64159	1	Digestive and metabolic disorders	6
K51 Ulcerative colitis	0.000018027	0.96263	1	Digestive and metabolic disorders	6
K52 Other non-infective gastro-enteritis and colitis	0.00012217	0.88657	1	Digestive and metabolic disorders	6
K55 Vascular disorders of intestine	0.000069084	0.75433	1	Digestive and metabolic disorders	6
K55-K64 Other diseases of intestines	0.0034943	0.027023	1	Digestive and metabolic disorders	6
K56 Paralytic ileus and intestinal obstruction without hernia	0.00023861	0.58055	1	Digestive and metabolic disorders	6
K57 Diverticular disease of intestine	0.0017919	0.095073	1	Digestive and metabolic disorders	6
K58 Irritable bowel syndrome	0.00027301	0.59076	1	Digestive and metabolic disorders	6
K59 Other functional intestinal disorders	0.000672	0.34837	1	Digestive and metabolic disorders	6
K60 Fissure and fistula of anal and rectal regions	0.00076935	0.046498	1	Digestive and metabolic disorders	6
K61 Abscess of anal and rectal regions	0.00012147	0.62958	1	Digestive and metabolic disorders	6
K62 Other diseases of anus and rectum	0.00023378	0.81759	1	Digestive and metabolic disorders	6
K63 Other diseases of intestine	0.00051262	0.52292	1	Digestive and metabolic disorders	6
K65 Peritonitis	0.00032398	0.099616	1	Digestive and metabolic disorders	6
K65-K67 Diseases of peritoneum	-0.000070965	0.86652	1	Digestive and metabolic disorders	6
K66 Other disorders of peritoneum	-0.0004204	0.27307	1	Digestive and metabolic disorders	6
K70 Alcoholic liver disease	0.00026692	0.17472	1	Other	1
K70-K77 Diseases of liver	0.00081862	0.088991	1	Other	1
K74 Fibrosis and cirrhosis of liver	0.000079849	0.68405	1	Other	1
K75 Other inflammatory liver diseases	0.00025151	0.15811	1	Immune disorders	8
K76 Other diseases of liver	0.00040618	0.30903	1	Other	1
K80 Cholelithiasis	0.00063929	0.4258	1	Other	1
K80-K87 Disorders of gallbladder, biliary tract and pancreas	0.00083365	0.3523	1	Other	1
K81 Cholecystitis	-0.00018335	0.60579	1	Other	1
K82 Other diseases of gallbladder	-0.00013094	0.65657	1	Other	1
K83 Other diseases of biliary tract	0.0002054	0.4966	1	Other	1
K85 Acute pancreatitis	0.000045124	0.78488	1	Other	1
K86 Other diseases of pancreas	-0.00041217	0.074238	1	Other	1
K90 Intestinal malabsorption	0.00042858	0.16815	1	Digestive and metabolic disorders	6
K90-K93 Other diseases of the digestive system	0.0013941	0.065753	1	Digestive and metabolic disorders	6
K91 Postprocedural disorders of digestive system, not elsewhere classified	-0.00023531	0.38933	1	Digestive and metabolic disorders	6
K92 Other diseases of digestive system	0.0011211	0.086451	1	Digestive and metabolic disorders	6
kidney stone/ureter stone/bladder stone	0.00013021	0.73746	1	Other	1
L00-L08 Infections of the skin and subcutaneous tissue	0.00030176	0.66445	1	Immune disorders	8
L02 Cutaneous abscess, furuncle and carbuncle	0.00058881	0.073858	1	Other	1
L03 Cellulitis	-0.00049774	0.38775	1	Other	1
L05 Pilonidal cyst	0.00021046	0.16318	1	Other	1
L08 Other local infections of skin and subcutaneous tissue	-0.00011077	0.64556	1	Immune disorders	8
L20-L30 Dermatitis and eczema	-0.00072579	0.058472	1	Immune disorders	8
L29 Pruritus	6.42E-07	0.99732	1	Other	1
L30 Other dermatitis	-0.00051224	0.055051	1	Immune disorders	8
L40 Psoriasis	0.00024723	0.4416	1	Immune disorders	8
L40-L45 Papulosquamous disorders	0.00031699	0.38248	1	Other	1
L43 Lichen planus	-0.000001458	0.99287	1	Other	1
L50-L54 Urticaria and erythema	-0.00011217	0.61242	1	Other	1
L53 Other erythematous conditions	9.72E-06	0.95116	1	Other	1
L55-L59 Radiation-related disorders of the skin and subcutaneous tissue	0.00053005	0.12144	1	Other	1
L57 Skin changes due to chronic exposure to nonionising radiation	0.00046356	0.16534	1	Other	1
L60 Nail disorders	0.00026204	0.25942	1	Other	1
L60-L75 Disorders of skin appendages	0.00058566	0.39533	1	Other	1
L72 Follicular cysts of skin and subcutaneous tissue	0.000031463	0.95957	1	Other	1
L80-L99 Other disorders of the skin and subcutaneous tissue	0.00043434	0.61047	1	Other	1
L81 Other disorders of pigmentation	-0.000080709	0.67631	1	Other	1
L82 Seborrhoeic keratosis	0.00029773	0.43691	1	Other	1
L85 Other epidermal thickening	-0.00002737	0.87968	1	Other	1
L89 Decubitus ulcer	-0.00020027	0.25383	1	Other	1
L90 Atrophic disorders of skin	-0.00021238	0.56059	1	Other	1
L91 Hypertrophic disorders of skin	-0.00020928	0.36086	1	Other	1
L92 Granulomatous disorders of skin and subcutaneous tissue	0.000070238	0.67109	1	Other	1
L97 Ulcer of lower limb, not elsewhere classified	-0.00024065	0.28475	1	Other	1
L98 Other disorders of skin and subcutaneous tissue, not elsewhere classified	0.00085344	0.092964	1	Other	1
Lamb/mutton intake	0.0010634	0.72123	1	Lifestyle	9
Leg fat mass (left)	0.01799	0.0029732	1	Anthropometric measurements	2
Leg fat mass (right)	0.018824	0.0024088	1	Anthropometric measurements	2
Leg fat percentage (left)	0.075326	0.0002393	0.1816287	Anthropometric measurements	2
Leg fat percentage (right)	0.07976	0.00021866	0.16640026	Anthropometric measurements	2
Leg fat-free mass (left)	0.0042768	0.36244	1	Anthropometric measurements	2
Leg fat-free mass (right)	0.0028919	0.5366	1	Anthropometric measurements	2
Leg predicted mass (left)	0.0041607	0.34476	1	Anthropometric measurements	2
Leg predicted mass (right)	0.0028581	0.51483	1	Anthropometric measurements	2
liver/biliary/pancreas problem	0.0012577	0.082644	1	Other	1
Lymphocyte count	-0.011966	0.014823	1	Heamatological measurements	7
Lymphocyte percentage	-0.2162	2.17e-13	1.68609e-10	Heamatological measurements	7
M00-M03 Infectious arthropathies	-0.00011038	0.46711	1	Immune disorders	8
M05 Seropositive rheumatoid arthritis	-0.00035942	0.0309	1	Immune disorders	8
M05-M14 Inflammatory polyarthropathies	0.00057708	0.52971	1	Immune disorders	8
M06 Other rheumatoid arthritis	-0.00037518	0.40493	1	Immune disorders	8
M07 Psoriatic and enteropathic arthropathies	-0.00021004	0.25004	1	Immune disorders	8
M10 Gout	0.00059417	0.12353	1	Bone and joints disorders	3
M13 Other arthritis	0.00023551	0.74621	1	Bone and joints disorders	3
M15 Polyarthrosis	-0.00099217	0.022615	1	Bone and joints disorders	3
M15-M19 Arthrosis	0.00053388	0.68897	1	Bone and joints disorders	3
M16 Coxarthrosis [arthrosis of hip]	0.0012606	0.085039	1	Bone and joints disorders	3
M17 Gonarthrosis [arthrosis of knee]	-0.00024943	0.79115	1	Bone and joints disorders	3
M18 Arthrosis of first carpometacarpal joint	-0.00021502	0.39199	1	Bone and joints disorders	3
M19 Other arthrosis	-0.000076422	0.92921	1	Bone and joints disorders	3
M20 Acquired deformities of fingers and toes	-0.00091319	0.17033	1	Bone and joints disorders	3
M20-M25 Other joint disorders	-0.0016561	0.19615	1	Bone and joints disorders	3
M21 Other acquired deformities of limbs	0.00026376	0.35774	1	Bone and joints disorders	3
M22 Disorders of patella	-0.000057576	0.78569	1	Bone and joints disorders	3
M23 Internal derangement of knee	-0.0019307	0.019757	1	Bone and joints disorders	3
M24 Other specific joint derangements	-0.00031344	0.37288	1	Bone and joints disorders	3
M25 Other joint disorders, not elsewhere classified	0.00088708	0.25346	1	Bone and joints disorders	3
M31 Other necrotising vasculopathies	0.000098083	0.55902	1	Bone and joints disorders	3
M35 Other systemic involvement of connective tissue	0.00028297	0.34632	1	Bone and joints disorders	3
M40-M43 Deforming dorsopathies	-0.00018377	0.61551	1	Bone and joints disorders	3
M41 Scoliosis	0.000057852	0.79635	1	Bone and joints disorders	3
M43 Other deforming dorsopathies	-0.0001544	0.59002	1	Bone and joints disorders	3
M45-M49 Spondylopathies	0.00021742	0.76673	1	Bone and joints disorders	3
M46 Other inflammatory spondylopathies	0.000018545	0.94011	1	Bone and joints disorders	3
M47 Spondylosis	0.00014501	0.8076	1	Bone and joints disorders	3
M48 Other spondylopathies	0.000095976	0.82609	1	Bone and joints disorders	3
M50 Cervical disk disorders	-0.00087989	0.0010522	0.7912544	Bone and joints disorders	3
M50-M54 Other dorsopathies	-0.00026034	0.78192	1	Bone and joints disorders	3
M51 Other intervertebral disk disorders	-0.00018015	0.75681	1	Bone and joints disorders	3
M53 Other dorsopathies, not elsewhere classified	0.00021777	0.17804	1	Bone and joints disorders	3
M54 Dorsalgia	-0.00024634	0.75947	1	Bone and joints disorders	3
M60-M63 Disorders of muscles	0.00010128	0.66097	1	Bone and joints disorders	3
M62 Other disorders of muscle	0.000099251	0.62851	1	Bone and joints disorders	3
M65 Synovitis and tenosynovitis	0.00046888	0.34289	1	Bone and joints disorders	3
M65-M68 Disorders of synovium and tendon	0.00087999	0.1786	1	Bone and joints disorders	3
M66 Spontaneous rupture of synovium and tendon	0.000021993	0.88958	1	Bone and joints disorders	3
M67 Other disorders of synovium and tendon	0.00048417	0.25375	1	Bone and joints disorders	3
M70 Soft tissue disorders related to use, overuse and pressure	0.000092207	0.73746	1	Bone and joints disorders	3
M70-M79 Other soft tissue disorders	-0.0020706	0.059053	1	Bone and joints disorders	3
M71 Other bursopathies	-0.0000765	0.69791	1	Bone and joints disorders	3
M72 Fibroblastic disorders	-0.00023372	0.58291	1	Bone and joints disorders	3
M75 Shoulder lesions	-0.00096255	0.13941	1	Bone and joints disorders	3
M77 Other enthesopathies	-0.00019718	0.49174	1	Bone and joints disorders	3
M79 Other soft tissue disorders, not elsewhere classified	-0.00048616	0.51883	1	Bone and joints disorders	3
M80 Osteoporosis with pathological fracture	-0.00032642	0.11216	1	Bone and joints disorders	3
M80-M85 Disorders of bone density and structure	-0.00062696	0.32892	1	Bone and joints disorders	3
M81 Osteoporosis without pathological fracture	-0.00068736	0.19084	1	Bone and joints disorders	3
M84 Disorders of continuity of bone	0.00025847	0.33612	1	Bone and joints disorders	3
M85 Other disorders of bone density and structure	0.00006501	0.77222	1	Bone and joints disorders	3
M86 Osteomyelitis	0.00002518	0.87317	1	Bone and joints disorders	3
M86-M90 Other osteopathies	-0.0002935	0.44387	1	Bone and joints disorders	3
M87 Osteonecrosis	-0.00036148	0.025513	1	Bone and joints disorders	3
M89 Other disorders of bone	-0.00010329	0.70112	1	Bone and joints disorders	3
M91-M94 Chondropathies	-0.00047962	0.044786	1	Bone and joints disorders	3
M94 Other disorders of cartilage	-0.00039616	0.037004	1	Bone and joints disorders	3
M95-M99 Other disorders of the musculoskeletal system and connective tissue	-0.00028804	0.16078	1	Bone and joints disorders	3
malabsorption/coeliac disease	0.00034538	0.22661	1	Digestive and metabolic disorders	6
mania/bipolar disorder/manic depression	0.00037079	0.10383	1	Nervous and psychiatric disorders	10
Mean corpuscular haemoglobin	0.0090376	0.19526	1	Heamatological measurements	7
Mean corpuscular haemoglobin concentration	0.018231	3.3464e-05	0.025700352	Heamatological measurements	7
Mean corpuscular volume	-0.02011	0.22103	1	Heamatological measurements	7
Mean platelet (thrombocyte) volume	-0.016054	6.0347e-05	0.046225802	Heamatological measurements	7
Mean reticulocyte volume	-0.070366	0.018934	1	Heamatological measurements	7
Mean sphered cell volume	-0.099868	4.47e-07	0.000345531	Heamatological measurements	7
Mean time to correctly identify matches	0.96791	0.035555	1	Nervous and psychiatric disorders	10
measles / morbillivirus	-0.00023465	0.35565	1	Immune disorders	8
menorrhagia (unknown cause)	-0.00072259	0.087834	1	Other	1
migraine	-0.00021031	0.77585	1	Other	1
miscarriage	-0.00033193	0.36596	1	Other	1
Monocyte count	-0.00028787	0.74571	1	Heamatological measurements	7
Monocyte percentage	-0.0046905	0.66624	1	Heamatological measurements	7
mumps / epidemic parotitis	-0.000028399	0.88918	1	Bone and joints disorders	3
muscle or soft tissue injuries	0.000085948	0.81781	1	Bone and joints disorders	3
muscle/soft tissue problem	-0.00014156	0.82244	1	Bone and joints disorders	3
N00-N08 Glomerular diseases	-0.0008895	0.0048063	1	Other	1
N02 Recurrent and persistent haematuria	-0.00029361	0.10546	1	Heamatological measurements	7
N03 Chronic nephritic syndrome	-0.00018018	0.37775	1	Other	1
N10-N16 Renal tubulo-interstitial diseases	-0.00033283	0.42931	1	Other	1
N12 Tubulo-interstitial nephritis, not specified as acute or chronic	0.000074273	0.72089	1	Other	1
N13 Obstructive and reflux uropathy	-0.00012172	0.7304	1	Other	1
N17 Acute renal failure	0.00048357	0.29357	1	Other	1
N17-N19 Renal failure	0.00038345	0.54261	1	Other	1
N18 Chronic renal failure	0.00052438	0.25639	1	Other	1
N19 Unspecified renal failure	-0.00020519	0.42877	1	Other	1
N20 Calculus of kidney and ureter	0.00048509	0.302	1	Other	1
N20-N23 Urolithiasis	0.00083442	0.12656	1	Other	1
N21 Calculus of lower urinary tract	0.00029014	0.13113	1	Other	1
N23 Unspecified renal colic	0.00042698	0.15299	1	Other	1
N25-N29 Other disorders of kidney and ureter	-0.000083587	0.81238	1	Other	1
N28 Other disorders of kidney and ureter, not elsewhere classified	-0.000068487	0.83891	1	Other	1
N30 Cystitis	-0.00011327	0.76034	1	Other	1
N30-N39 Other diseases of urinary system	0.000020381	0.98563	1	Other	1
N31 Neuromuscular dysfunction of bladder, not elsewhere classified	-0.000044263	0.87447	1	Other	1
N32 Other disorders of bladder	-0.00090095	0.15696	1	Other	1
N35 Urethral stricture	-0.00012998	0.7406	1	Other	1
N36 Other disorders of urethra	-0.00012023	0.532	1	Other	1
N39 Other disorders of urinary system	0.00049439	0.59475	1	Other	1
N40 Hyperplasia of prostate	-0.001896	0.20432	1	Other	1
N40-N51 Diseases of male genital organs	-0.001748	0.36561	1	Other	1
N41 Inflammatory diseases of prostate	0.00070835	0.22863	1	Immune disorders	8
N42 Other disorders of prostate	-0.000171	0.75532	1	Other	1
N43 Hydrocele and spermatocele	-0.00023239	0.67045	1	Other	1
N45 Orchitis and epididymitis	-0.00025159	0.55858	1	Other	1
N47 Redundant prepuce, phimosis and paraphimosis	0.00034789	0.60631	1	Other	1
N48 Other disorders of penis	0.00025258	0.71179	1	Other	1
N50 Other disorders of male genital organs	-0.0012602	0.11008	1	Other	1
N60 Benign mammary dysplasia	-0.00068792	0.19837	1	Other	1
N60-N64 Disorders of breast	-0.00016479	0.74146	1	Other	1
N62 Hypertrophy of breast	0.00016612	0.39947	1	Other	1
N63 Unspecified lump in breast	-0.000016572	0.95104	1	Other	1
N64 Other disorders of breast	-0.000092025	0.83549	1	Other	1
N70 Salpingitis and oophoritis	-0.0010551	0.00029849	0.22595693	Immune disorders	8
N70-N77 Inflammatory diseases of female pelvic organs	-0.001379	0.15511	1	Immune disorders	8
N72 Inflammatory disease of cervix uteri	-0.00010629	0.80806	1	Other	1
N73 Other female pelvic inflammatory diseases	-0.00071287	0.28192	1	Other	1
N75 Diseases of Bartholin's gland	0.00023713	0.48282	1	Other	1
N76 Other inflammation of vagina and vulva	0.00010342	0.77286	1	Other	1
N80 Endometriosis	-0.00086578	0.26859	1	Other	1
N80-N98 Noninflammatory disorders of female genital tract	-0.0053756	0.027985	1	Other	1
N81 Female genital prolapse	0.00012305	0.92549	1	Other	1
N83 Noninflammatory disorders of ovary, Fallopian tube and broad ligament	-0.0003217	0.72107	1	Other	1
N84 Polyp of female genital tract	-0.0017581	0.16948	1	Other	1
N85 Other noninflammatory disorders of uterus, except cervix	-0.00069044	0.44775	1	Other	1
N86 Erosion and ectropion of cervix uteri	0.00007009	0.85739	1	Other	1
N87 Dysplasia of cervix uteri	-0.000068588	0.88945	1	Other	1
N88 Other noninflammatory disorders of cervix uteri	0.0011442	0.03288	1	Other	1
N89 Other noninflammatory disorders of vagina	0.00042277	0.39937	1	Other	1
N90 Other noninflammatory disorders of vulva and perineum	0.00094132	0.086908	1	Other	1
N92 Excessive, frequent and irregular menstruation	-0.0017469	0.20582	1	Other	1
N93 Other abnormal uterine and vaginal bleeding	-0.000022512	0.97782	1	Other	1
N94 Pain and other conditions associated with female genital organs and menstrual cycle	-0.000036149	0.96063	1	Other	1
N95 Menopausal and other perimenopausal disorders	-0.0009756	0.43737	1	Other	1
N97 Female infertility	-0.00030229	0.4408	1	Other	1
N99 Postprocedural disorders of genito-urinary system, not elsewhere classified	0.000052724	0.82413	1	Other	1
N99-N99 Other disorders of the genitourinary system	0.000052724	0.82413	1	Other	1
nasal/sinus disorder	-0.00055482	0.28916	1	Other	1
neck problem/injury	0.00017495	0.65927	1	Bone and joints disorders	3
nervous breakdown	-0.00036437	0.034769	1	Nervous and psychiatric disorders	10
neurological injury/trauma	0.00032059	0.32742	1	Nervous and psychiatric disorders	10
neurology	-0.00038115	0.73142	1	Nervous and psychiatric disorders	10
Neutrophill count	0.019389	0.0006768	0.5116608	Heamatological measurements	7
Neutrophill percentage	0.24219	1.4e-12	1.0864e-09	Heamatological measurements	7
Non-oily fish intake	0.0018621	0.57973	1	Lifestyle	9
Nucleated red blood cell count	-0.000046768	0.74581	1	Heamatological measurements	7
Nucleated red blood cell percentage	0.00015896	0.92788	1	Heamatological measurements	7
Number in household	-0.0041316	0.42034	1	Lifestyle	9
Number of days/week of moderate physical activity 10+ minutes	0.0080568	0.41247	1	Lifestyle	9
Number of days/week of vigorous physical activity 10+ minutes	-0.014421	0.078381	1	Lifestyle	9
Number of days/week walked 10+ minutes	-0.0065195	0.4298	1	Lifestyle	9
Number of full brothers	-0.00010221	0.98362	1	Lifestyle	9
Number of full sisters	0.0025179	0.59708	1	Lifestyle	9
Number of operations, self-reported	-0.0035572	0.58156	1	Lifestyle	9
Number of self-reported cancers	-0.00024036	0.85971	1	Cancer	4
Number of self-reported non-cancer illnesses	-0.011769	0.12493	1	Other	1
Number of treatments/medications taken	-0.0064298	0.55385	1	Lifestyle	9
Number of vehicles in household	-0.0036419	0.31128	1	Lifestyle	9
O00-O08 Pregnancy with abortive outcome	0.00027548	0.70535	1	Other	1
O02 Other abnormal products of conception	0.000025313	0.95438	1	Other	1
O03 Spontaneous abortion	0.00040772	0.3669	1	Other	1
O04 Medical abortion	-0.00019605	0.63205	1	Other	1
O10-O16 Oedema, proteinuria and hypertensive disorders in pregnancy, childbirth and the puerperium	-0.00016262	0.71451	1	Other	1
O16 Unspecified maternal hypertension	0.000097149	0.74591	1	Other	1
O20 Haemorrhage in early pregnancy	0.00061867	0.099636	1	Other	1
O20-O29 Other maternal disorders predominantly related to pregnancy	0.00068445	0.30364	1	Other	1
O26 Maternal care for other conditions predominantly related to pregnancy	0.00019742	0.7012	1	Other	1
O30-O48 Maternal care related to the fetus and amniotic cavity and possible delivery problems	-0.000085241	0.9274	1	Other	1
O32 Maternal care for known or suspected malpresentation of foetus	0.00019345	0.63499	1	Other	1
O34 Maternal care for known or suspected abnormality of pelvic organs	0.00026881	0.56974	1	Other	1
O36 Maternal care for other known or suspected foetal problems	0.00012597	0.81325	1	Other	1
O42 Premature rupture of membranes	-0.0010294	0.010029	1	Other	1
O46 Antepartum haemorrhage, not elsewhere classified	0.00011658	0.70974	1	Other	1
O47 False labour	0.00034888	0.3862	1	Other	1
O48 Prolonged pregnancy	-0.00017746	0.67707	1	Other	1
O60-O75 Complications of labour and delivery	0.00019109	0.85827	1	Other	1
O63 Long labour	-0.00038402	0.47257	1	Other	1
O68 Labour and delivery complicated by foetal stress [distress]	0.000122	0.85976	1	Other	1
O69 Labour and delivery complicated by umbilical cord complications	-0.00033794	0.28089	1	Other	1
O70 Perineal laceration during delivery	0.00028962	0.73739	1	Other	1
O72 Postpartum haemorrhage	-0.0005886	0.18763	1	Other	1
O75 Other complications of labour and delivery, not elsewhere classified	0.0010728	0.0015708	1	Other	1
O80 Single spontaneous delivery	0.00063734	0.24685	1	Other	1
O80-O84 Delivery	0.00061113	0.32978	1	Other	1
O82 Single delivery by Caesarean section	0.000063324	0.8249	1	Other	1
O85-O92 Complications predominantly related to the puerperium	-0.000034568	0.91186	1	Other	1
O94-O99 Other obstetric conditions, not elsewhere classified	0.00090647	0.077714	1	Other	1
O99 Other maternal diseases classifiable elsewhere but complicating pregnancy, childbirth and the puerperium	0.00082008	0.10637	1	Other	1
obstetric problem	-0.00061402	0.14766	1	Other	1
oesophageal disorder	0.00015685	0.88587	1	Digestive and metabolic disorders	6
oesophagitis/barretts oesophagus	-0.00017343	0.48214	1	Digestive and metabolic disorders	6
Oily fish intake	-0.00014644	0.96985	1	Lifestyle	9
osteoarthritis	-0.00092966	0.43884	1	Bone and joints disorders	3
osteomyelitis	-0.000059357	0.735	1	Bone and joints disorders	3
osteopenia	0.000055768	0.79757	1	Bone and joints disorders	3
osteoporosis	0.00018124	0.74086	1	Bone and joints disorders	3
other abdominal problem	0.00011531	0.81718	1	Digestive and metabolic disorders	6
other fractures	-0.000073333	0.68127	1	Bone and joints disorders	3
other joint disorder	0.00023197	0.5893	1	Bone and joints disorders	3
other neurological problem	0.000090078	0.8632	1	Nervous and psychiatric disorders	10
other renal/kidney problem	-0.00086251	0.0079926	1	Other	1
other respiratory problems	-0.00068119	0.14282	1	Pulmonary disease	11
other urological problem (male)	0.00246	0.058009	1	Other	1
other venous/lymphatic disease	-0.000020752	0.94157	1	Cardiovascular disorders	5
ovarian problem	-0.0011069	0.16381	1	Other	1
Pace-maker	0.00038018	0.12781	1	Cardiovascular disorders	5
pancreatic disease	-0.00036816	0.084088	1	Other	1
Part of a multiple birth	-0.00083339	0.20477	1	Other	1
peripheral nerve disorder	0.00016906	0.60709	1	Nervous and psychiatric disorders	10
peripheral vascular disease	-0.00002541	0.9164	1	Cardiovascular disorders	5
peritonitis	0.000064828	0.80023	1	Other	1
Platelet count	1.2478	2.28e-08	1.767e-05	Heamatological measurements	7
Platelet crit	0.00075556	2.8862e-05	0.022194878	Heamatological measurements	7
Platelet distribution width	0.00078243	0.69673	1	Heamatological measurements	7
pleurisy	-0.000025151	0.92211	1	Pulmonary disease	11
pneumonia	-0.00094173	0.07273	1	Pulmonary disease	11
pneumothorax	-0.00035873	0.12331	1	Pulmonary disease	11
Pork intake	-0.0017708	0.55938	1	Lifestyle	9
Poultry intake	-0.0034712	0.35601	1	Lifestyle	9
Processed meat intake	0.008944	0.038426	1	Lifestyle	9
prostate problem (not cancer)	0.0021062	0.083164	1	Other	1
psoriasis	-9.03E-06	0.9844	1	Immune disorders	8
psoriatic arthropathy	0.000067283	0.72847	1	Immune disorders	8
psychological/psychiatric problem	-0.0025373	0.028175	1	Nervous and psychiatric disorders	10
pulmonary embolism +/- dvt	-0.00068712	0.087927	1	Pulmonary disease	11
rectal or colon adenoma/polyps	4.49E-07	0.99851	1	Digestive and metabolic disorders	6
Red blood cell (erythrocyte) count	0.0025683	0.060425	1	Heamatological measurements	7
Red blood cell (erythrocyte) distribution width	-0.011981	0.0021054	1	Heamatological measurements	7
renal/kidney failure	0.000076716	0.67128	1	Other	1
respiratory infection	-0.00094495	0.074715	1	Immune disorders	8
Reticulocyte count	0.00066842	2.817e-05	0.0216909	Heamatological measurements	7
Reticulocyte percentage	0.012213	0.0010267	0.7731051	Heamatological measurements	7
retinal problem	-0.00018764	0.58526	1	Other	1
rheumatic fever	0.000059068	0.80645	1	Immune disorders	8
rheumatoid arthritis	-0.00081907	0.078018	1	Immune disorders	8
rosacea	-0.00018044	0.30599	1	Other	1
Salad / raw vegetable intake	-0.003453	0.68818	1	Lifestyle	9
Salt added to food	0.0016597	0.64453	1	Lifestyle	9
sarcoidosis	-0.000031798	0.86984	1	Immune disorders	8
sciatica	0.00036329	0.39555	1	Other	1
Sitting height	-0.055582	5.3086e-05	0.040716962	Anthropometric measurements	2
Skin colour	0.0012552	0.5874	1	Anthropometric measurements	2
sleep apnoea	-0.0002695	0.28075	1	Other	1
Sleep duration	0.00098715	0.83179	1	Lifestyle	9
Smoking status	0.0076924	0.0061297	1	Lifestyle	9
soft tissue inflammation	0.00011824	0.51695	1	Immune disorders	8
spinal injury	7.03E-06	0.96776	1	Nervous and psychiatric disorders	10
spine arthritis/spondylitis	-0.0011374	0.0060442	1	Immune disorders	8
Standing height	-0.089158	6.8358e-05	0.05229387	Anthropometric measurements	2
stomach disorder	-0.00064851	0.15814	1	Digestive and metabolic disorders	6
stroke	-0.0002073	0.69426	1	Cardiovascular disorders	5
substance abuse/dependency	-3.13E-07	0.99856	1	Lifestyle	9
Tea intake	0.010463	0.4018	1	Lifestyle	9
testicular problems (not cancer)	0.00032391	0.36628	1	Other	1
throat or larynx disorder	-0.000073987	0.85191	1	Digestive and metabolic disorders	6
thyroid problem (not cancer)	-0.00065689	0.5071	1	Other	1
Time spent watching television (TV)	0.018819	0.0055888	1	Lifestyle	9
Townsend deprivation index at recruitment	0.018983	0.11103	1	Other	1
transient ischaemic attack (tia)	-0.00022786	0.4016	1	Cardiovascular disorders	5
tropical & travel-related infections	-0.0002718	0.080341	1	Immune disorders	8
Trunk fat mass	0.041801	0.038471	1	Anthropometric measurements	2
Trunk fat percentage	0.064993	0.02251	1	Anthropometric measurements	2
Trunk fat-free mass	-0.00069173	0.9549	1	Anthropometric measurements	2
Trunk predicted mass	0.00032264	0.97805	1	Anthropometric measurements	2
tuberculosis (tb)	-0.00066381	0.029573	1	Immune disorders	8
type 2 diabetes	0.00038387	0.27402	1	Other	1
urinary frequency / incontinence	-0.000088475	0.7357	1	Other	1
urinary tract infection/kidney infection	0.000091505	0.78178	1	Other	1
Usual walking pace	-0.0043168	0.089958	1	Lifestyle	9
uterine problem	0.00057171	0.67761	1	Other	1
Variation in diet	-0.0025518	0.3187	1	Lifestyle	9
varicella zoster virus	-0.00046262	0.1208	1	Immune disorders	8
varicose veins	0.00018131	0.49155	1	Cardiovascular disorders	5
vasculitis	0.000092801	0.69707	1	Cardiovascular disorders	5
venous thromboembolic disease	-0.00075597	0.27859	1	Cardiovascular disorders	5
viral infection	-0.00032091	0.40308	1	Immune disorders	8
Waist circumference	0.17851	0.00018429	0.14061327	Anthropometric measurements	2
Waist circumference / Hip circumference	0.0010266	0.00015726	0.12014664	Anthropometric measurements	2
Water intake	-0.0252	0.0066334	1	Lifestyle	9
Weight	0.11032	0.045577	1	Anthropometric measurements	2
Weight	0.10153	0.063316	1	Anthropometric measurements	2
White blood cell (leukocyte) count	0.0067446	0.42121	1	Heamatological measurements	7
Whole body fat mass	0.094086	0.0094585	1	Anthropometric measurements	2
Whole body fat-free mass	0.0087868	0.71248	1	Anthropometric measurements	2
Whole body water mass	0.0075017	0.66946	1	Anthropometric measurements	2
