# Supplementary material for: Defining the genetic and evolutionary architecture of alternative splicing in response to infection
Source: Nat Commun. 2019 Apr 11;10:1671. doi: 10.1038/s41467-019-09689-7 (PMC6459842; doi:10.1038/s41467-019-09689-7)
Supplement: Supplementary file 9 — Source Data [file 41467_2019_9689_MOESM9_ESM.zip › SourceData/Fig4A.csv]

event_id	snps	CisDist	pvalue	logP
ENSG00000001084;AF:6:53387325-53388053:53388122:53387325-53409294:53409927:-	rs72565142	0	2.96538225437428e-07	6.52791931570103
ENSG00000002919;SE:17:46185200-46188070:46188129-46189393:+	rs7218700	12423	2.4205056226396e-13	12.6160939041908
ENSG00000004399;A3:3:129275271-129275460:129274386-129275460:-	rs2285353	63419	2.11581329859157e-08	7.67452265751057
ENSG00000004534;RI:3:50098895:50098980-50099395:50099541:+	rs5848906	39039	3.16817798552571e-09	8.49919042810516
ENSG00000004864;A3:7:95814326-95818606:95814323-95818606:-	rs757332	-151003	5.74613373171719e-09	8.24062427074383
ENSG00000005844;A3:16:30515585-30516565:30515585-30516568:+	rs34838942	0	8.02334741595866e-19	18.0956444021678
ENSG00000005844;SE:16:30484219-30485286:30485404-30485517:+	rs11574938	0	6.97927665917487e-13	12.1561895858593
ENSG00000006114;SE:17:35937711-35939228:35939530-35944756:-	rs66574616	36694	9.84702603502251e-18	17.0066949138271
ENSG00000006747;SE:7:12610611-12617167:12617384-12617689:+	rs73060680	-9896	3.40324543071706e-16	15.4681067299043
ENSG00000008128;A5:1:1637171-1638848:1637171-1638964:-	rs4648776	-12898	2.11762360273035e-09	8.67415123109544
ENSG00000008128;A5:1:1647917-1650767:1647917-1650797:-	rs371424972	1817	5.47086626458578e-18	17.2619439014284
ENSG00000008128;AL:1:1635307:1635434-1635662:1635488:1635585-1635662:-	rs74045976	0	2.51886990399034e-13	12.5987942626083
ENSG00000008128;RI:1:1634915:1635063-1635263:1635379:-	rs12044811	-16348	4.31289551442552e-07	6.36523106308245
ENSG00000008128;SE:1:1653150-1654027:1654073-1654147:-	rs112328991	15584	7.97279125856959e-13	12.0983896063366
ENSG00000008130;SE:1:1686137-1686813:1686915-1687697:-	rs201092956	19591	2.01642678877657e-07	6.69541754147563
ENSG00000008294;A3:17:49067233-49067811:49067188-49067811:-	rs1122634	445723	2.41772207012962e-07	6.61659362504123
ENSG00000008513;AF:8:134558169-134582353:134582622:134558169-134583936:134584092:-	rs7839535	-2545	1.1035282612686e-16	15.9572165401137
ENSG00000008513;SE:8:134511432-134551880:134551972-134558017:-	rs62520289	0	4.2824640844983e-24	23.3683062706204
ENSG00000010270;MX:7:38218022-38218692:38218747-38247048:38218022-38241315:38241567-38247048:+	rs9638935	0	2.54798428301362e-18	17.5938032552305
ENSG00000010270;SE:7:38218022-38218692:38218747-38247048:+	rs10464362	0	1.95511485268442e-08	7.7088277250088
ENSG00000010327;RI:3:52555612:52555716-52555860:52555967:+	rs9853056	0	1.04140363318085e-14	13.9823809115195
ENSG00000010810;SE:6:112041265-112062184:112062296-112101769:-	rs12910	0	4.82862414318968e-17	16.3161765984703
ENSG00000010810;SE:6:112101838-112135095:112135310-112167792:-	rs73527792	0	3.56064761432176e-18	17.4484710049071
ENSG00000011454;SE:9:125832703-125833691:125833780-125835831:+	rs59393793	-107921	1.7316306065159e-07	6.76154474664989
ENSG00000011638;MX:16:21185469-21188458:21188648-21190796:21185469-21190118:21190253-21190796:+	rs8055894	0	1.38485488446282e-07	6.85859573286591
ENSG00000011638;SE:16:21185469-21190118:21190253-21190796:+	rs8055894	0	8.75193478362699e-13	12.05789592721
ENSG00000012124;SE:19:35836029-35836505:35836623-35837054:+	rs10406069	0	2.28532774037737e-07	6.64105150866605
ENSG00000013364;A3:16:29831831-29841795:29831831-29841836:+	rs13332078	8769	1.17328352482788e-09	8.9305970276207
ENSG00000013364;A5:16:29845718-29847025:29845387-29847025:+	rs1057451	-11799	1.00492512084657e-20	19.9978662972631
ENSG00000013374;A5:7:151039051-151042434:151038932-151042434:+	rs4295576	-498	1.19911902220895e-09	8.92113770754074
ENSG00000013374;SE:7:151048568-151049179:151049279-151049898:+	rs421635	-2446	8.02988971883506e-13	12.0952904192083
ENSG00000015475;RI:22:18222115:18222254-18222848:18222942:-	rs181391	0	1.8395425374587e-30	29.7352901651202
ENSG00000018280;A3:2:219256218-219256838:219256218-219257704:+	rs12328749	-194075	5.19591589161928e-10	9.28433788764159
ENSG00000018280;A5:2:219247825-219249042:219247793-219249042:+	rs76837709	-7445	2.5107510287904e-07	6.60019635068148
ENSG00000019144;SE:11:118478414-118484009:118484165-118484531:+	rs5795129	7170	3.62034182763154e-12	11.4412504220509
ENSG00000019582;SE:5:149782188-149782684:149782875-149784243:-	rs61290354	1592	1.62226640550373e-07	6.78987782525445
ENSG00000021355;SE:6:2840828-2841450:2841709-2842046:-	rs316346	0	2.96851033788618e-18	17.5274614342976
ENSG00000023191;A3:11:502249-504824:502181-504824:-	rs201802417	27166	4.58266596350361e-21	20.3388817978925
ENSG00000023191;AF:11:502181-504427:504552:502181-507113:507264:-	rs34923150	-35871	7.28709653256023e-13	12.1374454773147
ENSG00000023191;SE:11:502249-504824:504996-506609:-	rs11825121	3766	3.57982317589458e-10	9.44613842464937
ENSG00000023191;SE:11:502249-504824:504996-507113:-	rs11825121	3766	2.91507007690289e-26	25.535351000546
ENSG00000026508;A3:11:35222742-35223215:35222742-35223218:+	rs74986198	0	2.32761233586974e-08	7.63308934980052
ENSG00000026508;MX:11:35211612-35219668:35219793-35236399:35211612-35232793:35232996-35236399:+	rs1467558	0	1.99834059326669e-21	20.6993304894983
ENSG00000026508;SE:11:35211612-35232793:35232996-35236399:+	rs1467558	0	7.85085431959775e-16	15.1050830813313
ENSG00000026950;AL:6:26411809-26412640:26413148:26411809-26413397:26414301:+	rs142058993	-5285	1.28913519164035e-16	15.8897015357849
ENSG00000027697;A3:6:137524867-137525469:137524822-137525469:-	rs6928015	6834	7.23443864802536e-09	8.14059516206024
ENSG00000028310;SE:5:881297-883466:883565-884053:-	rs7711616	28631	1.03572731989905e-11	10.9847545679988
ENSG00000029725;SE:17:5257785-5259803:5259868-5264503:+	rs75754694	0	2.53608660052471e-15	14.5958359205506
ENSG00000033100;SE:7:150933676-150934042:150934258-150934460:+	rs2792444	20729	5.71306600005708e-08	7.24313075873395
ENSG00000033627;AF:17:40632281:40632767-40635056:40633304:40633376-40635056:+	rs8073150	57364	4.42863043572503e-09	8.35373055959375
ENSG00000034152;SE:17:21188281-21198987:21199081-21201725:+	rs10468608	-1821	5.17108048786839e-24	23.2864187023817
ENSG00000034677;SE:8:101300495-101312756:101312879-101315388:-	rs142760961	30815	4.1175543767297e-18	17.3853606567951
ENSG00000036054;SE:3:100029386-100030677:100030721-100034943:+	rs55950446	-16185	9.76287324986468e-15	14.0104223490421
ENSG00000039319;MX:5:79703972-79707465:79707592-79729928:79703972-79723311:79723364-79729928:+	rs248999	64074	1.96770182416595e-13	12.7060407117637
ENSG00000039319;SE:5:79703972-79723311:79723364-79729928:+	rs140502218	0	1.85506138404785e-12	11.7316417149912
ENSG00000039319;SE:5:79730036-79731581:79731673-79732575:+	rs187478	60914	2.90381535761827e-30	29.5370310021995
ENSG00000039319;SE:5:79741224-79743845:79744223-79745410:+	rs259026	-21910	1.3464187897093e-10	9.87081983627011
ENSG00000039650;A3:19:50369785-50370311:50369702-50370311:-	rs2305922	0	3.72044624465301e-07	6.42940496604088
ENSG00000042980;SE:8:24157590-24166154:24166281-24167407:+	rs6980677	8481	1.42175776628906e-07	6.84717439075487
ENSG00000042980;SE:8:24168950-24170901:24171093-24177749:+	rs7819362	-4447	1.91412958312482e-08	7.71802866460981
ENSG00000047849;SE:3:47919013-47950528:47953911-47956307:-	rs35496285	-90418	4.29860793806006e-16	15.3666721636529
ENSG00000049449;SE:11:32122154-32124550:32124748-32124827:+	rs223061	0	3.54531075624368e-14	13.4503456917061
ENSG00000049759;AF:18:55862622:55862965-55912659:55888800:55888989-55912659:+	rs292457	0	7.59343752292012e-09	8.11956157597937
ENSG00000052749;RI:10:99130680:99130838-99131830:99131923:-	rs12257067	0	1.37911308280234e-11	10.8604001216244
ENSG00000052795;AF:4:159690290:159690471-159747068:159727246:159727575-159747068:+	rs116600745	0	4.50473833794167e-08	7.34633043036492
ENSG00000054267;SE:1:235338714-235340063:235340218-235341115:-	rs59811395	-180155	2.97259014352309e-10	9.5268649665693
ENSG00000054967;RI:11:73105522:73105779-73106132:73106330:+	rs56187614	6346	4.4230111737631e-11	10.3542819634797
ENSG00000055332;A3:2:37376400-37384051:37376166-37384051:-	rs2254958	0	2.2150803179408e-14	13.6546105218084
ENSG00000055483;AL:17:76783463:76783740-76794482:76791735:76793984-76794482:-	rs11655064	121935	1.53244731612205e-11	10.8146144471265
ENSG00000055950;A5:10:102746329-102746444:102746329-102746506:-	rs11190786	-10836	1.24716478766249e-20	19.9040761594771
ENSG00000055950;AL:10:102737578:102739129-102743512:102741133:102741300-102743512:-	rs55950013	32520	2.07133900676774e-10	9.68374881625876
ENSG00000055950;SE:10:102743574-102743705:102743831-102746506:-	rs55646950	-14390	1.2402127862162e-12	11.9065037955221
ENSG00000055955;SE:3:52851074-52852068:52852184-52852273:-	rs2071041	-12320	9.38233335389062e-08	7.02768914065093
ENSG00000059377;AL:7:139611120-139612864:139613828:139611120-139635990:139636106:+	rs6464448	0	9.86819279147876e-32	31.0057623744379
ENSG00000059377;AL:7:139715660-139716192:139716629:139715660-139719825:139720123:+	rs10242990	10377	9.4670036433849e-13	12.023787455744
ENSG00000059378;SE:7:139726148-139727076:139727206-139728413:-	rs2286196	0	6.56325514517334e-55	54.1828807123076
ENSG00000060982;AF:12:25054819-25054897:25055322:25054819-25055881:25056009:-	rs2291894	0	4.13587929243999e-17	16.3834321448155
ENSG00000060982;AF:12:25054819-25054897:25055322:25054819-25101861:25102393:-	rs2291894	0	6.88134697382607e-09	8.16232654344428
ENSG00000061938;A3:3:195597249-195599147:195597076-195599147:-	rs2278034	69	1.42968927756616e-20	19.8447583399486
ENSG00000061938;AF:3:195615477-195619282:195619646:195615477-195635356:195635955:-	rs3747671	0	7.10499503338409e-19	18.148436221322
ENSG00000061938;SE:3:195595580-195596368:195596412-195596985:-	rs2278034	0	1.08211600078019e-08	7.96572618119027
ENSG00000063854;A3:16:1859447-1859755:1859383-1859755:-	rs73485896	-6484	7.21351811440244e-13	12.1418528732799
ENSG00000064012;A5:2:202141827-202149539:202141691-202149539:+	rs3185378	1800	2.8856000338795e-17	16.5397638655907
ENSG00000064012;AF:2:202122759:202123105-202131184:202125223:202125336-202131184:+	rs3769823	0	2.03528990084137e-10	9.69137372237552
ENSG00000064225;AL:3:98492827-98501051:98501304:98492827-98501702:98501761:+	rs9811305	0	3.3032431777423e-11	10.4810594532949
ENSG00000064225;AL:3:98492827-98501051:98501304:98492827-98502407:98502583:+	rs200648390	28423	1.62159967728633e-12	11.7900563507437
ENSG00000064225;AL:3:98492827-98501051:98501344:98492827-98506880:98507039:+	rs202244592	21137	2.69870630492987e-19	18.5688443763137
ENSG00000064225;SE:3:98489800-98489965:98490034-98491657:+	rs844160	0	2.147905999921e-16	15.6679847288425
ENSG00000064666;SE:19:1032695-1036129:1036245-1036415:+	rs930232	0	1.49067349248512e-13	12.8266174711952
ENSG00000065000;RI:19:2109085:2109206-2109872:2109957:-	rs200634595	2517	3.44198961105083e-09	8.4631904448365
ENSG00000065621;SE:10:106037874-106039128:106039229-106057336:+	rs6584592	0	2.26125908537307e-13	12.6456496752037
ENSG00000065809;SE:10:14572514-14595321:14595386-14646239:-	rs11259198	0	2.28978985060381e-12	11.6402043739532
ENSG00000065882;SE:4:38051519-38053520:38053681-38055820:+	rs138682397	-17615	1.29797731744678e-07	6.88673289689911
ENSG00000065882;SE:4:38051519-38054727:38054846-38055820:+	rs58983546	0	8.82570008127508e-09	8.05425083501939
ENSG00000065882;SE:4:38055959-38062241:38062279-38091553:+	rs1364953	0	2.20550717565152e-14	13.6564915248995
ENSG00000066136;SE:1:41228718-41229035:41229161-41232268:+	rs61285227	-77559	1.88044320497734e-10	9.72573977903894
ENSG00000066379;A5:6:30029175-30029292:30029166-30029292:+	rs9278546	-23305	8.84093358041935e-15	14.053501872157
ENSG00000066427;SE:14:92537397-92545759:92545812-92547309:-	rs2295174	31697	4.3100936870256e-08	7.36551328962673
ENSG00000066697;A3:9:103204638-103206410:103204638-103207451:+	rs78248437	145379	5.93394971244937e-08	7.22665613845367
ENSG00000067057;AL:10:3178030-3178642:3178985:3178030-3179735:3179904:+	rs10903978	29846	4.44126318482248e-09	8.35249349020633
ENSG00000067066;SE:2:231282380-231305191:231305272-231307652:+	rs73095024	0	1.97774388034532e-24	23.703829950633
ENSG00000067182;AF:12:6439877-6440019:6440547:6439877-6442235:6442271:-	rs1800693	0	2.71433567199635e-33	32.5663364457399
ENSG00000067182;AF:12:6443031-6443257:6443410:6443031-6450942:6451280:-	rs1800693	2922	6.83193960741696e-08	7.16545598135323
ENSG00000067365;A5:16:8717975-8719353:8717752-8719353:+	rs7196637	-45	1.38591579699196e-07	6.85826315501471
ENSG00000068650;A3:13:113532617-113536127:113532617-113536190:+	rs1278766	0	6.60631213561182e-11	10.1800409105763
ENSG00000068650;MX:13:113530255-113532531:113532617-113536190:113530255-113534860:113534963-113536190:+	rs9577175	7065	8.03198681342779e-08	7.09517701320457
ENSG00000068745;AL:3:48730501:48730612-48732523:48730881:48731673-48732523:-	rs28867111	-33535	4.39830043138582e-07	6.35671510893685
ENSG00000069493;A5:12:9840757-9845424:9840682-9845424:+	rs2617165	708406	1.20303326883212e-07	6.9197223624603
ENSG00000069493;MX:12:9845527-9845630:9845711-9847356:9845527-9846421:9846544-9847356:+	rs7968401	0	9.496496485309e-10	9.02243658815693
ENSG00000069493;SE:12:9822391-9832786:9832847-9833519:+	rs10844638	54777	2.90134431445486e-08	7.53740072862769
ENSG00000070214;AL:9:108147783-108151314:108159627:108147783-108200562:108200782:+	rs16924530	-1922	3.93689818882373e-08	7.40484581624959
ENSG00000071082;AL:2:101622533-101622812:101623729:101622533-101635460:101636078:+	rs75185555	0	1.98639940045924e-24	23.7019334245335
ENSG00000071894;RI:8:145619098:145619253-145619328:145619375:-	rs2977835	-3548	1.05147060535256e-10	9.97820286383512
ENSG00000071894;RI:8:145619449:145619515-145619594:145619770:-	rs72697606	7918	2.13162601618184e-07	6.67128898789854
ENSG00000072210;MX:17:19566812-19568261:19568360-19578871:19566812-19575034:19575269-19578871:+	rs11204408	0	2.5826224042525e-15	14.5879390857883
ENSG00000072210;SE:17:19575269-19576464:19576588-19578871:+	rs68178547	-44800	3.26099691372613e-13	12.486649612219
ENSG00000072778;SE:17:7123516-7123783:7123848-7123923:+	rs78997139	49541	9.79259469184945e-08	7.00910222024485
ENSG00000073169;A3:22:50644949-50646917:50644949-50646965:+	rs2272847	0	2.15602904453272e-16	15.6663453929309
ENSG00000073578;AF:5:240559:240591-251107:249169:250891-251107:+	rs112677399	-10782	6.20980209610968e-11	10.206922240393
ENSG00000073578;SE:5:218533-220355:220452-223597:+	rs10440690	75740	2.75619123424627e-09	8.55969065283966
ENSG00000073921;SE:11:85685855-85687666:85687725-85692172:-	rs612396	21521	5.8639424747493e-08	7.23181029877305
ENSG00000073921;SE:11:85687725-85689113:85689136-85692172:-	rs529904	-1496	3.07910493908708e-10	9.51157550963859
ENSG00000074181;SE:19:15292612-15295106:15295261-15295717:-	rs4809043	0	4.89788899761064e-10	9.30999106165137
ENSG00000074660;A3:17:1540149-1540235:1540112-1540235:-	rs34849297	0	8.32336053319091e-08	7.07970129313779
ENSG00000075234;SE:22:46664488-46665039:46665186-46668232:+	rs58980421	21015	6.56828692809699e-10	9.18254788381684
ENSG00000075234;SE:22:46677615-46677868:46678048-46679870:+	rs58434356	12935	1.51656633106415e-09	8.81913858991306
ENSG00000075234;SE:22:46685796-46688100:46688225-46688688:+	rs73886792	0	1.96963689084994e-37	36.7056138300999
ENSG00000075651;SE:3:171395484-171404475:171404588-171405161:-	rs79043703	12578	3.37287353250383e-08	7.47199994258353
ENSG00000075790;SE:7:107253877-107254099:107254177-107258773:+	rs79640131	-240147	7.18986534158672e-09	8.14327924340759
ENSG00000076685;AF:10:104934739-104940942:104941077:104934739-104952993:104953029:-	rs12414028	-4600	2.21682540778898e-17	16.6542685096007
ENSG00000076685;AL:10:104871502:104871562-104934615:104929041:104929206-104934615:-	rs201435055	-6391	2.83238932932854e-29	28.5478470504322
ENSG00000076928;A3:19:42409413-42409742:42409413-42409912:+	rs11881932	0	2.59460989530797e-11	10.5859279299353
ENSG00000076944;A3:19:7710192-7711058:7710192-7711135:+	rs3837933	0	2.04194202573104e-18	17.6899565924462
ENSG00000076944;RI:19:7712048:7712133-7712240:7712397:+	rs56402280	-2874	1.92211354960633e-07	6.71622095979401
ENSG00000076944;SE:19:7712133-7712240:7712397-7712611:+	rs885433	796	9.1012073321149e-08	7.04090099197611
ENSG00000077147;A3:10:98287302-98287788:98287253-98287788:-	rs3789957	0	6.74025415568005e-15	14.1713237271548
ENSG00000077238;AL:16:27356341-27356506:27356923:27356341-27357788:27357939:+	rs9929928	-6748	1.83880015965897e-08	7.73546546721289
ENSG00000077238;AL:16:27364017-27366341:27366534:27364017-27367129:27367197:+	rs3024633	0	2.40779838377108e-11	10.6183798814016
ENSG00000077238;SE:16:27372136-27372261:27372341-27373573:+	rs3024645	-4173	1.53432697368912e-07	6.81408207993265
ENSG00000077549;AL:1:19683939:19684057-19705034:19700669:19700949-19705034:-	rs115036561	0	3.32423237195273e-12	11.478308625583
ENSG00000078369;SE:1:1737977-1747195:1747301-1756836:-	rs2799070	787952	4.58875739949511e-07	6.33830490217582
ENSG00000078668;A5:8:42252654-42256230:42252651-42256230:+	rs73631731	-4397	3.18954788102764e-10	9.49627087389916
ENSG00000078674;SE:8:17819683-17820610:17820800-17822077:+	rs11203932	78194	5.5406231700007e-09	8.25644138616106
ENSG00000078808;A3:1:1153184-1153838:1153068-1153838:-	rs12036216	0	9.1567347663185e-08	7.03825936539087
ENSG00000079215;AL:5:36608706-36612848:36613589:36608706-36629552:36629674:+	rs11949360	-2757	1.1554990655528e-21	20.9372304013968
ENSG00000079263;MX:2:231109795-231110578:231110655-231113600:231109795-231112631:231112780-231113600:+	rs28445040	0	2.64605896063078e-19	18.5774004829031
ENSG00000079263;SE:2:231109795-231110578:231110655-231112631:+	rs28445040	0	4.80729106011514e-29	28.318099582474
ENSG00000079263;SE:2:231115776-231118031:231118132-231120167:+	rs16826952	0	6.05278495325154e-12	11.218044755672
ENSG00000080189;A3:20:44983918-44984441:44983880-44984441:-	rs2425699	768461	2.56667236464206e-07	6.59062956541866
ENSG00000080802;AL:7:135046550:135047938-135078670:135070903:135073646-135078670:-	rs3812277	0	1.05319290013555e-08	7.97749207725525
ENSG00000080815;MX:14:73603291-73603833:73603931-73614503:73603291-73604820:73604860-73614503:+	rs60344050	-341320	1.94999108151482e-07	6.70996737492351
ENSG00000081791;AF:5:141309812:141309839-141312824:141310784:141310845-141312824:+	rs164514	17620	2.04326431742251e-08	7.6896754492398
ENSG00000082074;SE:5:39203089-39212780:39213119-39219545:-	rs1494688	-10180	2.31642146874951e-08	7.63518241864963
ENSG00000082153;A5:2:201676713-201677931:201676450-201677931:+	rs11685853	4364	1.32649911323678e-21	20.8772930360069
ENSG00000082996;AF:3:149531015:149531140-149563798:149531624:149532118-149563798:+	rs16862273	5218	2.91868644564352e-13	12.5348125587431
ENSG00000082996;SE:3:149531140-149531712:149531813-149563798:+	rs138057682	-1	1.56107738796237e-11	10.8065755669363
ENSG00000083457;SE:17:3631462-3632772:3632849-3634398:-	rs2915553	0	7.83069997934383e-10	9.10619941500731
ENSG00000084234;SE:11:129992408-129993507:129993674-129996595:+	rs3886745	0	1.03504722740981e-11	10.985039833651
ENSG00000084734;SE:2:27721664-27722009:27722075-27722264:+	rs813592	0	2.01648358582089e-20	19.6954053087996
ENSG00000085117;SE:11:44639915-44640190:44640273-44640599:+	rs1139971	0	2.46088100418214e-09	8.60890938608449
ENSG00000085365;SE:5:77656552-77684661:77684738-77711344:+	rs60204681	45034	1.55109369244747e-09	8.80936196821864
ENSG00000086504;RI:16:418501:418635-419068:419220:-	rs56116720	0	2.4904059057622e-07	6.60372986243601
ENSG00000087088;RI:19:49464067:49464171-49464789:49465055:+	rs1805419	-4963	4.93278687032764e-12	11.3069076485841
ENSG00000087157;SE:17:76374889-76378745:76378866-76388557:+	rs12951460	-4232	9.69004952807883e-19	18.0136740031643
ENSG00000087266;A5:4:2826486-2826853:2826457-2826853:+	rs76550253	-35158	1.10299979907774e-07	6.95742456667081
ENSG00000087266;AF:4:2811506:2811556-2822341:2814031:2814204-2822341:+	rs433030	0	1.5925059856124e-12	11.797918926645
ENSG00000087266;AF:4:2811506:2811556-2822341:2820443:2820797-2822341:+	rs231400	0	4.14377923589047e-11	10.3826033901326
ENSG00000087302;SE:14:52468584-52470912:52470960-52471080:+	rs1151574	0	7.2689499630529e-14	13.1385283206661
ENSG00000088833;A3:20:1426794-1433138:1426475-1433138:-	rs2873522	6849	1.04879047144821e-23	22.9793112669857
ENSG00000089041;A3:12:121598777-121600074:121598777-121600227:+	rs208293	0	6.96476936680678e-12	11.1570932603429
ENSG00000089041;RI:12:121614950:121615015-121615100:121615249:+	rs1718119	0	7.72299005240678e-50	49.112214524554
ENSG00000089063;A5:20:5086956-5089804:5086956-5089978:-	rs6116651	0	1.00587386076598e-31	30.9974564775386
ENSG00000089063;SE:20:5090091-5092146:5092251-5093607:-	rs6116651	3052	2.42156250841467e-19	18.6159043159178
ENSG00000089127;A3:12:113346629-113348856:113346629-113348903:+	rs6489867	14547	1.04238207126637e-08	7.98197306699717
ENSG00000089127;AL:12:113355505-113356402:113357015:113355505-113357194:113357708:+	rs10774671	0	1.73969955265044e-63	62.7595257482074
ENSG00000089127;AL:12:113355505-113356402:113357015:113355505-113369683:113369990:+	rs10774671	0	7.15321802240706e-33	32.1454985379242
ENSG00000089127;AL:12:113355505-113357194:113357708:113355505-113369683:113369990:+	rs10774671	0	5.14310207581099e-46	45.2887748560947
ENSG00000089157;SE:12:120635265-120636357:120636434-120636657:-	rs57937300	0	4.21033692681856e-37	36.3756831489142
ENSG00000089916;RI:14:76639889:76639968-76642966:76643033:+	rs11159182	10453	2.44925709436412e-07	6.61096562532716
ENSG00000089916;SE:14:76644385-76644551:76644665-76647107:+	rs11623014	-38585	6.81106925544807e-17	16.166784703757
ENSG00000090054;SE:9:94830380-94841716:94841848-94842298:-	rs61596207	-36548	1.63413077691633e-09	8.78671319050836
ENSG00000090104;A5:1:192545495-192545904:192545059-192545904:+	rs1323295	-7273	2.1984467867275e-07	6.65788404198892
ENSG00000090316;AL:4:1321491-1322422:1323064:1321491-1326545:1326642:+	rs5019560	0	4.62450834846925e-22	21.3349344321999
ENSG00000090316;RI:4:1330649:1330782-1332210:1332405:+	rs13147602	0	5.87100727756564e-08	7.23128738128055
ENSG00000090487;SE:15:65275931-65280957:65281154-65281744:-	rs7172670	-22816	2.75945050529118e-07	6.55917739122427
ENSG00000091073;A3:7:76091153-76106260:76091153-76106431:+	rs882108	-84885	3.60317693136052e-08	7.44331441164182
ENSG00000091073;MX:7:76091153-76092862:76093026-76111825:76091153-76109738:76110094-76111825:+	rs3762030	-28434	2.4715934439156e-07	6.60702296545416
ENSG00000091073;SE:7:76121570-76126654:76126794-76129758:+	rs1978294	2519	1.6129861147786e-14	13.7923693711733
ENSG00000091106;AF:2:32481962-32489807:32489949:32481962-32490656:32490801:-	rs385076	0	5.03530443751956e-13	12.2979742666123
ENSG00000091436;AF:2:173940564:173940730-174034533:174024738:174025135-174034533:+	rs3769183	0	1.38792853284296e-08	7.85763289597844
ENSG00000091527;A3:3:133305566-133306003:133305566-133306006:+	rs9840108	250239	4.7115065549701e-07	6.32684020032521
ENSG00000092010;A3:14:24605510-24606107:24605510-24606194:+	rs6573579	-2247	1.40608359751658e-12	11.8519888579358
ENSG00000092020;SE:14:35579835-35585816:35585943-35591108:-	rs113528366	-264199	1.31684190468397e-07	6.88046636174644
ENSG00000092531;AL:15:42822017-42823611:42825256:42822017-42837334:42837543:+	rs200854165	8510	7.99456607740073e-08	7.0972051035631
ENSG00000092531;SE:15:42807552-42820460:42820618-42821873:+	rs1060291	0	5.34562216192936e-22	21.2720017412002
ENSG00000093000;SE:22:45560177-45562190:45562311-45564049:+	rs8137392	0	7.26336921107126e-24	23.138861879251
ENSG00000093144;AF:6:127648289-127651954:127652094:127648289-127664481:127664707:-	rs6915525	119768	5.60487680578452e-08	7.25143392868114
ENSG00000093167;AF:3:37216096-37217309:37217548:37216096-37217551:37217828:-	rs7628444	-45764	4.62509551106385e-13	12.3348792943845
ENSG00000093183;SE:3:42605178-42605257:42605472-42610357:-	rs342535	12940	1.20177788492195e-14	13.9201757921224
ENSG00000095794;SE:10:35416495-35426710:35426807-35437296:+	rs11010130	75911	1.76279470169034e-07	6.75379826348893
ENSG00000099250;AL:10:33489946:33491923-33496500:33494377:33495281-33496500:-	rs10827211	0	3.51499600441749e-07	6.45407516431711
ENSG00000099331;AL:19:17322583-17322704:17322908:17322583-17325269:17325346:+	rs3760632	435	2.08059756155189e-11	10.6818119148385
ENSG00000099331;RI:19:17322460:17322583-17322704:17324093:+	rs139802300	-19131	3.12413525377706e-07	6.50527017239477
ENSG00000099917;SE:22:20922918-20929400:20929519-20936898:+	rs5995708	-35738	3.51801372001832e-08	7.45370247115581
ENSG00000099977;AL:22:24313554:24313812-24315957:24315293:24315532-24315957:-	rs8141342	-22629	6.58773148525106e-09	8.1812641109064
ENSG00000100023;A3:22:22049785-22051036:22049785-22051174:+	rs12484060	0	4.73778888267481e-14	13.3244242954774
ENSG00000100023;AL:22:22049785-22050156:22050349:22049785-22051174:22052201:+	rs58674696	4109	7.60600083934641e-09	8.11884363099865
ENSG00000100031;A3:22:25006000-25006217:25006000-25006325:+	rs4049911	0	2.48491088293666e-07	6.60468918187747
ENSG00000100031;SE:22:25003990-25004957:25005198-25005932:+	rs55796677	0	1.93183628946188e-10	9.71402967998876
ENSG00000100055;SE:22:37699443-37700213:37700327-37705253:+	rs3830145	0	2.80208171112733e-07	6.5525192044627
ENSG00000100109;A3:22:26907283-26908065:26907119-26908065:-	rs66522555	0	2.59315556038052e-12	11.5861714296292
ENSG00000100109;A3:22:26907283-26908065:26907161-26908065:-	rs134141	0	1.53504368076181e-10	9.813879261852
ENSG00000100219;AF:22:29195141-29195948:29196121:29195141-29196286:29196557:-	rs7288918	-372205	2.07626898583115e-08	7.68271638324422
ENSG00000100225;A3:22:32871111-32874968:32871111-32875120:+	rs11107	0	7.96444563285413e-11	10.0988444479823
ENSG00000100242;A5:22:39136437-39136894:39136437-39137012:-	rs113457588	-18418	5.09212452108133e-08	7.29310098479896
ENSG00000100342;A3:22:36649265-36650944:36649265-36650983:+	rs76753349	-4572	4.9337185528622e-12	11.3068256287468
ENSG00000100342;SE:22:36649265-36649884:36650037-36650983:+	rs13057901	0	8.83248578577618e-18	17.0539170528078
ENSG00000100359;RI:22:40803021:40803075-40803205:40803332:+	rs2018393	0	7.36836141864272e-12	11.1326290801141
ENSG00000100365;SE:22:37257245-37260087:37260171-37260961:+	rs760518	0	1.31637727339564e-10	9.88061962419297
ENSG00000100376;SE:22:45732292-45733715:45733849-45736267:+	rs738177	-653	8.52591863434379e-08	7.06925881628473
ENSG00000100445;A5:14:24910132-24910215:24910132-24910884:-	rs118119904	-9633	1.06007921132648e-13	12.9746616821346
ENSG00000100445;A5:14:24911001-24911304:24911001-24911384:-	rs8008309	-9651	1.95708608548942e-12	11.7083900708005
ENSG00000100445;AL:14:24909992:24910132-24911384:24910498:24911001-24911384:-	rs11625820	0	2.09287682306328e-08	7.67925633145019
ENSG00000100445;SE:14:24911001-24911384:24911466-24911552:-	rs74905464	-9061	5.21631346155715e-08	7.28263631863079
ENSG00000100461;A3:14:23374455-23374545:23374430-23374545:-	rs201248067	-45737	8.32364709944285e-08	7.07968634100409
ENSG00000100461;SE:14:23374662-23374815:23374868-23375404:-	rs2295680	127	2.89420595079184e-26	25.5384705678576
ENSG00000100599;AL:14:93043822-93052792:93052925:93043822-93081752:93082373:+	rs10147664	-30598	1.83366452263947e-11	10.736680117572
ENSG00000100600;SE:14:93170706-93170985:93171052-93176017:-	rs9791	0	1.03974535245843e-08	7.98307301220484
ENSG00000100600;SE:14:93199160-93207407:93207524-93214834:-	rs1242093	-1655	3.84222217895788e-09	8.41541752539168
ENSG00000100664;AF:14:103800574:103800934-103801990:103801198:103801522-103801990:+	rs112999017	0	2.3513543957249e-10	9.62868190915309
ENSG00000100731;SE:14:71435827-71436576:71436716-71443659:+	rs2810077	-71913	2.85917593356147e-07	6.54375912039434
ENSG00000100902;AF:14:35747839:35747924-35777200:35761657:35761806-35777200:+	rs2277461	0	3.70290605788499e-07	6.43145730579006
ENSG00000100991;A3:20:33609159-33622926:33609135-33622926:-	rs6060127	70036	4.38598643941973e-10	9.35793271540685
ENSG00000100997;AL:20:25275379:25275666-25282855:25280834:25281520-25282855:-	rs145380090	-88423	1.53286433376589e-24	23.8144962806995
ENSG00000101166;A3:20:57612354-57613521:57612335-57613521:-	rs151359	0	2.05021320880069e-26	25.6882009728024
ENSG00000101191;A5:20:61545758-61557784:61545758-61557791:-	rs13040088	0	4.5057185670357e-42	41.3462359383558
ENSG00000101191;AF:20:61545758-61557784:61557821:61545758-61569148:61569304:-	rs62200158	0	4.13902488833407e-12	11.3831019621391
ENSG00000101307;AF:20:1559340-1569206:1569393:1559340-1600515:1600642:-	rs2422631	2482	4.97188282860849e-31	30.303479114843
ENSG00000101307;AL:20:1546876:1546913-1558984:1558796:1558842-1558984:-	rs2243603	0	1.12035237644636e-10	9.95064536029664
ENSG00000101460;RI:20:33147540:33147709-33147976:33148149:+	rs6120675	-8670	5.09717798871521e-13	12.2926702009871
ENSG00000101558;SE:18:9937063-9944921:9945055-9950392:+	rs636407	-14451	1.06150165019777e-08	7.97407932634845
ENSG00000102445;SE:13:46918966-46919582:46919735-46923421:-	rs67973418	-27658	2.26561494990509e-07	6.6448138982418
ENSG00000102445;SE:13:46935708-46936673:46936733-46937250:-	rs2765624	-15346	8.30524408299649e-09	8.08064759953519
ENSG00000102445;SE:13:46942950-46946076:46946732-46952025:-	rs2765624	-571	3.25312320987501e-17	16.4876994877924
ENSG00000102524;SE:13:108939207-108955124:108955241-108955601:+	rs9587551	0	4.51730876217361e-34	33.3451202240002
ENSG00000102572;AL:13:99104413:99105463-99109422:99108236:99108814-99109422:-	rs12463	0	2.12683498871809e-09	8.67226620368878
ENSG00000102575;A5:19:11688494-11688839:11688494-11688891:-	rs78023425	-966	5.19888336991445e-12	11.2840899252805
ENSG00000102575;RI:19:11688408:11688494-11688839:11689009:-	rs76639504	0	3.81267089896821e-15	14.4187706804149
ENSG00000102858;SE:16:4733933-4736260:4736304-4738797:+	rs841225	0	1.078123721755e-19	18.9673313981545
ENSG00000103121;MX:16:81010076-81014375:81014484-81030919:81010076-81015411:81015482-81030919:-	rs2602446	0	9.25580262941607e-14	13.033585914846
ENSG00000103121;MX:16:81010076-81015411:81015482-81040339:81010076-81030919:81031034-81040339:-	rs2602446	0	2.27015789261105e-17	16.6439439359765
ENSG00000103121;MX:16:81015482-81022145:81022201-81030919:81015482-81030528:81030625-81030919:-	rs2911149	0	1.08867355842656e-22	21.9631023250442
ENSG00000103121;SE:16:81010076-81012139:81012312-81015411:-	rs9937731	0	2.54118322387521e-32	31.5949640204084
ENSG00000103121;SE:16:81010076-81014375:81014484-81015411:-	rs8044314	46176	4.24960430119265e-07	6.37165150708125
ENSG00000103121;SE:16:81010076-81015411:81015482-81030919:-	rs2602450	0	1.00031982205839e-08	7.99986112525127
ENSG00000103121;SE:16:81012312-81014375:81014484-81015411:-	rs9921914	-40600	5.2478780981274e-11	10.2800162616517
ENSG00000103168;RI:16:84213776:84213950-84214649:84214792:-	rs2278043	0	5.74859400472274e-35	34.2404383623811
ENSG00000103168;RI:16:84215352:84215469-84215548:84215664:-	rs3208968	3383	2.22161177721382e-11	10.6533318309687
ENSG00000103168;RI:16:84216682:84216755-84216850:84216934:-	rs62049864	8187	2.67538954441686e-14	13.5726129745124
ENSG00000103222;SE:16:16196574-16199257:16199317-16200595:+	rs11861085	0	9.52717199581102e-20	19.0210359943124
ENSG00000103249;RI:16:1499277:1499328-1500498:1500667:-	rs11859230	-12727	1.99487393344326e-08	7.70008454445838
ENSG00000103275;A5:16:1362604-1364021:1362559-1364021:+	rs8056919	-1858	1.20470618707148e-42	41.919118859224
ENSG00000103313;SE:16:3299780-3301957:3302049-3304158:-	rs224219	0	1.32755176718052e-07	6.87694853483218
ENSG00000103326;SE:16:583998-586029:586142-596817:+	rs8063034	-9237	1.88067955393416e-10	9.72568519690777
ENSG00000103496;AF:16:31044416:31044843-31045334:31045107:31045156-31045334:+	rs57576577	-8049	6.79516228594906e-11	10.1678001667386
ENSG00000103496;RI:16:31044416:31044627-31044711:31044843:+	rs58726213	0	2.37048295707909e-08	7.62516316275511
ENSG00000103811;A3:15:79224383-79224714:79223848-79224714:-	rs62013198	0	8.328266666724e-17	16.0794453773937
ENSG00000103811;AF:15:79228092-79229377:79229575:79228092-79229660:79230057:-	rs62013200	-680	2.60810698823505e-07	6.58367459720121
ENSG00000103876;A5:15:80445247-80445368:80445183-80445368:+	rs11856087	-210	2.67001179878966e-19	18.5734868194826
ENSG00000104064;SE:15:50601995-50638569:50638592-50647182:-	rs12904112	-24216	1.40247484986694e-07	6.85310491806606
ENSG00000104324;AF:8:98041697:98041722-98078237:98067755:98067873-98078237:+	rs10086925	0	1.47013030670211e-14	13.8326441693514
ENSG00000104497;SE:8:82736175-82741665:82741751-82751847:-	rs1376841	-33339	2.6819695550427e-07	6.57154615644415
ENSG00000104497;SE:8:82752317-82752433:82752678-82754357:-	rs33958809	10641	1.50954339888252e-08	7.82115439663607
ENSG00000104517;RI:8:103269860:103269945-103271213:103271357:-	rs487571	132167	4.68025204827876e-08	7.32973075798804
ENSG00000104518;RI:8:144643172:144643274-144643540:144643593:+	rs1545536	-3	2.10629045521185e-18	17.6764817402741
ENSG00000104660;AL:8:29962002-29963262:29966040:29962002-29994788:29995864:+	rs4733384	0	2.18940317843736e-07	6.65967425576993
ENSG00000104714;AL:8:615992:618792-623289:621794:622204-623289:-	rs1703936	0	9.33153150861508e-13	12.0300470731713
ENSG00000104714;SE:8:624047-640898:641096-642478:-	rs4735905	0	1.2902187308536e-08	7.88933665749133
ENSG00000104870;SE:19:50016007-50016644:50016730-50017139:+	rs62128087	9027	2.03547685344418e-11	10.6913338318641
ENSG00000104886;AL:19:2230093:2230611-2233997:2233155:2233904-2233997:-	rs4807210	55539	7.0501123163947e-08	7.15180396414309
ENSG00000104894;A5:19:49838866-49838971:49838832-49838971:+	rs354022	212	1.79432620631318e-07	6.74609859990769
ENSG00000104894;RI:19:49838971:49839043-49840166:49840290:+	rs56222689	14837	1.85151927927028e-12	11.7324717614233
ENSG00000104907;SE:19:13220652-13220729:13220815-13220972:-	rs35601737	0	7.93105947528833e-19	18.1006687933208
ENSG00000104964;AF:19:3061255-3062172:3062408:3061255-3062698:3063105:-	rs66817181	-394	2.26903893242481e-09	8.64415805237764
ENSG00000104972;A3:19:55145472-55146039:55145472-55146092:+	rs57772408	-10797	9.65905854582095e-12	11.0150652015638
ENSG00000104974;A3:19:55106867-55107104:55106867-55107220:+	rs10416264	-844	1.69812991112592e-10	9.77002908822225
ENSG00000104974;SE:19:55105246-55105662:55105743-55105906:+	rs13345054	-320248	1.67748305433972e-11	10.7753418583088
ENSG00000105193;RI:19:39924305:39924401-39926298:39926348:-	rs484379	0	2.33403685732563e-14	13.6318922901901
ENSG00000105223;MX:19:40854675-40871460:40871492-40872326:40854675-40871625:40871837-40872326:+	rs10417488	0	5.98527440085963e-10	9.22291593413854
ENSG00000105223;SE:19:40854675-40871460:40871837-40872326:+	rs10417488	0	3.5727328391524e-09	8.44699945813842
ENSG00000105287;AF:19:47217258-47217667:47217856:47217258-47219388:47219853:-	rs184341	-21364	1.82281962389924e-07	6.73925630458746
ENSG00000105321;AF:19:47759716:47759866-47761587:47760789:47761166-47761587:+	rs7254371	-1571	3.98489266407313e-20	19.399583372142
ENSG00000105339;MX:8:142166069-142170731:142170886-142175285:142166069-142173432:142173528-142175285:+	rs2289001	0	2.01203508604499e-07	6.69636445028466
ENSG00000105339;SE:8:142166069-142170731:142170886-142173432:+	rs2289001	0	1.32867930388316e-14	13.8765798297125
ENSG00000105373;RI:19:48259013:48259079-48259785:48259861:+	rs145765308	15453	2.38081671899518e-08	7.62327403634345
ENSG00000105393;A3:19:17378336-17379565:17378336-17379603:+	rs12980812	-678	1.58462838828887e-13	12.8000725680442
ENSG00000105483;A3:19:48753135-48759049:48753104-48759049:-	rs4544344	0	7.99675612119645e-18	17.0970861485537
ENSG00000105483;SE:19:48725112-48726976:48727125-48733695:-	rs10421737	0	1.09824459932202e-11	10.9593009237243
ENSG00000105483;SE:19:48735750-48736529:48736661-48737660:-	rs113878290	4644	1.12299374287087e-09	8.9496226635464
ENSG00000105483;SE:19:48744320-48752780:48752890-48753008:-	rs12984612	-5983	3.8051526617897e-11	10.419627914756
ENSG00000105499;A3:19:48565451-48571048:48565409-48571048:-	rs4802428	0	1.06158110294068e-07	6.9740468208912
ENSG00000105499;A3:19:48608701-48609779:48608670-48609779:-	rs274893	-27706	2.89188881758843e-09	8.53881840807046
ENSG00000105499;AL:19:48603039:48603117-48607845:48606677:48606708-48607845:-	rs58701994	-42992	1.80075888023861e-07	6.74454443487191
ENSG00000105499;SE:19:48598861-48599956:48600384-48601396:-	rs16981247	0	6.88776684417136e-20	19.1619215624841
ENSG00000105726;A3:19:19764953-19765352:19764883-19765352:-	rs3838913	-9452	4.03492477986138e-07	6.39416455709944
ENSG00000105856;A5:7:106809630-106820324:106809472-106820324:+	rs4730221	0	8.34480634700189e-14	13.0785837372836
ENSG00000105875;A3:7:134878229-134878330:134878151-134878330:-	rs2278128	0	1.69685894442289e-09	8.77035425797984
ENSG00000105928;AF:7:24784373-24789183:24789412:24784373-24797326:24797559:-	rs1476522	0	2.62875942116972e-09	8.58024915784164
ENSG00000105939;A5:7:138763399-138763850:138763399-138764216:-	rs144954166	3482	5.70790319574654e-13	12.2435234009936
ENSG00000105967;SE:7:115596847-115614224:115614310-115624316:-	rs6968389	-5485	5.0275200119173e-09	8.29864619202949
ENSG00000105993;AF:7:157161495:157161636-157174940:157174515:157174680-157174940:+	rs12672981	0	5.25618533515666e-29	28.2793293297845
ENSG00000106100;SE:7:30465326-30468120:30468225-30468990:-	rs5743368	0	7.52100614950384e-12	11.1237240562238
ENSG00000106100;SE:7:30499657-30503225:30503314-30518222:-	rs1558067	0	3.93045635034349e-25	24.4055570224159
ENSG00000106258;MX:7:99262937-99264224:99264312-99264575:99262937-99264336:99264433-99264575:-	rs145102165	-44729	4.26279252068155e-08	7.37030580488886
ENSG00000106258;RI:7:99260439:99260505-99261591:99261718:-	rs145102165	-47686	1.41867334769531e-07	6.84811759018335
ENSG00000106258;SE:7:99264688-99269394:99269501-99270203:-	rs61737531	47071	1.92740598341447e-07	6.71502679713181
ENSG00000106258;SE:7:99270302-99270407:99270538-99272156:-	rs776746	0	2.20294736706549e-25	24.6569958789119
ENSG00000106591;A5:7:42976840-42976921:42974735-42976921:+	rs631132	70	6.74275588066649e-12	11.1711625635324
ENSG00000106591;SE:7:42974735-42976763:42976840-42976921:+	rs631132	70	1.12094069396481e-17	16.9504173641804
ENSG00000106785;SE:9:100872266-100872351:100872516-100881264:-	rs12345591	0	4.84524344892428e-20	19.3146843969686
ENSG00000106853;SE:9:114325511-114326437:114326542-114332371:-	rs7871740	0	6.63628281597397e-31	30.1780751140884
ENSG00000106853;SE:9:114348445-114351544:114351662-114355206:-	rs111703901	22526	1.13136610602206e-19	18.9463968361914
ENSG00000107020;SE:9:5361888-5381863:5382031-5431897:-	rs2381277	0	1.66051871459383e-10	9.7797562253959
ENSG00000107263;A3:9:134494596-134497183:134494593-134497183:-	rs201725154	735004	4.13658429511987e-07	6.38335812121394
ENSG00000107263;SE:9:134477536-134479348:134479440-134497183:-	rs4740173	-7932	3.70890873681542e-07	6.43075385299792
ENSG00000107521;A5:10:100191048-100193697:100191048-100193740:-	rs8181292	15471	1.57536494806079e-07	6.80261882183048
ENSG00000107521;SE:10:100193848-100195029:100195171-100195392:-	rs61873923	-5859	1.63162384029707e-16	15.7873799576613
ENSG00000107551;A3:10:45478111-45479389:45478111-45479470:+	rs871043	0	3.77068100754067e-25	24.4235802065296
ENSG00000107745;SE:10:74135630-74139222:74139341-74167687:-	rs11593719	0	3.95027578175761e-11	10.4033725837876
ENSG00000108448;AL:17:18631071-18634383:18634532:18631071-18638190:18638740:+	rs59143440	0	6.14734094390442e-11	10.2113126993649
ENSG00000108559;A3:17:5291272-5292122:5291224-5292122:-	rs112340061	0	7.74519575275918e-08	7.1109676013691
ENSG00000108669;SE:17:76672251-76673077:76673132-76676272:-	rs9892406	928161	4.37059959461872e-07	6.35945897887133
ENSG00000108771;SE:17:40254330-40255626:40255816-40256784:-	rs2074160	0	1.12614866013269e-15	14.9484042755471
ENSG00000108774;AF:17:40282608-40288283:40288502:40282608-40306907:40307010:-	rs8064376	0	3.97134915424756e-16	15.4010619288271
ENSG00000108774;SE:17:40282608-40289780:40289896-40306911:-	rs12603330	0	3.99670188269901e-25	24.3982982449166
ENSG00000108788;RI:17:40720488:40720577-40720855:40720961:+	rs646123	0	7.35205408469585e-11	10.1335913067636
ENSG00000108826;A3:17:48445674-48447393:48445659-48447393:-	rs8067510	3970	5.36061549897047e-10	9.27078534231097
ENSG00000108932;SE:17:66279264-66281686:66281783-66287227:-	rs11870866	0	4.22834565197691e-12	11.373829517909
ENSG00000108946;SE:17:66508689-66511128:66511260-66511535:+	rs34614921	36230	4.0337177729696e-07	6.39429449133142
ENSG00000108953;AL:17:1248149:1248793-1303341:1268042:1268352-1303341:-	rs11558129	630280	2.9914548796733e-08	7.52411754326709
ENSG00000109046;SE:17:25621461-25624213:25624334-25628814:+	rs7221912	0	5.88325093835529e-15	14.230382627251
ENSG00000109111;SE:17:26989360-26999775:26999876-27000389:+	rs9900141	93053	2.02718980339483e-11	10.6931055869222
ENSG00000109180;AF:4:48833125:48833266-48834637:48833359:48833415-48834637:+	rs13128107	-119669	2.99948017123312e-07	6.52295400472253
ENSG00000109320;AF:4:103423055:103423324-103446669:103424532:103424647-103446669:+	rs230539	48763	3.4475290781555e-18	17.4624920620835
ENSG00000109323;SE:4:103611928-103612037:103612114-103635595:-	rs150900	0	1.25137494238834e-22	21.9026125456118
ENSG00000109323;SE:4:103647840-103674980:103675152-103681875:-	rs223492	0	5.21275514013539e-49	48.2829326748017
ENSG00000109332;A5:4:103747793-103748749:103747793-103748892:-	rs6533046	-138082	7.54446969502264e-11	10.1223712816166
ENSG00000109332;A5:4:103748001-103748749:103748001-103749101:-	rs143022365	-98704	4.10450662239712e-11	10.3867390392871
ENSG00000109332;AF:4:103747793-103748584:103748723:103747793-103748749:103749105:-	rs201871854	0	2.28282536552193e-18	17.6415273104507
ENSG00000109332;SE:4:103747793-103748749:103748898-103749101:-	rs200114809	-165042	2.96022603088123e-13	12.5286751267057
ENSG00000109790;AL:4:39116950-39122630:39123828:39116950-39128314:39128477:+	rs35739603	-7292	1.63813465716966e-13	12.7856504014388
ENSG00000109790;SE:4:39046716-39064179:39064655-39077585:+	rs1367302	0	3.1033046895158e-18	17.508175582302
ENSG00000109861;A3:11:88059611-88061280:88059567-88061280:-	rs149377250	-36459	3.48036457905731e-13	12.4583752599674
ENSG00000110075;AL:11:68377491-68380534:68382060:68377491-68382100:68382720:+	rs11228271	-78165	8.98973137475795e-08	7.04625328537504
ENSG00000110079;SE:11:60048189-60050067:60050212-60059698:+	rs1947360	0	5.25889662159982e-15	14.2791053663818
ENSG00000110324;A3:11:117857249-117857322:117857249-117857399:+	rs56356146	-151	8.57473101883331e-11	10.0667794944769
ENSG00000110619;SE:11:3061161-3061678:3061811-3062126:-	rs406598	-14059	2.98817640566839e-11	10.5245937677178
ENSG00000110651;AF:11:2398524:2398845-2411642:2407316:2407869-2411642:+	rs11022617	7830	7.71602255922326e-09	8.11260651128582
ENSG00000110852;SE:12:10010236-10015098:10015172-10021804:-	rs253146	0	1.0047857420676e-09	8.99792653621168
ENSG00000110911;AL:12:51373184:51373325-51375422:51373603:51373841-51375422:-	rs2554858	9770	4.39235638332441e-11	10.3573024297073
ENSG00000111011;AF:12:123006846-123007346:123008303:123006846-123011395:123011547:-	rs6416298	4603	2.11994348530288e-07	6.67367571659401
ENSG00000111011;SE:12:122990253-122991381:122991470-122992765:-	rs7307735	-94577	1.3365630689266e-07	6.87401054319959
ENSG00000111011;SE:12:123006846-123007346:123007453-123011395:-	rs12425970	55627	3.10301863143619e-07	6.50821561677625
ENSG00000111224;SE:12:3939184-3973002:3973123-3982378:-	rs12581274	0	3.21377174880649e-16	15.4929849713045
ENSG00000111229;AL:12:110874540:110874957-110883257:110880449:110880872-110883257:-	rs10744765	-439	4.53812895345569e-33	32.3431231675567
ENSG00000111229;RI:12:110873915:110874034-110874362:110874488:-	rs10744765	-9308	4.94835718514808e-29	28.3055389594188
ENSG00000111237;AL:12:110929536:110929927-110933817:110930726:110931036-110933817:-	rs2339524	-182738	4.41872365217357e-07	6.35470315844878
ENSG00000111331;A3:12:113402213-113403549:113402213-113403702:+	rs2240188	0	2.41030372004007e-50	49.6179282289494
ENSG00000111344;A3:12:113545400-113545890:113545046-113545890:-	rs1613480	3006	9.97487388768805e-08	7.00109258639083
ENSG00000111424;MX:12:48272898-48276477:48276557-48298738:48272898-48293620:48293741-48298738:-	rs3890733	0	1.394913621892e-11	10.8554526846464
ENSG00000111450;SE:12:131293249-131296855:131296988-131297502:-	rs9668291	0	3.68969256047114e-30	29.4330098194381
ENSG00000111596;AL:12:70738008-70739960:70740406:70738008-70747609:70747693:+	rs138747306	-326958	4.654440716969e-07	6.33213249687959
ENSG00000111639;AF:12:6602138-6602224:6602764:6602138-6602883:6603007:-	rs12321186	-7418	5.39438300834199e-21	20.2680582213047
ENSG00000111711;SE:12:21659910-21661317:21661495-21665229:+	rs61926330	0	2.62303874566109e-12	11.5811952942733
ENSG00000111729;MX:12:8276556-8278157:8278273-8289384:8276556-8288181:8288332-8289384:+	rs4883072	0	1.52331711271297e-08	7.8172096790897
ENSG00000111729;SE:12:8276556-8278157:8278273-8281860:+	rs2024301	0	1.27543722282897e-32	31.8943409125539
ENSG00000111729;SE:12:8276556-8278157:8278273-8288181:+	rs11043439	-3736	4.40518009181522e-08	7.35603633213665
ENSG00000111737;SE:12:120535177-120536615:120536739-120536834:-	rs61748076	0	1.00001015313668e-10	9.99999559057115
ENSG00000111801;RI:6:26444185:26444532-26445932:26446213:+	rs35815698	-71725	2.52820304701749e-07	6.59718804959136
ENSG00000111801;SE:6:26440876-26443610:26443670-26444185:+	rs9467757	-5191	3.07281930218924e-22	21.5124629777747
ENSG00000111843;SE:6:10723474-10724789:10724866-10725194:+	rs4401659	-2205	2.33739007230245e-10	9.6312688048897
ENSG00000112078;SE:6:36438034-36446898:36447000-36449339:+	rs1570368	-798	3.22351569638122e-07	6.49167021072195
ENSG00000112110;A5:6:160211819-160211972:160211671-160211972:+	rs6929124	-532	2.15599574973919e-14	13.6663520996387
ENSG00000112110;AF:6:160210844:160210920-160211972:160211549:160211819-160211972:+	rs6929124	0	4.79294082786811e-20	19.3193979326375
ENSG00000112303;MX:6:133073888-133074557:133074630-133076982:133073888-133075015:133075088-133076982:-	rs9493423	0	1.20045973887667e-34	33.9206524007689
ENSG00000112303;RI:6:133073600:133073716-133073812:133073888:-	rs9493425	-757	1.13143205560975e-08	7.94637152103735
ENSG00000112303;SE:6:133072657-133073600:133073888-133076982:-	rs1883617	0	7.33934261010731e-11	10.134342838393
ENSG00000112303;SE:6:133073888-133075015:133075088-133076982:-	rs9493423	0	2.01741210815111e-32	31.6952053769412
ENSG00000112308;A5:6:24716552-24718768:24716552-24720088:-	rs2294687	7824	7.18974505343579e-12	11.143286509318
ENSG00000112977;AL:5:10683208:10683683-10748287:10733884:10734380-10748287:-	rs1080440	0	6.1517993470958e-14	13.2109978383351
ENSG00000113161;SE:5:74650522-74650881:74651039-74651190:+	rs3846662	0	1.50905845597793e-16	15.8212939367539
ENSG00000113240;SE:5:178047674-178049394:178049460-178050257:-	rs12234109	27234	7.26644647221337e-11	10.1386779213011
ENSG00000113384;SE:5:32135792-32143855:32143986-32173916:-	rs7709533	-678904	4.23570873186736e-07	6.37307391175905
ENSG00000113580;AF:5:142780417-142782776:142782894:142780417-142783941:142784109:-	rs28364694	0	1.17249427062433e-10	9.93088927078117
ENSG00000113580;AL:5:142657501:142658976-142662133:142660685:142661606-142662133:-	rs10482682	-17164	1.00333427657988e-07	6.99855435084019
ENSG00000113719;AL:5:172353572-172353715:172354102:172353572-172359439:172359539:+	rs148587689	0	5.42553377753509e-23	22.265557528404
ENSG00000114744;SE:3:149459505-149468044:149468169-149468465:-	rs75129849	56589	3.49344045940299e-07	6.45674665426253
ENSG00000114796;A5:3:183353581-183354009:183353535-183354009:+	rs6443901	-3086	5.01247887495499e-22	21.2999474446979
ENSG00000114796;AL:3:183354099-183360695:183361019:183354099-183368084:183368363:+	rs115633522	0	6.9075169966186e-12	11.1606780377862
ENSG00000114796;MX:3:183353581-183354009:183354099-183368084:183353581-183361268:183361330-183368084:+	rs56726778	-11539	3.00317137452019e-22	21.5224198842896
ENSG00000115084;A5:2:114513121-114513432:114513121-114513947:-	rs4321376	0	2.31604905245082e-07	6.63525224676536
ENSG00000115084;AL:2:114462588:114463125-114476731:114475358:114475427-114476731:-	rs1053413	0	3.01044686046679e-15	14.5213690344292
ENSG00000115295;AF:2:29336862:29337178-29344240:29337744:29338015-29344240:+	rs4666166	-1104	1.85021343954244e-12	11.7327781687491
ENSG00000115355;AL:2:55515314:55515491-55518812:55517546:55518300-55518812:-	rs2249856	0	1.6469952789273e-11	10.7833076457232
ENSG00000115446;RI:2:99225042:99225189-99226219:99226502:+	rs34906456	-5201	3.10244417748014e-33	32.5082960240534
ENSG00000115525;AL:2:86075274:86075327-86088304:86079983:86080214-86088304:-	rs1138484	0	5.22497276749723e-19	18.2819159687493
ENSG00000115525;SE:2:86073686-86074505:86074685-86074984:-	rs1518990	-4257	2.98722087402228e-41	40.524732664633
ENSG00000115525;SE:2:86090608-86097195:86097381-86115947:-	rs4832215	0	3.31196698765998e-08	7.47991400073636
ENSG00000115594;AF:2:102721029:102721332-102770401:102758766:102758915-102770401:+	rs933494	-10020	2.59554858822395e-11	10.5857708367909
ENSG00000115594;AF:2:102721029:102721332-102770401:102759246:102759480-102770401:+	rs933494	-10020	6.5574896265489e-14	13.183262387758
ENSG00000115594;SE:2:102770477-102772606:102772706-102774179:+	rs3917246	885	6.4189121363185e-26	25.192538569007
ENSG00000115677;AF:2:242207956-242212176:242212301:242207956-242254985:242255257:-	rs62186377	0	9.16602446706241e-15	14.0378189878183
ENSG00000115756;SE:2:10537046-10548688:10548860-10559860:+	rs3771130	0	1.27761636247084e-31	30.8935995348116
ENSG00000115762;AF:2:131862875:131862971-131878507:131865129:131865637-131878507:+	rs11901794	0	1.50415300418496e-27	26.8227079845599
ENSG00000115866;AF:2:136741024-136742973:136743133:136741024-136743364:136743467:-	rs16832452	-13088	9.57784414625575e-10	9.01873223421467
ENSG00000115866;SE:2:136669063-136670056:136670136-136672039:-	rs138700059	-12159	7.08553768157829e-11	10.1496271880019
ENSG00000115919;SE:2:143635305-143638914:143638999-143642918:+	rs10195200	17688	1.95709353477746e-12	11.7083884177416
ENSG00000116288;A5:1:8021853-8022823:8021795-8022823:+	rs35675666	0	1.6849874201692e-10	9.77340333714961
ENSG00000116786;SE:1:16046415-16047824:16047883-16051812:+	rs36018045	-376	8.00031663409399e-17	16.0968928242932
ENSG00000116977;AL:1:236708215-236708462:236708501:236708215-236711312:236716281:+	rs2799413	-4428	3.67122230318499e-18	17.4351893169061
ENSG00000116977;SE:1:236706087-236706215:236706340-236706860:+	rs2273863	0	1.18102748921054e-24	23.9277399937722
ENSG00000117009;SE:1:241695798-241699763:241699864-241712129:+	rs11556464	0	9.40452192406759e-20	19.0266632767767
ENSG00000117010;AL:1:41007382-41010069:41010709:41007382-41012234:41013841:+	rs112694155	-10986	9.73295169380755e-10	9.01175543209209
ENSG00000117054;SE:1:76190502-76194086:76194173-76198329:+	rs74339586	24211	8.9866976914683e-15	14.0463998675377
ENSG00000117226;A5:1:89479962-89480088:89479962-89480230:-	rs12146148	7970	1.5230590279576e-13	12.8172832647405
ENSG00000117226;RI:1:89478868:89479110-89479766:89479962:-	rs3795543	0	5.75022395418727e-13	12.2403152404976
ENSG00000117335;MX:1:207940540-207941124:207941168-207956637:207940540-207943666:207943707-207956637:+	rs2761434	-22941	4.63663590840717e-38	37.3337970057168
ENSG00000117335;SE:1:207940540-207940952:207940996-207941124:+	rs2724384	-10237	5.73162737028999e-09	8.24172205210011
ENSG00000117335;SE:1:207940540-207943666:207943707-207956637:+	rs2724360	0	2.86354243313335e-09	8.54309637695117
ENSG00000117335;SE:1:207941168-207943666:207943707-207956637:+	rs2761434	-23569	5.01840105335075e-15	14.2994346343133
ENSG00000117335;SE:1:207959027-207963598:207963690-207966864:+	rs76307346	-67348	2.24307713599471e-13	12.6491557914367
ENSG00000117410;RI:1:44442698:44442888-44443653:44443967:+	rs6688615	378	6.40394852660962e-19	18.1935521674928
ENSG00000117410;SE:1:44440779-44441472:44441520-44441762:+	rs2286243	0	1.69161146839456e-07	6.77169937918629
ENSG00000117448;SE:1:46016827-46018108:46018235-46027461:+	rs11211176	195525	5.23217884452659e-15	14.2813174195264
ENSG00000117616;AF:1:25573520-25573800:25574010:25573520-25594231:25594406:-	esv2656832	0	2.19348671299403e-09	8.65886499198201
ENSG00000117616;AF:1:25573520-25594231:25594406:25573520-25664560:25664704:-	rs1043879	3339	2.13684724030615e-16	15.6702265237243
ENSG00000118503;A5:6:138188679-138192350:138188631-138192350:+	rs5029956	9928	1.76528926137616e-09	8.75318412068609
ENSG00000118785;SE:4:88898249-88901198:88901278-88901545:+	rs138906653	-125038	1.21820086848044e-22	21.914281095217
ENSG00000118785;SE:4:88898249-88901198:88901278-88902627:+	rs1471403	-122906	4.73017901100891e-07	6.32512242331668
ENSG00000118900;A3:16:4908664-4908879:4908664-4909026:+	rs62036114	-27737	1.53585565851402e-07	6.81364959788293
ENSG00000119185;MX:2:9552534-9554307:9554385-9563502:9552534-9558755:9558861-9563502:-	rs200823377	-20684	4.06248155243167e-07	6.39120859812269
ENSG00000119185;RI:2:9546790:9547034-9547578:9547727:-	rs10929579	0	1.0449531651933e-08	7.98090317419783
ENSG00000119185;SE:2:9547034-9547578:9547727-9548242:-	rs10929579	0	3.4932348389664e-07	6.45677221715681
ENSG00000119185;SE:2:9552534-9554307:9554385-9558755:-	rs13001298	1988	1.54943596360273e-10	9.80982636794271
ENSG00000119487;AF:9:128348006-128412643:128412740:128348006-128419930:128420011:-	rs631287	0	7.05147992434722e-24	23.1517197261962
ENSG00000119535;A3:1:36932509-36932831:36932428-36932831:-	rs3918001	0	6.89656965704066e-19	18.1613668729531
ENSG00000119688;A5:14:74763152-74764342:74763152-74764633:-	rs58074716	24452	1.62538924776518e-19	18.7890426175078
ENSG00000119688;RI:14:74763036:74763152-74764342:74764772:-	rs74061773	27422	4.73994887976933e-20	19.3242263421558
ENSG00000119688;SE:14:74763152-74764633:74764772-74766251:-	rs59125388	26539	3.815625422848e-09	8.41843426624646
ENSG00000119707;SE:14:73525413-73531680:73531801-73538335:+	rs125505	170580	2.37219202518546e-07	6.62485015843468
ENSG00000119725;SE:14:74387808-74388769:74388909-74390098:+	rs17782281	1165	6.48752331454915e-47	46.1879210683941
ENSG00000119787;SE:2:38570654-38581209:38581319-38604285:-	rs2175097	0	1.81351300641721e-07	6.74147932533584
ENSG00000119917;AF:10:91087651:91087835-91098418:91092241:91092384-91098418:+	rs79809345	18362	1.93910286737836e-08	7.71239915144229
ENSG00000120071;SE:17:44116052-44116393:44116581-44117068:-	rs117426401	431032	1.27003920033899e-08	7.89618287413997
ENSG00000120451;A5:11:130780265-130781346:130780265-130781528:-	rs11222361	48741	8.90662994521633e-09	8.05028659148009
ENSG00000120451;SE:11:130749606-130750517:130750701-130773150:-	rs6590519	12225	1.52438955528791e-36	35.81690403556
ENSG00000120451;SE:11:130776616-130777848:130777978-130779913:-	rs73022854	52839	1.50168061322917e-07	6.82342242596151
ENSG00000121417;SE:19:58146123-58151280:58151435-58152072:+	rs10404811	2635	3.72820859794014e-15	14.4284997963181
ENSG00000121716;A3:7:99952863-99954017:99952863-99954373:+	rs148413388	-27552	6.28669078435931e-15	14.201577900227
ENSG00000121716;A3:7:99955989-99956522:99955989-99956556:+	rs3991544	-35301	2.88655340809744e-08	7.53962040261107
ENSG00000121716;A5:7:99954561-99955843:99954506-99955843:+	rs3991498	-49437	1.38098096716489e-29	28.8598123068756
ENSG00000121797;AF:3:46448654:46448993-46449559:46449049:46449185-46449559:+	rs17842821	-9303	1.63994274465496e-12	11.7851713142172
ENSG00000121797;SE:3:46449132-46449247:46449272-46449559:+	rs145601769	-16354	1.47971550669717e-07	6.82982177497542
ENSG00000122026;SE:13:27827980-27828357:27828418-27829379:+	rs74041074	-7346	1.93294991757227e-15	14.7137793983273
ENSG00000122085;SE:2:242029459-242033692:242033847-242041668:-	rs34352272	0	1.88119453027782e-15	14.7255662926697
ENSG00000122085;SE:2:242033847-242035808:242035853-242036658:-	rs75369095	-19528	1.90354098400531e-08	7.72043776821355
ENSG00000122390;SE:16:3493837-3497482:3497620-3498471:+	rs57107859	-37993	3.45567901197322e-07	6.4614666046778
ENSG00000122490;SE:18:77679400-77693969:77694022-77703329:-	rs8085241	14531	6.77800418646624e-09	8.16889816725452
ENSG00000122557;RI:7:35733794:35734237-35734411:35734745:-	rs67809240	26115	8.56397651668757e-13	12.0673245322565
ENSG00000122643;SE:7:33066527-33069241:33069326-33075546:-	rs4286846	11615	7.85357213326612e-08	7.10493276301253
ENSG00000122965;AL:12:114254547:114255991-114261014:114259862:114260451-114261014:-	rs7977045	0	6.03670248407986e-12	11.2192002276096
ENSG00000123146;MX:19:14501891-14507154:14507285-14508470:14501891-14507889:14508035-14508470:+	rs6511971	369060	2.54064661130616e-37	36.5950557385045
ENSG00000123146;SE:19:14501891-14507154:14507285-14508470:+	rs9305048	370464	1.58759701056097e-31	30.7992597275389
ENSG00000123240;SE:10:13142302-13150138:13150289-13151112:+	rs2304706	0	3.17397888982475e-07	6.49839596606986
ENSG00000123240;SE:10:13150289-13150962:13151015-13151112:+	rs10906303	142	5.61641854387622e-08	7.25054053540055
ENSG00000123329;RI:12:57870373:57870434-57870654:57870746:-	rs512490	0	1.38002670302194e-15	14.8601125100749
ENSG00000123349;SE:12:53689423-53689623:53690059-53691634:+	rs35874650	-8818	4.24743773711563e-08	7.37187297870384
ENSG00000123609;SE:2:152139468-152145405:152145591-152146107:-	rs200462564	0	3.76740887494009e-08	7.42395724348295
ENSG00000123643;SE:5:150827374-150831904:150832052-150838349:+	rs6875844	0	5.31050980111208e-13	12.2748637852872
ENSG00000123737;RI:4:122735021:122735202-122737524:122737602:+	rs2071486	2560	3.24116876087551e-07	6.48929835557412
ENSG00000123737;SE:4:122724172-122725777:122725914-122728695:+	rs3828485	-1704	1.28028304519396e-09	8.89269400583906
ENSG00000123737;SE:4:122735202-122737299:122737349-122737524:+	rs11098646	-5801	6.92795782462935e-22	21.1593947648398
ENSG00000123983;SE:2:223752606-223765392:223765498-223773451:+	rs6718830	0	3.05569540334935e-21	20.5148899391139
ENSG00000123992;A5:2:220251885-220252298:220251885-220252481:-	rs2002892	2456	6.83116776920269e-11	10.1655050485337
ENSG00000124214;SE:20:47790806-47795659:47795781-47804653:-	rs6122764	-7976	7.59120093173677e-08	7.11968951306778
ENSG00000124222;SE:20:57245659-57246210:57246353-57248687:+	rs11474130	0	4.45804912733079e-10	9.35085514994032
ENSG00000124228;SE:20:47846886-47847560:47847652-47849843:+	rs73116201	86871	3.14001897239954e-11	10.5030677278556
ENSG00000124256;SE:20:56185423-56185589:56185751-56186783:-	rs75922617	-2647	2.61462433034947e-09	8.5825907018164
ENSG00000124422;AF:17:20931987-20945978:20946352:20931987-20946634:20947073:-	rs9914758	21463	4.97240610332105e-11	10.3034334091476
ENSG00000124562;SE:6:34725328-34725689:34725731-34730372:+	rs4282407	99690	1.20501823915796e-11	10.9190063795574
ENSG00000124588;SE:6:3000319-3002284:3002520-3003903:+	rs4149353	0	1.30719629315973e-13	12.8836591923467
ENSG00000124588;SE:6:3000319-3004729:3004885-3006702:+	rs2756078	3301	7.70650216117162e-16	15.1131426954631
ENSG00000124588;SE:6:3012908-3015764:3015877-3017118:+	rs9378352	-1659	2.03317189382076e-20	19.6918259025317
ENSG00000124762;A5:6:36646716-36651874:36646575-36651874:+	rs4135240	0	1.37025282823819e-09	8.8631992928595
ENSG00000125089;RI:4:8237160:8237282-8238005:8239397:+	rs61740112	0	1.2693835016543e-10	9.89640715056835
ENSG00000125447;A3:17:73234470-73234733:73233627-73234733:-	rs2306216	-5726	1.22579822245724e-08	7.9115810127584
ENSG00000125447;A3:17:73234470-73234733:73234171-73234733:-	rs138947565	-8737	8.91099403073708e-09	8.05007384725553
ENSG00000125447;SE:17:73242877-73244921:73245089-73257629:-	rs10664186	0	9.38017988620238e-12	11.0277888329604
ENSG00000125450;MX:17:73211918-73214280:73214401-73221437:73211918-73221198:73221332-73221437:+	rs8072834	0	8.01212075001562e-12	11.0962525141126
ENSG00000125503;RI:19:55604384:55604444-55604521:55604601:-	rs57970252	0	3.62789654593014e-08	7.44034510589317
ENSG00000125637;A3:2:113943017-113943239:113943017-113943454:+	rs2241976	0	1.98326150063347e-16	15.7026200186265
ENSG00000125779;AF:20:3869742:3870375-3888573:3871887:3872058-3888573:+	rs61520848	0	9.13181926923358e-08	7.03944269235825
ENSG00000125870;A5:20:16710809-16712313:16710709-16712313:+	rs2073055	0	4.21103704838236e-09	8.37561093767324
ENSG00000125877;SE:20:3190263-3193815:3193872-3194631:+	rs1127354	0	2.81132029249615e-12	11.5510896725927
ENSG00000125944;SE:1:23665101-23667345:23667510-23670704:-	rs7522616	-124110	3.99161704082081e-07	6.39885113197293
ENSG00000125952;AL:14:65541920:65544754-65560426:65550462:65551017-65560426:-	rs2763888	-10967	5.74629001809041e-10	9.24061245873429
ENSG00000125952;SE:14:65543381-65544062:65544146-65544631:-	rs884683	-29751	1.2790742669494e-07	6.89310423832829
ENSG00000125952;SE:14:65544146-65544281:65544361-65544631:-	rs762810	0	9.02403336228945e-41	40.04459930775
ENSG00000125991;A3:20:34144042-34144726:34144042-34144744:+	rs11906494	0	4.24660408608535e-38	37.371958226705
ENSG00000126226;A3:13:113852578-113854741:113852575-113854741:-	rs545026	193	8.31144878142103e-08	7.08032326707808
ENSG00000126226;A5:13:113854830-113862338:113854830-113862913:-	rs545026	2448	1.323321243065e-15	14.8783347157859
ENSG00000126246;SE:19:36230527-36230611:36230670-36231925:-	rs73590591	4006	2.17281710913673e-07	6.66297682767646
ENSG00000126456;A5:19:50166771-50167700:50166771-50167844:-	rs73932492	-717251	4.11671586923292e-07	6.38544910644981
ENSG00000126522;SE:7:65554162-65554263:65554322-65554599:+	rs34550048	39348	2.18921969519438e-08	7.65971065340558
ENSG00000126773;A3:14:60582778-60585095:60582778-60585293:+	rs219314	-815	1.46347737616224e-08	7.83461398691918
ENSG00000126773;SE:14:60559137-60574304:60575045-60581418:+	rs149500120	0	4.53780218907017e-09	8.34315443971325
ENSG00000126777;SE:14:56047072-56068475:56068598-56078737:+	rs10139155	43477	1.16707925137616e-08	7.93289965186661
ENSG00000126804;SE:14:64971664-64977967:64978102-64988205:+	rs3842326	-48640	6.89062816464563e-11	10.1617411850584
ENSG00000126804;SE:14:64978102-64983318:64983469-64988205:+	rs12385918	11640	1.18512499454543e-18	17.9262358424146
ENSG00000126860;AF:17:29646041-29647975:29648050:29646041-29648513:29648767:-	rs7210604	12125	1.9936665681823e-07	6.7003474737611
ENSG00000127022;MX:5:179126103-179126576:179126771-179132680:179126103-179131156:179131431-179132680:+	rs4701197	0	2.11092952788277e-09	8.67552626511135
ENSG00000127084;SE:9:95792278-95794681:95794838-95795051:+	rs13290740	0	5.64733706099752e-09	8.24815629064762
ENSG00000127314;SE:12:69004823-69018451:69018653-69042479:+	rs12318575	-28692	7.76972355815804e-08	7.10959443284674
ENSG00000127507;A3:19:14866689-14867050:14866656-14867050:-	rs2335221	-4565	6.41261347420088e-46	45.1929649367677
ENSG00000127507;SE:19:14865939-14866466:14866689-14867050:-	rs3829680	-13656	1.28493954387141e-08	7.89111730531378
ENSG00000127507;SE:19:14876616-14877790:14877921-14883154:-	rs9305048	0	2.02660772425967e-32	31.6932303064014
ENSG00000127540;SE:19:1599559-1602293:1602425-1605359:-	rs62122265	-819111	5.63325050857279e-08	7.24924093541976
ENSG00000127870;AF:13:26795467-26795919:26795979:26795467-26796140:26796791:-	rs4770974	-152483	2.95845691697572e-07	6.52893475082704
ENSG00000127952;A5:7:75659842-75676980:75659842-75677130:-	rs6945686	-102536	5.00765472405244e-10	9.3003656232098
ENSG00000128245;SE:22:32340806-32341486:32341664-32352126:+	rs2301415	0	4.4769071834394e-22	21.3490219094446
ENSG00000128284;SE:22:36541647-36542188:36542456-36545094:-	rs112553549	0	9.8032395316146e-27	26.0086303857138
ENSG00000128284;SE:22:36545419-36545819:36546012-36556717:-	rs132644	0	1.27313743153825e-26	25.8951247129708
ENSG00000128335;SE:22:36629501-36630282:36630381-36635487:-	rs132756	9877	1.12025181909372e-12	11.9506843421958
ENSG00000128394;AL:22:39439095-39440088:39440428:39439095-39440946:39441197:+	rs5757460	27575	4.03222016515773e-07	6.39445576279699
ENSG00000128595;MX:7:128388858-128394316:128394509-128398925:128388858-128394583:128394776-128398925:+	rs12538139	-217	3.18585074834309e-25	24.4967745740118
ENSG00000128604;A3:7:128587110-128587284:128587110-128587332:+	rs138347029	4869	1.08109673009196e-29	28.9661354462264
ENSG00000128604;RI:7:128587077:128587110-128587284:128587589:+	rs3857851	4548	4.15535609051814e-15	14.381391753704
ENSG00000128891;A5:15:40855226-40856990:40855226-40857175:-	rs4923878	-3810	5.21972970381613e-35	34.2823519857296
ENSG00000128891;AL:15:40823540:40824501-40849415:40846141:40846326-40849415:-	rs11630273	-29463	3.63002839694109e-13	12.4400899775571
ENSG00000128891;AL:15:40848820:40849571-40854971:40854180:40854206-40854971:-	rs1813898	0	1.22233168728234e-29	28.9128109296006
ENSG00000129055;A5:3:134201773-134204162:134201773-134204543:-	rs9832343	-68384	8.47950501804225e-08	7.07162949847525
ENSG00000129055;AF:3:134201773-134204162:134204545:134201773-134204794:134204868:-	rs7371896	-44901	6.18961245942126e-11	10.2083365419336
ENSG00000129450;AL:19:51631767-51633148:51633567:51631767-51639219:51639908:+	rs1710378	72	6.90244807128745e-08	7.1609968519742
ENSG00000129460;RI:14:23944380:23944517-23944767:23944851:+	rs7151859	7756	1.21580603850535e-07	6.91513570394957
ENSG00000129657;RI:17:75084831:75085031-75085235:75085353:+	rs482929	0	2.71503951762575e-09	8.56622384483686
ENSG00000129667;A3:17:74476023-74477457:74475936-74477457:-	rs3826287	0	4.33683060376005e-50	49.362827541026
ENSG00000130165;AF:19:11665180-11666337:11666530:11665180-11670006:11670051:-	rs11881637	-181	3.91263385016135e-10	9.40753079209287
ENSG00000130332;AF:19:2324195-2324741:2324905:2324195-2328386:2328585:-	rs12976273	0	8.29106859088596e-21	20.0813894919808
ENSG00000130402;MX:19:39200116-39200897:39200982-39205109:39200116-39201916:39202001-39205109:+	rs56365761	-51913	1.19272011785804e-21	20.9234614553491
ENSG00000130429;SE:7:98972404-98974067:98974197-98974961:+	rs41385645	0	1.76055329793981e-11	10.7543508228228
ENSG00000130429;SE:7:98972404-98974981:98975078-98983325:+	rs1045012	929	3.65491048067099e-10	9.43712325570386
ENSG00000130489;AF:22:50962853-50964430:50964574:50962853-50964675:50964868:-	rs1138404	0	3.38626120196167e-09	8.47027954528337
ENSG00000130511;SE:19:18541740-18542163:18542228-18542457:+	rs73523074	-2402	1.88322856983411e-08	7.72509696591356
ENSG00000130589;RI:20:62202038:62202221-62203461:62204574:-	rs3810491	2912	1.62016390288842e-10	9.79044104809975
ENSG00000130775;SE:1:28206565-28208482:28209554-28211806:+	rs3766398	0	1.36374184927781e-14	13.8652678320584
ENSG00000131042;RI:19:54780661:54780783-54781404:54781454:-	rs111991506	9837	2.09537075717664e-11	10.6787391213613
ENSG00000131165;A5:16:89713122-89713443:89713122-89713611:-	rs6860	1902	9.96382806067463e-09	8.00157377540937
ENSG00000131236;A5:1:40506473-40525009:40506455-40525009:+	rs115440771	0	6.3975536398582e-12	11.1939860641126
ENSG00000131236;SE:1:40506473-40507101:40507165-40525006:+	rs3806207	-1823	2.81944947657395e-23	22.5498356833923
ENSG00000131370;SE:3:15311384-15313108:15313178-15314623:-	rs1287469	0	6.31405920698027e-14	13.1996913500421
ENSG00000131370;SE:3:15311384-15314623:15314912-15317175:-	rs11921297	0	9.8827740723047e-08	7.00512113282217
ENSG00000131370;SE:3:15311384-15314623:15314912-15345610:-	rs11921297	0	2.17402580335177e-12	11.66273530561
ENSG00000131408;RI:19:50879730:50879833-50879976:50880083:+	rs73932489	1130	8.10515974107307e-13	12.0912384214098
ENSG00000131446;A5:5:180220097-180235502:180220097-180235648:-	rs34060154	0	5.18048759503041e-30	29.2856293619024
ENSG00000131446;AF:5:180236076-180236364:180236875:180236076-180237040:180237127:-	rs58963783	-15279	2.01876199337717e-07	6.69491488019254
ENSG00000131446;AL:5:180219658:180220097-180242414:180235841:180236076-180242414:-	rs11955817	-6302	7.1431501775742e-11	10.1461102191732
ENSG00000131669;SE:9:95888920-95893767:95893823-95896425:-	rs11366519	-1682	3.80272494489925e-10	9.41990508642973
ENSG00000131979;MX:14:55309772-55310500:55310587-55312486:55309772-55310719:55310861-55312486:-	rs752688	0	3.97261897454865e-32	31.4009230873953
ENSG00000132155;SE:3:12645788-12647700:12647798-12650265:-	rs6788570	-27249	9.49526734946043e-16	15.0224928027268
ENSG00000132256;SE:11:5687311-5688919:5688941-5699434:-	rs55652931	0	3.01298012814152e-08	7.52100373267014
ENSG00000132256;SE:11:5701468-5705216:5705369-5706098:-	rs12278842	0	2.35372756709031e-29	28.62824380613
ENSG00000132274;AL:11:5729833-5730283:5732093:5729833-5735917:5736273:+	rs10838577	0	1.63517965590513e-11	10.7864345247885
ENSG00000132388;SE:17:4192703-4200012:4200109-4210316:-	rs4790641	-216948	4.34848515948706e-07	6.36166200774728
ENSG00000132432;A5:7:54825287-54826851:54825287-54826855:-	rs2699247	-23671	1.05416323267852e-11	10.9770921352689
ENSG00000132530;A5:17:6661582-6662575:6661543-6662575:+	rs3752861	107	7.00338320322827e-20	19.1546921097659
ENSG00000132530;SE:17:6661543-6662575:6662838-6662981:+	rs4796549	-831	1.04462489681186e-14	13.9810396277244
ENSG00000132530;SE:17:6663920-6665205:6665356-6665474:+	rs2271232	0	1.41510550193104e-07	6.84921118049415
ENSG00000132669;SE:20:19915843-19916083:19916251-19937259:+	rs2424250	0	9.80699052629286e-10	9.00846424423507
ENSG00000132676;SE:1:155658965-155678824:155678916-155679564:+	rs113607672	733	2.71045288420358e-08	7.56695813765778
ENSG00000132694;SE:1:156908305-156908941:156909077-156909340:-	rs3765788	0	5.45183629313295e-38	37.2634571935667
ENSG00000132792;MX:20:36322554-36323329:36323435-36361281:36322554-36355704:36355804-36361281:+	rs6063608	69026	7.28057897715088e-09	8.13783408269472
ENSG00000133104;AF:13:36909969-36920362:36920420:36909969-36920719:36920914:-	rs9576006	-23818	3.82821182614573e-18	17.4170040394477
ENSG00000133106;SE:13:43462638-43463347:43463378-43469145:-	rs1359186	0	5.50110165160114e-09	8.25955032990543
ENSG00000133106;SE:13:43491760-43493436:43493468-43500472:-	rs9533306	-632	4.14377805792733e-09	8.3826035135907
ENSG00000133106;SE:13:43543313-43543763:43543886-43544748:-	rs74564280	12350	5.75455908723702e-18	17.2399879462854
ENSG00000133106;SE:13:43544806-43565235:43565318-43566114:-	rs55768487	0	8.33422645162086e-14	13.0791347033804
ENSG00000133193;SE:17:71205907-71208817:71208879-71223304:-	rs8387	0	1.70958976868308e-08	7.76710808994189
ENSG00000133313;A3:18:72163666-72167117:72163666-72167172:+	rs58558076	-322	2.30533726782484e-09	8.63726552891195
ENSG00000133313;A5:18:72178468-72179683:72178248-72179683:+	rs8088885	0	2.32900877365208e-11	10.6328288754235
ENSG00000133313;AF:18:72163443:72163666-72167117:72166577:72166610-72167117:+	rs3764509	0	1.34615050068159e-12	11.870906382934
ENSG00000133393;AL:16:15961195:15961373-15973661:15967342:15967484-15973661:-	rs56275653	0	1.32618491108986e-09	8.87739591766039
ENSG00000133393;MX:16:15961373-15967348:15967484-15977865:15961373-15973661:15973745-15977865:-	rs72773964	0	1.4502807788128e-18	17.8385479088794
ENSG00000133393;MX:16:15967484-15973661:15973745-15982415:15967484-15977865:15978062-15982415:-	rs72773964	743	4.02726560791559e-07	6.39498972667562
ENSG00000133393;SE:16:15961373-15967348:15967484-15977865:-	rs7187038	0	7.15121997527103e-09	8.14561986262799
ENSG00000133393;SE:16:15973745-15976806:15976877-15977865:-	rs62031709	11132	6.55232435953371e-08	7.18360461184762
ENSG00000133612;AL:7:150825771-150828159:150828373:150825771-150831487:150831621:+	rs6968877	0	6.71241769385803e-12	11.1731210264801
ENSG00000133624;SE:7:149250107-149255699:149255930-149317015:-	rs146738316	0	1.70434338309277e-10	9.76844290114302
ENSG00000133624;SE:7:149317128-149318137:149318263-149318351:-	rs855914	118575	4.16840255145824e-08	7.3800303469458
ENSG00000133805;A3:11:10524441-10526096:10524441-10526127:+	rs7943804	0	1.23310621504809e-16	15.9089995133292
ENSG00000133943;A5:14:91636545-91639633:91636530-91639633:+	rs10148571	-15276	9.89277741701388e-40	39.0046817622407
ENSG00000133943;A5:14:91671211-91681749:91671169-91681749:+	rs28660222	-6920	4.46517045338624e-11	10.3501619577044
ENSG00000133943;AF:14:91580720:91580872-91623983:91581014:91581338-91623983:+	rs41299205	0	2.23729435416662e-09	8.65027687331044
ENSG00000134058;SE:5:68531280-68548245:68548278-68550429:+	rs67129724	18617	3.54921366192648e-07	6.44986785542768
ENSG00000134077;A5:3:9405016-9406700:9404811-9406700:+	rs2596913	29672	3.0278330789756e-11	10.5188680706772
ENSG00000134202;SE:1:110282115-110282455:110282530-110282862:-	rs4970777	-823	1.94158700324701e-09	8.71184314378212
ENSG00000134256;A3:1:117576756-117578778:117576756-117578790:+	rs2296449	0	6.6746142745972e-12	11.1755738270801
ENSG00000134326;SE:2:7003709-7004463:7004574-7006557:-	rs2595173	0	1.83674287872353e-16	15.7359516352931
ENSG00000134352;SE:5:55253119-55255454:55255499-55256230:-	rs13179290	-46511	4.1500608801663e-07	6.38194553226951
ENSG00000134440;RI:18:55269587:55269718-55270044:55270175:-	rs78818942	9644	1.93367451044273e-07	6.71361662757214
ENSG00000134516;AL:5:169267856-169302230:169302881:169267856-169361656:169361875:+	rs259898	0	7.13695013755442e-24	23.1464873374396
ENSG00000134575;AF:11:47269684-47270036:47270179:47269684-47270227:47270353:-	rs901746	9265	4.21355232227021e-08	7.37535160880762
ENSG00000134627;SE:11:94335145-94337150:94337222-94340605:+	rs7926234	-11669	1.28750942411695e-07	6.89024958339201
ENSG00000134697;SE:1:38042157-38046943:38047146-38047824:-	rs11264065	57245	9.51933798519092e-09	8.02139325323061
ENSG00000134759;SE:18:33718835-33719382:33719576-33721100:+	rs483583	37817	1.79111846557264e-12	11.7468756887221
ENSG00000134759;SE:18:33726011-33726213:33726344-33734813:+	rs8084554	-15934	2.47886886478642e-07	6.60574644733707
ENSG00000134802;A3:11:57193862-57194061:57193825-57194061:-	rs11822095	0	3.32029573804844e-09	8.47882323205428
ENSG00000134802;AF:11:57193789-57194061:57194125:57193789-57194535:57194592:-	rs12420590	0	6.29561828206287e-19	18.2009616121324
ENSG00000134809;A3:11:57297766-57298131:57297707-57298131:-	rs722823	-4337	6.2356313544939e-08	7.20511956786445
ENSG00000134851;AF:4:56265090:56265420-56277781:56269410:56269505-56277781:+	rs80051488	0	3.83982625996297e-14	13.4156884256445
ENSG00000134910;AF:11:125461607:125461782-125465776:125462690:125462813-125465776:+	rs503288	0	1.0486843592389e-24	23.9793552092979
ENSG00000134910;AF:11:125461607:125461782-125465776:125464758:125464911-125465776:+	rs503288	0	2.07841976868166e-14	13.6822667355029
ENSG00000135018;SE:9:86280060-86281265:86281348-86284100:-	rs17421460	-42065	3.92810212770865e-08	7.40581722940756
ENSG00000135124;RI:12:121659897:121659969-121660750:121660846:+	rs1180051	8299	4.40100832733017e-20	19.3564478096897
ENSG00000135124;SE:12:121648101-121654758:121654805-121654937:+	rs1169721	-6492	2.73780508876038e-07	6.56259747361947
ENSG00000135124;SE:12:121660846-121661061:121661237-121666336:+	rs1718152	-1357	2.65202908869083e-17	16.5764217166969
ENSG00000135218;A3:7:80303463-80305424:80303463-80305700:+	rs3211916	-8553	3.28805591403627e-10	9.48306080580628
ENSG00000135241;SE:7:108156018-108161920:108161965-108166473:-	rs13307045	45523	5.02256019313351e-12	11.2990748497238
ENSG00000135272;SE:7:114619836-114654517:114654587-114655742:+	rs6961386	0	1.28929463917515e-21	20.8896478231077
ENSG00000135317;SE:6:86223613-86223788:86223952-86224224:-	rs6454472	0	9.04618471872666e-11	10.0435345484158
ENSG00000135365;SE:11:45958120-45959708:45959863-45967391:-	rs200068069	4327	9.07918105481794e-08	7.04195332322049
ENSG00000135476;A5:12:53662712-53662808:53662631-53662808:+	rs12823515	-10597	2.59036267727744e-12	11.5866394259908
ENSG00000135506;A5:12:58112204-58112776:58112159-58112776:+	rs799265	0	1.29588033958324e-25	24.8874350989731
ENSG00000135535;AL:6:109689024:109689528-109691614:109689887:109690220-109691614:-	rs9480949	-36727	4.49438499675654e-12	11.3473297279104
ENSG00000135596;RI:6:109767339:109767615-109767899:109767975:-	rs9398202	-12217	7.20727457143629e-17	16.1422289325558
ENSG00000135723;SE:16:67264694-67265091:67265252-67265333:-	rs11450420	10396	1.55637301243472e-07	6.80788630848529
ENSG00000135838;A5:1:182775666-182781291:182775367-182781291:+	rs73063080	33031	2.45961398466745e-10	9.60913304634513
ENSG00000135838;SE:1:182763574-182764865:182764975-182772833:+	rs6678759	-3980	3.62827907038322e-16	15.4402993164117
ENSG00000135899;A3:2:231067444-231072706:231067438-231072706:-	rs1365776	0	2.42629642785209e-16	15.6150561411792
ENSG00000135926;SE:2:219146904-219150486:219150661-219157189:-	rs2271543	4313	3.07141061994761e-33	32.5126621184132
ENSG00000135930;SE:2:233421240-233422594:233422728-233428957:+	rs35097549	0	2.202170329704e-09	8.65714909299837
ENSG00000135968;SE:2:109066145-109067484:109067568-109068855:+	rs67531140	39285	1.58946117356553e-07	6.79875007631303
ENSG00000135999;A3:2:149447942-149449111:149447942-149449190:+	rs3948092	4926	3.04798997355212e-07	6.51598646595388
ENSG00000136068;SE:3:58116635-58117654:58117746-58118535:+	rs13059967	14813	1.48663395480434e-07	6.82779595210905
ENSG00000136147;SE:13:50098352-50099909:50100073-50100523:+	rs7338494	0	2.2186546726372e-13	12.6539102892232
ENSG00000136250;SE:7:36726399-36729702:36729785-36763627:-	rs11427708	0	1.67376990240224e-13	12.7763042458562
ENSG00000136280;SE:7:45109560-45111349:45111471-45112325:+	rs10255309	-49212	1.52623927765656e-07	6.81637737410092
ENSG00000136286;RI:7:45005672:45005879-45006271:45006437:-	rs2269969	0	1.24974894148089e-14	13.9031772224163
ENSG00000136436;AL:17:46919249-46919563:46919896:46919249-46925426:46925924:+	rs59753208	-4394	1.13622824902327e-20	19.9445344174506
ENSG00000136682;SE:2:114195599-114196597:114196694-114198928:+	rs144477826	1778	2.36762558669846e-13	12.6256869752968
ENSG00000136689;SE:2:113875605-113879025:113879195-113885266:+	rs55709272	-8217	7.79944253231304e-12	11.1079364375393
ENSG00000136718;RI:2:131103352:131103506-131103591:131103685:+	rs6430518	672166	4.32774775640176e-07	6.36373806010002
ENSG00000136754;SE:10:27040712-27047991:27048167-27054147:-	rs11813623	-82225	3.67298933721693e-15	14.434980332421
ENSG00000136816;A3:9:132571311-132571621:132571311-132572506:+	rs57475328	78058	2.71009836821067e-07	6.56701494528952
ENSG00000136869;SE:9:120466843-120470477:120470596-120470841:+	rs10983754	-8136	1.63853013802169e-13	12.7855455660874
ENSG00000137221;SE:6:43445970-43446397:43446456-43465619:+	rs73733556	0	9.10630705681845e-10	9.04065770974564
ENSG00000137312;SE:6:30709110-30709569:30709644-30709924:-	rs114261345	10469	1.89715235399316e-07	6.72189779096603
ENSG00000137449;AL:4:15063884-15065362:15065495:15063884-15067777:15068250:+	rs12502866	-273306	4.40133116835732e-07	6.35641595268696
ENSG00000137752;A3:11:104905429-104905834:104905201-104905834:-	rs568910	531	3.2186778641505e-14	13.4923224867572
ENSG00000137752;SE:11:104902007-104903791:104903853-104904935:-	rs568910	0	3.83662048180581e-18	17.4160511590528
ENSG00000137757;SE:11:104865074-104865916:104865980-104866467:-	rs612987	29081	2.25838619777924e-09	8.64620178906174
ENSG00000137757;SE:11:104874110-104877810:104878061-104893857:-	rs507879	0	1.46295497638538e-14	13.8347690394306
ENSG00000137767;A5:15:45924217-45951105:45924213-45951105:+	rs1996672	929630	1.79750070297757e-07	6.74533093109851
ENSG00000137767;AF:15:45923782:45924217-45951105:45938079:45938206-45951105:+	rs72711297	-73005	2.04363308923584e-07	6.68959707410673
ENSG00000137801;A3:15:39873429-39873909:39873429-39874030:+	rs61040173	0	8.50158561625308e-09	8.07050006720711
ENSG00000137955;AF:1:76251928:76251959-76253182:76252388:76252650-76253182:+	rs1146609	-10875	7.04290599291892e-15	14.1522481084313
ENSG00000137959;SE:1:79086256-79093591:79094078-79094636:+	rs1333973	0	1.04773715386359e-56	55.9797476552761
ENSG00000137965;A3:1:79115590-79115871:79115590-79116226:+	rs2070123	0	4.60299345779404e-36	35.3369596423656
ENSG00000137965;A5:1:79128602-79129450:79128563-79129450:+	rs59610674	-1736	2.39439754108368e-44	43.6208037421645
ENSG00000137965;SE:1:79125168-79126239:79126339-79128389:+	rs57160941	11833	2.14072566617851e-12	11.6694389839426
ENSG00000138029;SE:2:26477342-26483849:26483931-26486248:+	rs11685594	-74396	2.57006645735848e-07	6.59005564643878
ENSG00000138031;AF:2:25095588-25100791:25100896:25095588-25141182:25142708:-	rs7560156	0	5.58730182827094e-13	12.2527978672452
ENSG00000138031;RI:2:25141182:25142053-25142552:25142708:-	rs36029941	13381	1.59462329536201e-09	8.79734189572161
ENSG00000138031;SE:2:25042983-25043253:25043320-25043593:-	rs114621898	0	7.29978482459066e-08	7.13668994136861
ENSG00000138119;SE:10:95216694-95237937:95238130-95241864:-	rs10882242	0	7.13314318398703e-11	10.1467190582741
ENSG00000138326;SE:10:79797062-79799962:79799983-79800373:+	rs12246506	10455	3.88349597481631e-11	10.4107771406487
ENSG00000138378;AL:2:191940953:191941051-192011339:191996217:191996626-192011339:-	rs12995923	0	8.68832250569138e-46	45.0610640666868
ENSG00000138386;SE:2:191514708-191520703:191520879-191523884:+	rs2293765	0	1.95770464389499e-31	30.7082528289794
ENSG00000138398;A5:2:170441007-170460152:170441000-170460152:+	rs2276611	0	3.45236034680046e-31	30.4618838802629
ENSG00000138398;AF:2:170440868:170441000-170460152:170441157:170441409-170460152:+	rs2276611	0	5.00886967172762e-08	7.30026026828771
ENSG00000138496;MX:3:122274968-122277176:122277248-122278453:122274968-122277281:122277314-122278453:-	rs9289199	0	5.80589132351894e-19	18.2361310976876
ENSG00000138592;SE:15:50716851-50724535:50724696-50731206:+	rs75701961	-1184	1.01801722942485e-09	8.99224487172341
ENSG00000138592;SE:15:50774262-50776472:50776558-50781998:+	rs72738960	-48461	3.43395611644233e-29	28.4642052591194
ENSG00000138600;SE:15:51017520-51018270:51018323-51018518:-	rs3109881	178148	3.28779038715078e-08	7.48309587866411
ENSG00000138744;A5:4:76857388-76860896:76857388-76861154:-	rs1910907	-24617	2.02530637484686e-12	11.6935092703057
ENSG00000138744;AL:4:76831809:76832506-76841062:76838620:76838926-76841062:-	rs7686066	0	2.60700595334268e-12	11.5838579770783
ENSG00000138777;SE:4:106367659-106370507:106370560-106374755:-	rs8180199	-21802	1.4364207885217e-09	8.84271831819722
ENSG00000138777;SE:4:106374799-106377838:106377902-106395051:-	rs35053582	0	4.79296091753601e-09	8.31939611229084
ENSG00000138801;AF:4:108622441-108640999:108641179:108622441-108641276:108641608:-	rs2074371	0	4.42182442753305e-17	16.3543985054632
ENSG00000139112;A5:12:10367378-10370662:10365818-10370662:+	rs58290036	0	1.35402240599393e-17	16.8683741490046
ENSG00000139112;SE:12:10366786-10367268:10367378-10370662:+	rs58290036	0	1.12392808498366e-11	10.949261476395
ENSG00000139218;SE:12:46357971-46367973:46369517-46384136:-	rs7298703	6478	7.43838503600187e-10	9.12852134484194
ENSG00000139318;SE:12:89743338-89744365:89744802-89745417:-	rs769701	0	8.65727658916542e-12	11.0626187070952
ENSG00000139372;SE:12:104376712-104376914:104376996-104377073:+	rs4135102	-1240	5.02047645530299e-12	11.2992550653072
ENSG00000139433;A5:12:110295464-110295660:110295464-110295945:-	rs11838280	2515	1.47159399353643e-07	6.83221199345528
ENSG00000139613;RI:12:56574761:56574885-56575266:56575381:-	rs796475	1147	1.45286152817876e-07	6.83777577621376
ENSG00000139620;SE:12:49075424-49075641:49075848-49075970:-	rs7314162	-19598	4.44316919177186e-20	19.3523071489122
ENSG00000139624;A3:12:50527851-50528329:50526847-50528329:-	rs7312252	-215742	1.56422228022813e-08	7.8057015324672
ENSG00000139624;SE:12:50524477-50526745:50527851-50528329:-	rs34573394	-28046	1.12328978714369e-20	19.9495081896671
ENSG00000139644;MX:12:50135394-50135740:50135898-50146247:50135394-50137200:50137348-50146247:+	rs142219257	-4137	8.64215500306762e-08	7.063377948581
ENSG00000139644;MX:12:50135394-50135740:50135898-50146247:50135394-50143401:50143639-50146247:+	rs7299609	-110368	4.63726839099171e-21	20.3337377677329
ENSG00000139842;AF:13:113862552:113862921-113864287:113863914:113864089-113864287:+	rs7985335	4857	2.36248284502345e-12	11.6266313364012
ENSG00000139842;AF:13:113863086:113863182-113864287:113863930:113864089-113864287:+	rs2476327	-34550	5.1102705204074e-09	8.29155610917831
ENSG00000140105;A3:14:100841743-100842597:100841687-100842597:-	rs7143006	0	1.01406753173226e-22	21.9939331222393
ENSG00000140105;AF:14:100841743-100841848:100842081:100841743-100842597:100842624:-	rs941928	1047	1.62588631444064e-09	8.78890982450898
ENSG00000140105;MX:14:100828258-100831812:100831913-100835424:100828258-100832291:100832404-100835424:-	rs4905950	32528	4.43049354817942e-07	6.35354789153955
ENSG00000140105;MX:14:100828258-100835424:100835595-100842597:100828258-100841620:100841743-100842597:-	rs941928	0	1.04358766168331e-26	25.9814710641967
ENSG00000140105;SE:14:100828258-100835424:100835595-100841620:-	rs10438234	1898	1.22868928360962e-32	31.9105579295422
ENSG00000140105;SE:14:100835595-100840473:100840581-100841620:-	rs941928	0	8.31436030780153e-59	58.0801711590096
ENSG00000140299;SE:15:59956319-59960302:59960337-59961091:-	rs6151568	0	5.3113753890114e-10	9.27479300311581
ENSG00000140307;A5:15:59944525-59949323:59944525-59949605:-	rs10851661	6947	5.15078524130972e-12	11.2881265573721
ENSG00000140307;SE:15:59944525-59949014:59949232-59949605:-	rs12910751	21260	3.61359879554421e-10	9.4420600672022
ENSG00000140374;SE:15:76588078-76602273:76602405-76603691:-	rs1875887	108077	4.93886999802154e-09	8.30637240527902
ENSG00000140379;SE:15:80253516-80259979:80260034-80263042:-	rs8026803	0	8.14469984877544e-47	46.0891249158272
ENSG00000140400;A3:15:75651532-75651669:75651494-75651669:-	rs7163907	-193328	9.26838809795131e-15	14.0329957891602
ENSG00000140400;A3:15:75651779-75651961:75651766-75651961:-	rs12910672	-270636	8.26765104934005e-11	10.0826178618155
ENSG00000140400;A3:15:75660539-75660824:75660500-75660824:-	rs74026516	-215681	5.39658763786275e-11	10.2678807658226
ENSG00000140400;RI:15:75648947:75649026-75649134:75649243:-	rs28610581	-163231	8.65030498986921e-08	7.06296858004014
ENSG00000140400;RI:15:75650803:75650959-75651045:75651149:-	rs28610581	-161325	9.03376877142318e-59	58.0441310298451
ENSG00000140403;AF:15:78556916:78557237-78562839:78558523:78558635-78562839:+	rs932218	-21866	1.95885031860179e-14	13.7079987484304
ENSG00000140511;SE:15:89422500-89422649:89423841-89424588:-	rs7179459	-951	1.20544091404948e-09	8.9188540721643
ENSG00000140511;SE:15:89430576-89436205:89436343-89438690:-	rs4932444	0	7.10230128063512e-31	30.1486009088097
ENSG00000140650;AL:16:8895767-8895938:8896246:8895767-8900173:8900536:+	rs61167351	-10645	1.99058775095128e-07	6.70101867268229
ENSG00000140678;RI:16:31371631:31371784-31372384:31372534:+	rs11574639	0	8.62176082633143e-13	12.0644040289474
ENSG00000140678;SE:16:31374695-31381302:31381419-31382405:+	rs7193943	-103532	1.19280004448846e-07	6.92343235335696
ENSG00000140678;SE:16:31383991-31384570:31384711-31388120:+	rs2070896	0	1.43003354807602e-13	12.8446537740221
ENSG00000140750;MX:16:24931581-24939005:24939053-24942105:24931581-24940934:24940981-24942105:-	rs112354902	2429	7.83262341590352e-10	9.10609275336632
ENSG00000140750;SE:16:24946960-24950685:24950918-24953308:-	rs11859406	6851	4.6077836292739e-09	8.33650792255764
ENSG00000140829;A5:16:72127950-72130038:72127788-72130038:+	rs17666271	0	1.65226890958244e-09	8.78191926909572
ENSG00000140853;AL:16:57095613-57095772:57095915:57095613-57096263:57096656:+	rs289709	5457	8.81190715204009e-08	7.05493008750505
ENSG00000140853;SE:16:57079404-57080464:57080553-57081457:+	rs158483	-2607	3.24164671262525e-09	8.48923431802477
ENSG00000140853;SE:16:57108595-57109853:57109968-57110731:+	rs7203049	0	1.66273571575396e-19	18.779176774419
ENSG00000140943;A3:16:84093079-84094287:84093033-84094287:-	rs2280024	0	2.14364971415025e-07	6.66884617963236
ENSG00000140961;AL:16:83986975-83987718:83988153:83986975-83991245:83991255:+	rs907032	0	1.37532721782132e-13	12.8615939622064
ENSG00000140968;SE:16:85932829-85934534:85934852-85936621:+	rs369597	-3295	1.94584656439893e-07	6.71089140808721
ENSG00000140983;RI:16:722254:722384-722489:722566:+	rs7202316	-2996	6.3459927042213e-08	7.19750043152938
ENSG00000140983;RI:16:722254:722566-722703:722825:+	rs4984681	-2321	5.36439166312396e-18	17.2704795211031
ENSG00000140988;MX:16:2012657-2012737:2012910-2014277:2012657-2013150:2013257-2014277:-	rs2286466	0	2.86313563945104e-22	21.5431580770326
ENSG00000140988;SE:16:2012910-2013150:2013257-2014277:-	rs200308687	5548	4.43104533748394e-11	10.3534938063398
ENSG00000141002;AF:16:89975374:89975515-89976999:89976248:89976333-89976999:+	rs8044906	-5771	1.42883436569737e-08	7.84501811286955
ENSG00000141002;AF:16:89975374:89975515-89976999:89976701:89976764-89976999:+	rs62052210	3059	3.00092195958608e-08	7.52274529846446
ENSG00000141002;SE:16:89973730-89975374:89975491-89976999:+	rs62052189	0	7.55695877605393e-25	24.1216529468945
ENSG00000141447;AL:18:21927629:21927802-21946856:21937089:21938475-21946856:-	rs9959808	0	8.34320033436709e-16	15.0786673281451
ENSG00000141458;AF:18:21153538-21156445:21156911:21153538-21166251:21166862:-	rs3837911	823	4.60979209690055e-10	9.33631866098886
ENSG00000141458;AL:18:21086307:21086606-21113319:21102279:21102870-21113319:-	rs6507705	0	1.5878095363569e-24	23.7992015940186
ENSG00000141458;AL:18:21102279:21102870-21113319:21111686:21112248-21113319:-	rs8083301	23700	6.86632952864641e-19	18.1632753577645
ENSG00000141504;SE:17:7530111-7530261:7530362-7530461:-	rs58671763	8724	1.04401690777047e-26	25.9812924679123
ENSG00000141506;MX:17:8792539-8793290:8793443-8796903:8792539-8794055:8794229-8796903:-	rs9915880	436	3.17320076938369e-10	9.49850244908552
ENSG00000141551;AL:17:80200543:80202707-80206751:80203894:80203915-80206751:-	rs73366229	0	4.17287002559084e-09	8.37956514225876
ENSG00000141556;A5:17:80890731-80895147:80890611-80895147:+	rs9908751	-98681	2.17525979742169e-07	6.66248886659501
ENSG00000141644;SE:18:47799325-47799704:47799841-47799934:-	rs112645932	555252	4.35858665453328e-07	6.36065431523722
ENSG00000141682;SE:18:57567467-57567660:57567810-57569879:+	rs71177073	-1523	1.62921687323018e-12	11.7880211007265
ENSG00000141959;RI:21:45733796:45733904-45736127:45736222:+	rs61750224	0	9.83540470971279e-13	12.0072077649181
ENSG00000141959;SE:21:45720073-45724158:45724338-45726564:+	rs35664594	0	4.07548396467584e-12	11.3898208112901
ENSG00000141971;AL:19:17534876-17535430:17535486:17534876-17535740:17536140:+	rs13345062	0	2.09593742220413e-07	6.67862168809916
ENSG00000142185;A3:21:45845710-45846543:45845710-45846583:+	rs4818910	-68909	1.91030723367626e-08	7.71889677978895
ENSG00000142208;RI:14:105237082:105237184-105238702:105238789:-	rs35746773	44398	3.26040885753284e-07	6.48672793568771
ENSG00000142512;A3:19:51920204-51920336:51920030-51920336:-	rs1010425	-177	2.72764518049087e-08	7.56421212454968
ENSG00000142512;A3:19:51920719-51920799:51920612-51920799:-	rs1010425	0	1.27448543800325e-36	35.8946651223218
ENSG00000142512;SE:19:51918869-51919152:51919421-51919564:-	rs253764	-18771	5.44254754921227e-09	8.26419776802499
ENSG00000143207;SE:1:176085817-176102983:176103036-176104146:-	rs2175177	-79810	2.64329230832829e-12	11.5778548077822
ENSG00000143226;SE:1:161479864-161480624:161480746-161483685:+	rs373579	0	1.60646005779422e-09	8.79413006805533
ENSG00000143294;SE:1:156756966-156760859:156760954-156761489:+	rs11264554	0	3.97538123163401e-08	7.40062121698086
ENSG00000143337;A3:1:179853904-179858445:179853904-179858448:+	rs2245425	0	1.61147825492786e-69	68.7927755504238
ENSG00000143537;SE:1:155032819-155033239:155033308-155034721:+	rs11589479	0	2.08272444408482e-18	17.6813681858034
ENSG00000143537;SE:1:155033308-155033891:155033965-155034721:+	rs41264285	0	1.07835507095063e-07	6.96723821506386
ENSG00000143549;SE:1:154130197-154141781:154141859-154142876:-	rs4845364	0	1.002279514498e-12	11.9990111460578
ENSG00000143570;A5:1:153935223-153935535:153935223-153935653:-	rs141859129	-30795	8.5151058757368e-12	11.0698099477058
ENSG00000143612;SE:1:154185100-154186369:154186422-154186933:-	rs6671166	91175	4.1175818042295e-07	6.38535776391958
ENSG00000143742;MX:1:225971070-225974564:225974687-225976942:225971070-225976736:225976843-225976942:+	rs11583073	0	2.52293229639203e-08	7.59809440374238
ENSG00000143742;SE:1:225971070-225974564:225974687-225976942:+	rs11583073	0	9.25294080854726e-17	16.0337202160238
ENSG00000143774;AF:1:228327663:228327860-228333212:228328824:228329530-228333212:+	rs6426478	-307821	4.15702110620343e-07	6.38121777046987
ENSG00000143774;SE:1:228328064-228328825:228328989-228333212:+	rs4653911	16026	6.89836944776063e-08	7.1612535503532
ENSG00000144524;SE:2:232653442-232656443:232656518-232658973:+	rs138809233	-38792	1.56723426685588e-07	6.80486608126056
ENSG00000144711;AL:3:12938719:12940933-12944273:12942348:12943022-12944273:-	rs62242709	-80292	2.34677384213826e-07	6.62952876120836
ENSG00000144843;A3:3:119298698-119299332:119298698-119299398:+	rs146666846	0	7.3456728644845e-11	10.1339684166268
ENSG00000144895;SE:3:150270212-150276175:150276249-150280329:+	rs75087456	0	3.03824688335847e-08	7.51737693892489
ENSG00000145107;SE:3:196051311-196053826:196053903-196054261:-	rs61615159	2618	6.02447830727012e-47	46.220080555074
ENSG00000145246;SE:4:47584081-47584886:47584978-47589036:+	rs17654327	116558	4.0816111636668e-08	7.38916837088828
ENSG00000145545;SE:5:6633982-6644921:6645422-6651955:+	rs248805	0	6.37171344487048e-55	54.1957437639616
ENSG00000145730;SE:5:102203097-102237060:102237117-102249638:+	rs249496	-1407	1.72756182058017e-17	16.7625664025029
ENSG00000145730;SE:5:102296933-102309820:102310140-102325976:+	rs3733939	0	2.50952571568044e-07	6.60040834964485
ENSG00000145730;SE:5:102345570-102353038:102353137-102355494:+	rs249496	-143880	5.4991920832747e-17	16.2597011104237
ENSG00000145740;A3:5:68398955-68399789:68398955-68400458:+	rs16898496	0	2.3350106471569e-07	6.63171113480196
ENSG00000145819;AL:5:142416826-142421090:142421279:142416826-142421381:142421455:+	rs246666	0	1.03749640115005e-12	11.9840134010866
ENSG00000146094;A3:5:176936658-176936759:176936576-176936759:-	rs2112472	-31681	2.77877038339234e-10	9.55614733855751
ENSG00000146192;A5:6:36976857-36978749:36976841-36978749:+	rs6927538	0	1.53601608406456e-13	12.8136042366587
ENSG00000146192;RI:6:36995205:36995351-36995724:36996845:+	rs2274587	0	3.0858749817154e-16	15.5106216725214
ENSG00000146535;A5:7:2773135-2834354:2773135-2834562:-	rs2533888	0	2.22175827968326e-08	7.65330319269945
ENSG00000146707;AF:7:76241130-76241390:76241482:76241130-76247500:76247617:-	rs1638074	128970	1.29776534148317e-35	34.8868038284232
ENSG00000146707;SE:7:76247617-76247814:76247932-76254839:-	rs2006268	-1059	1.39868322754042e-15	14.8542806329769
ENSG00000146828;RI:7:100457772:100457854-100458760:100458884:+	rs15624	23142	3.13482147805998e-17	16.5037871863487
ENSG00000146833;AL:7:99488036:99490369-99500841:99498789:99499797-99500841:-	rs2527893	-38845	6.96486516971407e-26	25.1570872865072
ENSG00000146833;SE:7:99507283-99514325:99514402-99516632:-	rs58306841	23452	1.71049733651169e-13	12.7668775977368
ENSG00000147439;AL:8:22481743:22481876-22487477:22482560:22482925-22487477:-	rs4872527	-8471	4.43582514198016e-12	11.3530255818578
ENSG00000147439;SE:8:22494475-22502268:22502316-22526557:-	rs11550509	0	1.12963048301412e-13	12.9470635967223
ENSG00000147454;AL:8:23386725-23389198:23389438:23386725-23423621:23426478:+	rs7844887	0	3.03285360075582e-13	12.518148553065
ENSG00000147813;RI:8:144658248:144658332-144658602:144658742:-	rs896955	0	7.8999354464757e-08	7.10237645748854
ENSG00000148737;MX:10:114799885-114849159:114849299-114900943:114799885-114893836:114893949-114900943:+	rs10885418	0	4.77297067655132e-11	10.3212112337777
ENSG00000149100;SE:11:32605475-32608558:32608690-32611093:+	rs201875	917	3.22927574800338e-08	7.49089486897382
ENSG00000149231;SE:11:96120777-96121859:96121993-96123008:-	rs11021568	0	1.25865336688303e-19	18.9000938581189
ENSG00000149262;SE:11:77692622-77698575:77698744-77702154:-	rs1790253	70979	8.77679135356977e-12	11.0566642257941
ENSG00000149476;RI:11:61101021:61101122-61102092:61102203:+	rs56046639	679	4.45670497534065e-08	7.3509861143595
ENSG00000149499;A3:11:62378819-62378897:62378816-62378897:-	rs12291465	-58003	1.87386922949584e-07	6.72726072021985
ENSG00000149547;SE:11:125439469-125440000:125440086-125442354:+	rs10790737	-50994	1.00769209134458e-10	9.99667214989247
ENSG00000149557;SE:11:125333466-125338945:125339052-125351430:-	rs7103665	0	3.20765131039672e-24	23.4938128480566
ENSG00000149577;SE:11:117057352-117057706:117057717-117058094:+	rs499713	3767	6.18108047683542e-08	7.2089356019157
ENSG00000149591;SE:11:117070148-117070349:117070545-117073718:+	rs7107152	-13968	1.10365642232718e-13	12.9571661051492
ENSG00000149657;SE:20:60701495-60702641:60702757-60704841:+	rs7076	8370	4.96738508664409e-10	9.3038721708842
ENSG00000150527;SE:14:39788495-39790132:39790260-39796068:+	rs6571921	0	2.06088484936528e-08	7.6859462734718
ENSG00000150637;A3:18:67614768-67623991:67614669-67623991:-	rs1823778	12933	2.12349911440682e-19	18.6729479157933
ENSG00000150991;A5:12:125396726-125397183:125396726-125397867:-	rs8963	0	9.04582160059937e-30	29.0435519815513
ENSG00000150991;AF:12:125398320-125398551:125398687:125398320-125399133:125399478:-	rs201467433	2037	5.85742300340665e-10	9.23229341155138
ENSG00000150991;AF:12:125398320-125398640:125398850:125398320-125399133:125399693:-	rs112043091	0	2.09782499879084e-13	12.6782307436112
ENSG00000151148;SE:12:109915569-109919442:109919547-109921336:+	rs75715278	117624	2.71341783538446e-07	6.5664833246942
ENSG00000151247;SE:4:99806212-99807605:99807697-99808230:-	rs150506777	0	2.97757453472166e-20	19.5261373584386
ENSG00000151327;A5:14:35516160-35522484:35515834-35522484:+	rs11850487	38856	8.47534338669572e-10	9.07184269690943
ENSG00000151327;AF:14:35515609:35515834-35522484:35519988:35520074-35522484:+	rs4007475	-3	1.85192857351075e-07	6.7323757675074
ENSG00000151553;AL:10:116621093-116621194:116624472:116621093-116659249:116659591:+	rs55954958	0	1.00822221409936e-07	6.99644373800827
ENSG00000151576;SE:3:113801641-113801810:113801850-113804520:+	rs7631864	-5707	6.93147662031622e-16	15.1591742372867
ENSG00000151651;SE:10:135076737-135077192:135077269-135080856:-	rs3008319	0	1.91565327141371e-31	30.7176830943903
ENSG00000151689;MX:2:191208687-191213614:191213757-191224765:191208687-191224372:191224424-191224765:+	rs2015744	0	3.22358952002029e-13	12.4916602648011
ENSG00000151725;SE:4:185618957-185621974:185622035-185623243:-	rs13132498	7403	1.04408740385682e-26	25.9812631436481
ENSG00000151726;MX:4:185689604-185691409:185691486-185694235:185689604-185691553:185691630-185694235:-	rs2306706	-733536	1.03616445212443e-08	7.98457131121028
ENSG00000151883;SE:5:50046022-50052953:50053049-50055477:+	rs6863575	-141119	2.33985271049249e-08	7.63081147978371
ENSG00000151883;SE:5:50111358-50117047:50117172-50118169:+	rs12659764	29351	5.18547431956461e-09	8.28521151218756
ENSG00000152242;SE:18:43796561-43819971:43820153-43833663:+	rs34068795	0	7.92112190937878e-08	7.10121330268504
ENSG00000152291;RI:2:85553631:85553927-85554102:85554808:-	rs10460586	-469	2.99046242708733e-10	9.52426164980133
ENSG00000152465;AL:10:15144583:15145682-15151701:15150293:15151214-15151701:-	rs10906843	-53922	2.18020672192108e-10	9.66150232569209
ENSG00000152465;AL:10:15148372:15148697-15151701:15150293:15151214-15151701:-	rs7901643	0	1.22141268094018e-10	9.91313757538833
ENSG00000152465;RI:10:15175052:15175143-15175244:15175362:-	rs10906843	-30361	1.8795235448605e-13	12.7259522294932
ENSG00000152492;SE:3:191087825-191092851:191093378-191097948:+	rs1013667	0	1.7733214610678e-12	11.7512125299866
ENSG00000153071;MX:5:39394523-39418283:39418447-39424906:39394523-39423806:39423999-39424906:-	rs10512696	0	2.91989400451011e-07	6.53463291365154
ENSG00000153071;SE:5:39394523-39418283:39418447-39424906:-	rs6882168	0	7.09985104288028e-09	8.14875076282089
ENSG00000153113;AF:5:96031489:96031611-96058343:96038504:96038619-96058343:+	rs4267886	-34223	4.3549347614869e-07	6.36101834649753
ENSG00000153113;AL:5:96011305-96015021:96015336:96011305-96031540:96031998:+	rs13187079	0	6.55577588333555e-21	20.1833759016992
ENSG00000153113;SE:5:96065429-96066484:96066564-96071876:+	rs151830	-7447	2.86335231589391e-16	15.5431252117287
ENSG00000153113;SE:5:96075822-96076449:96076487-96076970:+	rs7724759	0	8.75157367609596e-46	45.0579138467041
ENSG00000153310;SE:8:130916831-130961212:130961313-130983189:-	rs837227	0	2.41274293926079e-28	27.6174889466397
ENSG00000153898;A3:1:85412815-85417926:85412762-85417926:-	rs11161512	-78458	3.71432983482037e-14	13.4301195332613
ENSG00000154099;AL:16:84209905-84211335:84211524:84209905-84211996:84212373:+	rs62049864	-1310	4.02768782489342e-24	23.3949441977957
ENSG00000154222;RI:1:52826096:52826221-52826646:52826804:-	rs7339941	0	4.10458555811365e-18	17.3867306872439
ENSG00000154723;SE:21:27102112-27106644:27106686-27107164:-	rs12627621	-15057	2.23636383875806e-08	7.65045753875052
ENSG00000154813;SE:3:16302336-16305662:16305736-16306276:-	rs842256	0	2.22612550314232e-30	29.6524503549224
ENSG00000155256;AL:10:99517480-99517625:99517928:99517480-99518993:99519064:+	rs4244329	689	3.64492107514261e-08	7.4383118711872
ENSG00000155256;SE:10:99512939-99514484:99514615-99517022:+	rs7081652	14986	5.15831276613557e-08	7.28749232864075
ENSG00000155366;SE:1:113246428-113247722:113247790-113249700:-	rs6658555	147794	3.09650415965439e-10	9.50912833224936
ENSG00000155368;A5:2:120125104-120125764:120125039-120125764:+	rs6733309	8246	1.70692928473043e-12	11.7677844706178
ENSG00000155465;A5:14:23292281-23292394:23292281-23292505:-	rs2073345	0	2.77888065169903e-28	27.5561301050476
ENSG00000155465;AF:14:23282649-23284529:23285012:23282649-23288847:23289005:-	rs1951568	0	1.2957608894143e-10	9.88747513271597
ENSG00000155465;AF:14:23284660-23288847:23289005:23284660-23289724:23290069:-	rs7148931	6671	2.14123361890115e-07	6.66933594650071
ENSG00000155465;AF:14:23284660-23288847:23289005:23284660-23292128:23292172:-	rs1951568	0	3.51363565217234e-10	9.45424327484267
ENSG00000155975;AL:8:17155667-17157364:17157791:17155667-17159723:17159936:+	rs11779713	4138	6.77825077203521e-08	7.16888236779483
ENSG00000156171;A3:1:111682333-111682660:111682288-111682660:-	rs3762374	70	3.36572745272406e-18	17.4729210548992
ENSG00000156171;SE:1:111680208-111682123:111682288-111682660:-	rs3762374	0	3.1759162805379e-37	36.4981309544123
ENSG00000156194;SE:4:76797826-76802484:76803138-76804079:-	rs7669428	0	6.31502028690443e-09	8.19962524994214
ENSG00000156411;SE:14:104380321-104380816:104380970-104381403:-	rs112997158	0	4.96577787213102e-29	28.3040127110935
ENSG00000157601;AF:21:42792442:42792744-42793765:42793256:42793300-42793765:+	rs464090	-9394	1.03711330028129e-07	6.98417379616727
ENSG00000157601;RI:21:42793765:42793798-42793902:42794022:+	rs462687	3035	8.58999372286901e-24	23.066007153529
ENSG00000157601;SE:21:42799793-42802460:42802535-42803977:+	rs464397	0	2.10474369918222e-07	6.67680078192231
ENSG00000157823;AL:15:90380847:90380954-90414707:90408691:90408925-90414707:-	rs7111	6974	1.95235826813505e-09	8.70944048400689
ENSG00000157823;SE:15:90414778-90420538:90420656-90431753:-	rs3759831	36	1.09350219155888e-17	16.9611803422276
ENSG00000157873;A5:1:2487700-2488024:2487691-2488024:+	rs1886730	484	1.91164137012888e-09	8.71859357941496
ENSG00000157873;A5:1:2493396-2494304:2493254-2494304:+	rs2234167	0	6.21046543499961e-16	15.2068758509865
ENSG00000157873;AL:1:2492153-2492933:2492981:2492153-2493112:2493254:+	rs10909886	573507	6.01119549529296e-08	7.22103914773487
ENSG00000158062;AF:1:26629409-26629534:26629658:26629409-26632779:26633067:-	rs4471263	6609	2.52289309413976e-08	7.5981011520226
ENSG00000158062;AF:1:26633195-26633347:26633480:26633195-26644538:26644854:-	rs11247914	-3984	6.73440166648083e-14	13.1717009841264
ENSG00000158062;SE:1:26624553-26627417:26627515-26628185:-	rs75517917	11527	1.27567921550227e-07	6.89425852032643
ENSG00000158062;SE:1:26629409-26629534:26629658-26633083:-	rs6679251	-3928	3.55995502798623e-11	10.4485554883251
ENSG00000158186;AF:3:138066539:138067167-138091708:138067314:138067609-138091708:+	rs6782449	-5141	3.58286602419782e-08	7.44576943130904
ENSG00000158186;AF:3:138067314:138067609-138091708:138067692:138067874-138091708:+	rs4678411	0	1.29863377532739e-23	22.8865133060316
ENSG00000158201;AL:18:19231654:19231724-19236822:19234850:19235044-19236822:-	rs7232558	0	3.98761144645836e-17	16.3992871660274
ENSG00000158517;RI:7:74197282:74197404-74197868:74197975:+	rs2718279	-58342	3.75190793187953e-17	16.4257478273205
ENSG00000158941;AF:8:22462145:22462355-22463249:22462551:22462931-22463249:+	rs3735901	0	3.28129506263239e-07	6.48395471496252
ENSG00000159210;A5:17:47013604-47014217:47013604-47014382:-	rs59179256	23628	6.08677668924702e-09	8.21561263128573
ENSG00000159579;A5:16:57220697-57238416:57220354-57238416:+	rs7197204	0	3.57220099331966e-09	8.44706411309988
ENSG00000159579;A5:16:57220962-57238416:57220697-57238416:+	rs11076181	0	2.04538664946494e-20	19.6892245830812
ENSG00000159658;SE:1:47150274-47150755:47150817-47152456:-	rs116715167	-47033	2.6785904254987e-07	6.57209368786412
ENSG00000159658;SE:1:47152542-47154025:47154216-47155259:-	rs1440490	-50191	3.4091516888241e-11	10.4673536745841
ENSG00000159842;SE:17:995090-1003877:1003975-1028518:-	rs184184731	369159	1.44857327114469e-07	6.83905953259759
ENSG00000160087;AF:1:1203372-1208233:1208851:1203372-1209046:1209234:-	rs74046660	-1201	7.87847299079885e-09	8.10355794950712
ENSG00000160087;SE:1:1192690-1197649:1197770-1198726:-	rs60981775	-4561	1.48051652036301e-07	6.82958674216697
ENSG00000160087;SE:1:1198766-1201478:1201670-1203242:-	rs115231600	-4853	9.51416560728011e-09	8.02162929335106
ENSG00000160216;SE:21:45379740-45380513:45380660-45387827:+	rs12626709	0	2.77714297476792e-11	10.5564017610296
ENSG00000160218;SE:21:45479095-45482934:45483049-45483419:+	rs2838484	8529	5.24803604826047e-10	9.28000319049466
ENSG00000160221;A3:21:45560224-45560824:45560224-45561046:+	rs17004663	385888	2.4495525901885e-07	6.61091323210743
ENSG00000160223;RI:21:45646717:45648927-45649937:45649972:-	rs9974245	0	3.50799689498816e-08	7.45494079971025
ENSG00000160255;AL:21:46326947:46327010-46330199:46327902:46328097-46330199:-	rs760462	0	9.2935833597862e-18	17.0318168012569
ENSG00000160285;A5:21:47608735-47610980:47608735-47610990:-	rs17183081	-63998	2.09188430888907e-10	9.6794623376826
ENSG00000160285;AL:21:47608388:47608735-47611795:47609039:47611149-47611795:-	rs116474329	-529	5.02854637551512e-16	15.2985575402582
ENSG00000160310;AL:21:48069651-48078657:48079342:48069651-48084207:48084857:+	rs112036208	-13657	1.69675734494008e-08	7.77038026215415
ENSG00000160326;SE:9:136338372-136338537:136338722-136339102:-	rs41297217	0	2.72754235971528e-07	6.56422849593751
ENSG00000160404;SE:9:130494557-130494843:130494970-130495664:-	rs536262	0	4.1540896094852e-08	7.38152413936443
ENSG00000160688;A3:1:154956542-154959942:154956542-154960581:+	rs7528060	0	1.70614868075804e-07	6.76798312532606
ENSG00000160695;SE:11:118950010-118951802:118952024-118952169:+	rs15818	0	8.00322777899342e-10	9.09673482252223
ENSG00000160783;A3:1:156203519-156206079:156203519-156206140:+	rs1052067	0	4.65604164277005e-33	32.3319831440918
ENSG00000160785;AF:1:156163907:156164038-156169626:156169409:156169512-156169626:+	rs200096331	5105	9.04030902385069e-13	12.0438167238322
ENSG00000160932;MX:8:144100003-144100250:144100536-144102300:144100003-144101679:144101794-144102300:+	rs4917303	-977700	5.57672340684722e-08	7.25362089502052
ENSG00000160948;A3:8:145652674-145653872:145652362-145653872:-	rs2721140	-7348	9.54219344082141e-11	10.0203517836029
ENSG00000160948;A5:8:145651155-145651258:145651155-145651305:-	rs2721140	-9915	2.51092487241948e-08	7.6001662813061
ENSG00000160991;MX:7:102074108-102076672:102076780-102086960:102074108-102079391:102079628-102086960:+	rs12669274	0	2.02512373549932e-61	60.6935484361516
ENSG00000160991;SE:7:102074108-102076672:102076780-102079391:+	rs12669274	0	6.7411114925758e-16	15.1712684899195
ENSG00000161010;RI:5:179264276:179264885-179267872:179267959:-	rs183648	-2655	6.6553527187346e-16	15.176828922948
ENSG00000161091;AL:19:3538259:3538754-3544807:3544197:3544730-3544807:-	rs10417686	24417	6.50649283327004e-13	12.1866530442415
ENSG00000161091;SE:19:3546166-3546253:3546423-3547270:-	rs11882042	0	3.86480161239407e-09	8.41287279433397
ENSG00000161217;A5:3:195997412-196014403:195997412-196014486:-	rs6809764	0	4.35855897680157e-23	22.3606570730863
ENSG00000161265;A3:19:36233704-36234056:36233520-36234056:-	rs2871921	1000	9.17031168758431e-08	7.0376159029453
ENSG00000161265;A3:19:36235639-36236026:36235593-36236026:-	rs2242523	3847	3.86945295460038e-07	6.41235042919078
ENSG00000161265;A3:19:36235882-36236026:36235639-36236026:-	rs34142289	-18055	1.37190698942922e-14	13.8626753313019
ENSG00000161265;MX:19:36235322-36235527:36235639-36236249:36235322-36236026:36236113-36236249:-	rs2871921	2802	9.23796316370158e-12	11.0344237738315
ENSG00000161265;RI:19:36234971:36235046-36235224:36235322:-	rs7260184	-5292	6.88016264250697e-14	13.162401295208
ENSG00000161265;SE:19:36233704-36234056:36234246-36234710:-	rs3848664	3961	4.38827828740739e-12	11.3577058389704
ENSG00000161265;SE:19:36235322-36235392:36235441-36235527:-	rs2871921	2802	1.34372782146486e-31	30.871688690811
ENSG00000161526;SE:17:73686852-73687474:73687611-73689520:+	rs820156	-23380	5.08861724129794e-09	8.29340021492428
ENSG00000161813;A3:12:50822873-50824278:50822873-50824281:+	rs10506293	-26454	2.95999229591616e-17	16.5287094192943
ENSG00000161939;A5:17:6918197-6918381:6917596-6918381:+	rs3180517	0	3.43128007279249e-07	6.46454383189892
ENSG00000161939;RI:17:6917464:6917596-6918381:6918475:+	rs3180517	0	1.25119767913456e-12	11.9026740698629
ENSG00000161999;RI:16:733322:733441-733530:733598:-	rs181135441	-10538	6.4776816608158e-08	7.18858039876922
ENSG00000162104;A3:16:4042364-4043407:4042271-4043407:-	rs56801616	-167212	3.45792324672354e-09	8.46118465070766
ENSG00000162777;AF:1:111742420-111742537:111742865:111742420-111743015:111743311:-	rs2209457	9609	3.05812634702609e-08	7.51454457560038
ENSG00000162892;SE:1:207073702-207074839:207074997-207075343:+	rs1150255	-643	1.35148260318657e-08	7.86918954033795
ENSG00000162909;A5:1:223949441-223949888:223949319-223949888:+	rs6704537	0	6.47535101403614e-21	20.1887366844935
ENSG00000163110;AL:4:95507595-95508140:95509278:95507595-95539155:95539303:+	rs13435269	4122	9.47062818728149e-08	7.02362121326476
ENSG00000163121;SE:2:97166661-97170268:97170446-97170996:-	rs1585272	4812	2.22657605155144e-15	14.6523624663962
ENSG00000163219;A3:2:69040551-69043286:69040551-69043421:+	rs6546440	0	8.93096537425157e-14	13.0491015944093
ENSG00000163320;SE:3:88105149-88106341:88106442-88107169:-	rs72921637	1273	4.80035270506582e-17	16.3187268517418
ENSG00000163378;RI:3:69037657:69037728-69038076:69038168:-	rs6808141	-5479	8.65971858621449e-19	18.0624962209665
ENSG00000163541;AF:2:84658783-84659442:84659960:84658783-84660476:84660895:-	rs4260257	33940	3.80843876432291e-09	8.41925302301151
ENSG00000163565;SE:1:159002481-159015087:159015254-159021469:+	rs2852696	0	2.98924483328517e-11	10.5244385127325
ENSG00000163597;SE:17:74553939-74554456:74554682-74555027:+	rs3744050	2849	3.10802041793627e-08	7.50751613679264
ENSG00000163597;SE:17:74553939-74555027:74555125-74557370:+	rs4647885	0	3.45484895088274e-12	11.4615709356218
ENSG00000163636;A5:3:64008199-64008319:64008199-64008415:-	rs1961396	-1362	1.69596548013435e-07	6.77058299166642
ENSG00000163636;SE:3:64008199-64008319:64008477-64008951:-	rs7620571	-65163	1.98082947771083e-08	7.70315290965922
ENSG00000163660;AL:3:156864297:156864396-156867076:156866105:156866378-156867076:-	rs7624257	-117957	7.13994411001817e-08	7.14630518777645
ENSG00000163714;SE:3:142772636-142773785:142773961-142775154:+	rs2124541	-41762	2.39443918880319e-07	6.62079618819021
ENSG00000163877;SE:1:38006356-38014422:38014588-38018246:-	rs6704190	0	8.27600026400463e-28	27.0821795041523
ENSG00000163913;AL:3:129221725-129222821:129222876:129221725-129223162:129223264:+	rs56742126	-50406	3.45025660590498e-09	8.46214860394577
ENSG00000163913;SE:3:129211037-129214289:129214450-129218745:+	rs147411001	16305	3.15594976692306e-13	12.5008699180487
ENSG00000163932;MX:3:53195444-53199120:53199231-53212420:53195444-53207543:53207624-53212420:+	rs3773725	0	2.00591201039768e-57	56.6976881212841
ENSG00000164054;AF:3:48511242-48514419:48514536:48511242-48520586:48520968:-	rs3135937	4920	7.03626604143309e-10	9.15265774821656
ENSG00000164068;A5:3:49750325-49750946:49750089-49750946:+	rs115522114	-93986	1.41632774117393e-09	8.84883623837392
ENSG00000164125;AF:4:159092751-159093491:159093888:159092751-159094020:159094202:-	rs4691461	33206	8.65282235272599e-09	8.06284221250163
ENSG00000164181;SE:5:60083258-60095007:60095057-60139987:-	rs61160187	0	1.85366630801776e-16	15.7319684436704
ENSG00000164305;A5:4:185559622-185569619:185559622-185569657:-	rs12510921	370244	3.87973605423294e-08	7.41119781927417
ENSG00000164305;SE:4:185559622-185569619:185569785-185570549:-	rs113420705	0	2.88664976487564e-15	14.5396059055578
ENSG00000164307;AL:5:96096521:96098932-96112108:96111621:96111898-96112108:-	rs7063	0	3.31057817332837e-40	39.4800961525812
ENSG00000164308;A5:5:96235949-96237210:96235893-96237210:+	rs2927608	15122	1.7326487934688e-66	65.7612894595111
ENSG00000164308;A5:5:96245513-96248341:96245468-96248341:+	rs2548540	-15190	1.29534657678838e-56	55.8876140182629
ENSG00000164308;AF:5:96215268:96215964-96219496:96216637:96217184-96219496:+	rs11135483	1969	1.10540692469791e-21	20.9564778191566
ENSG00000164308;SE:5:96219634-96222359:96222493-96224889:+	rs2247650	4761	4.19660280360316e-08	7.37710213356822
ENSG00000164327;AF:5:38968132-38970604:38970722:38968132-38971979:38972063:-	rs28684455	4006	1.11849387891524e-07	6.95136638828672
ENSG00000164329;SE:5:78908898-78913353:78913422-78915435:+	rs112064273	-4101	4.10128855595809e-08	7.38707967381135
ENSG00000164535;A5:7:6452665-6455890:6452665-6456258:-	rs13235365	0	8.26301004548552e-31	30.0828617192639
ENSG00000164609;SE:5:159842317-159844119:159844248-159846030:-	rs2910194	0	1.44773774981636e-19	18.839310101207
ENSG00000164654;SE:7:7606703-7607238:7607319-7607657:+	rs28916321	67143	2.0366393236386e-09	8.69108587508558
ENSG00000164654;SE:7:7606703-7607657:7607754-7612067:+	rs6973736	8144	4.17679003655435e-08	7.37915735577575
ENSG00000164733;AF:8:11710988-11718870:11718988:11710988-11719854:11719977:-	rs79689996	44641	7.75364683013466e-10	9.11049398450198
ENSG00000164733;AF:8:11710988-11718870:11718988:11710988-11725510:11725738:-	rs79689996	44641	9.75979802858977e-08	7.01055916962599
ENSG00000164733;MX:8:11710988-11715367:11715449-11721885:11710988-11718915:11718988-11721885:-	rs2280942	42993	2.02691448736923e-07	6.69316457318517
ENSG00000164733;MX:8:11710988-11715367:11715449-11725510:11710988-11724763:11724900-11725510:-	rs1736088	5546	1.51372499043309e-07	6.81995301914642
ENSG00000164733;SE:8:11710988-11721885:11721972-11725510:-	rs36012705	0	3.9610414619673e-16	15.4021906116201
ENSG00000164751;AL:8:77895170:77896431-77912226:77900128:77900574-77912226:-	rs10957830	0	1.50373973764665e-19	18.8228273235082
ENSG00000164877;RI:7:1476378:1476492-1477171:1477244:-	rs66868743	-3458	3.26366483651563e-09	8.48629444768953
ENSG00000164896;AF:7:150775788-150775929:150775998:150775788-150776010:150776466:-	rs11773789	-761658	2.85644487073014e-07	6.54417415338839
ENSG00000164919;AF:8:100904280-100905671:100905850:100904280-100905867:100905934:-	rs6468696	34822	1.08557153388001e-09	8.96434155337422
ENSG00000164929;SE:8:104225822-104231693:104231782-104240217:+	rs2220824	0	2.22958831052786e-23	22.6517753212442
ENSG00000164949;A5:8:95272740-95274318:95272740-95274433:-	rs2250208	0	1.34623425484141e-13	12.8708793630444
ENSG00000165119;AF:9:86593367-86595068:86595165:86593367-86595418:86595569:-	rs796004	0	1.05180539268184e-45	44.9780646068578
ENSG00000165417;SE:14:81670448-81676214:81676280-81682757:-	rs12878503	27295	1.0744798613216e-07	6.96880171995743
ENSG00000165801;A5:14:21543339-21543491:21543150-21543491:+	rs145744937	11496	4.75314843943408e-11	10.3230186226039
ENSG00000165915;AF:11:47430179:47430213-47431638:47431142:47431214-47431638:+	rs11605672	-16446	1.28585623189239e-09	8.89080758598892
ENSG00000165915;SE:11:47434018-47434951:47435058-47435148:+	rs2293576	0	4.95235999790657e-17	16.3051877930223
ENSG00000165959;A3:14:95659752-95660186:95658069-95660186:-	rs10130428	0	8.64446949611764e-08	7.06326165386237
ENSG00000166002;A3:11:93212450-93232442:93212435-93232442:-	rs80217712	0	1.09432670459756e-11	10.9608530026624
ENSG00000166024;SE:10:99923154-99946224:99946320-99967858:+	rs1325494	0	7.65404606875848e-19	18.1161089281388
ENSG00000166128;SE:15:63481947-63516047:63516178-63536955:+	rs2652817	0	2.54439695042122e-09	8.59441513361745
ENSG00000166484;AF:17:19281066:19281414-19283921:19283545:19283814-19283921:+	rs8079456	-111240	1.26274871820472e-07	6.89868306366052
ENSG00000166825;A5:15:90347848-90348177:90347848-90348309:-	rs41276922	-1052	4.26065269120118e-10	9.37052386604417
ENSG00000166888;SE:12:57502082-57503826:57503893-57504912:-	rs167769	0	1.58727210470844e-07	6.79934861612883
ENSG00000166912;AL:15:31231151:31235275-31239333:31238413:31238982-31239333:-	rs2955790	-4650	4.8580976444071e-08	7.31353376042405
ENSG00000166913;SE:20:43514527-43516289:43516383-43530172:+	rs2239535	0	1.32255343526105e-26	25.8785867720941
ENSG00000166927;AL:11:60157069-60160158:60160259:60157069-60161260:60161450:+	rs955017	12468	1.42930329943988e-09	8.84487560375177
ENSG00000166927;SE:11:60150761-60152561:60152695-60154190:+	rs950803	0	8.8573328605529e-59	58.0526970341316
ENSG00000166927;SE:11:60150761-60154190:60154246-60156863:+	rs950802	0	2.64308462638582e-11	10.5778889313882
ENSG00000166927;SE:11:60157069-60160158:60160259-60161260:+	rs4938939	0	1.3958491954788e-13	12.8551614994128
ENSG00000166928;AL:11:60170534-60173362:60173389:60170534-60182910:60185161:+	rs7944025	-27896	7.28826934073461e-08	7.13737558622258
ENSG00000166928;SE:11:60165453-60167877:60167927-60170385:+	rs200819636	-21258	3.18285622328837e-19	18.4971829789859
ENSG00000166928;SE:11:60170534-60172019:60172139-60182910:+	rs3217518	-5082	8.95579335497663e-22	21.0478959358421
ENSG00000166928;SE:11:60170534-60173362:60173460-60182910:+	rs74733740	-5081	9.51570093444881e-53	52.0215592157058
ENSG00000166946;SE:15:43485001-43486279:43486335-43486613:+	rs74009287	-14285	1.98040589745415e-10	9.70324578905234
ENSG00000167065;SE:22:31060067-31060942:31061108-31063449:-	rs5753268	0	4.42094847483881e-35	34.3544845466692
ENSG00000167077;A5:22:42191546-42191739:42191456-42191739:+	rs9611567	-421602	1.91247145207181e-08	7.7184050389457
ENSG00000167077;SE:22:42190481-42191415:42191546-42191739:+	rs6002481	-12565	9.85842417970321e-09	8.00619249933395
ENSG00000167207;SE:16:50741871-50743855:50743927-50744469:+	rs7194886	-16578	5.9159953107704e-08	7.22797217891236
ENSG00000167208;AL:16:50700211:50703059-50709681:50705536:50707985-50709681:-	rs10193	0	8.54446691675024e-08	7.06831502742372
ENSG00000167280;A5:17:77078959-77079102:77078145-77079102:+	rs61756761	374	5.03638162693996e-19	18.2978813690736
ENSG00000167543;A3:17:27898737-27898850:27898737-27898875:+	rs3115097	8338	4.01992459291624e-14	13.3957820934796
ENSG00000167604;RI:19:36387628:36387733-36387815:36387960:-	rs7258909	9629	4.94880597013697e-19	18.3054995734167
ENSG00000167613;A5:19:54868575-54871450:54868575-54871629:-	rs74463408	0	2.68376351234952e-11	10.5712557559422
ENSG00000167613;A5:19:54871679-54872523:54871679-54872617:-	rs55857639	-826	1.41758968349268e-10	9.84844945602313
ENSG00000167613;SE:19:54868575-54871629:54871679-54872523:-	rs74463408	0	3.14576724264806e-18	17.5022734142535
ENSG00000167615;A5:19:54960488-54962467:54960484-54962467:+	rs7248475	0	5.46196447462345e-12	11.2626511288988
ENSG00000167985;SE:11:61197654-61204233:61204432-61205097:+	rs2860196	0	4.7416359647937e-11	10.3240717916801
ENSG00000168028;A3:3:39448255-39449094:39448255-39449112:+	rs4676494	-861	1.34749597649926e-33	32.8704725229032
ENSG00000168036;A3:3:41280845-41281151:41280845-41281310:+	rs11564452	-6475	4.10896708949695e-15	14.3862673371774
ENSG00000168036;AL:3:41280845-41281151:41281227:41280845-41281310:41281934:+	rs9872276	-48777	1.02067419185144e-14	13.9911128663971
ENSG00000168255;A5:7:102210371-102212890:102210371-102212919:-	rs1141567	121424	4.31127097963647e-09	8.36539467924255
ENSG00000168300;AL:8:52730140:52733278-52744004:52739489:52739921-52744004:-	rs5891437	-10489	1.31972083010925e-10	9.87951792846517
ENSG00000168385;AF:2:242254685:242255025-242263631:242255276:242255397-242263631:+	rs75170386	-37501	1.20531443053068e-07	6.91889964385156
ENSG00000168385;AF:2:242254770:242255025-242259618:242255321:242255397-242259618:+	rs11554054	0	3.74380107329327e-10	9.42668723553923
ENSG00000168385;SE:2:242255397-242256914:242257014-242263631:+	rs6726915	-40548	3.41486975418772e-09	8.46662585599893
ENSG00000168385;SE:2:242255397-242259618:242259702-242265408:+	rs6737152	144913	2.7807792388618e-07	6.555833487637
ENSG00000168385;SE:2:242255970-242256914:242257014-242263631:+	rs6726915	-41121	7.7743881554002e-12	11.1093337799461
ENSG00000168385;SE:2:242263656-242263824:242264077-242265408:+	rs11674695	-97855	2.45203846683539e-09	8.61047272102014
ENSG00000168394;RI:6:32814845:32814981-32815290:32815452:-	rs2071541	1987	1.19889659588463e-08	7.92121827292558
ENSG00000168404;AF:16:74709302-74709511:74710949:74709302-74712797:74712846:-	rs28639983	0	3.9930512567594e-07	6.39869511495345
ENSG00000168404;SE:16:74709662-74710199:74710323-74712797:-	rs6564158	-8	4.64692890149271e-10	9.33283397222214
ENSG00000168488;A3:16:28846720-28846867:28846720-28846870:+	rs2008514	-21015	8.12800576464781e-57	56.0900159970442
ENSG00000168488;RI:16:28846599:28846720-28846870:28847079:+	rs11859512	24774	6.83276970053034e-13	12.1654032169876
ENSG00000168653;A5:1:39492074-39494395:39492070-39494395:+	rs111409061	7194	3.15497198347262e-44	43.5010044929895
ENSG00000168685;SE:5:35873750-35874551:35874644-35875614:+	rs6897932	0	7.69688986443852e-15	14.1136847277589
ENSG00000168724;A3:5:34945130-34945827:34945130-34945866:+	rs6864535	0	5.8347832288908e-14	13.2339752740223
ENSG00000168827;SE:3:158366946-158367794:158367850-158369885:+	rs199607574	34449	6.8837959070312e-09	8.16217201425443
ENSG00000168961;RI:17:25974056:25974144-25974296:25974458:+	rs11658560	9343	3.6856708846408e-18	17.4334834481093
ENSG00000168961;SE:17:25969374-25970551:25970646-25972340:+	rs36081085	32172	1.92654484426052e-27	26.7152208774435
ENSG00000168961;SE:17:25970646-25972340:25972375-25972887:+	rs9944511	0	5.62569969328926e-40	39.2498234547212
ENSG00000168961;SE:17:25974144-25974296:25974458-25975862:+	rs8368	562	3.82455559831078e-13	12.4174190212722
ENSG00000169045;SE:5:179041960-179042547:179042596-179043127:-	rs56370020	9505	3.87123149030572e-09	8.41215085814205
ENSG00000169087;AL:3:122478067:122478207-122487548:122480381:122480819-122487548:-	rs6785814	-31609	5.69597713828654e-49	48.2444317624779
ENSG00000169439;AF:8:97505579:97506559-97605708:97598615:97598772-97605708:+	rs2464474	0	2.63096954055845e-07	6.57988417982914
ENSG00000169490;A3:8:38853313-38853732:38852924-38853732:-	rs7840270	-151	2.72372666514691e-10	9.56483647744008
ENSG00000169490;A5:8:38852924-38853732:38852924-38853938:-	rs7840270	0	3.98061449189392e-12	11.400049880228
ENSG00000169490;A5:8:38853313-38853732:38853313-38853938:-	rs7840270	0	2.23672116225627e-09	8.65038815324864
ENSG00000169499;SE:8:38758963-38759316:38759410-38775425:+	rs10081506	-1285	4.43109220965043e-12	11.3534892123413
ENSG00000169554;AF:2:145274986-145275179:145275297:145274986-145277506:145278621:-	rs17678683	-7938	4.97448588024679e-08	7.30325179751315
ENSG00000169682;SE:16:28992936-28993222:28993377-28993677:+	rs56769656	-33270	2.82001705427815e-08	7.54974826524216
ENSG00000169714;A3:3:128890381-128890477:128890351-128890477:-	rs9631462	56368	1.10165305183867e-16	15.9579551581124
ENSG00000169738;RI:17:79994420:79994519-79994597:79994639:-	rs12936506	-9380	2.26255228809429e-11	10.6454013753632
ENSG00000169764;SE:2:64068366-64069673:64069733-64083440:+	rs6546029	0	1.68279019419634e-26	25.7739700273294
ENSG00000169902;AL:7:65821858-65824023:65824460:65821858-65824882:65825430:+	rs7806893	-158965	2.67782833332083e-22	21.5722172676082
ENSG00000169902;SE:7:65670509-65670781:65670908-65705312:+	rs6460278	-7673	1.09607458705374e-09	8.96015989143223
ENSG00000170037;RI:17:7847441:7847566-7847794:7847956:+	rs4462664	761	1.21674925371393e-09	8.91479891145637
ENSG00000170113;SE:15:23052755-23053652:23053780-23058915:-	rs8027341	0	4.66850850421893e-17	16.3308218457396
ENSG00000170266;AL:3:33065739:33065817-33087612:33087098:33087281-33087612:-	rs6780220	0	2.37105898078057e-08	7.62505764268611
ENSG00000170266;SE:3:33114205-33118586:33118729-33138503:-	rs9875798	0	1.26140711984972e-09	8.89914472201662
ENSG00000170633;SE:12:121838021-121840545:121840610-121853962:+	rs73407618	52824	1.53080450586152e-10	9.81508026811731
ENSG00000170776;AF:15:86124971:86125338-86128933:86126141:86126395-86128933:+	rs7173705	0	1.37491854788822e-16	15.8617230292886
ENSG00000170852;AF:7:32919554-32930589:32930765:32919554-32931148:32931509:-	rs139835645	-25432	4.45038363208383e-10	9.35160255034135
ENSG00000170873;A3:8:125568646-125569922:125568595-125569922:-	rs3829036	0	1.8652334898181e-18	17.7292667954947
ENSG00000170876;SE:3:14166705-14170355:14170585-14170912:+	rs75536858	0	4.25735947979329e-07	6.37085967763606
ENSG00000170889;A5:19:54704761-54705028:54704756-54705028:+	rs4806499	5904	1.5500729646699e-26	25.8096478583409
ENSG00000170889;SE:19:54710330-54710421:54710592-54711266:+	rs3852889	-1800	2.20527458936021e-07	6.65653732673163
ENSG00000171049;MX:19:52264483-52265670:52265788-52271898:52264483-52266615:52266770-52271898:+	rs75508500	0	1.44067301249374e-09	8.84143457920279
ENSG00000171055;SE:2:36782891-36783120:36783203-36785581:-	rs10194100	0	4.15588265288951e-09	8.38133672384875
ENSG00000171298;SE:17:78075424-78075610:78075689-78078354:+	rs7210658	-11367	9.11947259825924e-10	9.04003027727343
ENSG00000171302;MX:17:76994045-76994230:76994368-77005746:76994045-76996182:76996352-77005746:-	rs4789904	1434	5.36179238048669e-24	23.2706900067938
ENSG00000171302;MX:17:76994045-76996182:76996352-77005746:76994045-77001454:77001563-77005746:-	rs56846101	7850	1.85138584860136e-10	9.73250306020154
ENSG00000171453;AL:6:43488786-43488920:43489244:43488786-43496987:43497323:+	rs57104310	1041	2.94440443972605e-11	10.5310025360881
ENSG00000171466;A5:19:9771550-9785308:9771550-9785691:-	rs10417655	-28465	4.01089117417536e-26	25.3967591213882
ENSG00000171604;SE:5:139028430-139059432:139059525-139059949:+	rs6580200	0	5.14239992829807e-15	14.2888341509722
ENSG00000171604;SE:5:139028594-139059432:139059525-139059949:+	rs601336	0	3.58748970677488e-07	6.44520933633385
ENSG00000171658;A5:3:185686506-185689404:185686438-185689404:+	rs9845685	0	3.54659805266101e-07	6.4501880287265
ENSG00000171858;RI:20:60963365:60963420-60963513:60963575:+	rs6089356	0	4.89069230477596e-10	9.31062965971837
ENSG00000172243;SE:12:10271189-10275844:10275962-10277896:-	rs56140555	0	9.92572956975464e-14	13.0032375614945
ENSG00000172243;SE:12:10275962-10277686:10277772-10277896:-	rs11053617	-493	1.43179183150761e-36	35.8441201195975
ENSG00000172273;SE:11:118992349-118992493:118992723-118997645:+	rs608793	-5590	2.48622015772201e-09	8.60446041670389
ENSG00000172322;AL:12:10134728-10136129:10136840:10134728-10137469:10138194:+	rs479499	0	1.31772302000807e-22	21.880175867074
ENSG00000172322;RI:12:10131565:10131663-10131935:10132123:+	rs1323461	4174	2.35007481072952e-11	10.6289183124645
ENSG00000172322;SE:12:10124286-10131565:10131663-10131935:+	rs7304783	-8795	1.51150858071014e-09	8.82058938302504
ENSG00000172345;A5:15:81614881-81616143:81614881-81616342:-	rs74028610	112	6.29428587545827e-10	9.20105353607889
ENSG00000172345;A5:15:81615289-81616143:81615289-81616342:-	rs74028610	520	1.05750095912496e-07	6.97571923005931
ENSG00000172500;A3:11:65653292-65653793:65653134-65653793:-	rs687672	3050	2.47527914399503e-08	7.60637581739276
ENSG00000172500;A5:11:65651514-65651782:65651514-65651863:-	rs531784	-412887	4.39237367531503e-07	6.35730071996415
ENSG00000172530;A5:16:88008809-88014642:88008791-88014642:+	rs5013697	256	8.39983132854915e-08	7.07572943463048
ENSG00000172732;AL:11:65633365-65633457:65633888:65633365-65634728:65635124:+	rs35856478	0	2.8453057468109e-12	11.5458710589637
ENSG00000172757;AF:11:65623713-65624564:65625014:65623713-65625103:65625339:-	rs1939212	-1362	3.746891388196e-15	14.4263288956948
ENSG00000172775;AF:16:57207781-57208532:57208798:57207781-57219733:57219976:-	rs113156599	-13384	3.64139601350265e-07	6.43873208757894
ENSG00000172775;MX:16:57207781-57208081:57208198-57219733:57207781-57208532:57208600-57219733:-	rs8052155	8184	7.1395425861838e-08	7.14632961156553
ENSG00000172785;SE:9:175784-177723:177820-178816:-	rs201502877	59366	1.83834893726916e-08	7.73557205162915
ENSG00000172890;SE:11:71185572-71187079:71188484-71189441:+	rs12278461	-3287	1.5627886927663e-27	26.8060997396836
ENSG00000173020;RI:11:67052318:67052454-67052546:67052659:+	rs10896164	0	2.04440202283576e-14	13.6894336980035
ENSG00000173193;A5:3:122440500-122446659:122439235-122446659:+	rs6783483	24433	2.45886543625078e-22	21.6092652377895
ENSG00000173200;SE:3:122340458-122345674:122345880-122350933:+	rs17208928	0	8.20200097121141e-18	17.0860801836231
ENSG00000173209;RI:2:61412637:61412753-61413581:61413632:+	rs67060712	0	8.31119255418178e-43	42.0803366558138
ENSG00000173209;SE:2:61412753-61413115:61413216-61413581:+	rs67060712	0	2.11606522426246e-12	11.6744709500108
ENSG00000173221;A3:5:95150661-95152211:95150093-95152211:-	rs8750	27	1.40623835085744e-15	14.8519410621832
ENSG00000173391;AL:12:10312217:10312620-10313385:10313001:10313061-10313385:-	rs11053648	-1529	1.20394889722774e-10	9.91939194673518
ENSG00000173391;MX:12:10312620-10312946:10313061-10319311:10312620-10313385:10313524-10319311:-	rs4495967	4849	1.33382089502733e-34	33.8749024834056
ENSG00000173391;SE:12:10313061-10313385:10313524-10319311:-	rs11614964	4377	1.51748542831569e-21	20.8188754705542
ENSG00000173559;A3:2:192547321-192548016:192547321-192548455:+	rs73981869	-13914	3.55185053843525e-08	7.44954531758333
ENSG00000173559;AL:2:192549022-192549603:192549802:192549022-192550325:192551665:+	rs11892451	-1156	1.02060411100756e-09	8.99114268665605
ENSG00000173692;AL:2:231951895-231973278:231973836:231951895-232003450:232003784:+	rs61731723	0	2.18270174856248e-16	15.6610056036416
ENSG00000173706;SE:3:124732834-124733557:124733856-124738106:-	rs2948779	-14665	1.60092120138253e-08	7.79563004387517
ENSG00000173801;AF:17:39928114-39942155:39942322:39928114-39942755:39943017:-	rs2353023	-1639	2.91842034089023e-22	21.5348521563829
ENSG00000173801;RI:17:39910856:39911684-39911982:39912147:-	rs8067890	-1923	6.28753922568616e-08	7.20151929252116
ENSG00000173801;SE:17:39928114-39929070:39929178-39942155:-	rs1865840	-4754	1.6838700415756e-30	29.7736914297037
ENSG00000173818;AL:17:78397432-78398034:78398148:78397432-78398832:78398857:+	rs6565688	0	2.30182118848946e-09	8.63792841653097
ENSG00000173818;SE:17:78389621-78395628:78395762-78396006:+	rs78496039	0	3.85826964535818e-09	8.41360742381528
ENSG00000173915;SE:10:105152223-105153956:105154151-105156166:-	rs61869825	79053	7.96836797690325e-34	33.0986306185291
ENSG00000174021;RI:1:84971694:84971984-84972119:84972248:-	rs6666052	30938	6.99697260792055e-21	20.1550898262811
ENSG00000174093;A5:17:36361804-36365055:36361804-36365111:-	rs114141188	-46477	8.52920320040032e-09	8.06909153880113
ENSG00000174093;RI:17:36361697:36361804-36365055:36365176:-	rs58740367	-117196	1.2516345303357e-08	7.90252246396034
ENSG00000174093;RI:17:36361697:36361804-36365111:36365176:-	rs200804537	-63946	3.28410233376982e-08	7.48358331857479
ENSG00000174125;AL:4:38792469:38792852-38802478:38797904:38800519-38802478:-	rs11096958	0	3.25966381033874e-12	11.4868271891479
ENSG00000174125;AL:4:38800182:38800519-38805927:38802093:38802569-38805927:-	rs5743596	0	3.10251112228099e-08	7.50828665291171
ENSG00000174125;SE:4:38800519-38805927:38806003-38806375:-	rs5743593	0	2.1817125679261e-11	10.6612024665736
ENSG00000174600;SE:12:108686736-108687366:108687441-108723772:-	rs1317397	0	7.30079700179676e-10	9.1366297269222
ENSG00000174652;RI:19:9529438:9529571-9529727:9529975:-	rs7246082	25432	1.89385133726131e-14	13.7226541150587
ENSG00000174652;SE:19:9530894-9545474:9545535-9545784:-	rs8108483	0	1.85108694052369e-26	25.7325731831364
ENSG00000174652;SE:19:9544911-9545474:9545535-9545784:-	rs10406143	-2538	7.03516414742789e-12	11.1527257649683
ENSG00000174718;SE:12:32113805-32123123:32123290-32133812:+	rs56848191	0	1.11941118339414e-10	9.95101035862091
ENSG00000174837;SE:19:6903961-6904047:6904193-6906444:+	rs330885	-3146	3.46891442380579e-35	34.4598064138297
ENSG00000175029;SE:10:126727724-126776760:126776888-126799559:-	rs73377258	0	1.57507704076854e-37	36.8026981989776
ENSG00000175061;SE:17:16342728-16342842:16343017-16343499:+	rs17552310	-761	5.60493566965869e-22	21.2514293676315
ENSG00000175193;SE:3:183558428-183560086:183560235-183562019:-	rs3811725	-157	4.14801574278455e-07	6.38215960402083
ENSG00000175334;A5:11:65770041-65770706:65769984-65770706:+	rs78079262	-63314	7.41166746365436e-10	9.13008407423437
ENSG00000175334;A5:11:65770541-65770706:65770510-65770706:+	rs754532	-23353	5.68642740395254e-08	7.24516050092377
ENSG00000175334;AF:11:65769699:65769984-65770706:65770052:65770541-65770706:+	rs1047464	-243	7.10869265105044e-13	12.1482102623702
ENSG00000175356;AL:11:9044099:9044303-9047249:9045754:9045960-9047249:-	rs72856020	3119	4.35566794072125e-35	34.360945236586
ENSG00000175471;A3:5:94043272-94044217:94040908-94044217:-	rs845725	0	3.79634443900547e-11	10.4206343912992
ENSG00000175471;AL:5:94039446:94040908-94044217:94042296:94043272-94044217:-	rs845725	0	9.62853526996016e-20	19.0164397744078
ENSG00000175471;SE:5:94248681-94253601:94253678-94259667:-	rs186095	0	1.08818506016857e-17	16.9632972408735
ENSG00000175471;SE:5:94259726-94267658:94267696-94275788:-	rs6879292	-755285	4.35274048246383e-07	6.36123722542099
ENSG00000175606;SE:8:74891096-74891314:74891406-74893390:+	rs73687116	-3254	3.56703244248532e-08	7.44769294069577
ENSG00000175857;AL:5:57789665-57790074:57790343:57789665-57792550:57792917:+	rs4551014	-5664	8.02779527285625e-16	15.0954037115461
ENSG00000175866;AL:17:79082309-79082768:79083172:79082309-79089570:79090025:+	rs4969407	33110	7.69851929910015e-10	9.113592797174
ENSG00000176014;A3:18:12311052-12320535:12311052-12320628:+	rs11664216	34632	9.87616207016467e-10	9.00541179180606
ENSG00000176014;A3:18:12320743-12324808:12320743-12325066:+	rs10460000	-92	2.73810469309655e-10	9.56254995037118
ENSG00000176014;AL:18:12308794-12310942:12311134:12308794-12325066:12325913:+	rs58136410	0	2.85350751116432e-07	6.54462097993895
ENSG00000176014;SE:18:12311052-12320535:12320743-12324808:+	rs10460000	0	2.15954437390152e-09	8.6656378677255
ENSG00000176155;AL:17:80059346:80059742-80085568:80069868:80071641-80085568:-	rs9898507	-33960	3.20543028185176e-14	13.4941136645879
ENSG00000176597;A5:3:182971350-182987286:182971260-182987286:+	rs80054626	0	9.80817919824107e-08	7.0084116080687
ENSG00000176731;SE:8:86129731-86131465:86131592-86132535:-	rs6990452	0	6.63805334970814e-36	35.17795926151
ENSG00000176915;AF:12:133306856-133307276:133308686:133306856-133310971:133311709:-	rs12303133	0	4.85987624519511e-16	15.3133747897322
ENSG00000176915;SE:12:133304749-133306265:133306856-133310971:-	rs10870499	0	6.66555470406109e-18	17.176163702981
ENSG00000176915;SE:12:133318071-133318395:133318477-133319740:-	rs11147040	0	8.18336181992305e-16	15.0870682464626
ENSG00000176978;A5:9:140006206-140006325:140006206-140006393:-	rs4880200	12004	5.47330656407266e-12	11.2617502260113
ENSG00000177337;SE:18:3594482-3596577:3596673-3597174:+	rs76573302	0	5.49355920793463e-15	14.2601461904272
ENSG00000177409;AL:7:92765076:92765304-92777507:92774919:92775353-92777507:-	rs42498	0	1.68669855810553e-10	9.77296252633146
ENSG00000177409;SE:7:92775353-92776196:92776459-92777507:-	rs42498	0	1.85402663329351e-38	37.7318840314594
ENSG00000177410;SE:20:47897107-47897440:47897501-47905582:+	rs238150	-45088	1.18068233576764e-16	15.9278669342076
ENSG00000177426;AF:18:3450210:3450503-3456352:3451591:3451773-3456352:+	rs238533	0	2.99388701750656e-10	9.52376459297069
ENSG00000177426;SE:18:3450068-3450320:3450503-3456352:+	rs238132	0	3.81447044924085e-11	10.4185657452414
ENSG00000177463;RI:3:15079507:15079644-15080629:15080734:+	rs9825022	3280	9.7102833584844e-08	7.01276809663879
ENSG00000177479;SE:3:48960244-48962151:48962272-48964895:+	rs10552010	-82986	9.85658265878346e-20	19.0062736316797
ENSG00000177674;SE:1:11805894-11806184:11806280-11807497:+	rs6540992	-6566	2.38687027428151e-08	7.62217118413304
ENSG00000177697;A5:11:837618-837942:837612-837942:+	rs7924806	-3844	5.52964345136841e-13	12.2573028708825
ENSG00000177697;SE:11:833026-834530:834591-836063:+	rs7947690	0	6.63263955481503e-08	7.17831360342653
ENSG00000177697;SE:11:834591-835020:835139-836063:+	rs8672	2471	1.2565753479717e-16	15.9008114647099
ENSG00000177706;AL:7:195732-197130:197575:195732-208898:208976:+	rs4916935	0	1.52411623677385e-16	15.8169819102507
ENSG00000177868;AL:1:43272723:43273171-43282102:43279081:43279575-43282102:-	rs323713	0	4.72732928316513e-10	9.32538414576543
ENSG00000178104;A3:1:144880861-144881430:144880858-144881430:-	rs77955958	-36716	1.2176718663496e-08	7.91446972798643
ENSG00000178104;AL:1:144862705:144864324-144865810:144864883:144864980-144865810:-	rs74979964	-25570	4.16752876110926e-11	10.3801213943199
ENSG00000178209;AF:8:145012860-145013518:145013758:145012860-145024352:145025044:-	rs6995402	7199	2.00369760563496e-08	7.69816782078558
ENSG00000178209;AF:8:145012860-145013518:145013758:145012860-145047571:145047697:-	rs6993022	0	2.3107040875998e-08	7.63625566739453
ENSG00000178209;AF:8:145012860-145013518:145013758:145012860-145049345:145049537:-	rs11136338	294	3.05021331549484e-10	9.51566978737361
ENSG00000178449;SE:12:50506084-50512276:50512335-50513819:+	rs56151073	0	2.1733745409626e-26	25.6628654245968
ENSG00000178860;AF:8:72754982-72755172:72755227:72754982-72755880:72756703:-	rs3779761	134	3.5754287614307e-10	9.4466718706299
ENSG00000178927;A3:17:80407832-80408576:80407356-80408576:-	rs115709253	14171	2.29212004850115e-07	6.63976264017922
ENSG00000178927;AL:17:80401332:80401698-80402323:80401699:80402000-80402323:-	rs8008	577	7.61623205810862e-10	9.1182598319528
ENSG00000179344;A3:6:32630025-32632575:32629862-32632575:-	rs9274662	-3819	2.196139566569e-25	24.658340063555
ENSG00000179344;SE:6:32628026-32629124:32629234-32629744:-	rs9274131	-392	8.21645611088013e-26	25.0853154602408
ENSG00000179344;SE:6:32630025-32632575:32632844-32634276:-	rs9273500	1583	1.46031839035242e-29	28.8355524455182
ENSG00000179630;AF:13:44453694:44453870-44455088:44453969:44454255-44455088:+	rs3764147	2737	4.53386147206312e-19	18.3435317534723
ENSG00000179818;SE:2:70278437-70280863:70280924-70282846:-	rs4852405	48980	3.39718408284508e-16	15.4688809194244
ENSG00000179832;AL:8:145255444-145267897:145268370:145255444-145268909:145269392:+	rs6558326	10510	5.4502467016649e-08	7.26358383923769
ENSG00000179889;SE:16:15092262-15095633:15095713-15098044:+	rs35811052	30272	2.13181904799359e-15	14.6712496616497
ENSG00000180061;A3:19:55832461-55834016:55832412-55834016:-	rs10412726	0	1.96711871360975e-43	42.7061694300604
ENSG00000180061;SE:19:55831534-55831759:55831826-55831926:-	rs10420693	657	6.04684840194847e-08	7.21847091927607
ENSG00000180104;A5:5:462644-464405:462422-464405:+	rs2671891	-5936	1.78930505253283e-10	9.74731561173123
ENSG00000180398;AL:2:47132410:47132733-47134949:47132956:47133121-47134949:-	rs6544939	-8181	1.29860455068258e-07	6.88652307956825
ENSG00000180902;A3:2:242695429-242707125:242695429-242707128:+	rs2293764	50951	1.56126405281347e-17	16.8065236395502
ENSG00000180902;AF:2:242688245:242688357-242689566:242688405:242688423-242689566:+	rs2293764	68513	2.93568553318106e-11	10.532290467325
ENSG00000180902;SE:2:242684292-242688280:242689344-242689566:+	rs62192002	-1348	9.98444100768389e-10	9.0006762446715
ENSG00000180902;SE:2:242688357-242688714:242688814-242689566:+	rs35386923	0	2.14597707957957e-09	8.6683749208907
ENSG00000180902;SE:2:242688423-242688709:242688814-242689566:+	rs34077392	0	5.21952686618969e-08	7.2823688626521
ENSG00000181019;SE:16:69747032-69748867:69748980-69752026:-	rs75920310	-135563	1.97736415081266e-07	6.70391334377418
ENSG00000181027;A5:19:47252141-47258669:47251974-47258669:+	rs11881088	10934	2.87389239919694e-08	7.54152949622609
ENSG00000181027;SE:19:47251922-47252032:47252141-47258669:+	rs62134790	-14271	4.24081278117074e-09	8.37255089988153
ENSG00000181045;SE:17:78194295-78194715:78194914-78195347:+	rs71368061	0	4.556630432745e-09	8.34135619360937
ENSG00000181135;SE:8:144773883-144774415:144774500-144775841:+	rs4875039	-2117	3.76793888552915e-08	7.42389614990589
ENSG00000181381;A3:4:169317278-169321977:169317275-169321977:-	rs3857035	0	2.64287110272005e-69	68.577924017626
ENSG00000181381;AL:4:169383082:169383191-169392898:169391855:169391988-169392898:-	rs56999040	-6478	3.14723947612258e-08	7.50207020999379
ENSG00000181381;SE:4:169296675-169298879:169298994-169299505:-	rs2046770	0	2.45162856364588e-31	30.6105453273748
ENSG00000181381;SE:4:169393960-169397147:169397271-169401528:-	rs4692942	0	1.73224287496042e-18	17.7613912163255
ENSG00000181523;SE:17:78184810-78185668:78185722-78185870:-	rs2269374	0	1.62750371611844e-09	8.78847801112359
ENSG00000182087;RI:19:1011095:1011194-1011366:1011498:-	rs2240160	0	2.05959919830591e-09	8.68621728589286
ENSG00000182087;RI:19:1011579:1011611-1011740:1011797:-	rs80142056	-526671	1.17761875379867e-07	6.92899528673074
ENSG00000182180;AL:10:75008696:75009076-75011521:75010499:75010749-75011521:-	rs74423725	31464	4.46180289630978e-11	10.3504896189324
ENSG00000182196;A3:12:123465846-123466118:123465846-123466142:+	rs1790106	125354	1.56495811306198e-16	15.8054972820853
ENSG00000182196;RI:12:123465676:123465846-123466142:123466426:+	rs7313800	25357	1.33646089821662e-08	7.87404374318292
ENSG00000182224;RI:17:7761721:7761797-7761924:7762142:+	rs11657063	-16423	8.07748744871632e-09	8.09272370814257
ENSG00000182247;AF:3:23244591:23244753-23250183:23244784:23244955-23250183:+	rs4858070	135077	1.00767723943455e-16	15.9966785508062
ENSG00000182372;AF:8:1703944:1704248-1719098:1711928:1712051-1719098:+	rs71499040	0	1.94792055606117e-11	10.7104287593505
ENSG00000182446;SE:17:79526442-79530947:79531005-79532531:-	rs9911460	-6210	3.2781985685486e-23	22.484364743684
ENSG00000182473;SE:17:74085401-74087224:74087316-74090495:-	rs2666011	-5298	1.04476359613609e-13	12.9809819684127
ENSG00000182487;A5:7:72645962-72648648:72645924-72648648:+	rs34913552	70300	5.92865795117603e-11	10.2270436051791
ENSG00000182541;AL:22:31671294-31672775:31673624:31671294-31674283:31675720:+	rs34771929	39001	3.46815664412203e-08	7.45990129523808
ENSG00000182551;AF:2:3517747-3518579:3521518:3517747-3523139:3523507:-	rs6748856	10684	8.21606013365346e-15	14.0853363907815
ENSG00000182718;AL:15:60653647:60653685-60656628:60654826:60655221-60656628:-	rs931967	45036	1.71756606456198e-07	6.76508654921868
ENSG00000182718;MX:15:60678285-60685237:60685639-60690142:60678285-60688350:60688626-60690142:-	rs67827628	0	3.81824766573698e-18	17.4181359050742
ENSG00000182718;MX:15:60678285-60688350:60688626-60690142:60678285-60689457:60689537-60690142:-	rs11858787	326	3.50378836746625e-14	13.4554621335591
ENSG00000182853;A5:17:4688954-4689232:4688954-4689252:-	rs3215170	0	1.32868401568749e-14	13.8765782896065
ENSG00000182853;SE:17:4688954-4689232:4689347-4689453:-	rs2279961	0	1.48754062496612e-37	36.8275311647875
ENSG00000182952;AL:6:26538729-26540129:26540177:26538729-26545355:26547160:+	rs9467777	-4013	5.27452658231132e-23	22.2778165145927
ENSG00000183354;SE:9:5929159-5944871:5944960-5954016:-	rs73398539	-289529	2.27491579227093e-07	6.64303467444815
ENSG00000183401;A5:19:11457310-11460330:11457303-11460330:+	rs10411063	-756738	1.95982380592089e-07	6.70778297127408
ENSG00000183486;A5:21:42775563-42778671:42775270-42778671:+	rs61730267	0	3.83808360211989e-08	7.4158855695839
ENSG00000183486;SE:21:42744926-42745825:42746054-42748763:+	rs28425	0	6.30662855461184e-09	8.20020274716316
ENSG00000183621;SE:10:31139296-31146609:31146707-31165927:-	rs16932010	0	1.87441906128514e-10	9.72713330797444
ENSG00000183648;SE:14:92583986-92585193:92585310-92587986:-	rs11395236	0	6.65876857036485e-17	16.1766060790195
ENSG00000183696;A3:7:48128520-48128809:48128520-48128851:+	rs3752890	417	3.73488442357716e-16	15.4277228329327
ENSG00000183891;AF:2:20097796-20100791:20101402:20097796-20101467:20101747:-	rs7563410	760	7.82972778730312e-17	16.1062533366045
ENSG00000184014;SE:11:9161401-9161736:9161795-9163487:-	rs4420271	-172863	2.58689412732377e-09	8.58722134509867
ENSG00000184047;SE:12:122693124-122694244:122694405-122701035:-	rs7964780	0	5.29848150397484e-16	15.2758485773681
ENSG00000184182;MX:2:238925275-238933983:238934053-238940863:238925275-238939197:238939254-238940863:+	rs59945941	63188	1.089503529619e-07	6.96277135844979
ENSG00000184432;A5:3:139102277-139108311:139102277-139108390:-	rs9882253	43374	7.5556627945392e-09	8.12172743266375
ENSG00000184640;AL:17:75489158-75492296:75492449:75489158-75493397:75493696:+	rs444487	-8953	1.49393891005977e-07	6.82566716126653
ENSG00000184708;A3:22:31843554-31844139:31843551-31844139:-	rs8138525	-167690	1.62950810777039e-12	11.7879434743205
ENSG00000184988;A3:17:41363941-41364224:41363941-41364246:+	rs78004985	69120	6.55027695971013e-18	17.1837403367211
ENSG00000185000;RI:8:145541924:145542025-145542124:145542229:-	rs56180335	0	4.52651462836063e-11	10.3442360717795
ENSG00000185088;AF:15:63448720-63448986:63449480:63448720-63449599:63449698:-	rs7172351	11573	1.60727413915102e-10	9.79391004298357
ENSG00000185088;RI:15:63446052:63446259-63447820:63447930:-	rs7172351	9005	3.1118718550698e-07	6.50697829528837
ENSG00000185201;SE:11:308438-308755:308889-309013:+	rs11246067	17451	1.14665372125321e-10	9.94056771518886
ENSG00000185215;SE:14:103589820-103590712:103590843-103592647:+	rs2234130	3250	1.76104396864169e-24	23.754229800705
ENSG00000185324;A3:16:89760640-89760977:89760640-89761073:+	rs2162943	0	1.07558018290202e-07	6.96835720806234
ENSG00000185485;SE:3:195686957-195690171:195690292-195692300:-	rs145085027	9222	2.33351289437139e-12	11.6319897949764
ENSG00000185485;SE:3:195694861-195695090:195695256-195698194:-	rs78399752	0	1.58620619348652e-11	10.7996403587127
ENSG00000185485;SE:3:195711147-195712498:195712660-195717061:-	rs11924263	-7490	3.18453616561786e-25	24.496953814626
ENSG00000185485;SE:3:195712660-195713390:195713475-195717061:-	rs11925423	-17056	6.12326134765689e-18	17.2130172039935
ENSG00000185499;A3:1:155162101-155162577:155162074-155162577:-	rs4072037	0	1.09513025103613e-54	53.9605342242557
ENSG00000185619;SE:4:724899-726189:726287-727461:+	rs10034650	0	1.86042896264922e-20	19.7303869081302
ENSG00000185627;RI:11:244041:244216-244426:244469:+	rs3829998	-13290	7.22536295380636e-17	16.1411403319796
ENSG00000185658;AL:21:40556102:40559343-40568424:40565743:40566677-40568424:-	rs13051519	-52041	2.97206702904914e-07	6.52694140015443
ENSG00000185864;SE:16:21850631-21852124:21852332-21854707:-	rs7184649	-515977	4.20697951823124e-21	20.3760296023497
ENSG00000185963;RI:9:95473645:95475743-95477535:95477745:-	rs117579511	-104274	3.57026624789523e-07	6.44729939574211
ENSG00000186063;AL:1:222842741:222843331-222846655:222843532:222843592-222846655:-	rs74145541	-55005	1.00543708003071e-09	8.99764510224324
ENSG00000186088;MX:7:76950136-76950650:76950720-76955529:76950136-76952964:76953059-76955529:-	rs145135654	-43470	6.73409025722577e-18	17.1717210670462
ENSG00000186088;RI:7:76958650:76958708-76959556:76959684:-	rs17151683	8060	6.2759846570209e-10	9.20231812680902
ENSG00000186469;AL:14:52417483-52418605:52418736:52417483-52433277:52435099:+	rs8014746	-6422	1.98768409122396e-14	13.7016526382185
ENSG00000186469;MX:14:52344375-52379727:52379846-52417368:52344375-52406499:52406809-52417368:+	rs35870554	0	5.89780985798141e-14	13.2293092329644
ENSG00000186470;A3:6:26365580-26368203:26365580-26368218:+	rs7742338	-792950	4.20982215650691e-07	6.37573625050141
ENSG00000186470;SE:6:26369140-26370550:26370831-26373125:+	rs72836474	-12589	1.23260987186948e-19	18.9091743583632
ENSG00000186480;SE:7:155094556-155095535:155095605-155099951:+	rs9718571	0	7.06259898138463e-12	11.1510354525505
ENSG00000186517;SE:1:161024495-161026178:161026322-161029404:-	rs1974140	582	2.94820657971872e-07	6.53044208889689
ENSG00000186594;AL:17:1614805:1615693-1616997:1615957:1616189-1616997:-	rs4790815	-5853	9.41549665019256e-25	24.0261567668051
ENSG00000186635;RI:11:72407594:72407699-72408028:72408240:-	rs77910470	0	3.38535796321344e-18	17.4703954028344
ENSG00000186818;SE:19:55178200-55179089:55179244-55179324:+	rs11574598	3380	8.52732270228447e-08	7.06918730155645
ENSG00000187514;A3:2:232576129-232576597:232576129-232576600:+	rs73086813	-10796	1.10034963567275e-11	10.9584692960086
ENSG00000187514;A5:2:232575386-232576058:232575294-232576058:+	rs73086813	-9961	1.41608358554735e-11	10.8489111112856
ENSG00000188056;SE:6:41197860-41200101:41200242-41204224:+	rs35047410	-26806	7.60270098095479e-08	7.11903209025441
ENSG00000188313;MX:3:146254352-146255783:146255831-146262254:146254352-146258921:146258967-146262254:-	rs2587021	136	1.32658510665065e-08	7.87726488276186
ENSG00000188313;SE:3:146254352-146255783:146255831-146262254:-	rs1997604	0	2.99548448815764e-08	7.52353292502203
ENSG00000188372;AF:7:76063273:76063472-76069567:76069215:76069307-76069567:+	rs1638074	42393	9.6492686949491e-33	32.0155056000016
ENSG00000188603;RI:16:28503035:28503156-28503341:28503536:-	rs1137843	-474177	1.16655541805659e-07	6.93309462490753
ENSG00000188676;SE:8:39847357-39862846:39862897-39871084:+	rs10109853	0	1.27561199548949e-63	62.8942814054291
ENSG00000188921;SE:9:21016009-21017808:21017909-21026595:-	rs10964794	1906	2.62050448568672e-09	8.58161509255085
ENSG00000189013;A5:19:55324750-55325145:55324683-55325145:+	rs146935134	0	1.94741918510168e-09	8.7105405558339
ENSG00000189067;AF:16:11650591-11680742:11680797:11650591-11681007:11681103:-	rs17552324	0	3.05325461294302e-08	7.51523697808408
ENSG00000189077;A3:7:75616603-75616678:75616541-75616678:-	rs8509	0	5.84735130057882e-08	7.23304081358195
ENSG00000189223;AF:2:113993814:113994190-114012967:114008343:114008499-114012967:+	rs7589901	-470	4.95980694125119e-10	9.30453522794147
ENSG00000189223;MX:2:113993147-113994090:113994190-114012967:113993147-113995667:113995789-114012967:+	rs4849181	-1077	3.87233475796994e-08	7.41202710558502
ENSG00000189403;SE:13:31035670-31035776:31035825-31036675:-	rs4369508	3857	1.6015547749502e-14	13.795458203393
ENSG00000196141;SE:2:201284219-201303845:201304051-201305372:+	rs3754790	6300	7.73137941018168e-08	7.11174301361275
ENSG00000196151;SE:2:160092701-160104883:160105023-160112707:-	rs13400643	17043	4.87431151891771e-10	9.31208671835531
ENSG00000196199;SE:13:20244503-20244980:20245104-20245346:+	rs34181844	-30168	1.25746667037836e-09	8.9005035172562
ENSG00000196235;A3:19:39936277-39936444:39936277-39936522:+	rs28701704	32498	2.39013930858951e-10	9.62157678558386
ENSG00000196295;A3:7:30603614-30608449:30603509-30608449:-	rs10234545	0	2.77456346877103e-09	8.55680533615104
ENSG00000196498;SE:12:124810916-124812093:124812179-124815391:-	rs12369056	-754685	3.87308626720742e-08	7.41194282964575
ENSG00000196576;AF:22:50733207-50739776:50739891:50733207-50745982:50746056:-	rs62241245	-43000	8.54347538383714e-13	12.0683654275557
ENSG00000196576;RI:22:50719789:50719928-50719995:50720171:-	rs111925803	0	3.450954656847e-13	12.4620607469996
ENSG00000196655;A5:11:118890134-118890860:118890027-118890860:+	rs3802884	-117	6.71031551263221e-11	10.1732570592388
ENSG00000196684;MX:19:16254584-16259534:16259685-16263362:16254584-16262257:16262388-16263362:+	rs75448076	0	1.25134334224407e-07	6.90262351270179
ENSG00000196684;SE:19:16265301-16266452:16266573-16268020:+	rs11881947	9932	5.37181982868377e-10	9.26987856203471
ENSG00000196730;AL:9:90273042-90282693:90282962:90273042-90283512:90283863:+	rs2008677	-124121	6.02426794469726e-08	7.2200957200219
ENSG00000196730;SE:9:90220090-90252858:90252996-90254269:+	rs888335	-40229	4.89429772906287e-14	13.3103096152547
ENSG00000196735;AL:6:32610561-32610729:32611049:32610561-32611070:32611429:+	rs17612928	9547	4.02098870294701e-54	53.3956671470549
ENSG00000196735;SE:6:32610030-32610387:32610561-32610729:+	rs9272617	-2004	9.76214618013466e-11	10.010454693427
ENSG00000196756;A5:20:37063269-37063670:37063269-37063840:-	rs1578462	0	5.43258177014877e-21	20.2649937280434
ENSG00000196756;AF:20:37055146-37056323:37057973:37055146-37059684:37059709:-	rs3752278	4229	1.39033758919187e-14	13.8568797354854
ENSG00000196756;SE:20:37049745-37050739:37050888-37055062:-	rs788343	-3908	9.57864367301071e-49	48.0186959822606
ENSG00000196975;A5:2:70033630-70035038:70033564-70035038:+	rs2228203	0	4.43459515404531e-17	16.3531460219178
ENSG00000197142;AF:10:114134993:114135300-114154676:114135957:114136206-114154676:+	rs2419621	0	1.93519079581037e-18	17.7132762102406
ENSG00000197142;SE:10:114186117-114186546:114186617-114186976:+	rs12355831	15450	3.1380874442671e-13	12.5033349587626
ENSG00000197217;A3:8:23292194-23292905:23291991-23292905:-	rs4872133	9687	5.72336923563147e-14	13.242348235251
ENSG00000197249;A5:14:94855000-94855138:94855000-94855156:-	rs60947266	27	2.11815138919858e-07	6.67404300308409
ENSG00000197249;SE:14:94849578-94854897:94855000-94856794:-	rs60947266	0	5.88769523668587e-35	34.2300546783667
ENSG00000197249;SE:14:94855000-94855138:94855347-94856794:-	rs1570142	0	1.50839548928983e-10	9.82148477497993
ENSG00000197535;SE:15:52628753-52630007:52630081-52632393:-	rs876548	25566	1.60615856612097e-13	12.7942115817273
ENSG00000197535;SE:15:52632591-52635314:52635394-52638558:-	rs117763590	804316	1.03993290001263e-08	7.98299468194581
ENSG00000197548;AL:3:11468400-11518608:11518781:11468400-11551659:11551813:+	rs200695341	0	5.65490800565654e-08	7.24757445580673
ENSG00000197622;SE:1:151028469-151029127:151029262-151031955:-	rs3806386	0	2.35509624787855e-10	9.62799133946146
ENSG00000197860;AF:5:65016656-65017744:65017957:65016656-65018584:65018862:-	rs2548787	0	4.58166604937889e-16	15.3389765690527
ENSG00000197912;A5:16:89595987-89597091:89595932-89597091:+	rs34459628	-118100	1.70857659884718e-10	9.76736554615352
ENSG00000197912;AL:16:89579445-89580754:89580979:89579445-89590414:89590485:+	rs28643511	0	2.55860935424816e-08	7.59199601667051
ENSG00000197912;AL:16:89599044-89603173:89604129:89599044-89611056:89611098:+	rs647747	0	9.11414156863159e-10	9.04028422986834
ENSG00000198000;A3:9:95063092-95063833:95062298-95063833:-	rs58391046	25875	2.94094961933898e-16	15.5315124152177
ENSG00000198363;AL:8:62489160:62489417-62496503:62495558:62496094-62496503:-	rs1574195	0	2.73827563747213e-12	11.5625228374993
ENSG00000198363;SE:8:62593595-62594998:62595042-62596598:-	rs2350621	45547	4.71555530791924e-25	24.3264671570169
ENSG00000198431;AF:12:104682496:104682818-104705068:104703569:104703877-104705068:+	rs7974725	0	2.37705847721017e-18	17.623960134209
ENSG00000198431;SE:12:104682818-104684771:104684882-104705068:+	rs11111987	0	4.94798141212156e-47	46.3055719405361
ENSG00000198563;A3:6:31506716-31506924:31506632-31506924:-	rs141464764	10944	2.87880808941471e-17	16.5407872856208
ENSG00000198563;A3:6:31508441-31509727:31508311-31509727:-	rs3130055	10812	4.2474434472881e-21	20.3718723948472
ENSG00000198836;SE:3:193333559-193334967:193335074-193336658:+	rs2887065	-18001	4.70213892438857e-11	10.3277045438193
ENSG00000198848;A3:16:55844922-55846815:55844919-55846815:-	rs28431211	-2517	2.33534215631235e-35	34.6316494809599
ENSG00000198848;AF:16:55860207-55861801:55862087:55860207-55866916:55867008:-	rs8192935	0	4.69334875364905e-11	10.3285171730072
ENSG00000198853;AF:9:35490124:35490169-35546427:35538629:35539105-35546427:+	rs7869822	20886	5.47201904911557e-08	7.26185239942548
ENSG00000198911;SE:22:42274127-42274663:42274762-42276720:+	rs2281331	-528672	2.8507301661194e-07	6.54504388858719
ENSG00000198912;RI:1:3807133:3807621-3809447:3809560:-	rs6701422	0	1.33611044675089e-17	16.8741576403396
ENSG00000203485;SE:14:105181193-105181621:105181677-105185132:+	rs7156096	0	4.43595356218083e-09	8.35301300891471
ENSG00000203875;A5:6:86387210-86387513:86387210-86387672:-	rs1173418	-15144	1.34523059473511e-19	18.8712032640354
ENSG00000203875;AL:6:86375570:86375865-86387142:86386800:86386909-86387142:-	rs1059307	-646	6.42716069575964e-20	19.1919808414605
ENSG00000203875;SE:6:86387210-86387513:86387750-86387854:-	rs66661646	148478	4.20746832929724e-18	17.3759791443868
ENSG00000204054;AF:9:132251379:132251578-132265602:132265281:132265418-132265602:+	rs10819533	27675	2.50942506407311e-08	7.60042576859936
ENSG00000204054;SE:9:132255874-132264676:132265418-132265602:+	rs58104887	15625	2.2072716659862e-07	6.65614421156971
ENSG00000204070;AL:20:43994326-43995515:43997855:43994326-44002934:44005438:+	rs2741435	-6028	1.68808060238707e-07	6.77260682054437
ENSG00000204099;AF:2:242749920:242750369-242755679:242755214:242755405-242755679:+	rs4675978	7716	1.18365974926769e-08	7.92677312046112
ENSG00000204099;AF:2:242750288:242750369-242755679:242755214:242755405-242755679:+	rs2293764	2400	7.82967507906766e-11	10.1062562602021
ENSG00000204099;SE:2:242755882-242756089:242756344-242757377:+	rs2293764	702	1.07620329977092e-08	7.96810568068749
ENSG00000204138;SE:1:28819603-28820742:28820834-28823046:+	rs35849797	-58024	1.51348348445281e-09	8.82002231382214
ENSG00000204161;A5:10:50373841-50374490:50373841-50374914:-	rs35351786	34724	3.14727264653312e-07	6.50206563276017
ENSG00000204257;A5:6:32916645-32917048:32916645-32917051:-	rs714289	10734	1.68845578071269e-23	22.7725103086998
ENSG00000204305;MX:6:32149016-32149128:32149254-32150024:32149016-32149301:32149409-32150024:-	rs2071288	0	5.24679481719301e-14	13.2801059191261
ENSG00000204387;A5:6:31802977-31803188:31802834-31803188:+	rs116510468	12617	1.19452895981441e-07	6.92280331687674
ENSG00000204421;SE:6:31687980-31688730:31688840-31689405:-	rs805295	12583	1.74515542309109e-08	7.75816588882802
ENSG00000204463;AF:6:31619553-31620012:31620100:31619553-31620201:31620477:-	rs805257	-13716	2.54702512998687e-29	28.5939667700891
ENSG00000204463;AF:6:31619553-31620024:31620135:31619553-31620201:31620482:-	rs116584375	17610	4.49680681532093e-07	6.34709576950172
ENSG00000204482;A3:6:31555095-31555593:31555095-31555721:+	rs2256974	0	4.29180185682875e-09	8.36736033667633
ENSG00000204482;A3:6:31555095-31556295:31555095-31556340:+	rs2256974	0	1.07067969187384e-13	12.9703404347308
ENSG00000204482;RI:6:31554977:31555095-31556295:31556686:+	rs3135041	0	1.05236640395915e-07	6.97783302490413
ENSG00000204482;SE:6:31555095-31555593:31555743-31556295:+	rs3135041	0	7.57298154141071e-09	8.12073310173517
ENSG00000204482;SE:6:31555095-31555721:31555743-31556295:+	rs3135041	0	5.76501841715999e-12	11.2391993009524
ENSG00000204482;SE:6:31555510-31555721:31555743-31556274:+	rs2071596	-48719	1.443905926791e-07	6.84046110095367
ENSG00000204482;SE:6:31555510-31555721:31555743-31556340:+	rs2256974	-18	5.42638457999385e-12	11.2654894300638
ENSG00000204516;AF:6:31462658:31462772-31473394:31465863:31466040-31473394:+	rs181230783	0	8.81801239463965e-24	23.0546292950629
ENSG00000204525;A3:6:31237320-31237743:31237302-31237743:-	rs115762318	154	2.53808048166388e-39	38.5954946106935
ENSG00000204577;A3:19:54721346-54722230:54721343-54722230:-	rs3852892	-265	5.15696412786904e-17	16.2876058895595
ENSG00000204577;RI:19:54726619:54726654-54726815:54726959:-	rs11881993	-5392	1.91357916777464e-07	6.71815356562321
ENSG00000204642;AL:6:29693340-29693788:29694303:29693340-29695734:29697128:+	rs146837238	-26702	9.39599073735501e-26	25.0270574200253
ENSG00000204642;AL:6:29693820-29694180:29694303:29693820-29694660:29695073:+	rs146837238	-27182	6.23602767335184e-10	9.20509196622897
ENSG00000204642;RI:6:29693788:29693820-29694180:29694303:+	rs116000478	3214	7.44830979482507e-08	7.12794226819951
ENSG00000204642;SE:6:29693340-29693788:29693820-29694660:+	rs146837238	-26702	1.04156948647911e-12	11.9823117515561
ENSG00000204977;A5:13:50571352-50571803:50571267-50571803:+	rs61960451	-45858	2.48364917203623e-14	13.6049097504477
ENSG00000205020;A3:17:34539292-34539736:34539292-34539899:+	rs11651338	276490	7.03621207526116e-08	7.15266107914527
ENSG00000205560;A3:22:51009968-51010435:51009962-51010435:-	rs131747	-14539	2.05307461535938e-07	6.6875952666791
ENSG00000205629;SE:16:25123317-25137285:25137447-25139796:+	rs277912	17863	1.74029535200795e-31	30.7593770397277
ENSG00000205853;SE:22:32756826-32758959:32759045-32763677:-	rs5998440	0	1.47220099786501e-12	11.8320328922374
ENSG00000206190;A3:15:25933143-25936862:25932975-25936862:-	rs2066706	0	4.60865726442252e-17	16.3364255881881
ENSG00000206337;AL:6:31431056-31431148:31433586:31431056-31444804:31445283:+	rs2596534	62	4.6116974690223e-15	14.3361391905022
ENSG00000206503;RI:6:29912277:29912393-29912836:29912868:+	rs144893864	-6424	1.77420922386671e-26	25.7509951672478
ENSG00000206573;A5:3:9429811-9431964:9429811-9431974:-	rs2728928	0	3.10959119165726e-14	13.5072967025736
ENSG00000206573;A5:3:9432181-9433111:9432181-9433363:-	rs2728928	2122	4.28891536982212e-24	23.3676525233067
ENSG00000213523;RI:5:139930646:139930754-139931567:139931769:-	rs717097	189276	1.00322643737196e-40	39.9986010316833
ENSG00000213689;A3:3:48507708-48508029:48507708-48508464:+	rs11797	21	1.82539650927042e-17	16.7386427843121
ENSG00000213689;RI:3:48507229:48507708-48508029:48509041:+	rs11797	0	3.94763088080754e-17	16.4036634623658
ENSG00000213753;SE:19:59097723-59102865:59102991-59110334:+	rs2305122	-40871	1.46410271591749e-16	15.834428453748
ENSG00000213928;SE:14:24634164-24634266:24634392-24635056:+	rs10142310	-1208	1.46813310920541e-07	6.83323456705435
ENSG00000213983;RI:14:24034815:24034910-24035273:24035369:-	rs45621931	-510466	4.03361045243913e-07	6.39430604626334
ENSG00000214021;RI:3:9859329:9860604-9862230:9862425:+	rs3872717	-36954	4.09058826028448e-07	6.38821423237783
ENSG00000214078;A3:20:34214748-34215202:34214725-34215202:-	rs6058303	-74979	1.97004529216013e-11	10.705523789113
ENSG00000214078;RI:20:34213966:34214303-34214489:34214725:-	rs6060524	-6430	5.54609838050553e-14	13.2560124308758
ENSG00000214078;RI:20:34220085:34220156-34220233:34220307:-	rs113522583	7758	2.02671828613561e-08	7.69320661404971
ENSG00000214087;A5:17:79650156-79650566:79650156-79650623:-	rs112316349	24391	2.69826338739492e-09	8.56891565951618
ENSG00000214087;RI:17:79649064:79649705-79650043:79650156:-	rs62080196	23655	4.41035010126745e-09	8.35552693411186
ENSG00000214087;RI:17:79649064:79650156-79650566:79650624:-	rs62077222	-37112	8.83051245275479e-16	15.0540140926913
ENSG00000214087;SE:17:79649179-79649521:79649705-79650043:-	rs35821128	-1231	2.63373291514592e-07	6.57942826861476
ENSG00000214135;SE:3:197348739-197349058:197349201-197350091:-	rs1445	2462	1.25651114192197e-18	17.9008336560139
ENSG00000214135;SE:3:197351068-197351343:197351591-197354651:-	rs73891642	4410	1.42740698656526e-18	17.8454521818825
ENSG00000214176;SE:17:62801218-62810981:62811363-62817885:-	rs11871616	63516	2.5961638532279e-19	18.5856679011216
ENSG00000215440;SE:20:57276214-57280554:57280625-57282179:+	rs2182249	-18289	6.08259715809272e-15	14.2159109453011
ENSG00000217801;AF:1:998459:998581-1001210:999875:999969-1001210:+	rs3813194	0	1.26537703686775e-21	20.8977800510624
ENSG00000221914;MX:8:26196503-26197419:26197489-26211984:26196503-26208115:26208197-26211984:+	rs6557915	0	2.91242615205178e-12	11.5357450778674
ENSG00000221926;AL:17:15531962:15532512-15539350:15535946:15535988-15539350:-	rs150557424	-16478	8.83675330754912e-10	9.05370726887951
ENSG00000221983;RI:19:18685680:18685782-18685913:18686051:+	rs3761036	-17545	1.40093035352161e-17	16.8535834548877
ENSG00000221983;SE:19:18682697-18683161:18683417-18684103:+	rs201294870	10680	4.63807790708291e-08	7.33366196067172
ENSG00000222041;AL:2:87769823-87779742:87780211:87769823-87820726:87820932:+	rs62137999	0	1.91025435222474e-19	18.7189088021695
ENSG00000223865;AL:6:33048712-33051291:33051789:33048712-33052727:33052734:+	rs141530233	0	1.03172479829053e-20	19.9864361307346
ENSG00000224397;A5:20:48894517-48894714:48894150-48894714:+	rs4811019	3655	3.78445218306254e-10	9.42199697774694
ENSG00000224397;AF:20:48884036:48884200-48894028:48892854:48892927-48894028:+	rs6125961	0	1.63372673626095e-11	10.78682058358
ENSG00000225190;A5:17:43553092-43555171:43553092-43555266:-	rs117551853	-294049	9.92519716835936e-08	7.00326085703035
ENSG00000225241;AF:1:144593363:144593965-144598512:144594045:144594483-144598512:+	rs3009751	14001	9.87951645909558e-17	16.0052643109069
ENSG00000225241;SE:1:144598780-144604410:144604508-144606369:+	rs2938036	-12417	1.79980713670081e-07	6.74477403042679
ENSG00000225241;SE:1:144615303-144617150:144617252-144618082:+	rs151155946	1909	2.91488384921541e-10	9.53537874610216
ENSG00000225241;SE:1:144618296-144619347:144619419-144619883:+	rs1343473	309628	4.77975683057916e-36	35.3205941974933
ENSG00000225484;SE:10:81565878-81568515:81568588-81574369:-	rs2259113	-13433	8.13491687709711e-11	10.0896468803427
ENSG00000225663;SE:17:79782430-79784256:79784391-79791114:-	rs8069408	-26838	3.4788336015608e-08	7.45856634378826
ENSG00000225733;A5:3:14987661-14988594:14987661-14988617:-	rs1142981	1126	2.40363928197916e-07	6.61913070705213
ENSG00000225733;AF:3:14987661-14988594:14989014:14987661-14989520:14989931:-	rs6791192	0	2.11740870104473e-14	13.6741953066111
ENSG00000226752;AF:9:123605378:123605717-123607271:123606578:123607177-123607271:+	rs34025993	-88806	1.0130900772326e-09	8.99435193834568
ENSG00000226752;SE:9:123605717-123607271:123607474-123609572:+	rs29001669	0	1.64014293682765e-17	16.7851183019703
ENSG00000226979;A5:6:31540223-31540511:31540079-31540511:+	rs3093974	-33769	3.71975030360367e-08	7.42948621210915
ENSG00000228315;A5:22:24002187-24029018:24002187-24029025:-	rs10222270	0	3.33199711372118e-10	9.47729538346438
ENSG00000228315;AL:22:24000281:24002187-24025912:24020797:24021029-24025912:-	rs7289661	0	3.11837164458855e-11	10.5060721272563
ENSG00000228315;MX:22:24002187-24025912:24026054-24032419:24002187-24029025:24029182-24032419:-	rs28559723	0	1.10550553082549e-27	26.9564390803119
ENSG00000228315;SE:22:23981129-23982495:23982610-24002052:-	rs142912174	0	3.59284205579084e-08	7.44456187430835
ENSG00000228695;SE:16:55794605-55798609:55798816-55801277:+	rs12149366	65557	1.24254732585411e-09	8.9056870609722
ENSG00000231721;A3:7:130629648-130630479:130629206-130630479:-	rs59060763	-16619	1.86314008086177e-09	8.72975449128828
ENSG00000231721;SE:7:130668868-130686956:130687079-130737184:-	rs1877727	0	2.16245343237941e-32	31.6650532361306
ENSG00000232956;A5:7:45024025-45025481:45024025-45025620:-	rs6964406	0	7.19178388215796e-10	9.14316337191394
ENSG00000232956;MX:7:45023645-45023956:45024025-45026124:45023645-45025620:45025696-45026124:-	rs10228004	0	3.89047569837251e-13	12.4099972931351
ENSG00000232973;AF:2:38325722:38325898-38349127:38328066:38328208-38349127:+	rs232546	0	6.72190308757848e-08	7.17250775322228
ENSG00000233429;SE:7:27136007-27138693:27138985-27139398:+	rs1008410	0	5.6266479966839e-25	24.2497502534758
ENSG00000234127;A3:6:30167041-30168812:30166930-30168812:-	rs1579220	-55326	3.20189920154183e-19	18.4945923441541
ENSG00000234127;SE:6:30168915-30172433:30172542-30181082:-	rs2517614	4860	3.15131950029854e-11	10.501507563128
ENSG00000234741;A5:1:173834420-173834609:173834420-173834648:-	rs143835627	164936	1.25286761439881e-16	15.9020948167741
ENSG00000234741;SE:1:173833842-173834367:173834420-173834648:-	rs57022387	-12272	6.03055299415357e-10	9.21964286177398
ENSG00000234745;RI:6:31323944:31324219-31324465:31324734:-	rs2507975	-27408	4.99499163086037e-21	20.3014652351005
ENSG00000234745;SE:6:31323369-31323515:31323583-31323944:-	rs5875313	0	4.45906192942535e-35	34.3507564959346
ENSG00000235505;A3:11:104778345-104779562:104777843-104779562:-	rs10895744	-1082	1.65492576635614e-13	12.7812214822417
ENSG00000235505;SE:11:104776284-104777177:104778345-104779562:-	rs11226547	4045	1.79857336044843e-09	8.74507184342335
ENSG00000235531;AL:8:72877769-72914457:72914640:72877769-72964774:72965282:+	rs1155489	0	6.01110396326009e-09	8.22104576075543
ENSG00000235750;SE:1:175135873-175145536:175145610-175146747:-	rs12084108	0	9.54006661334565e-31	30.0204485928318
ENSG00000235750;SE:1:175146820-175161776:175161852-175161996:-	rs10798342	-984	5.05764924174689e-29	28.2960512931522
ENSG00000236790;AL:2:8147901:8148889-8200478:8180064:8180478-8200478:-	rs72777294	0	1.07764104927222e-09	8.96752587391753
ENSG00000239998;MX:19:55087576-55088932:55089190-55098668:55087576-55098477:55098527-55098668:+	rs7257319	0	1.9638008952893e-16	15.7069025463151
ENSG00000239998;SE:19:55087576-55088932:55089190-55098668:+	rs7257319	0	5.78666794498816e-25	24.23757143794
ENSG00000240065;AF:6:32811913:32812051-32823915:32821938:32822066-32823915:+	rs1351383	0	1.8015139158314e-13	12.7443623788118
ENSG00000241163;AL:3:72109915:72110245-72149055:72146879:72148162-72149055:-	rs11719454	0	5.50298508369067e-08	7.2594016643794
ENSG00000241468;SE:7:99055978-99056770:99056886-99057709:-	rs2404488	17623	2.60902895612843e-08	7.58352110088559
ENSG00000241878;AF:22:32022002-32024839:32024968:32022002-32034352:32034391:-	rs11703808	0	4.0462202682474e-08	7.39295047878703
ENSG00000242048;A3:7:151504122-151504458:151504122-151504529:+	rs10257529	0	5.37784395682513e-26	25.2693918033907
ENSG00000242086;AF:3:195415518:195415668-195435005:195428256:195428540-195435005:+	rs11925423	299112	9.57185295836679e-09	8.01900398158601
ENSG00000242086;AF:3:195426019:195426078-195435005:195428256:195428540-195435005:+	rs6809312	43963	1.25005088332921e-07	6.90307230867248
ENSG00000242086;AL:3:195410736-195412689:195413218:195410736-195415404:195415733:+	rs112207499	274459	9.61644488284376e-08	7.01698545323497
ENSG00000242086;AL:3:195416309-195423232:195423296:195416309-195435005:195435139:+	rs59223325	303600	3.57074396066762e-07	6.44724128967162
ENSG00000242086;AL:3:195435712-195438437:195438745:195435712-195451551:195451952:+	rs2251333	8631	7.47091769341373e-17	16.1266260481569
ENSG00000242086;SE:3:195385036-195388627:195388712-195389442:+	rs6806338	353087	1.74200151657586e-10	9.75895147123407
ENSG00000242086;SE:3:195389604-195390495:195390638-195390957:+	rs200260138	0	4.11789252088286e-25	24.3853249928799
ENSG00000242086;SE:3:195410736-195412689:195412810-195415404:+	rs56170658	-9814	1.10706879977959e-16	15.955825388664
ENSG00000242086;SE:3:195415668-195416210:195416309-195425901:+	rs11925423	308216	9.61722386452129e-10	9.01695027456482
ENSG00000242086;SE:3:195416309-195423232:195423460-195425901:+	rs11926303	308614	2.1392300530111e-09	8.66974250884555
ENSG00000242247;SE:22:43204896-43206819:43206950-43213148:-	rs5751375	0	2.98188320990741e-40	39.5255093703686
ENSG00000242349;A3:1:11905823-11907491:11905823-11907634:+	rs198367	0	1.46373680684064e-07	6.83453700634631
ENSG00000242550;SE:18:61570209-61575194:61575274-61582736:+	rs5825542	-6468	3.68851985085648e-38	37.4331478749156
ENSG00000242802;RI:7:4829463:4829560-4830090:4830222:+	rs73671922	-4576	6.38721130982849e-09	8.19468871572327
ENSG00000243678;A5:17:49243924-49244188:49243858-49244188:+	rs75812107	9754	3.84670102848566e-09	8.41491156641597
ENSG00000244482;A5:19:54745003-54745452:54745003-54745538:-	rs111666280	-44	4.13503745926406e-07	6.38352055182413
ENSG00000244482;SE:19:54742965-54743777:54743827-54744150:-	rs73614906	36358	2.0990898017979e-08	7.67796898133611
ENSG00000245060;A5:5:180258941-180261312:180258806-180261312:+	rs764960	-910911	2.29216550075169e-09	8.63975402829788
ENSG00000249915;AF:5:306717:306875-314532:308312:311517-314532:+	rs6861230	-2714	3.91046155324704e-07	6.40777197963783
ENSG00000249915;AL:5:306875-311408:312526:306875-314532:315089:+	rs2721034	24394	1.72105562294577e-08	7.76420509344464
ENSG00000251022;RI:4:83821230:83821376-83821487:83821719:-	rs3940815	-15006	1.91571805867859e-10	9.71766840682845
ENSG00000251230;AL:4:185765739:185766079-185771649:185767432:185767688-185771649:-	rs59674005	0	2.36753999688969e-23	22.6257026753525
ENSG00000254505;AF:14:24681035-24681757:24681910:24681035-24682615:24682694:-	rs1242017	5366	1.77379201902039e-07	6.75109730349357
ENSG00000255031;AF:11:67818207:67818399-67820447:67819560:67819908-67820447:+	rs10896289	-6945	5.37029844303599e-21	20.2700015786278
ENSG00000256594;A5:12:9801529-9806279:9800924-9806279:+	rs7302081	0	2.78269752372462e-31	30.5555339984509
ENSG00000256594;SE:12:9806404-9807817:9807899-9808469:+	rs2080211	29429	1.86940269773142e-08	7.72829713491632
ENSG00000256594;SE:12:9808575-9809164:9809293-9809517:+	rs10771987	-3495	1.12475884180332e-28	27.9489405841315
ENSG00000257621;SE:14:58752474-58755436:58755531-58758353:-	rs7153897	-3744	2.66091262620262e-13	12.5749693857196
ENSG00000258289;AL:14:65392798-65398856:65401103:65392798-65410017:65410774:+	rs10142016	-17254	9.38578709358052e-42	41.027529301512
ENSG00000258875;SE:14:91709357-91710257:91710325-91710699:+	rs1815252	-441	1.93732547050132e-11	10.7127974117183
ENSG00000258929;SE:14:50474137-50477324:50477403-50477652:-	rs28376142	8457	3.68441535153851e-07	6.43363141682664
ENSG00000259354;AL:15:45768750-45769967:45771942:45768750-45789311:45789479:+	rs60350201	41126	8.09736207091435e-09	8.09165644095298
ENSG00000262580;AF:17:78177764-78177891:78178134:78177764-78179132:78179748:-	rs2304856	2181	1.06846141103069e-17	16.9712411583657
ENSG00000262580;SE:17:78177764-78178298:78178395-78179132:-	rs1138680	2991	1.50390787868732e-16	15.8227787654751
ENSG00000266714;A3:17:73587793-73587894:73587793-73588058:+	rs736522	0	1.56564023743854e-40	39.8053080257041
ENSG00000266714;A3:17:73588382-73588509:73588382-73588545:+	rs736521	0	4.79396276064379e-51	50.3193053438755
ENSG00000266714;A3:17:73611419-73611584:73611419-73611604:+	rs62089226	-24992	3.1958933634234e-08	7.49540772011193
ENSG00000266714;A3:17:73619934-73620029:73619934-73620095:+	rs62089218	-35748	1.65802898215202e-08	7.78040788230282
ENSG00000266714;SE:17:73602102-73603014:73603084-73606247:+	rs820142	2765	6.63164466285818e-10	9.17837875222471
ENSG00000269352;SE:19:50361684-50361811:50361883-50362100:-	rs10422386	39452	3.08994282459378e-07	6.51004955656001
ENSG00000269640;A5:19:17516804-17516886:17516796-17516886:+	rs28413174	-76	4.24339105528989e-44	43.3722869434093
ENSG00000269640;AL:19:17517105-17523906:17524003:17517105-17525200:17525813:+	rs11668883	1557	1.7567150103543e-07	6.7552986878328
ENSG00000269640;AL:19:17524114-17524945:17525156:17524114-17525200:17525258:+	rs10420449	162	1.62473265890258e-10	9.78921808964823
ENSG00000269640;RI:19:17516633:17516796-17516886:17517105:+	rs139759654	4312	2.90378932202129e-07	6.53703489609959
