# Supplementary material for: Defining the genetic and evolutionary architecture of alternative splicing in response to infection
Source: Nat Commun. 2019 Apr 11;10:1671. doi: 10.1038/s41467-019-09689-7 (PMC6459842; doi:10.1038/s41467-019-09689-7)
Supplement: Supplementary file 9 — Source Data [file 41467_2019_9689_MOESM9_ESM.zip › SourceData/Fig2B.csv]

PC1	PC2	condition	pop	color
-24.789919871461	36.5339665466731	NS	AF	#525252
-39.0342750865573	40.7052744509461	NS	AF	#525252
-23.9866014275123	46.8556859657076	NS	AF	#525252
-38.4969806950407	39.1170776951274	NS	AF	#525252
-34.1123097829454	40.9513691143245	NS	AF	#525252
-22.3202009529637	45.3352228105418	NS	AF	#525252
-19.758369561142	37.9953776278339	NS	AF	#525252
-36.7047779544995	43.1848788936839	NS	AF	#525252
-32.7434803459707	48.959944107216	NS	AF	#525252
-39.2347379317939	52.6528031124605	NS	AF	#525252
-36.7515782523927	39.9970893367712	NS	AF	#525252
-28.9795517833377	46.8031580131144	NS	AF	#525252
-28.1291647635955	41.7497813951761	NS	AF	#525252
-40.0529392538647	45.8190621638019	NS	AF	#525252
-31.6574379713977	45.7738391119705	NS	AF	#525252
-39.4131694817342	42.5247926106743	NS	AF	#525252
-28.7521485391305	36.1277600213902	NS	AF	#525252
-36.0990467576098	40.2965790060348	NS	AF	#525252
-35.4945879226008	53.0372327976472	NS	AF	#525252
-31.2193091310242	42.1092260687418	NS	AF	#525252
-31.1373658540727	33.8904420481913	NS	AF	#525252
-28.7244948270395	39.6276813580568	NS	AF	#525252
-23.4983933999488	37.2954641301031	NS	AF	#525252
-35.4614734290384	45.8533544960746	NS	AF	#525252
-36.8385138846699	51.4017434394087	NS	AF	#525252
-32.811994745898	47.4115373523449	NS	AF	#525252
-34.4166512813512	51.130763346433	NS	AF	#525252
-20.1266071095882	13.5412235383055	NS	AF	#525252
-37.8288136785479	47.0520349560067	NS	AF	#525252
-27.1612822950106	52.940164429431	NS	AF	#525252
-33.1920281723375	40.9624134115281	NS	AF	#525252
-28.6589999554321	37.6668332340596	NS	AF	#525252
-29.4912137799363	45.6806348010344	NS	AF	#525252
-26.1464948905539	35.3755322245671	NS	AF	#525252
-40.3790284803201	55.6049882750216	NS	AF	#525252
-42.0575517917062	56.4495342143481	NS	AF	#525252
-32.4238505517678	50.8909067974795	NS	AF	#525252
-43.6019511802835	59.7934591142369	NS	AF	#525252
-41.4345527611583	47.9214641142123	NS	AF	#525252
-30.0698016940046	35.3988427582798	NS	AF	#525252
-37.5864345752322	45.8958967164975	NS	AF	#525252
-35.6022985022897	49.5185365276342	NS	AF	#525252
-40.98907433267	50.0081542112959	NS	AF	#525252
-30.1042345022642	41.4475567584958	NS	AF	#525252
-24.8947726141103	44.6845859820707	NS	AF	#525252
-25.320641190683	37.7153668624095	NS	AF	#525252
-25.9004526622871	34.2217097030511	NS	AF	#525252
-34.3594352447273	44.6886185417203	NS	AF	#525252
-25.0083051744371	40.5433737403436	NS	AF	#525252
-22.4029168210661	45.2211706392918	NS	AF	#525252
-33.3945043774902	42.8146746924018	NS	AF	#525252
-28.3768750760761	40.0972823405756	NS	AF	#525252
-34.1528961370831	49.0083020628797	NS	AF	#525252
-25.3557967610134	35.7934649615817	NS	AF	#525252
-34.5581785544546	39.4507252413708	NS	AF	#525252
-34.6775746254063	52.1108780061247	NS	AF	#525252
-35.6951848178115	48.0482628892092	NS	AF	#525252
-38.8495356911041	47.0074650632942	NS	AF	#525252
-31.5221114955303	51.6178607892856	NS	AF	#525252
-35.2429041186147	43.1278873919	NS	AF	#525252
-30.1477676554061	41.9909783531441	NS	AF	#525252
-35.1238101456927	46.8382988159216	NS	AF	#525252
-28.9339728304441	38.8894899225243	NS	AF	#525252
-32.1986864163844	45.4988476894453	NS	AF	#525252
-32.1613242046284	40.205722127161	NS	AF	#525252
-33.7053572146802	43.6156407477385	NS	AF	#525252
-33.2114209915781	53.0510389780795	NS	AF	#525252
-29.6343390637644	44.0149518255476	NS	AF	#525252
-33.8371844787587	35.2623270100286	NS	AF	#525252
-40.8745908762145	57.4877952019276	NS	AF	#525252
-34.7190593511916	43.7651862507116	NS	AF	#525252
-26.9909828716069	35.2102232072699	NS	AF	#525252
-38.6526966765104	52.6848678147936	NS	AF	#525252
-25.4714036204156	38.4740923436924	NS	AF	#525252
-17.5820337989765	37.4604016371482	NS	AF	#525252
-27.4897634750803	49.9242771021887	NS	AF	#525252
-38.780515730061	55.0912985108168	NS	AF	#525252
-28.0883473766607	39.0960804911096	NS	AF	#525252
-29.2042057221112	31.5158414255956	NS	AF	#525252
-39.1449781316012	47.5953812753223	NS	AF	#525252
-26.9119542160353	40.1236689068389	NS	AF	#525252
-36.4597983398492	55.1064264354009	NS	AF	#525252
-39.8582698632485	45.3611914151222	NS	AF	#525252
-23.8886179629261	45.9381250164563	NS	AF	#525252
-20.1090917484296	44.2082610167838	NS	AF	#525252
-36.5287638151776	47.4728868218374	NS	AF	#525252
-32.9960825669902	37.089152025623	NS	AF	#525252
-29.773934560526	50.8780114539596	NS	AF	#525252
-26.2268565263406	39.8065579249635	NS	AF	#525252
-27.5313018145067	40.3312829697474	NS	AF	#525252
-31.7624813648509	45.0557248678151	NS	AF	#525252
-28.3576692313418	48.8432692663741	NS	AF	#525252
-34.1780679098438	42.9369495365443	NS	AF	#525252
-36.9927970150201	52.3935617411881	NS	AF	#525252
-41.9012652537398	58.6274959111718	NS	AF	#525252
-30.3253601032295	38.9390348764242	NS	AF	#525252
-33.0752919846755	37.5074087339374	NS	AF	#525252
-32.3650034526405	41.9074031104175	NS	AF	#525252
-35.9125832770464	43.8899832937556	NS	AF	#525252
-34.1153925272601	40.9610423105286	NS	AF	#525252
-23.624034451576	39.0542657008688	NS	EU	#969696
-32.0741972054912	36.0233776156016	NS	EU	#969696
-32.8401597895608	45.4843716295292	NS	EU	#969696
-39.1095510093535	47.7635369944688	NS	EU	#969696
-31.1701126068543	47.9465020857311	NS	EU	#969696
-33.8834600088875	37.8427860316315	NS	EU	#969696
-43.0526573236352	48.9517765349878	NS	EU	#969696
-36.2973107715638	49.0317576380028	NS	EU	#969696
-32.1697015195673	42.1002252715402	NS	EU	#969696
-21.826599176165	31.860099755162	NS	EU	#969696
-30.9606768621934	45.5000844951364	NS	EU	#969696
-24.8108402736808	36.3396315325033	NS	EU	#969696
-32.3296233450152	51.9600898801773	NS	EU	#969696
-26.0518078879448	31.6379816542215	NS	EU	#969696
-20.4533830740108	25.6001683154552	NS	EU	#969696
-26.2737451103489	39.5671912456471	NS	EU	#969696
-15.3417081987242	11.9070690525847	NS	EU	#969696
-26.6329607754674	37.7454274285617	NS	EU	#969696
-38.4729047144664	55.7020220932782	NS	EU	#969696
-32.2435138295171	39.3460794195261	NS	EU	#969696
-30.2680854364585	41.085005726455	NS	EU	#969696
-14.1055251597629	24.735979583747	NS	EU	#969696
-34.8076590313631	52.3202064530194	NS	EU	#969696
-21.1147818215586	36.8160985743249	NS	EU	#969696
-31.4509827681233	44.0570556434401	NS	EU	#969696
-33.0669170034202	52.1290677288813	NS	EU	#969696
-33.2158352674194	34.4975048800805	NS	EU	#969696
-32.6036624408199	45.9045576385937	NS	EU	#969696
-32.12132735084	42.7905197297944	NS	EU	#969696
-33.6436865066376	45.5730471397449	NS	EU	#969696
-30.7102068119135	41.0463315647129	NS	EU	#969696
-34.2731130822522	57.3441398480218	NS	EU	#969696
-27.9523022885891	33.4335894628399	NS	EU	#969696
-31.2738791692453	47.2658184631341	NS	EU	#969696
-34.660796487373	41.8526185952477	NS	EU	#969696
-34.4888716359385	41.7950197273247	NS	EU	#969696
-28.0507927040122	37.2281128494977	NS	EU	#969696
-37.3336025228318	50.9522902079723	NS	EU	#969696
-32.1109643914753	43.7844690439657	NS	EU	#969696
-32.6647684561143	35.6892296964644	NS	EU	#969696
-30.8960204773782	43.0178120675493	NS	EU	#969696
-27.0103444207824	33.3947073048857	NS	EU	#969696
-33.4242548039984	53.3088510149565	NS	EU	#969696
-22.4908509593127	40.7492226169352	NS	EU	#969696
-21.6607643917501	24.3436501736014	NS	EU	#969696
-30.7139626492594	36.3333266978439	NS	EU	#969696
-26.546216668537	34.0263483725563	NS	EU	#969696
-30.7707072530852	39.973341180745	NS	EU	#969696
-29.6962897072659	40.7789615748951	NS	EU	#969696
-19.6306681909952	26.1838103117175	NS	EU	#969696
-26.9337100484269	38.9534217015945	NS	EU	#969696
-14.780889999029	20.377831869511	NS	EU	#969696
-29.1366812091221	42.2704347171049	NS	EU	#969696
-34.6547802781545	46.4083009503565	NS	EU	#969696
-30.6357597051961	53.4573389661708	NS	EU	#969696
-27.0048249236462	34.8497078994544	NS	EU	#969696
-31.8201260404814	39.9174055937302	NS	EU	#969696
-32.1348460806722	46.1403536730696	NS	EU	#969696
-27.1611040320603	38.274899823673	NS	EU	#969696
-26.8616429978921	43.9560541335521	NS	EU	#969696
-26.0207413215372	38.5170548695958	NS	EU	#969696
-31.644587613012	44.7568726847618	NS	EU	#969696
-39.9888533956932	51.8248355023862	NS	EU	#969696
-29.5623102931248	42.7971071265157	NS	EU	#969696
-32.4514474674277	39.1430983567106	NS	EU	#969696
-34.0420784910522	46.8028448812666	NS	EU	#969696
-32.4465431435759	53.5628380489222	NS	EU	#969696
-26.9380532366576	41.0976199275259	NS	EU	#969696
-37.4861215321953	55.6779400894363	NS	EU	#969696
-30.1941226703844	33.6250418186466	NS	EU	#969696
-24.5843271709836	43.3050130568624	NS	EU	#969696
-26.628955062391	46.3764221511181	NS	EU	#969696
-35.4621312279613	35.8669592487576	NS	EU	#969696
-23.3909671708413	32.7111681129016	NS	EU	#969696
-24.7990319496375	30.010487835288	NS	EU	#969696
-33.7305649784023	47.5511326000108	NS	EU	#969696
-28.6313388819181	37.7296986600196	NS	EU	#969696
-18.7185311669481	21.9763639253318	NS	EU	#969696
-27.4711078056274	32.4418728349297	NS	EU	#969696
-31.3740003472813	43.3154590920254	NS	EU	#969696
-23.8309753460219	23.8099773830962	NS	EU	#969696
-31.1861746796642	44.3391815760262	NS	EU	#969696
-30.0502573742982	42.5800695985084	NS	EU	#969696
-30.5366986471434	37.9806760536637	NS	EU	#969696
-19.9141082778035	33.0370670282426	NS	EU	#969696
-40.8103101051283	53.5579568244857	NS	EU	#969696
-25.6144805087095	29.3774071563485	NS	EU	#969696
-29.0980080377264	35.6235091742363	NS	EU	#969696
-27.5096885310882	26.9669959329049	NS	EU	#969696
-16.8067975411818	19.5511748494451	NS	EU	#969696
-34.1822461210017	44.6197620736948	NS	EU	#969696
-28.1660340905369	42.8745940813477	NS	EU	#969696
-31.2364429848057	47.7144271338457	NS	EU	#969696
-34.6833206050574	36.9557620047158	NS	EU	#969696
-22.8383411402142	27.1370669283672	NS	EU	#969696
-22.3940431641	48.7826017206977	NS	EU	#969696
-26.7864957452118	41.8385876616709	NS	EU	#969696
-35.5108593050994	45.7001647354006	NS	EU	#969696
-25.9276072987847	38.7983758147853	NS	EU	#969696
-39.1469323641768	51.2761341059752	NS	EU	#969696
-26.7047198123504	-8.52757067279432	LPS	AF	#E31A1C
-26.4123860778184	3.63513601175645	LPS	AF	#E31A1C
-4.48154079015161	-1.13285084776078	LPS	AF	#E31A1C
-28.7967558270425	-15.8451329369698	LPS	AF	#E31A1C
-17.3622336732147	-0.489090983894718	LPS	AF	#E31A1C
-7.44482185312619	-17.7057687552427	LPS	AF	#E31A1C
-16.145979009003	-6.02238902651498	LPS	AF	#E31A1C
-21.1080188711594	-5.41065927199419	LPS	AF	#E31A1C
-31.8611540541743	-5.76518490181664	LPS	AF	#E31A1C
-26.0477304239165	-3.37915615989792	LPS	AF	#E31A1C
-36.7649525852821	13.1687217853753	LPS	AF	#E31A1C
-30.7663973510723	-1.96304131694828	LPS	AF	#E31A1C
-10.382733641641	-26.9058284680495	LPS	AF	#E31A1C
-31.4415228247212	2.55156475479746	LPS	AF	#E31A1C
-28.323899354945	8.63676595029981	LPS	AF	#E31A1C
-32.247046985265	4.29362680886322	LPS	AF	#E31A1C
-21.2603076980876	-13.0804433850631	LPS	AF	#E31A1C
-29.9757660888406	5.31794295465002	LPS	AF	#E31A1C
-13.8456556742936	-17.4198735040749	LPS	AF	#E31A1C
-37.5064450420649	15.3489602678413	LPS	AF	#E31A1C
-22.5041056874627	-1.42292673027067	LPS	AF	#E31A1C
-36.8702122455267	2.11639382676141	LPS	AF	#E31A1C
-31.4989704793349	2.0808811130153	LPS	AF	#E31A1C
-15.8484401052442	-10.582870397145	LPS	AF	#E31A1C
-28.760173223855	2.04427918985567	LPS	AF	#E31A1C
-26.9433056925054	-4.93248479453999	LPS	AF	#E31A1C
-31.5279897444086	2.50091374752753	LPS	AF	#E31A1C
-22.8866047513079	-7.68167281993859	LPS	AF	#E31A1C
-30.7756944719564	-10.3453757663578	LPS	AF	#E31A1C
-26.4537847347406	-12.1541017898046	LPS	AF	#E31A1C
-18.9015705305037	-6.10124913633014	LPS	AF	#E31A1C
-7.30431740573693	-21.9577835384303	LPS	AF	#E31A1C
-27.9318631679124	2.27311054813551	LPS	AF	#E31A1C
-32.0185877312944	7.55881571708918	LPS	AF	#E31A1C
-22.5169023580821	4.58550980585593	LPS	AF	#E31A1C
-28.3284966049105	2.71456306553132	LPS	AF	#E31A1C
-24.4287189723778	-5.5367528116891	LPS	AF	#E31A1C
-31.5471826027143	-6.24027441767888	LPS	AF	#E31A1C
-28.7605279181731	-7.25467334869718	LPS	AF	#E31A1C
-28.7136713517739	-9.77046749884533	LPS	AF	#E31A1C
-28.63420248214	2.15016146713984	LPS	AF	#E31A1C
-36.113605542007	6.63913606640003	LPS	AF	#E31A1C
-33.4642881662172	0.538269188789518	LPS	AF	#E31A1C
-25.2999054354767	-5.90557942497816	LPS	AF	#E31A1C
-32.4080892521794	3.62963726078155	LPS	AF	#E31A1C
-19.8272032168514	-7.67034033591807	LPS	AF	#E31A1C
-38.1550838942621	9.441373324167	LPS	AF	#E31A1C
-19.4439357043685	-9.20059467836464	LPS	AF	#E31A1C
-26.3876284669805	-7.35699596045944	LPS	AF	#E31A1C
-37.6458100258389	12.7437855637547	LPS	AF	#E31A1C
-29.4944580331504	-2.60455467378844	LPS	AF	#E31A1C
-26.7859938082569	-14.1649032473818	LPS	AF	#E31A1C
-29.5598475169935	1.35855648427149	LPS	AF	#E31A1C
-42.3712486431493	11.5175599055047	LPS	AF	#E31A1C
-27.2976304081633	6.81781521589687	LPS	AF	#E31A1C
-27.3236778139391	18.0683550609178	LPS	AF	#E31A1C
-31.4192059002537	-2.015116921894	LPS	AF	#E31A1C
-24.606536900664	5.78251494805364	LPS	AF	#E31A1C
-26.7071020637011	-6.48768199850048	LPS	AF	#E31A1C
-31.6906308004939	13.0976640851647	LPS	AF	#E31A1C
-25.0095655220139	-0.91590108228708	LPS	AF	#E31A1C
-29.5071228727083	10.0311517134294	LPS	AF	#E31A1C
-24.254675550091	-15.6533075777364	LPS	AF	#E31A1C
-25.5159982833105	-5.37276874493547	LPS	AF	#E31A1C
-21.4761111584544	-4.80918566564789	LPS	AF	#E31A1C
-31.8823022772508	14.9653812019841	LPS	AF	#E31A1C
-24.1044387223338	-10.4935912928941	LPS	AF	#E31A1C
-25.089310713002	-5.17985423646356	LPS	AF	#E31A1C
-29.8140652476268	14.2950598223164	LPS	AF	#E31A1C
-23.614606101041	-5.16473870684412	LPS	AF	#E31A1C
-30.4842872480544	5.06693553951851	LPS	AF	#E31A1C
-31.5025548303314	1.45874828060366	LPS	AF	#E31A1C
-22.132362472067	4.37724560148722	LPS	AF	#E31A1C
-15.2828755931547	-12.5168225965921	LPS	AF	#E31A1C
-13.1314948212714	-13.1846434510734	LPS	AF	#E31A1C
-16.1480937133387	-8.8730284442502	LPS	AF	#E31A1C
-24.1242298484833	-1.49648379223877	LPS	AF	#E31A1C
-12.4139458973572	-15.7519936280174	LPS	AF	#E31A1C
-26.5351697880319	-15.9679543171792	LPS	AF	#E31A1C
-37.3434968288513	9.84451389311703	LPS	AF	#E31A1C
-27.7285747755998	0.579194180475057	LPS	AF	#E31A1C
-26.4742640984661	19.1329129196568	LPS	AF	#E31A1C
-27.3027020441654	-8.39051573862708	LPS	AF	#E31A1C
-21.3550697805495	13.9056521730586	LPS	AF	#E31A1C
-33.1632854456709	7.87246150561614	LPS	AF	#E31A1C
-22.8918655410192	-7.88838132633373	LPS	AF	#E31A1C
-22.8296631375662	-1.75324419935045	LPS	AF	#E31A1C
-22.3286733655691	-13.3654840962638	LPS	AF	#E31A1C
-36.3397740704911	24.5692714453272	LPS	EU	#FB9A99
-24.3738566099092	-3.41378173345254	LPS	EU	#FB9A99
-16.3435107980977	-21.8320690430544	LPS	EU	#FB9A99
-18.8507479373212	1.82968498528088	LPS	EU	#FB9A99
-14.1073142409749	-6.8368751651996	LPS	EU	#FB9A99
-6.07853921424215	-27.36110763485	LPS	EU	#FB9A99
-29.3821838897364	1.58816363579781	LPS	EU	#FB9A99
-15.1048942646204	-6.89152733319322	LPS	EU	#FB9A99
-25.4533179646886	-1.46940681191888	LPS	EU	#FB9A99
-17.2218646466995	-2.17735586792287	LPS	EU	#FB9A99
-13.0115864058622	5.31564446191342	LPS	EU	#FB9A99
-7.62764071786793	-25.7216489973862	LPS	EU	#FB9A99
-20.5905500038767	-10.779795641992	LPS	EU	#FB9A99
-26.9705025818356	-4.33366040284698	LPS	EU	#FB9A99
-25.756689839367	-1.21312886048362	LPS	EU	#FB9A99
-24.9340706847285	-4.55175155100267	LPS	EU	#FB9A99
-22.093614115349	-7.54802587746398	LPS	EU	#FB9A99
-15.6970256256254	-8.33371268599818	LPS	EU	#FB9A99
-23.5032405652338	-3.45527383261803	LPS	EU	#FB9A99
-32.33352307062	24.9720784174647	LPS	EU	#FB9A99
-17.2148352201605	-5.76939384261948	LPS	EU	#FB9A99
-26.0344636823411	-11.9931600549604	LPS	EU	#FB9A99
-5.24958662616855	-8.63337349825776	LPS	EU	#FB9A99
-15.6671279746968	-5.58490740639771	LPS	EU	#FB9A99
-10.5896151713891	-7.78583037416528	LPS	EU	#FB9A99
-20.445085322743	0.394766993526483	LPS	EU	#FB9A99
-15.8647775077261	-9.7586370253807	LPS	EU	#FB9A99
-26.4279181632134	4.88532630609058	LPS	EU	#FB9A99
-25.4677433361831	9.40223799117891	LPS	EU	#FB9A99
-15.7854276640106	-5.70122207295262	LPS	EU	#FB9A99
-13.8553971688876	-1.60477307805649	LPS	EU	#FB9A99
-34.500962110924	12.5175194415206	LPS	EU	#FB9A99
-20.0219796143713	-7.07333579066345	LPS	EU	#FB9A99
-22.3992596997186	-9.55948000697881	LPS	EU	#FB9A99
-24.1932794351326	-0.654919226245223	LPS	EU	#FB9A99
-18.4179632361015	-10.5060270017059	LPS	EU	#FB9A99
-5.4962518003425	-2.28541795128493	LPS	EU	#FB9A99
-16.1607734653946	3.83175779570678	LPS	EU	#FB9A99
-6.34299479563522	-9.47230626935172	LPS	EU	#FB9A99
-16.9198454422387	6.70317674070818	LPS	EU	#FB9A99
15.5495512524609	-40.4191673386807	LPS	EU	#FB9A99
-31.4790504325836	-0.371434468128886	LPS	EU	#FB9A99
-1.87198910541584	-8.1051578902039	LPS	EU	#FB9A99
-14.5351954518327	-11.9311818711993	LPS	EU	#FB9A99
-11.7552360822975	-20.2122744628925	LPS	EU	#FB9A99
7.32240545490224	-26.4588511436107	LPS	EU	#FB9A99
-20.0237967144509	7.17075494408678	LPS	EU	#FB9A99
-16.4489404693474	-3.53004205764558	LPS	EU	#FB9A99
-18.3369836779861	-12.2602859858804	LPS	EU	#FB9A99
-13.0717840744207	-11.322604211921	LPS	EU	#FB9A99
4.06852076850294	-17.604860009407	LPS	EU	#FB9A99
-27.2222592909473	2.95780154897326	LPS	EU	#FB9A99
-14.6747636249568	-7.35654063139992	LPS	EU	#FB9A99
-22.2684047853874	-2.10660621440169	LPS	EU	#FB9A99
-18.172428265282	1.60862083901205	LPS	EU	#FB9A99
-23.6119380029184	-12.4447548919465	LPS	EU	#FB9A99
-17.3314067856701	-2.08315990558986	LPS	EU	#FB9A99
-19.4333599982177	3.66966081709187	LPS	EU	#FB9A99
-12.1899570141334	-18.362993368994	LPS	EU	#FB9A99
-18.7566299294122	-0.757905818599726	LPS	EU	#FB9A99
-3.49314361202968	-26.3006972512981	LPS	EU	#FB9A99
-18.1416114692362	-3.70129669718848	LPS	EU	#FB9A99
-8.37816910385048	-15.7180543830933	LPS	EU	#FB9A99
-22.0612520288256	-6.26607724376649	LPS	EU	#FB9A99
-14.3594474226856	-4.51663019776312	LPS	EU	#FB9A99
-20.7959211855593	-7.36938260482393	LPS	EU	#FB9A99
-22.6956749499087	6.31953610953898	LPS	EU	#FB9A99
-15.4303499179556	-10.0138870930585	LPS	EU	#FB9A99
-6.66800918745969	-22.7020344297787	LPS	EU	#FB9A99
-9.33237796688407	-20.1190576447557	LPS	EU	#FB9A99
-3.63821789490715	-16.2632338066188	LPS	EU	#FB9A99
-19.7137454508333	6.01727470280726	LPS	EU	#FB9A99
-13.8271742504005	-12.2168598658085	LPS	EU	#FB9A99
-29.2444260282876	9.17880404103884	LPS	EU	#FB9A99
-11.8541641361817	-12.7628784380868	LPS	EU	#FB9A99
-29.3884917402391	1.3625900035551	LPS	EU	#FB9A99
-32.8266759454092	-3.06837856894671	LPS	EU	#FB9A99
-10.5927335468976	-17.548340155663	LPS	EU	#FB9A99
-21.860050778293	4.77148964755394	LPS	EU	#FB9A99
-14.9789861799107	1.21159485445123	LPS	EU	#FB9A99
-25.6581843284741	-7.18266619525458	LPS	EU	#FB9A99
-27.2556269906324	5.71605659794976	LPS	EU	#FB9A99
-14.8650591982209	-0.974671228872547	LPS	EU	#FB9A99
-14.5510581330008	-5.27277237150807	LPS	EU	#FB9A99
-24.9186492755103	1.40792622075391	LPS	EU	#FB9A99
-13.356097159718	-7.38669914665714	LPS	EU	#FB9A99
-19.2229658620703	-18.6055674769933	LPS	EU	#FB9A99
-19.706219815463	7.98097480184964	LPS	EU	#FB9A99
-5.23490706405383	-17.0866827148186	LPS	EU	#FB9A99
-13.5288265156517	-5.2318066310783	LPS	EU	#FB9A99
-8.62408167288866	-11.9243921404488	LPS	EU	#FB9A99
-15.1424027936507	-9.99152251822511	LPS	EU	#FB9A99
-28.8003318237937	-11.2735522705108	LPS	EU	#FB9A99
-15.9148021924059	-9.93713751996447	LPS	EU	#FB9A99
-2.70301287143479	-12.8128346212012	LPS	EU	#FB9A99
-19.9724115812393	-14.6763703078329	LPS	EU	#FB9A99
-31.449675894739	-8.77532010413934	PAM3CSK4	AF	#33A02C
-26.414828901678	-11.6296171929077	PAM3CSK4	AF	#33A02C
-26.3079908589694	-22.3634760098386	PAM3CSK4	AF	#33A02C
-27.3783199196692	-21.8910310535708	PAM3CSK4	AF	#33A02C
-29.2705673465778	-14.1247481595305	PAM3CSK4	AF	#33A02C
-21.3734840589015	-21.8269377240938	PAM3CSK4	AF	#33A02C
-30.107112546827	-4.23654982200979	PAM3CSK4	AF	#33A02C
-27.3009211333364	-4.52916145273115	PAM3CSK4	AF	#33A02C
-16.2694315060576	-21.2695315122515	PAM3CSK4	AF	#33A02C
-27.97243344939	-11.7631883151164	PAM3CSK4	AF	#33A02C
-28.0343908699239	-16.1961411317515	PAM3CSK4	AF	#33A02C
-31.2115763712763	-8.38579019552719	PAM3CSK4	AF	#33A02C
-16.5015615055149	-44.813816093261	PAM3CSK4	AF	#33A02C
-19.4116764821366	-18.8126708489697	PAM3CSK4	AF	#33A02C
-25.674472508118	-14.9219756421833	PAM3CSK4	AF	#33A02C
-36.5453789148321	-8.56237565665266	PAM3CSK4	AF	#33A02C
-17.0526260347333	-31.8665516438584	PAM3CSK4	AF	#33A02C
-24.9658547469906	-20.5182269034769	PAM3CSK4	AF	#33A02C
-23.2257835258076	-20.4071624656012	PAM3CSK4	AF	#33A02C
-25.3884891446738	-11.0958216142239	PAM3CSK4	AF	#33A02C
-31.4248624063607	-10.6811102407524	PAM3CSK4	AF	#33A02C
-23.3581263361578	-18.1171771190725	PAM3CSK4	AF	#33A02C
-29.4184156410451	-12.6657840655012	PAM3CSK4	AF	#33A02C
-41.437560426623	4.0197694731878	PAM3CSK4	AF	#33A02C
-26.6249222533232	-16.4324806668858	PAM3CSK4	AF	#33A02C
-13.2908036981063	-16.743796873733	PAM3CSK4	AF	#33A02C
-34.3209519273183	-11.9872657831107	PAM3CSK4	AF	#33A02C
-26.7002250592004	-12.1764459274285	PAM3CSK4	AF	#33A02C
-17.0633725411518	-28.0322432669435	PAM3CSK4	AF	#33A02C
-31.0983723797435	-5.43252621286152	PAM3CSK4	AF	#33A02C
-25.6141060772079	-14.7773216930215	PAM3CSK4	AF	#33A02C
-27.8823694067509	-6.03080114530964	PAM3CSK4	AF	#33A02C
-27.3511276381196	-9.18642463796257	PAM3CSK4	AF	#33A02C
-27.5228359049233	-7.55060910001866	PAM3CSK4	AF	#33A02C
-20.165872840203	-11.9725535873179	PAM3CSK4	AF	#33A02C
-27.5488691127022	-4.11953895780336	PAM3CSK4	AF	#33A02C
-27.3330637480469	-17.559676215314	PAM3CSK4	AF	#33A02C
-37.4191509976012	-2.32925548156195	PAM3CSK4	AF	#33A02C
-20.569353305172	-19.4541190869267	PAM3CSK4	AF	#33A02C
-22.1579787394331	-30.9434153979897	PAM3CSK4	AF	#33A02C
-33.1585836125605	2.91393930951201	PAM3CSK4	AF	#33A02C
-28.3590010440063	-15.5771891816432	PAM3CSK4	AF	#33A02C
-33.5539583367535	-10.7664256751803	PAM3CSK4	AF	#33A02C
-29.5880932587475	-7.54900758706932	PAM3CSK4	AF	#33A02C
-28.3202405648942	-18.9368028832596	PAM3CSK4	AF	#33A02C
-26.3268943411715	-14.9225594085663	PAM3CSK4	AF	#33A02C
-33.310474186862	-4.57009788131362	PAM3CSK4	AF	#33A02C
-15.6186229702412	-17.6731910519704	PAM3CSK4	AF	#33A02C
-16.8533963836559	-27.7346867088581	PAM3CSK4	AF	#33A02C
-33.9643892057081	-7.3972552991833	PAM3CSK4	AF	#33A02C
-9.81353120707789	-33.5444069512069	PAM3CSK4	AF	#33A02C
-22.6082889767035	-14.1231176927125	PAM3CSK4	AF	#33A02C
-34.1335310221461	-9.006253024202	PAM3CSK4	AF	#33A02C
-20.7674111211761	-12.0054650407286	PAM3CSK4	AF	#33A02C
-20.2212385462322	-23.3976360972786	PAM3CSK4	AF	#33A02C
-17.3453838156511	-8.93774693364433	PAM3CSK4	AF	#33A02C
-15.435046275242	-24.1161243744091	PAM3CSK4	AF	#33A02C
-36.5307576357918	-3.15983663821886	PAM3CSK4	AF	#33A02C
-20.2742047463901	-23.0106001013335	PAM3CSK4	AF	#33A02C
-27.3445498936396	-11.5844987413725	PAM3CSK4	AF	#33A02C
-32.9952912675679	-12.5318188069603	PAM3CSK4	AF	#33A02C
-17.7722387963268	-20.614508776114	PAM3CSK4	AF	#33A02C
-25.5121172424198	-10.5777604343827	PAM3CSK4	AF	#33A02C
-25.8069118570888	-13.0334468546688	PAM3CSK4	AF	#33A02C
-30.0927070750556	-18.1266338868013	PAM3CSK4	AF	#33A02C
-26.2031501655401	-15.3714104492837	PAM3CSK4	AF	#33A02C
-25.2610038600853	-17.8419158871628	PAM3CSK4	AF	#33A02C
-27.2899526225222	-10.1901000285454	PAM3CSK4	AF	#33A02C
-23.1484674301137	-17.4800410721112	PAM3CSK4	AF	#33A02C
-22.6191626990517	-16.1951065068591	PAM3CSK4	AF	#33A02C
-24.2429838083249	-17.7215180758828	PAM3CSK4	AF	#33A02C
-18.2863075392759	-14.6872420321428	PAM3CSK4	AF	#33A02C
-25.9261871277036	-11.5216794969283	PAM3CSK4	AF	#33A02C
-32.3443753930858	-11.6878116027849	PAM3CSK4	AF	#33A02C
-34.47823559637	-8.93407247609813	PAM3CSK4	AF	#33A02C
-34.185093314381	-9.31308720353703	PAM3CSK4	AF	#33A02C
-26.8499030133037	-13.3483939352719	PAM3CSK4	AF	#33A02C
-21.9741155953196	-14.5306653345659	PAM3CSK4	AF	#33A02C
-26.8134220050241	-18.7590478011896	PAM3CSK4	AF	#33A02C
-27.8651751177053	-11.2989718810495	PAM3CSK4	AF	#33A02C
-35.5510714001046	-4.68330031114223	PAM3CSK4	AF	#33A02C
-26.5157734553958	-9.89087118382381	PAM3CSK4	AF	#33A02C
-31.4568243189901	-5.64408826392255	PAM3CSK4	AF	#33A02C
-34.1991767367912	-6.131588624624	PAM3CSK4	AF	#33A02C
-22.0747700825233	-11.527187735831	PAM3CSK4	AF	#33A02C
-24.2217159553811	-17.8798986961448	PAM3CSK4	AF	#33A02C
-17.8440849657374	-21.0030662975936	PAM3CSK4	AF	#33A02C
-29.5041566342744	-2.37365144452117	PAM3CSK4	AF	#33A02C
-30.7076003985171	-10.096875320394	PAM3CSK4	AF	#33A02C
-26.5607761452091	-20.2265895086958	PAM3CSK4	AF	#33A02C
-25.330745474717	-14.2621444993816	PAM3CSK4	AF	#33A02C
-28.1982132064233	-8.15993624207735	PAM3CSK4	AF	#33A02C
-31.7739241480501	-0.932502240580256	PAM3CSK4	AF	#33A02C
-28.7549206050992	-10.6660648266908	PAM3CSK4	AF	#33A02C
-29.0833804373612	-11.2287269775902	PAM3CSK4	AF	#33A02C
-29.0150176627989	-4.79881738399206	PAM3CSK4	AF	#33A02C
-25.7349001899439	-10.45994563597	PAM3CSK4	EU	#B2DF8A
-33.4432382586667	-7.30387722904789	PAM3CSK4	EU	#B2DF8A
-27.8328238330055	-11.8345374409298	PAM3CSK4	EU	#B2DF8A
-28.2210369288923	-11.0410574470235	PAM3CSK4	EU	#B2DF8A
-3.33585186667838	-30.2396201977549	PAM3CSK4	EU	#B2DF8A
-31.3563815034842	-3.58668193789271	PAM3CSK4	EU	#B2DF8A
-29.7642426003192	-7.65476467593298	PAM3CSK4	EU	#B2DF8A
-26.8787299772805	-7.57108148586556	PAM3CSK4	EU	#B2DF8A
-34.4285458190931	-8.45355902818753	PAM3CSK4	EU	#B2DF8A
-12.4084162807781	-20.3359637916618	PAM3CSK4	EU	#B2DF8A
-36.2316989655888	11.3537293129909	PAM3CSK4	EU	#B2DF8A
-13.4882240040734	-23.9393185838393	PAM3CSK4	EU	#B2DF8A
-33.0024861044779	2.15514979655885	PAM3CSK4	EU	#B2DF8A
-14.7052793887825	-17.0537523150394	PAM3CSK4	EU	#B2DF8A
-26.5454363459943	-5.89928705517002	PAM3CSK4	EU	#B2DF8A
-29.512048671298	-6.0541197546042	PAM3CSK4	EU	#B2DF8A
-12.6486603944569	-31.7240388457782	PAM3CSK4	EU	#B2DF8A
-21.5527406829222	-13.6067822162288	PAM3CSK4	EU	#B2DF8A
-23.935188864868	2.27337591628643	PAM3CSK4	EU	#B2DF8A
-26.9337993078205	-10.7087459988295	PAM3CSK4	EU	#B2DF8A
-16.7518298756687	-24.1542908984056	PAM3CSK4	EU	#B2DF8A
-28.5851437679969	-12.5706360129245	PAM3CSK4	EU	#B2DF8A
-28.2291489207314	-9.01732255050313	PAM3CSK4	EU	#B2DF8A
-25.6811780664717	-2.43038859789008	PAM3CSK4	EU	#B2DF8A
-27.7095341321937	-6.11651886336329	PAM3CSK4	EU	#B2DF8A
-28.4779317518427	2.97220494569608	PAM3CSK4	EU	#B2DF8A
-24.1604742318194	-8.29582671115041	PAM3CSK4	EU	#B2DF8A
-31.3895127816751	-1.23197045964417	PAM3CSK4	EU	#B2DF8A
-29.6078986246797	2.45836528478689	PAM3CSK4	EU	#B2DF8A
-23.8506509959525	-22.3971435539796	PAM3CSK4	EU	#B2DF8A
-33.3778875938651	-1.25756256449018	PAM3CSK4	EU	#B2DF8A
-31.7660501704074	-8.50914218849787	PAM3CSK4	EU	#B2DF8A
-31.2314699759166	-7.01590774436158	PAM3CSK4	EU	#B2DF8A
-28.7612948431566	-10.7494819523029	PAM3CSK4	EU	#B2DF8A
-34.0041523211544	-1.81752291442161	PAM3CSK4	EU	#B2DF8A
-36.2667595878702	-0.011943118683298	PAM3CSK4	EU	#B2DF8A
-31.4371552962906	-3.75380146481107	PAM3CSK4	EU	#B2DF8A
-25.591531317934	-21.5628007248288	PAM3CSK4	EU	#B2DF8A
-28.0621822070769	-12.0162772211198	PAM3CSK4	EU	#B2DF8A
-16.8926574912765	-4.49190663470656	PAM3CSK4	EU	#B2DF8A
-29.2311541295455	-3.02660733806612	PAM3CSK4	EU	#B2DF8A
-26.3193537054882	-13.4300069177311	PAM3CSK4	EU	#B2DF8A
-25.9510295590129	-4.56156678175212	PAM3CSK4	EU	#B2DF8A
-36.493984695809	-3.36544371944064	PAM3CSK4	EU	#B2DF8A
-31.9211516385377	7.55621843268641	PAM3CSK4	EU	#B2DF8A
-10.0128607528871	-28.1003258263	PAM3CSK4	EU	#B2DF8A
-27.198132440129	-12.4286050446969	PAM3CSK4	EU	#B2DF8A
-22.9962442996324	-21.2655888505748	PAM3CSK4	EU	#B2DF8A
-18.6792375206384	-19.2388911559661	PAM3CSK4	EU	#B2DF8A
-31.864529538693	-13.4789451601241	PAM3CSK4	EU	#B2DF8A
-26.9286474831804	-6.24669828544746	PAM3CSK4	EU	#B2DF8A
-29.9571940578768	-6.0476083939709	PAM3CSK4	EU	#B2DF8A
-16.8396044606514	-23.4521150013148	PAM3CSK4	EU	#B2DF8A
-20.2942780785307	-4.84177828372612	PAM3CSK4	EU	#B2DF8A
-22.2523486609045	-19.2388427209576	PAM3CSK4	EU	#B2DF8A
-18.8042317650556	-19.6062538803045	PAM3CSK4	EU	#B2DF8A
-23.8494147288265	-9.72924975353664	PAM3CSK4	EU	#B2DF8A
-22.4559144023227	-8.08882025553539	PAM3CSK4	EU	#B2DF8A
-21.1158963536198	-9.94054624226622	PAM3CSK4	EU	#B2DF8A
-31.5242738028167	-8.84469907677078	PAM3CSK4	EU	#B2DF8A
-35.0066465940545	-4.07383475876363	PAM3CSK4	EU	#B2DF8A
-20.9121640598592	-17.2066560818751	PAM3CSK4	EU	#B2DF8A
-25.3115261959786	-14.4221355684151	PAM3CSK4	EU	#B2DF8A
-14.9000316603666	-21.4232196115751	PAM3CSK4	EU	#B2DF8A
-22.903611558513	-14.1586047444679	PAM3CSK4	EU	#B2DF8A
-27.9531280491244	-14.5421098483612	PAM3CSK4	EU	#B2DF8A
-22.9560792253167	-20.5854761888703	PAM3CSK4	EU	#B2DF8A
-19.0345551336896	-18.4388843721121	PAM3CSK4	EU	#B2DF8A
-20.4700940951028	-19.3457575295859	PAM3CSK4	EU	#B2DF8A
-22.8000090806622	-14.0428045807982	PAM3CSK4	EU	#B2DF8A
-19.2115994034347	-10.5076531680633	PAM3CSK4	EU	#B2DF8A
-22.3537528798546	-13.5489510203539	PAM3CSK4	EU	#B2DF8A
-15.366360426505	-21.2842489261223	PAM3CSK4	EU	#B2DF8A
-28.8299155337308	-13.5509516305078	PAM3CSK4	EU	#B2DF8A
-9.95392066485481	-25.5796382144014	PAM3CSK4	EU	#B2DF8A
-20.6877451107372	-14.7959758166228	PAM3CSK4	EU	#B2DF8A
-23.700646650718	-9.7761144787783	PAM3CSK4	EU	#B2DF8A
-27.0668761350754	-11.9076725406549	PAM3CSK4	EU	#B2DF8A
-16.0267797970092	-21.3398220946572	PAM3CSK4	EU	#B2DF8A
-10.7952836018405	-18.2931696094967	PAM3CSK4	EU	#B2DF8A
-22.1961215162748	-12.4746983268879	PAM3CSK4	EU	#B2DF8A
-25.1189606540878	-9.92691523482335	PAM3CSK4	EU	#B2DF8A
-11.7022244133066	-28.4880125200168	PAM3CSK4	EU	#B2DF8A
-27.4371504611257	-9.12846744175914	PAM3CSK4	EU	#B2DF8A
-22.8897985571759	-20.1774756788313	PAM3CSK4	EU	#B2DF8A
-38.1538507216942	-6.25692088198608	PAM3CSK4	EU	#B2DF8A
-12.1727290688367	-22.1050538276113	PAM3CSK4	EU	#B2DF8A
-26.0200822885459	-13.2237675810849	PAM3CSK4	EU	#B2DF8A
-14.835117908373	-26.1017458518591	PAM3CSK4	EU	#B2DF8A
-24.4762903178727	-11.2748521163703	PAM3CSK4	EU	#B2DF8A
-28.9885645119163	-13.2313536790881	PAM3CSK4	EU	#B2DF8A
-29.319875528636	-9.30977592803695	PAM3CSK4	EU	#B2DF8A
-3.04369172330412	-29.1953549430876	PAM3CSK4	EU	#B2DF8A
-28.6957304611884	-5.5285354852857	PAM3CSK4	EU	#B2DF8A
-17.6424618732377	-15.8544644153785	PAM3CSK4	EU	#B2DF8A
-30.9815510009777	-4.3036990350905	PAM3CSK4	EU	#B2DF8A
-19.6550702425377	-22.8192124280164	PAM3CSK4	EU	#B2DF8A
-23.2754595844614	-23.4732342378067	PAM3CSK4	EU	#B2DF8A
-21.2954497576294	-17.9964543171668	PAM3CSK4	EU	#B2DF8A
-10.3494923047497	-25.2770266694207	PAM3CSK4	EU	#B2DF8A
4.07837748138235	-55.8392522910966	R848	AF	#1F78B4
-13.947558982236	-31.7193497049618	R848	AF	#1F78B4
4.70736476779815	-48.8419107749737	R848	AF	#1F78B4
-6.63719656037087	-42.4645144957764	R848	AF	#1F78B4
-14.0373774507738	-32.8152481394599	R848	AF	#1F78B4
-5.9083309119529	-48.3658463225562	R848	AF	#1F78B4
-3.74210702941012	-43.0558255463222	R848	AF	#1F78B4
-15.3830391252532	-39.9296900393863	R848	AF	#1F78B4
-8.35833605625777	-38.9949002798167	R848	AF	#1F78B4
-12.3894685984328	-29.3190846781288	R848	AF	#1F78B4
-9.45415623951045	-52.4823439398508	R848	AF	#1F78B4
-6.27247718437709	-33.4984095855093	R848	AF	#1F78B4
-9.50597830394632	-35.3529062616629	R848	AF	#1F78B4
-23.7072462957846	-24.6896282511752	R848	AF	#1F78B4
-17.7685944518094	-30.5416140526119	R848	AF	#1F78B4
-7.66881886173784	-40.8035813827532	R848	AF	#1F78B4
-9.49898575235998	-43.3468763926471	R848	AF	#1F78B4
-12.2164018065908	-34.4067193783442	R848	AF	#1F78B4
-2.63561496155883	-40.1864452729908	R848	AF	#1F78B4
-8.79362364134047	-43.546049275443	R848	AF	#1F78B4
-10.8455435702695	-37.2010859116965	R848	AF	#1F78B4
-2.80519529177813	-35.3232036463884	R848	AF	#1F78B4
-12.3698916823775	-20.0120415750931	R848	AF	#1F78B4
-11.3126218679394	-42.1940118206557	R848	AF	#1F78B4
-6.03037230232049	-43.1062262905878	R848	AF	#1F78B4
15.5980755381149	-52.2955134250204	R848	AF	#1F78B4
5.93333577761788	-59.3129865645374	R848	AF	#1F78B4
-5.33452295713085	-35.8413046372556	R848	AF	#1F78B4
-15.0104176987652	-23.9629318440775	R848	AF	#1F78B4
2.29125281042955	-46.3510559171637	R848	AF	#1F78B4
-7.17789351877546	-27.5274601463906	R848	AF	#1F78B4
-1.33007573488702	-60.5762074244449	R848	AF	#1F78B4
11.1994389481208	-60.896160117604	R848	AF	#1F78B4
-5.89755683433361	-45.8746142462719	R848	AF	#1F78B4
-10.3929701079635	-44.3350820623572	R848	AF	#1F78B4
-13.6895138358743	-35.2430049194796	R848	AF	#1F78B4
7.05814234416277	-57.4918108856408	R848	AF	#1F78B4
-8.54036971962206	-54.2852359977265	R848	AF	#1F78B4
-7.81836831151858	-48.6954496033348	R848	AF	#1F78B4
24.7658389576375	-69.029221588978	R848	AF	#1F78B4
-13.4570204420596	-22.8507759809651	R848	AF	#1F78B4
-11.7739253518707	-41.364116067317	R848	AF	#1F78B4
2.05289601455469	-56.0718308538682	R848	AF	#1F78B4
-17.8490457099135	-30.5731426442088	R848	AF	#1F78B4
-13.989805807001	-33.1011289748301	R848	AF	#1F78B4
-15.2290362871225	-38.1671666888222	R848	AF	#1F78B4
12.9204367457831	-51.0143529808718	R848	AF	#1F78B4
-5.62627888062514	-47.5086738986291	R848	AF	#1F78B4
-10.7718364727573	-41.2396939708789	R848	AF	#1F78B4
1.26323454893389	-38.0150156406681	R848	AF	#1F78B4
-14.3323037298529	-38.110146257213	R848	AF	#1F78B4
-5.87008435116649	-32.4542899256158	R848	AF	#1F78B4
-2.10427681976441	-36.6679051446262	R848	AF	#1F78B4
-11.665923893584	-44.7022356559516	R848	AF	#1F78B4
-13.0131844664073	-22.8159655694197	R848	AF	#1F78B4
-9.34432636626425	-26.7050017134215	R848	AF	#1F78B4
-15.8322945634086	-36.0471942625025	R848	AF	#1F78B4
8.59162708939077	-39.1215411924905	R848	AF	#1F78B4
-8.3086284219383	-23.327545151321	R848	AF	#1F78B4
-5.92825392769847	-48.4850842024107	R848	AF	#1F78B4
-13.468104914056	-38.4861541251797	R848	AF	#1F78B4
-9.75599473797547	-28.790858613007	R848	AF	#1F78B4
-9.29542320749396	-28.7809920630745	R848	AF	#1F78B4
-17.2901312594141	-24.6410423576087	R848	AF	#1F78B4
-3.40629338938804	-40.1318203190601	R848	AF	#1F78B4
-7.72855894735439	-50.0498207021331	R848	AF	#1F78B4
-4.9366605451067	-41.184467000179	R848	AF	#1F78B4
-13.1616908666953	-35.1862766819532	R848	AF	#1F78B4
-23.5885871785012	-25.2205031369275	R848	AF	#1F78B4
-17.3353235408946	-27.5093893152692	R848	AF	#1F78B4
-1.9243752381094	-52.4491749002144	R848	AF	#1F78B4
-12.4478224121634	-38.0801743577048	R848	AF	#1F78B4
-10.7235242452398	-40.262370818668	R848	AF	#1F78B4
-17.8072856232028	-23.069270220259	R848	AF	#1F78B4
-10.5385668454909	-42.0353715850119	R848	AF	#1F78B4
-9.06324187525153	-32.9715493745094	R848	AF	#1F78B4
-13.8699077489768	-31.246660690469	R848	AF	#1F78B4
-1.94479103011825	-47.1296854944534	R848	AF	#1F78B4
-19.6874985514165	-22.6389522502291	R848	AF	#1F78B4
-13.969481721314	-23.072930097256	R848	AF	#1F78B4
-10.7525476898447	-48.9383645776136	R848	AF	#1F78B4
0.0548772254497009	-42.571784294571	R848	AF	#1F78B4
-6.24546928287871	-43.5865073308049	R848	AF	#1F78B4
2.85701931020108	-27.3777511149532	R848	AF	#1F78B4
-3.97722229182589	-34.085076185149	R848	AF	#1F78B4
-14.9839963260447	-42.3556761731576	R848	AF	#1F78B4
-0.472252509519203	-49.5379545295432	R848	AF	#1F78B4
-17.6723474196477	-40.8025224277418	R848	AF	#1F78B4
-11.9838234803773	-40.1708489398874	R848	AF	#1F78B4
-7.94204167624443	-39.3400516825468	R848	AF	#1F78B4
-11.9696506568774	-38.7970494778691	R848	AF	#1F78B4
-11.9239090532989	-26.6268406096078	R848	AF	#1F78B4
-5.68837341028984	-27.7724955709727	R848	AF	#1F78B4
-4.1162734088966	-26.5440511636383	R848	EU	#A6CEE3
-10.5510237802836	-36.4711443517876	R848	EU	#A6CEE3
-15.5553457920398	-37.441723166461	R848	EU	#A6CEE3
-14.6880249475934	-38.0950208601255	R848	EU	#A6CEE3
-1.64751743153948	-37.1090868022354	R848	EU	#A6CEE3
6.64675814279559	-51.0469425829711	R848	EU	#A6CEE3
2.48020614362769	-46.8913096930525	R848	EU	#A6CEE3
-8.06627289425544	-22.0819150948234	R848	EU	#A6CEE3
-11.8498270804014	-24.3850177810108	R848	EU	#A6CEE3
2.76571274388728	-45.7601173007278	R848	EU	#A6CEE3
1.63469657869955	-36.9544555033609	R848	EU	#A6CEE3
-11.7704145060937	-33.0454233713645	R848	EU	#A6CEE3
-7.06387286476559	-31.6875052729098	R848	EU	#A6CEE3
-3.0518213135193	-35.4172505006308	R848	EU	#A6CEE3
-8.7138426125972	-34.3760786454359	R848	EU	#A6CEE3
-14.1659916436703	-37.2748383279524	R848	EU	#A6CEE3
-6.60368051388741	-43.0362972694969	R848	EU	#A6CEE3
23.4017964075673	-64.8290098488275	R848	EU	#A6CEE3
-7.46231333104067	-40.5111503287865	R848	EU	#A6CEE3
1.83239336712735	-30.3486324749258	R848	EU	#A6CEE3
6.6057369217144	-47.2814979678332	R848	EU	#A6CEE3
-15.3202007932176	-40.8803511214185	R848	EU	#A6CEE3
6.9827669028721	-44.999200647066	R848	EU	#A6CEE3
-28.3615837573372	-12.5870663160671	R848	EU	#A6CEE3
2.85510770326215	-45.9403618080374	R848	EU	#A6CEE3
1.25037638638325	-39.0311145530322	R848	EU	#A6CEE3
-0.0377367084426292	-33.47738576315	R848	EU	#A6CEE3
4.17104553520355	-42.4712944797487	R848	EU	#A6CEE3
11.475143233742	-52.3364117407394	R848	EU	#A6CEE3
-5.2197512788945	-32.2712599357949	R848	EU	#A6CEE3
8.92649497026796	-52.9033012673392	R848	EU	#A6CEE3
-9.88423645244393	-26.910707506124	R848	EU	#A6CEE3
0.531783832096881	-46.8592200830433	R848	EU	#A6CEE3
1.01322351147437	-46.2274927918327	R848	EU	#A6CEE3
-7.83550311537474	-40.4998572432584	R848	EU	#A6CEE3
2.85215076239518	-41.2085623251526	R848	EU	#A6CEE3
-15.6669985338209	-26.9457787574823	R848	EU	#A6CEE3
1.350515118514	-51.0621397926007	R848	EU	#A6CEE3
5.57183527807738	-54.999503363663	R848	EU	#A6CEE3
-3.51673937148239	-42.2559115793129	R848	EU	#A6CEE3
13.1144263526378	-54.9628125670059	R848	EU	#A6CEE3
-2.85075923949161	-27.80549506363	R848	EU	#A6CEE3
6.64602274993205	-48.693145524731	R848	EU	#A6CEE3
-3.25746889998031	-45.6010816481297	R848	EU	#A6CEE3
3.6205620376292	-43.7363372344462	R848	EU	#A6CEE3
-12.5562652271505	-22.6965729805723	R848	EU	#A6CEE3
-13.7733497811494	-26.1719827142672	R848	EU	#A6CEE3
12.3905556348679	-66.1508495234366	R848	EU	#A6CEE3
9.62072906871657	-54.8450876524742	R848	EU	#A6CEE3
15.22145252552	-51.5009835751364	R848	EU	#A6CEE3
11.3259747929689	-51.9902828518146	R848	EU	#A6CEE3
16.2359357116253	-52.4243950346416	R848	EU	#A6CEE3
9.91515200094705	-54.8484075290402	R848	EU	#A6CEE3
19.6231559478329	-56.6198361730579	R848	EU	#A6CEE3
-9.84511870757833	-37.5662819116851	R848	EU	#A6CEE3
-3.12296753864538	-41.0442657996228	R848	EU	#A6CEE3
-13.4302829098338	-36.0305262425821	R848	EU	#A6CEE3
16.3524003231718	-47.3839837680177	R848	EU	#A6CEE3
3.41255544409004	-47.4169616930523	R848	EU	#A6CEE3
-1.08345162064832	-54.9317491341127	R848	EU	#A6CEE3
-3.26164878834294	-27.6289517684326	R848	EU	#A6CEE3
5.17026185207535	-39.5970672567183	R848	EU	#A6CEE3
-19.6783657341555	-24.330051167775	R848	EU	#A6CEE3
-13.303406923736	-30.8081458225762	R848	EU	#A6CEE3
-8.16023561830411	-29.4551473374819	R848	EU	#A6CEE3
16.34574235401	-57.4349138876804	R848	EU	#A6CEE3
5.35514594586828	-65.1083285744076	R848	EU	#A6CEE3
-0.775189000529395	-38.6819009693554	R848	EU	#A6CEE3
-10.020746280782	-39.0195853506597	R848	EU	#A6CEE3
0.243024187179321	-45.036571800913	R848	EU	#A6CEE3
-6.84805237135701	-41.8962422888585	R848	EU	#A6CEE3
7.10723464890844	-40.0113348476744	R848	EU	#A6CEE3
3.15909641898404	-35.9481124290883	R848	EU	#A6CEE3
0.725579511486114	-53.718115232296	R848	EU	#A6CEE3
0.895454431509584	-48.6883474964226	R848	EU	#A6CEE3
2.91915540002061	-40.7938292434436	R848	EU	#A6CEE3
2.94971182081322	-51.7771984309528	R848	EU	#A6CEE3
-8.00095138481602	-39.2733565702699	R848	EU	#A6CEE3
-8.97659808039122	-33.6033552430986	R848	EU	#A6CEE3
-17.1941679758262	-25.0618453497382	R848	EU	#A6CEE3
-11.476827120891	-21.7180723278607	R848	EU	#A6CEE3
15.625634121776	-55.3701336597107	R848	EU	#A6CEE3
-2.42223734939592	-40.1282549070853	R848	EU	#A6CEE3
5.99900040338685	-54.8955494397482	R848	EU	#A6CEE3
-4.33629311880054	-47.8729555577449	R848	EU	#A6CEE3
2.95385186694252	-52.7760085217976	R848	EU	#A6CEE3
1.07947034188994	-42.5332718700489	R848	EU	#A6CEE3
-6.19390059152846	-33.4792006602071	R848	EU	#A6CEE3
13.4254321042811	-53.6392199663355	R848	EU	#A6CEE3
-2.94662611922783	-48.4787076833877	R848	EU	#A6CEE3
11.2689874192872	-46.624028303823	R848	EU	#A6CEE3
14.7622513352235	-55.1580101726913	R848	EU	#A6CEE3
1.43902418420448	-38.4602853294729	R848	EU	#A6CEE3
-0.21339292873242	-43.7027502546124	R848	EU	#A6CEE3
5.79037023724854	-41.3122400078008	R848	EU	#A6CEE3
-1.77576818750595	-40.3390347035619	R848	EU	#A6CEE3
-0.176970834614332	-32.659703194159	R848	EU	#A6CEE3
-6.03327995236638	-41.2558431166756	R848	EU	#A6CEE3
67.7238164696023	19.4747107525028	IAV	AF	#6A3D9A
79.2768951734231	14.0823261512309	IAV	AF	#6A3D9A
81.4619369258724	20.867197332796	IAV	AF	#6A3D9A
72.0639805818896	10.0806060863452	IAV	AF	#6A3D9A
48.3921040492924	22.1607527741315	IAV	AF	#6A3D9A
57.4520943205505	10.9282668214514	IAV	AF	#6A3D9A
65.8752867825834	9.04195010820727	IAV	AF	#6A3D9A
-7.80243180116538	35.1895385554543	IAV	AF	#6A3D9A
92.9929876673336	14.0221406800132	IAV	AF	#6A3D9A
49.666917593761	17.7443948626404	IAV	AF	#6A3D9A
103.180869191473	5.02218807353648	IAV	AF	#6A3D9A
77.0100057190058	13.28581881654	IAV	AF	#6A3D9A
51.5265979061109	21.0478719060953	IAV	AF	#6A3D9A
72.1837444996154	16.5016383247525	IAV	AF	#6A3D9A
86.0014194182885	10.2191182019925	IAV	AF	#6A3D9A
49.4481444155364	20.500014985568	IAV	AF	#6A3D9A
82.1761038671329	17.5056242316467	IAV	AF	#6A3D9A
45.2689364483474	-2.62904823688378	IAV	AF	#6A3D9A
67.8080845960527	14.0933970897591	IAV	AF	#6A3D9A
97.7064460799994	6.10912262374721	IAV	AF	#6A3D9A
66.1237924875264	17.9549934458543	IAV	AF	#6A3D9A
60.2784652149293	14.4890125741753	IAV	AF	#6A3D9A
76.4213709408025	20.2670250139961	IAV	AF	#6A3D9A
119.518592705715	-2.83045031587713	IAV	AF	#6A3D9A
43.3396492815692	9.31410707795965	IAV	AF	#6A3D9A
61.276075506923	20.0619642880431	IAV	AF	#6A3D9A
91.0911505107418	17.5522347980711	IAV	AF	#6A3D9A
80.1135913123162	12.0453244955637	IAV	AF	#6A3D9A
88.1940236931744	14.2100350681511	IAV	AF	#6A3D9A
49.8233349809117	28.7885414938575	IAV	AF	#6A3D9A
116.653561190292	12.2129271974222	IAV	AF	#6A3D9A
47.0565916535237	24.9944167154983	IAV	AF	#6A3D9A
58.1210008093936	13.5023209269073	IAV	AF	#6A3D9A
51.7112085243944	15.991873166399	IAV	AF	#6A3D9A
68.4687744693384	7.83209976620526	IAV	AF	#6A3D9A
91.974559693521	4.60605362259149	IAV	AF	#6A3D9A
65.7380938950985	20.3376840977749	IAV	AF	#6A3D9A
89.9793297209092	5.51843594085863	IAV	AF	#6A3D9A
49.7763732269221	17.354988698373	IAV	AF	#6A3D9A
59.6991518540045	12.6123670605511	IAV	AF	#6A3D9A
61.2176951870366	13.6111669902023	IAV	AF	#6A3D9A
58.9239914269438	23.6641235876682	IAV	AF	#6A3D9A
77.1915293386654	21.4032017519397	IAV	AF	#6A3D9A
58.0859183599698	9.17011096249124	IAV	AF	#6A3D9A
74.1424806369235	17.045928632221	IAV	AF	#6A3D9A
83.644988648697	17.3508758487095	IAV	AF	#6A3D9A
81.2678508038852	10.2373908645769	IAV	AF	#6A3D9A
106.29060039209	13.8690998355035	IAV	AF	#6A3D9A
76.4412968609777	14.0860731380941	IAV	AF	#6A3D9A
69.6240679501709	14.8496773232058	IAV	AF	#6A3D9A
74.3079103699601	18.0627300830158	IAV	AF	#6A3D9A
70.283246269646	19.1357165976597	IAV	AF	#6A3D9A
49.2295374213605	21.2886447012023	IAV	AF	#6A3D9A
78.2604732197467	8.361844078142	IAV	AF	#6A3D9A
65.3138349725763	22.3966997380271	IAV	AF	#6A3D9A
68.1418280190356	19.6875861188864	IAV	AF	#6A3D9A
53.210776005115	15.647787054445	IAV	AF	#6A3D9A
49.4522552334586	21.1202140916576	IAV	AF	#6A3D9A
89.3349054323507	18.1873395575128	IAV	AF	#6A3D9A
62.267465228712	18.4823606665943	IAV	AF	#6A3D9A
71.0030591343081	18.3477140863928	IAV	AF	#6A3D9A
83.2545780136781	15.0748412515079	IAV	AF	#6A3D9A
78.0103140630294	15.876044888563	IAV	AF	#6A3D9A
120.319228939824	-0.939190064814546	IAV	AF	#6A3D9A
47.6058085835916	22.5123882847856	IAV	AF	#6A3D9A
76.8701983673365	16.8398890911993	IAV	AF	#6A3D9A
85.2147520516305	21.1504621478462	IAV	AF	#6A3D9A
76.6641261578046	6.92742642834326	IAV	AF	#6A3D9A
77.8253399152631	17.4392426668321	IAV	AF	#6A3D9A
88.8162280161422	8.08400068665241	IAV	AF	#6A3D9A
91.0825886045659	11.9863557677099	IAV	AF	#6A3D9A
45.7373216409978	14.443671097313	IAV	AF	#6A3D9A
67.2135983449556	16.3077644720054	IAV	AF	#6A3D9A
81.6736472595779	11.3244004056254	IAV	AF	#6A3D9A
84.4440051284281	10.3502626009439	IAV	AF	#6A3D9A
103.072008329934	9.62504916692239	IAV	AF	#6A3D9A
60.6968717315615	23.6838898379001	IAV	AF	#6A3D9A
57.1174258526735	5.97453755370405	IAV	AF	#6A3D9A
75.5316196165883	4.26629821091497	IAV	AF	#6A3D9A
76.0821474882652	14.0108241354283	IAV	AF	#6A3D9A
65.9096968693031	16.6630163572783	IAV	AF	#6A3D9A
66.2174999633532	24.9068338463622	IAV	AF	#6A3D9A
76.3639139225579	16.4684848608133	IAV	AF	#6A3D9A
66.791675567333	17.2234611482381	IAV	AF	#6A3D9A
80.5445799919247	20.9733555252113	IAV	AF	#6A3D9A
77.0876940609302	9.44915423268102	IAV	AF	#6A3D9A
84.5482102703539	4.8665110482196	IAV	AF	#6A3D9A
47.4635085677079	15.2981810501422	IAV	AF	#6A3D9A
58.0786083333479	21.0583071920857	IAV	AF	#6A3D9A
75.7916587311613	16.8187197243106	IAV	AF	#6A3D9A
78.5133576883523	12.1604044178119	IAV	AF	#6A3D9A
66.6559129987114	12.449104076543	IAV	AF	#6A3D9A
64.1413338570995	16.2399245269734	IAV	AF	#6A3D9A
91.347588812561	16.1450938268927	IAV	AF	#6A3D9A
58.4078215114657	15.4063241946424	IAV	AF	#6A3D9A
76.3839585030962	20.6879438084735	IAV	AF	#6A3D9A
82.2718946286092	14.776049890653	IAV	AF	#6A3D9A
72.9193605823701	18.7359433762354	IAV	AF	#6A3D9A
99.5267945803803	2.12683462430583	IAV	AF	#6A3D9A
78.8577137073696	13.2042669264527	IAV	AF	#6A3D9A
65.8455366486609	18.4947565774388	IAV	EU	#CAB2D6
79.1673867965664	27.5564361548312	IAV	EU	#CAB2D6
57.8563435501874	15.1658417759563	IAV	EU	#CAB2D6
75.1134459535655	13.610654063062	IAV	EU	#CAB2D6
114.237961497076	2.172742169347	IAV	EU	#CAB2D6
114.601566575468	10.3526928955266	IAV	EU	#CAB2D6
104.398277692492	7.89974414285812	IAV	EU	#CAB2D6
97.0306747915427	13.1206417025495	IAV	EU	#CAB2D6
97.5416396667343	9.94901413776316	IAV	EU	#CAB2D6
102.681673575708	9.5468372073444	IAV	EU	#CAB2D6
116.686636770536	3.36831915437185	IAV	EU	#CAB2D6
92.1116612639544	1.83549750318062	IAV	EU	#CAB2D6
79.4732839900773	23.4832099807452	IAV	EU	#CAB2D6
103.716457766241	0.74239575012868	IAV	EU	#CAB2D6
95.6639229280285	4.05589161815244	IAV	EU	#CAB2D6
77.0070035743898	18.6353515023181	IAV	EU	#CAB2D6
74.4719652112279	12.4738440326463	IAV	EU	#CAB2D6
36.7243840928589	23.5724316922635	IAV	EU	#CAB2D6
62.1292766190837	-8.57723656324711	IAV	EU	#CAB2D6
105.725042110146	10.5093357186111	IAV	EU	#CAB2D6
110.378070928896	5.19248565305709	IAV	EU	#CAB2D6
96.5601677076501	14.7389875284931	IAV	EU	#CAB2D6
94.3568584410205	12.5636918789077	IAV	EU	#CAB2D6
92.2078933388373	5.7187502159212	IAV	EU	#CAB2D6
118.667149176275	1.05791298909386	IAV	EU	#CAB2D6
57.0013103359351	13.8791301338457	IAV	EU	#CAB2D6
93.7957146531616	14.3151435319273	IAV	EU	#CAB2D6
86.0705103879211	16.4181199005906	IAV	EU	#CAB2D6
95.3070963603714	10.3818080030975	IAV	EU	#CAB2D6
126.181370925977	5.32163684025839	IAV	EU	#CAB2D6
108.002511396308	15.4154642947263	IAV	EU	#CAB2D6
97.5646796401662	13.1058011276895	IAV	EU	#CAB2D6
93.358668168736	6.97074435626127	IAV	EU	#CAB2D6
71.5895245954872	17.1031302190763	IAV	EU	#CAB2D6
89.0009459133898	9.04998243861478	IAV	EU	#CAB2D6
109.309074227456	1.76138649404053	IAV	EU	#CAB2D6
130.529646328128	1.26894872976614	IAV	EU	#CAB2D6
48.4806796357346	8.5018652380495	IAV	EU	#CAB2D6
92.1619831715723	13.5680857843253	IAV	EU	#CAB2D6
59.2697753899562	24.917299637888	IAV	EU	#CAB2D6
82.6230726420308	4.90677002381915	IAV	EU	#CAB2D6
84.9017028247071	1.14241491669111	IAV	EU	#CAB2D6
84.1299207249192	-1.74560274224525	IAV	EU	#CAB2D6
67.3708273940262	23.9105798198281	IAV	EU	#CAB2D6
100.437931446296	3.24526029485464	IAV	EU	#CAB2D6
95.811096671347	3.29108941236431	IAV	EU	#CAB2D6
88.6655302248953	11.8115718362288	IAV	EU	#CAB2D6
61.2516980010919	25.2991708287053	IAV	EU	#CAB2D6
103.013456557709	3.96357818210629	IAV	EU	#CAB2D6
85.0117544377389	15.3872665733969	IAV	EU	#CAB2D6
68.2358186414993	17.0173127569188	IAV	EU	#CAB2D6
93.746947107176	11.7305873151484	IAV	EU	#CAB2D6
103.918357374881	4.8480435557465	IAV	EU	#CAB2D6
67.573659213137	18.4374198258522	IAV	EU	#CAB2D6
97.5948539011038	0.65340976806311	IAV	EU	#CAB2D6
86.2679575440727	11.3407793505009	IAV	EU	#CAB2D6
65.0640700544764	13.8699486376626	IAV	EU	#CAB2D6
86.4339045781592	2.98265797988144	IAV	EU	#CAB2D6
83.9582760073167	15.1348259632539	IAV	EU	#CAB2D6
95.1323484106743	16.0186093034805	IAV	EU	#CAB2D6
49.408438257247	18.0049441923814	IAV	EU	#CAB2D6
101.240152939888	3.20319259968676	IAV	EU	#CAB2D6
101.445894348123	2.14637251863917	IAV	EU	#CAB2D6
68.4337362306197	19.8940050011049	IAV	EU	#CAB2D6
66.2558699782238	24.6369094028514	IAV	EU	#CAB2D6
40.7243522258835	27.8388324939617	IAV	EU	#CAB2D6
113.127110168546	1.3688068908993	IAV	EU	#CAB2D6
65.9813522371661	19.3039340110455	IAV	EU	#CAB2D6
88.2693106936626	16.4211433750541	IAV	EU	#CAB2D6
94.8878169100156	1.33503037966945	IAV	EU	#CAB2D6
72.4210543214494	20.3019301970455	IAV	EU	#CAB2D6
96.709254684177	13.2988175046677	IAV	EU	#CAB2D6
69.1479644294565	15.0635443812969	IAV	EU	#CAB2D6
68.3927693206571	11.7830908263586	IAV	EU	#CAB2D6
64.2734440368959	8.57973770807759	IAV	EU	#CAB2D6
92.9383966494698	8.85623741498631	IAV	EU	#CAB2D6
105.01899931769	-1.34635958598848	IAV	EU	#CAB2D6
77.0147388935913	23.9506906027603	IAV	EU	#CAB2D6
87.5931961229841	13.0486531887073	IAV	EU	#CAB2D6
90.6955007519129	11.5540645780207	IAV	EU	#CAB2D6
79.2174642237919	12.0658799657531	IAV	EU	#CAB2D6
77.6601946979922	15.6678989630675	IAV	EU	#CAB2D6
90.9671474513994	13.3416061944822	IAV	EU	#CAB2D6
95.111162000921	2.99592111326368	IAV	EU	#CAB2D6
92.8212374666247	8.66082435347232	IAV	EU	#CAB2D6
109.192562488481	4.8386881682358	IAV	EU	#CAB2D6
72.5465110090472	16.1977246662037	IAV	EU	#CAB2D6
100.812554260141	-0.0322110816069531	IAV	EU	#CAB2D6
105.138470376809	5.86308280025939	IAV	EU	#CAB2D6
68.03622797846	15.9601483270231	IAV	EU	#CAB2D6
88.4008659933779	13.9292954566978	IAV	EU	#CAB2D6
91.4985409217689	0.879302974674012	IAV	EU	#CAB2D6
84.0829139737096	12.0845099703319	IAV	EU	#CAB2D6
88.2511468480031	16.3904824540287	IAV	EU	#CAB2D6
83.0430019087693	12.5230187923339	IAV	EU	#CAB2D6
67.6067426251427	28.5559801560193	IAV	EU	#CAB2D6
93.7931288326764	7.70381704938919	IAV	EU	#CAB2D6
99.9365383476929	7.74754272925303	IAV	EU	#CAB2D6
89.0142096928989	17.2940075561949	IAV	EU	#CAB2D6
