# Supplementary material for: Defining the genetic and evolutionary architecture of alternative splicing in response to infection
Source: Nat Commun. 2019 Apr 11;10:1671. doi: 10.1038/s41467-019-09689-7 (PMC6459842; doi:10.1038/s41467-019-09689-7)
Supplement: Supplementary file 9 — Source Data [file 41467_2019_9689_MOESM9_ESM.zip › SourceData/Fig3D.csv]

condition	gene	Rate_Noisy_Splicing	Expression
IAV	ENSG00000156869	0.914121447713511	(5,10]
NS	ENSG00000156869	0.683815333818732	(1,5]
IAV	ENSG00000173614	0.0299850074962519	(1,5]
LPS	ENSG00000173614	0.0446309382892812	(1,5]
NS	ENSG00000173614	0.0279081061436946	(1,5]
PAM3CSK4	ENSG00000173614	0.0381061793553035	(1,5]
R848	ENSG00000173614	0.0201005025125628	(1,5]
IAV	ENSG00000117620	0.136798905608755	(1,5]
LPS	ENSG00000117620	0.0509424350483953	(1,5]
NS	ENSG00000117620	0.138543107787037	(5,10]
PAM3CSK4	ENSG00000117620	0.0867161407123014	(1,5]
R848	ENSG00000117620	0.126742712294043	(1,5]
IAV	ENSG00000156875	0.235388319296726	(10,50]
LPS	ENSG00000156875	0.030534452689672	(10,50]
NS	ENSG00000156875	0.0370406298019377	(10,50]
PAM3CSK4	ENSG00000156875	0.0430698692370484	(10,50]
R848	ENSG00000156875	0.0403717721300105	(10,50]
LPS	ENSG00000122435	0.476777806135053	(1,5]
NS	ENSG00000122435	0.337128552971576	(1,5]
PAM3CSK4	ENSG00000122435	0.373999819193769	(1,5]
R848	ENSG00000122435	0.800278954140815	(1,5]
LPS	ENSG00000137992	0.220416773386532	(1,5]
NS	ENSG00000137992	0.148969167018573	(1,5]
PAM3CSK4	ENSG00000137992	0.303033364278706	(1,5]
IAV	ENSG00000162444	0.906038936608076	(1,5]
LPS	ENSG00000162444	1.50825446646015	(1,5]
NS	ENSG00000162444	0.992935042070981	(1,5]
PAM3CSK4	ENSG00000162444	1.69245851279359	(1,5]
R848	ENSG00000162444	1.30993169465834	(1,5]
IAV	ENSG00000137996	0.0487396621418904	(5,10]
LPS	ENSG00000137996	0.0442360080705848	(10,50]
NS	ENSG00000137996	0.0419732953439876	(10,50]
PAM3CSK4	ENSG00000137996	0.054194544234598	(5,10]
R848	ENSG00000137996	0.058467617250713	(5,10]
IAV	ENSG00000079335	0.994835496300943	(1,5]
LPS	ENSG00000079335	0.863338292160402	(1,5]
NS	ENSG00000079335	0.818479037851005	(1,5]
PAM3CSK4	ENSG00000079335	0.806274747084516	(1,5]
R848	ENSG00000079335	0.949269300780048	(1,5]
IAV	ENSG00000130939	0.609104339393736	(5,10]
LPS	ENSG00000130939	0.421380471014153	(10,50]
NS	ENSG00000130939	0.31413913426196	(10,50]
PAM3CSK4	ENSG00000130939	0.411376448451269	(10,50]
R848	ENSG00000130939	0.579308156133934	(5,10]
IAV	ENSG00000162695	0.293512305740162	(5,10]
LPS	ENSG00000162695	0.253074267910526	(10,50]
NS	ENSG00000162695	0.17926699405622	(10,50]
PAM3CSK4	ENSG00000162695	0.253457109340863	(10,50]
R848	ENSG00000162695	0.331694316411611	(10,50]
IAV	ENSG00000131591	0	(5,10]
LPS	ENSG00000131591	0	(10,50]
NS	ENSG00000131591	0	(5,10]
PAM3CSK4	ENSG00000131591	0	(10,50]
R848	ENSG00000131591	0	(10,50]
IAV	ENSG00000054523	0.13053844946426	(10,50]
LPS	ENSG00000054523	0.0990129516120764	(10,50]
NS	ENSG00000054523	0.0688008820903921	(10,50]
PAM3CSK4	ENSG00000054523	0.11386081074794	(10,50]
R848	ENSG00000054523	0.135446555553504	(10,50]
IAV	ENSG00000185946	0.616492813955234	(5,10]
LPS	ENSG00000185946	0.301770893751493	(5,10]
NS	ENSG00000185946	0.310394162203902	(10,50]
PAM3CSK4	ENSG00000185946	0.291535230023928	(5,10]
R848	ENSG00000185946	0.267039245467223	(5,10]
IAV	ENSG00000240038	0.0580734046524983	(5,10]
LPS	ENSG00000240038	0.121593695617782	(1,5]
NS	ENSG00000240038	0.0410224242814151	(1,5]
PAM3CSK4	ENSG00000240038	0.167810417494719	(1,5]
R848	ENSG00000240038	0.180418513751847	(1,5]
IAV	ENSG00000142657	0.0661600584852605	(500,1e+03]
LPS	ENSG00000142657	0.0415169860221411	(500,1e+03]
NS	ENSG00000142657	0.0214159197670518	(1e+03,2.5e+04]
PAM3CSK4	ENSG00000142657	0.0606095051173609	(500,1e+03]
R848	ENSG00000142657	0.102570445170327	(500,1e+03]
IAV	ENSG00000160049	0.0364963503649635	(1,5]
LPS	ENSG00000160049	0.090196734178339	(1,5]
NS	ENSG00000160049	0.112048808504749	(5,10]
PAM3CSK4	ENSG00000160049	0.146742840906809	(1,5]
R848	ENSG00000160049	0.131817236009997	(1,5]
IAV	ENSG00000142655	0.737695639360019	(1,5]
LPS	ENSG00000142655	0.341394371857301	(1,5]
NS	ENSG00000142655	0.313591439155058	(1,5]
PAM3CSK4	ENSG00000142655	0.431590190009948	(1,5]
R848	ENSG00000142655	0.419472232919865	(1,5]
IAV	ENSG00000130940	0.0595432511567824	(1,5]
LPS	ENSG00000130940	0.0833999538984693	(1,5]
NS	ENSG00000130940	0.0525974204540055	(1,5]
PAM3CSK4	ENSG00000130940	0.0618607826964557	(1,5]
R848	ENSG00000130940	0.124442513490929	(1,5]
IAV	ENSG00000134215	0.783591265527318	(10,50]
LPS	ENSG00000134215	0.398677746865353	(5,10]
NS	ENSG00000134215	0.214777237717447	(10,50]
PAM3CSK4	ENSG00000134215	0.425973878885857	(1,5]
R848	ENSG00000134215	0.466531518112791	(1,5]
IAV	ENSG00000085491	0.870820315227586	(10,50]
LPS	ENSG00000085491	0.901564020921146	(10,50]
NS	ENSG00000085491	0.632639464576428	(10,50]
PAM3CSK4	ENSG00000085491	1.04099676560591	(10,50]
R848	ENSG00000085491	1.1416455203069	(10,50]
IAV	ENSG00000162636	0.659200158305012	(5,10]
LPS	ENSG00000162636	0.325080240863775	(1,5]
NS	ENSG00000162636	0.152970650891186	(10,50]
PAM3CSK4	ENSG00000162636	0.39260438975862	(1,5]
R848	ENSG00000162636	0.473494466810914	(1,5]
NS	ENSG00000162639	0.155515910005814	(1,5]
IAV	ENSG00000134186	0	(10,50]
LPS	ENSG00000134186	0	(10,50]
NS	ENSG00000134186	0	(10,50]
PAM3CSK4	ENSG00000134186	0	(10,50]
R848	ENSG00000134186	0	(10,50]
IAV	ENSG00000143107	0.560857162018109	(1,5]
IAV	ENSG00000116266	0.200706725768269	(10,50]
LPS	ENSG00000116266	0.0889346352388942	(10,50]
NS	ENSG00000116266	0.0612255912933312	(50,100]
PAM3CSK4	ENSG00000116266	0.0915728448094941	(10,50]
R848	ENSG00000116266	0.106229800437679	(10,50]
IAV	ENSG00000085433	0.0386565182886555	(1,5]
LPS	ENSG00000085433	0.0658955358395896	(5,10]
NS	ENSG00000085433	0.0308418201704893	(5,10]
PAM3CSK4	ENSG00000085433	0.0551823200483536	(5,10]
R848	ENSG00000085433	0.0588488006444258	(5,10]
IAV	ENSG00000197780	0.391046061001164	(10,50]
LPS	ENSG00000197780	0.57634827647382	(10,50]
NS	ENSG00000197780	0.388444171093414	(10,50]
PAM3CSK4	ENSG00000197780	0.569741780349067	(50,100]
R848	ENSG00000197780	0.526656082707457	(10,50]
IAV	ENSG00000215717	0.210851414223156	(10,50]
LPS	ENSG00000215717	0.0808642337781666	(10,50]
NS	ENSG00000215717	0.0846474173328736	(10,50]
PAM3CSK4	ENSG00000215717	0.103889530054727	(10,50]
R848	ENSG00000215717	0.0825389695477045	(10,50]
IAV	ENSG00000031698	0.0768956960814535	(10,50]
LPS	ENSG00000031698	0.0521753948139065	(10,50]
NS	ENSG00000031698	0.0532228945724793	(10,50]
PAM3CSK4	ENSG00000031698	0.0541643445600443	(10,50]
R848	ENSG00000031698	0.0517955512983472	(10,50]
IAV	ENSG00000221986	4.43781415897929	(1,5]
IAV	ENSG00000134243	0.774094999067585	(5,10]
LPS	ENSG00000134243	0.171527565212063	(1,5]
NS	ENSG00000134243	0.120752337200129	(5,10]
PAM3CSK4	ENSG00000134243	0.400121392460275	(1,5]
R848	ENSG00000134243	0.40454129196162	(1,5]
IAV	ENSG00000143106	0.114115414282039	(50,100]
LPS	ENSG00000143106	0.0892325560797209	(100,500]
NS	ENSG00000143106	0.0830108572585503	(50,100]
PAM3CSK4	ENSG00000143106	0.0966968293010431	(100,500]
R848	ENSG00000143106	0.129850518333425	(100,500]
IAV	ENSG00000162650	1.06375061432056	(1,5]
LPS	ENSG00000162650	0.877262055956028	(1,5]
NS	ENSG00000162650	0.874141590340064	(1,5]
PAM3CSK4	ENSG00000162650	0.795618311420226	(1,5]
R848	ENSG00000162650	0.647392986838513	(1,5]
IAV	ENSG00000174151	1.45985401459854	(1,5]
LPS	ENSG00000174151	1.46644106034969	(5,10]
NS	ENSG00000174151	1.45228215767635	(10,50]
PAM3CSK4	ENSG00000174151	1.34916351861846	(5,10]
R848	ENSG00000174151	1.64750957854406	(5,10]
IAV	ENSG00000065135	0.0148962560057859	(10,50]
LPS	ENSG00000065135	0.0108608385390252	(10,50]
NS	ENSG00000065135	0.00856317100931731	(10,50]
PAM3CSK4	ENSG00000065135	0.0120647627979102	(10,50]
R848	ENSG00000065135	0.0156750276552295	(50,100]
IAV	ENSG00000116337	0.18800148575205	(10,50]
LPS	ENSG00000116337	0.141347465406711	(10,50]
NS	ENSG00000116337	0.109608791163258	(10,50]
PAM3CSK4	ENSG00000116337	0.128442805705289	(10,50]
R848	ENSG00000116337	0.161717948391547	(10,50]
LPS	ENSG00000168765	0	(1,5]
NS	ENSG00000168765	0.0118717109072536	(1,5]
PAM3CSK4	ENSG00000168765	0.030750307503075	(1,5]
IAV	ENSG00000213366	0.311588056827701	(1,5]
NS	ENSG00000213366	0.148069676966349	(1,5]
IAV	ENSG00000134202	0.0065091733322661	(5,10]
LPS	ENSG00000134202	0.0111686849037567	(10,50]
NS	ENSG00000134202	0.0154716123004406	(10,50]
PAM3CSK4	ENSG00000134202	0.0139026882251551	(10,50]
R848	ENSG00000134202	0.0122839845528641	(10,50]
IAV	ENSG00000184371	0.318552446875901	(5,10]
LPS	ENSG00000184371	0.155377270298308	(10,50]
NS	ENSG00000184371	0.152515242659154	(5,10]
PAM3CSK4	ENSG00000184371	0.190883692617393	(10,50]
R848	ENSG00000184371	0.321932984192998	(10,50]
IAV	ENSG00000168710	0.0454538596943194	(10,50]
LPS	ENSG00000168710	0.0266338945618065	(10,50]
NS	ENSG00000168710	0.0291553999698417	(10,50]
PAM3CSK4	ENSG00000168710	0.0321564513286051	(10,50]
R848	ENSG00000168710	0.0384536191142257	(10,50]
IAV	ENSG00000143093	0.277655081340277	(5,10]
LPS	ENSG00000143093	0.278352821947369	(10,50]
NS	ENSG00000143093	0.265800098526071	(10,50]
PAM3CSK4	ENSG00000143093	0.298048476332133	(10,50]
R848	ENSG00000143093	0.262438898295804	(10,50]
IAV	ENSG00000120948	0.0483207756719777	(10,50]
LPS	ENSG00000120948	0.0461636257919007	(50,100]
NS	ENSG00000120948	0.0327725498938635	(50,100]
PAM3CSK4	ENSG00000120948	0.0470559773091463	(50,100]
R848	ENSG00000120948	0.0644909886631793	(50,100]
IAV	ENSG00000116396	0.912964090079124	(1,5]
LPS	ENSG00000116396	0.769161999124923	(1,5]
NS	ENSG00000116396	0.5408731477212	(1,5]
PAM3CSK4	ENSG00000116396	0.895672932761344	(1,5]
IAV	ENSG00000134248	0.0387820510037496	(10,50]
LPS	ENSG00000134248	0.0199320349839006	(10,50]
NS	ENSG00000134248	0.0197786991475831	(50,100]
PAM3CSK4	ENSG00000134248	0.0191899899382818	(10,50]
R848	ENSG00000134248	0.0269412008613782	(10,50]
IAV	ENSG00000116649	0.0257554945054945	(1,5]
LPS	ENSG00000116649	0.0202634245187437	(5,10]
NS	ENSG00000116649	0.0104580631667015	(5,10]
PAM3CSK4	ENSG00000116649	0.0191326530612245	(5,10]
R848	ENSG00000116649	0.0256709439276175	(5,10]
IAV	ENSG00000171824	0.104534171748521	(10,50]
LPS	ENSG00000171824	0.107076571468388	(10,50]
NS	ENSG00000171824	0.0763405174866459	(10,50]
PAM3CSK4	ENSG00000171824	0.107728625886899	(10,50]
R848	ENSG00000171824	0.127130092670699	(10,50]
IAV	ENSG00000143119	0.0366068727764221	(500,1e+03]
LPS	ENSG00000143119	0.0291993886210085	(500,1e+03]
NS	ENSG00000143119	0.0263992278062315	(500,1e+03]
PAM3CSK4	ENSG00000143119	0.0315171552958889	(500,1e+03]
R848	ENSG00000143119	0.0365479862014878	(100,500]
IAV	ENSG00000156171	0.629567441437941	(10,50]
LPS	ENSG00000156171	0.399352571925454	(10,50]
NS	ENSG00000156171	0.391032195175124	(10,50]
PAM3CSK4	ENSG00000156171	0.38440724304569	(10,50]
R848	ENSG00000156171	0.540585599653642	(5,10]
IAV	ENSG00000198793	0.0886438372513051	(1,5]
LPS	ENSG00000198793	0.108999348570558	(5,10]
NS	ENSG00000198793	0.07699535162405	(10,50]
PAM3CSK4	ENSG00000198793	0.111387153275254	(5,10]
R848	ENSG00000198793	0.0949277948843387	(5,10]
IAV	ENSG00000134255	0.215408611859905	(5,10]
LPS	ENSG00000134255	0.298715247285798	(5,10]
NS	ENSG00000134255	0.217758947840217	(10,50]
PAM3CSK4	ENSG00000134255	0.366873006583805	(5,10]
R848	ENSG00000134255	0.407405535789729	(5,10]
IAV	ENSG00000162777	0.243676270340888	(10,50]
LPS	ENSG00000162777	0.324744225728826	(10,50]
NS	ENSG00000162777	0.29321920883518	(10,50]
PAM3CSK4	ENSG00000162777	0.386679135824127	(10,50]
R848	ENSG00000162777	0.301499869924665	(10,50]
IAV	ENSG00000064886	0.337125138752573	(1,5]
R848	ENSG00000064886	0.0423885835670558	(1,5]
IAV	ENSG00000116455	0.275244502019721	(1,5]
LPS	ENSG00000116455	0.141717852933078	(5,10]
NS	ENSG00000116455	0.150912625672287	(5,10]
PAM3CSK4	ENSG00000116455	0.156645140259756	(5,10]
R848	ENSG00000116455	0.180732983835163	(5,10]
IAV	ENSG00000116459	0.0541275830817476	(10,50]
LPS	ENSG00000116459	0.0448843081204506	(50,100]
NS	ENSG00000116459	0.0309042260797347	(50,100]
PAM3CSK4	ENSG00000116459	0.0340208047155549	(50,100]
R848	ENSG00000116459	0.0533533965575318	(10,50]
IAV	ENSG00000143110	0.207933461292386	(5,10]
LPS	ENSG00000143110	0.100648190330695	(1,5]
NS	ENSG00000143110	0.12892988197957	(10,50]
PAM3CSK4	ENSG00000143110	0.205089244289859	(1,5]
R848	ENSG00000143110	0.336322869955157	(1,5]
NS	ENSG00000121933	0.0604229607250755	(1,5]
PAM3CSK4	ENSG00000121933	0.0694444444444444	(1,5]
R848	ENSG00000121933	0.0687285223367698	(1,5]
IAV	ENSG00000116473	0.211507438512711	(50,100]
LPS	ENSG00000116473	0.248117866707213	(50,100]
NS	ENSG00000116473	0.194035417417126	(100,500]
PAM3CSK4	ENSG00000116473	0.281746150460603	(50,100]
R848	ENSG00000116473	0.323990611410894	(50,100]
LPS	ENSG00000064703	0.0469851213782302	(1,5]
NS	ENSG00000064703	0.0422556162661204	(1,5]
PAM3CSK4	ENSG00000064703	0.0391279239882611	(1,5]
R848	ENSG00000064703	0.0485001700043785	(1,5]
IAV	ENSG00000143079	0.649736583071715	(5,10]
LPS	ENSG00000143079	0.471414377857403	(5,10]
NS	ENSG00000143079	0.373909263723708	(10,50]
PAM3CSK4	ENSG00000143079	0.593245402893231	(5,10]
R848	ENSG00000143079	0.431810108183691	(5,10]
IAV	ENSG00000007341	0.375622360874772	(1,5]
LPS	ENSG00000007341	0.302663438256659	(1,5]
NS	ENSG00000007341	0.282866167634872	(1,5]
PAM3CSK4	ENSG00000007341	0.484377229276644	(1,5]
R848	ENSG00000007341	0.832278817651894	(1,5]
IAV	ENSG00000116489	0.276956154004399	(100,500]
LPS	ENSG00000116489	0.270047736494857	(100,500]
NS	ENSG00000116489	0.218283516363692	(100,500]
PAM3CSK4	ENSG00000116489	0.274084609270471	(100,500]
R848	ENSG00000116489	0.307371797737298	(100,500]
IAV	ENSG00000155363	0.160680445269421	(100,500]
LPS	ENSG00000155363	0.148493043148994	(50,100]
NS	ENSG00000155363	0.115892274698137	(10,50]
PAM3CSK4	ENSG00000155363	0.151393299458971	(10,50]
R848	ENSG00000155363	0.178410382278382	(100,500]
IAV	ENSG00000155366	0	(10,50]
LPS	ENSG00000155366	0	(50,100]
NS	ENSG00000155366	0.00173689512627228	(50,100]
PAM3CSK4	ENSG00000155366	0.00207779255319149	(50,100]
R848	ENSG00000155366	0.00504642712959225	(10,50]
IAV	ENSG00000120942	0.888616442058926	(1,5]
LPS	ENSG00000120942	0.474207086134714	(1,5]
NS	ENSG00000120942	0.565796647773651	(1,5]
PAM3CSK4	ENSG00000120942	0.408444057500855	(1,5]
R848	ENSG00000120942	0.586860312909057	(1,5]
IAV	ENSG00000155380	0.151942233062465	(1,5]
LPS	ENSG00000155380	0.203392983839557	(5,10]
NS	ENSG00000155380	0.120975536422629	(5,10]
PAM3CSK4	ENSG00000155380	0.184880944368154	(5,10]
R848	ENSG00000155380	0.208284681883836	(5,10]
LPS	ENSG00000198799	0.287139284256378	(1,5]
NS	ENSG00000198799	0.233122923356788	(1,5]
PAM3CSK4	ENSG00000198799	0.247464395770982	(1,5]
R848	ENSG00000198799	0.305601090879585	(5,10]
IAV	ENSG00000186891	0.56951863707991	(1,5]
LPS	ENSG00000186891	0.718594973902994	(10,50]
NS	ENSG00000186891	0.731009468802596	(5,10]
PAM3CSK4	ENSG00000186891	0.695236649367522	(10,50]
R848	ENSG00000186891	0.689273791990888	(10,50]
IAV	ENSG00000116793	0.403159790684297	(5,10]
LPS	ENSG00000116793	0.255264177166275	(10,50]
NS	ENSG00000116793	0.172861102771765	(10,50]
PAM3CSK4	ENSG00000116793	0.275006806194822	(10,50]
R848	ENSG00000116793	0.336083120331351	(5,10]
IAV	ENSG00000081019	0.169674710688213	(1,5]
LPS	ENSG00000081019	0.106105559437581	(1,5]
NS	ENSG00000081019	0.112887168586467	(5,10]
PAM3CSK4	ENSG00000081019	0.15318907566294	(1,5]
R848	ENSG00000081019	0.155343989365441	(1,5]
NS	ENSG00000134242	0.54111098520819	(1,5]
IAV	ENSG00000134262	0.494559611148324	(1,5]
LPS	ENSG00000134262	0.359999025121177	(5,10]
NS	ENSG00000134262	0.52219534458188	(5,10]
PAM3CSK4	ENSG00000134262	0.389438017191505	(5,10]
R848	ENSG00000134262	0.472067729857331	(1,5]
LPS	ENSG00000118655	0.0257997936016512	(1,5]
NS	ENSG00000118655	0	(1,5]
PAM3CSK4	ENSG00000118655	0	(1,5]
IAV	ENSG00000163349	0.109108486655485	(10,50]
LPS	ENSG00000163349	0.0774734945295677	(10,50]
NS	ENSG00000163349	0.0685066178556085	(10,50]
PAM3CSK4	ENSG00000163349	0.0839048905751597	(10,50]
R848	ENSG00000163349	0.0979954631399202	(10,50]
IAV	ENSG00000186827	0.030501430715501	(1,5]
LPS	ENSG00000186827	0.0435834032754206	(50,100]
NS	ENSG00000186827	0.0433118618411156	(10,50]
PAM3CSK4	ENSG00000186827	0.0461692553512036	(50,100]
R848	ENSG00000186827	0.0301844749855347	(10,50]
IAV	ENSG00000197323	0.332070083487161	(10,50]
LPS	ENSG00000197323	0.24898180178428	(10,50]
NS	ENSG00000197323	0.214715557671023	(10,50]
PAM3CSK4	ENSG00000197323	0.237703033701909	(10,50]
R848	ENSG00000197323	0.286733110903673	(10,50]
IAV	ENSG00000116752	0.142268445259982	(1,5]
LPS	ENSG00000116752	0.119888782730319	(10,50]
NS	ENSG00000116752	0.124927345422151	(10,50]
PAM3CSK4	ENSG00000116752	0.107857340865437	(10,50]
R848	ENSG00000116752	0.119503872016533	(10,50]
IAV	ENSG00000213281	0.090417514740606	(10,50]
LPS	ENSG00000213281	0.0578846489835968	(10,50]
NS	ENSG00000213281	0.055220618733114	(10,50]
PAM3CSK4	ENSG00000213281	0.0836218937782045	(10,50]
R848	ENSG00000213281	0.0957979554128699	(10,50]
IAV	ENSG00000009307	0.0204547799058395	(100,500]
LPS	ENSG00000009307	0.0102300260228653	(100,500]
NS	ENSG00000009307	0.00845404918509172	(100,500]
PAM3CSK4	ENSG00000009307	0.0130575876871937	(100,500]
R848	ENSG00000009307	0.0141391036996909	(100,500]
IAV	ENSG00000078808	0.0546449063008798	(50,100]
LPS	ENSG00000078808	0.0825255480471976	(100,500]
NS	ENSG00000078808	0.0591550206906836	(100,500]
PAM3CSK4	ENSG00000078808	0.0775054989297305	(100,500]
R848	ENSG00000078808	0.0977048876161181	(100,500]
IAV	ENSG00000052723	0.0874015883138536	(1,5]
LPS	ENSG00000052723	0.125139043381535	(5,10]
NS	ENSG00000052723	0.103277170053194	(5,10]
PAM3CSK4	ENSG00000052723	0.0839731285988484	(5,10]
R848	ENSG00000052723	0.118064958098898	(1,5]
IAV	ENSG00000163393	0.233209994873281	(1,5]
LPS	ENSG00000163393	0.282353722044315	(1,5]
NS	ENSG00000163393	0.217179163944874	(1,5]
PAM3CSK4	ENSG00000163393	0.41145595779203	(1,5]
IAV	ENSG00000163399	0.0101317597512114	(100,500]
LPS	ENSG00000163399	0.00784681745492349	(100,500]
NS	ENSG00000163399	0.00689277206382051	(100,500]
PAM3CSK4	ENSG00000163399	0.00923810461340295	(100,500]
R848	ENSG00000163399	0.0121637610956524	(100,500]
PAM3CSK4	ENSG00000143061	1.695200203876	(1,5]
R848	ENSG00000143061	2.06945968230206	(5,10]
LPS	ENSG00000132879	0.186239405885686	(1,5]
NS	ENSG00000132879	0.102798468009117	(1,5]
PAM3CSK4	ENSG00000132879	0.206111142332621	(1,5]
IAV	ENSG00000116663	0.0182021708600608	(50,100]
LPS	ENSG00000116663	0.0127555754793919	(10,50]
NS	ENSG00000116663	0.0116816485569983	(10,50]
PAM3CSK4	ENSG00000116663	0.0222222222222222	(10,50]
R848	ENSG00000116663	0.00785638993882738	(10,50]
IAV	ENSG00000116824	0.207690042052664	(1,5]
LPS	ENSG00000116824	0.110002885023702	(1,5]
NS	ENSG00000116824	0.317110859504293	(1,5]
PAM3CSK4	ENSG00000116824	0.204371422307475	(1,5]
R848	ENSG00000116824	0.148212690079127	(1,5]
IAV	ENSG00000116670	0.0274420927527546	(10,50]
LPS	ENSG00000116670	0.0210291759680446	(10,50]
NS	ENSG00000116670	0.0226251379411042	(10,50]
PAM3CSK4	ENSG00000116670	0.0258433187819062	(10,50]
R848	ENSG00000116670	0.0354153550734485	(10,50]
NS	ENSG00000134247	0.618463915443376	(1,5]
IAV	ENSG00000134256	0.673625427278248	(1,5]
LPS	ENSG00000134256	0.794027533458584	(1,5]
NS	ENSG00000134256	0.796938597720321	(10,50]
IAV	ENSG00000116830	0.613123200184401	(1,5]
LPS	ENSG00000116830	0.298987411022593	(1,5]
NS	ENSG00000116830	0.233051662933929	(1,5]
PAM3CSK4	ENSG00000116830	0.343555372873248	(1,5]
R848	ENSG00000116830	0.357046374579831	(1,5]
IAV	ENSG00000198162	0.687581405233875	(1,5]
LPS	ENSG00000198162	0.22337940806749	(5,10]
NS	ENSG00000198162	0.156310695571366	(10,50]
PAM3CSK4	ENSG00000198162	0.19670836361466	(5,10]
R848	ENSG00000198162	0.352356255786922	(1,5]
IAV	ENSG00000177674	0.198317913785301	(10,50]
LPS	ENSG00000177674	0.513099791929003	(10,50]
NS	ENSG00000177674	0.155667175553482	(10,50]
PAM3CSK4	ENSG00000177674	0.676133074755997	(10,50]
R848	ENSG00000177674	0.857606282231411	(10,50]
IAV	ENSG00000196505	0.472951024337833	(1,5]
LPS	ENSG00000196505	0.359818111018568	(5,10]
NS	ENSG00000196505	0.284796829225512	(5,10]
PAM3CSK4	ENSG00000196505	0.379448321839562	(5,10]
R848	ENSG00000196505	0.37728664156049	(5,10]
LPS	ENSG00000065183	0.0114935260510933	(1,5]
NS	ENSG00000065183	0.00738699311537843	(1,5]
PAM3CSK4	ENSG00000065183	0.0146684696267756	(1,5]
R848	ENSG00000065183	0.0153573838377531	(1,5]
IAV	ENSG00000177000	0.325859777361894	(5,10]
LPS	ENSG00000177000	0.287100372316401	(5,10]
NS	ENSG00000177000	0.295420102756183	(10,50]
PAM3CSK4	ENSG00000177000	0.362634562189551	(5,10]
R848	ENSG00000177000	0.299839064135577	(5,10]
IAV	ENSG00000011021	0.594242261238244	(10,50]
LPS	ENSG00000011021	0.249092026484682	(10,50]
NS	ENSG00000011021	0.222381655310102	(10,50]
PAM3CSK4	ENSG00000011021	0.263619262977473	(10,50]
R848	ENSG00000011021	0.296984740420841	(10,50]
IAV	ENSG00000160087	0.806733581499123	(10,50]
LPS	ENSG00000160087	0.463994845249739	(10,50]
NS	ENSG00000160087	0.487514283988983	(10,50]
PAM3CSK4	ENSG00000160087	0.500536888413122	(10,50]
R848	ENSG00000160087	0.472560882337837	(10,50]
LPS	ENSG00000116874	0.179974736084747	(1,5]
NS	ENSG00000116874	0.244359676577986	(1,5]
PAM3CSK4	ENSG00000116874	0.186179030858491	(1,5]
R848	ENSG00000116874	0.253126861226921	(1,5]
IAV	ENSG00000116685	0.543338235776999	(1,5]
LPS	ENSG00000116685	0.535533402037206	(5,10]
NS	ENSG00000116685	0.466084002302107	(10,50]
PAM3CSK4	ENSG00000116685	0.677346044277175	(5,10]
R848	ENSG00000116685	0.691257515876808	(5,10]
IAV	ENSG00000083444	0.0639987340201142	(1,5]
LPS	ENSG00000083444	0.0922971235346732	(5,10]
NS	ENSG00000083444	0.066739608904731	(10,50]
PAM3CSK4	ENSG00000083444	0.112351750826615	(5,10]
R848	ENSG00000083444	0.160286442985794	(1,5]
IAV	ENSG00000143067	0.0545851528384279	(1,5]
LPS	ENSG00000143067	0.00448390278898753	(10,50]
NS	ENSG00000143067	0	(10,50]
PAM3CSK4	ENSG00000143067	0.0309499747939846	(10,50]
R848	ENSG00000143067	0.0377928949357521	(5,10]
IAV	ENSG00000092621	0.0855243116629225	(1,5]
LPS	ENSG00000092621	0.179501090903757	(1,5]
NS	ENSG00000092621	0.153310885619644	(1,5]
IAV	ENSG00000134250	0.213163668435094	(50,100]
LPS	ENSG00000134250	0.1007632183505	(100,500]
NS	ENSG00000134250	0.0634713807570302	(100,500]
PAM3CSK4	ENSG00000134250	0.115693027234439	(100,500]
R848	ENSG00000134250	0.156735402448833	(100,500]
IAV	ENSG00000116688	0.102180572629036	(10,50]
LPS	ENSG00000116688	0.091783229703069	(10,50]
NS	ENSG00000116688	0.0660454492607354	(10,50]
PAM3CSK4	ENSG00000116688	0.0959622580827196	(10,50]
R848	ENSG00000116688	0.101186358190707	(10,50]
IAV	ENSG00000116691	0.0976479669331976	(10,50]
LPS	ENSG00000116691	0.114843557037836	(5,10]
NS	ENSG00000116691	0.0867499147079704	(5,10]
PAM3CSK4	ENSG00000116691	0.114774921107278	(1,5]
R848	ENSG00000116691	0.111959355327373	(5,10]
IAV	ENSG00000188610	0.831652275074327	(10,50]
LPS	ENSG00000188610	0.923443003968977	(1,5]
NS	ENSG00000188610	0.714703914352626	(1,5]
R848	ENSG00000188610	0.592718837071955	(1,5]
IAV	ENSG00000198019	0.369094488188976	(5,10]
LPS	ENSG00000198019	1.45089285714286	(1,5]
NS	ENSG00000198019	0	(1,5]
PAM3CSK4	ENSG00000198019	1.43721633888048	(1,5]
R848	ENSG00000198019	0.783475783475784	(1,5]
LPS	ENSG00000120949	0.718394298647389	(5,10]
NS	ENSG00000120949	0.359012715033657	(1,5]
PAM3CSK4	ENSG00000120949	0.78585371096225	(10,50]
R848	ENSG00000120949	0.993251381534398	(10,50]
IAV	ENSG00000028137	1.03993131351157	(100,500]
LPS	ENSG00000028137	0.347437960381584	(500,1e+03]
NS	ENSG00000028137	0.291511297857596	(100,500]
PAM3CSK4	ENSG00000028137	0.379027054229457	(1e+03,2.5e+04]
R848	ENSG00000028137	0.450949426220086	(1e+03,2.5e+04]
IAV	ENSG00000131584	0.27812289474424	(5,10]
LPS	ENSG00000131584	0.238380741977449	(10,50]
NS	ENSG00000131584	0.197874568638543	(10,50]
PAM3CSK4	ENSG00000131584	0.212086778073049	(10,50]
R848	ENSG00000131584	0.248346994699632	(5,10]
IAV	ENSG00000048707	1.09258710427425	(5,10]
LPS	ENSG00000048707	0.373337964667092	(5,10]
NS	ENSG00000048707	0.260238156581608	(10,50]
PAM3CSK4	ENSG00000048707	0.474379382400444	(5,10]
R848	ENSG00000048707	0.651654601695812	(5,10]
LPS	ENSG00000169972	0.0557946069994263	(1,5]
NS	ENSG00000169972	0.0211907316357523	(1,5]
PAM3CSK4	ENSG00000169972	0.0209617646010762	(1,5]
R848	ENSG00000169972	0.0104058272632674	(1,5]
IAV	ENSG00000127054	0.0312732587094863	(10,50]
LPS	ENSG00000127054	0.0246962223310285	(10,50]
NS	ENSG00000127054	0.0149051528488164	(50,100]
PAM3CSK4	ENSG00000127054	0.0248969352085667	(50,100]
R848	ENSG00000127054	0.0169255812694087	(10,50]
IAV	ENSG00000224051	0	(1,5]
LPS	ENSG00000224051	0	(1,5]
NS	ENSG00000224051	0	(1,5]
PAM3CSK4	ENSG00000224051	0	(1,5]
R848	ENSG00000224051	0	(1,5]
IAV	ENSG00000107404	0.0858127650118564	(5,10]
LPS	ENSG00000107404	0.106894387384543	(10,50]
NS	ENSG00000107404	0.0977118467075542	(10,50]
PAM3CSK4	ENSG00000107404	0.117444398145462	(10,50]
R848	ENSG00000107404	0.12476862129253	(5,10]
IAV	ENSG00000162576	0.119047619047619	(1,5]
LPS	ENSG00000162576	0	(1,5]
NS	ENSG00000162576	0	(1,5]
PAM3CSK4	ENSG00000162576	0	(1,5]
R848	ENSG00000162576	0	(1,5]
IAV	ENSG00000175756	0.124002587880095	(10,50]
LPS	ENSG00000175756	0.156395580992946	(10,50]
NS	ENSG00000175756	0.0934028119162324	(10,50]
PAM3CSK4	ENSG00000175756	0.118832362671864	(10,50]
R848	ENSG00000175756	0.128541557453496	(10,50]
IAV	ENSG00000221978	0.255764319584233	(10,50]
LPS	ENSG00000221978	0.20323609811517	(50,100]
NS	ENSG00000221978	0.199971428567677	(50,100]
PAM3CSK4	ENSG00000221978	0.226631934096808	(50,100]
R848	ENSG00000221978	0.235771751687101	(50,100]
IAV	ENSG00000224870	3.32681017612524	(1,5]
LPS	ENSG00000224870	3.39083878643665	(5,10]
NS	ENSG00000224870	4.51793199813693	(5,10]
PAM3CSK4	ENSG00000224870	3.84047267355982	(5,10]
R848	ENSG00000224870	3.84439359267735	(5,10]
IAV	ENSG00000242485	0.0336885948793336	(10,50]
LPS	ENSG00000242485	0.0290175930022228	(10,50]
NS	ENSG00000242485	0.049938481045135	(10,50]
PAM3CSK4	ENSG00000242485	0.041015915435374	(10,50]
R848	ENSG00000242485	0.0218458904658248	(10,50]
IAV	ENSG00000162493	0.103239379912074	(1,5]
LPS	ENSG00000162493	0.0529819919679474	(5,10]
NS	ENSG00000162493	0.0443655642237284	(1,5]
PAM3CSK4	ENSG00000162493	0.0461665769680563	(5,10]
R848	ENSG00000162493	0.0750149942812509	(1,5]
IAV	ENSG00000116731	2.14946138775225	(5,10]
LPS	ENSG00000116731	1.89200918395502	(10,50]
NS	ENSG00000116731	1.45861522514053	(10,50]
PAM3CSK4	ENSG00000116731	2.01671475912475	(10,50]
R848	ENSG00000116731	2.19313849828595	(10,50]
IAV	ENSG00000160072	0.292728047017096	(1,5]
LPS	ENSG00000160072	0.290682312862187	(5,10]
NS	ENSG00000160072	0.245499138851157	(5,10]
PAM3CSK4	ENSG00000160072	0.369390046120995	(5,10]
R848	ENSG00000160072	0.367374470232105	(5,10]
IAV	ENSG00000215784	0.234732095008277	(10,50]
IAV	ENSG00000168614	0.0265668413631825	(50,100]
LPS	ENSG00000168614	0.0131618015511041	(100,500]
NS	ENSG00000168614	0.0110944694070006	(100,500]
PAM3CSK4	ENSG00000168614	0.0128453554751449	(100,500]
R848	ENSG00000168614	0.0180197076910553	(100,500]
IAV	ENSG00000178104	0.276287921497387	(500,1e+03]
LPS	ENSG00000178104	0.145411190555498	(500,1e+03]
NS	ENSG00000178104	0.0947539569880611	(500,1e+03]
PAM3CSK4	ENSG00000178104	0.163260314119897	(500,1e+03]
R848	ENSG00000178104	0.187898423067079	(500,1e+03]
IAV	ENSG00000163386	0.0460691371355942	(50,100]
LPS	ENSG00000163386	0.0430211610335834	(50,100]
NS	ENSG00000163386	0.0219970719695835	(100,500]
PAM3CSK4	ENSG00000163386	0.0258895212656366	(100,500]
R848	ENSG00000163386	0.0380419584320995	(50,100]
IAV	ENSG00000117289	0.00109453092310656	(100,500]
LPS	ENSG00000117289	0.00134690493932288	(100,500]
NS	ENSG00000117289	0.00121300967323002	(100,500]
PAM3CSK4	ENSG00000117289	0.00198737113349443	(100,500]
R848	ENSG00000117289	0.00121922009881295	(100,500]
IAV	ENSG00000121851	0.039694398033313	(1,5]
LPS	ENSG00000121851	0	(1,5]
NS	ENSG00000121851	0.0162332639358537	(5,10]
PAM3CSK4	ENSG00000121851	0.0154273372415921	(1,5]
R848	ENSG00000121851	0.0377429703717683	(1,5]
IAV	ENSG00000152022	0.274486044397878	(1,5]
LPS	ENSG00000152022	0	(1,5]
NS	ENSG00000152022	0.00584043920102792	(1,5]
PAM3CSK4	ENSG00000152022	0.0333671704639447	(1,5]
IAV	ENSG00000131795	0.00367115281540709	(10,50]
LPS	ENSG00000131795	0.00080570763287126	(10,50]
NS	ENSG00000131795	0.000738991793496133	(10,50]
PAM3CSK4	ENSG00000131795	0	(10,50]
R848	ENSG00000131795	0.000381667735336326	(10,50]
IAV	ENSG00000131779	4.13068041707612	(1,5]
LPS	ENSG00000131779	0.640698372287477	(1,5]
NS	ENSG00000131779	0.526804265161316	(5,10]
PAM3CSK4	ENSG00000131779	1.09938978418622	(1,5]
R848	ENSG00000131779	0.855439850005067	(1,5]
IAV	ENSG00000143127	1.38660630694556	(1,5]
IAV	ENSG00000131788	0.47404474301193	(5,10]
LPS	ENSG00000131788	0.183980610600482	(5,10]
NS	ENSG00000131788	0.176636988913224	(10,50]
PAM3CSK4	ENSG00000131788	0.216815926233313	(1,5]
R848	ENSG00000131788	0.185593739890806	(1,5]
IAV	ENSG00000186141	0.168713421451202	(5,10]
LPS	ENSG00000186141	0.13852743665277	(10,50]
NS	ENSG00000186141	0.123660459905842	(10,50]
PAM3CSK4	ENSG00000186141	0.126365972110402	(10,50]
R848	ENSG00000186141	0.125053047804399	(10,50]
IAV	ENSG00000121848	0.577233967678729	(5,10]
LPS	ENSG00000121848	0.259040643724796	(10,50]
NS	ENSG00000121848	0.195892536888807	(10,50]
PAM3CSK4	ENSG00000121848	0.335034687024751	(10,50]
R848	ENSG00000121848	0.307286468254731	(10,50]
LPS	ENSG00000197785	0.0291909975700833	(1,5]
NS	ENSG00000197785	0.0250364471918083	(1,5]
PAM3CSK4	ENSG00000197785	0.0174329944217838	(1,5]
R848	ENSG00000197785	0.0384654026817211	(1,5]
IAV	ENSG00000232637	0	(1,5]
LPS	ENSG00000232637	0	(1,5]
NS	ENSG00000232637	0	(1,5]
PAM3CSK4	ENSG00000232637	0	(1,5]
R848	ENSG00000232637	0	(1,5]
IAV	ENSG00000186275	0.0119731800766284	(10,50]
LPS	ENSG00000186275	0.459906415688306	(10,50]
NS	ENSG00000186275	0.0137741046831956	(10,50]
PAM3CSK4	ENSG00000186275	0.0501872446215542	(10,50]
R848	ENSG00000186275	0.442030616127193	(10,50]
IAV	ENSG00000131791	0	(1,5]
LPS	ENSG00000131791	0	(1,5]
NS	ENSG00000131791	0.0103135313531353	(1,5]
PAM3CSK4	ENSG00000131791	0.0139043381535039	(1,5]
R848	ENSG00000131791	0.0177304964539007	(1,5]
IAV	ENSG00000131778	0.275432061392613	(1,5]
LPS	ENSG00000131778	0.131289987351035	(1,5]
NS	ENSG00000131778	0.0886860436247946	(1,5]
PAM3CSK4	ENSG00000131778	0.139206931541581	(1,5]
R848	ENSG00000131778	0.218126271112422	(1,5]
LPS	ENSG00000116128	0.290423861852433	(1,5]
NS	ENSG00000116128	0.274319056985382	(1,5]
PAM3CSK4	ENSG00000116128	0.310247740972916	(1,5]
NS	ENSG00000188092	0	(1,5]
IAV	ENSG00000203836	0	(10,50]
LPS	ENSG00000203836	0	(10,50]
NS	ENSG00000203836	0	(10,50]
PAM3CSK4	ENSG00000203836	0	(10,50]
R848	ENSG00000203836	0	(10,50]
IAV	ENSG00000160075	0.298283284730433	(10,50]
LPS	ENSG00000160075	0.0474149457485295	(50,100]
NS	ENSG00000160075	0.0465908406205617	(50,100]
PAM3CSK4	ENSG00000160075	0.0666522590065274	(50,100]
R848	ENSG00000160075	0.0846648216796116	(10,50]
IAV	ENSG00000122497	0	(100,500]
LPS	ENSG00000122497	0.0455684666210982	(100,500]
NS	ENSG00000122497	0	(100,500]
PAM3CSK4	ENSG00000122497	0.0412796697626419	(100,500]
R848	ENSG00000122497	0	(100,500]
IAV	ENSG00000203832	0	(10,50]
LPS	ENSG00000203832	0	(10,50]
NS	ENSG00000203832	0	(10,50]
PAM3CSK4	ENSG00000203832	0	(10,50]
R848	ENSG00000203832	0	(10,50]
IAV	ENSG00000243452	0	(10,50]
LPS	ENSG00000243452	0.0471253534401508	(10,50]
NS	ENSG00000243452	0.0576036866359447	(10,50]
PAM3CSK4	ENSG00000243452	0	(10,50]
R848	ENSG00000243452	0.0930232558139535	(10,50]
IAV	ENSG00000203827	0.0106269925611052	(10,50]
LPS	ENSG00000203827	0	(10,50]
NS	ENSG00000203827	0	(10,50]
PAM3CSK4	ENSG00000203827	0	(10,50]
R848	ENSG00000203827	0	(10,50]
IAV	ENSG00000159164	1.36451066052298	(1,5]
IAV	ENSG00000143368	0.013255726418249	(50,100]
LPS	ENSG00000143368	0.0136110319164353	(50,100]
NS	ENSG00000143368	0.0138960601784672	(50,100]
PAM3CSK4	ENSG00000143368	0.0117507866680312	(50,100]
R848	ENSG00000143368	0.013223994733139	(50,100]
IAV	ENSG00000014914	0.142369720437666	(10,50]
LPS	ENSG00000014914	0.123479766635268	(10,50]
NS	ENSG00000014914	0.116760090324687	(10,50]
PAM3CSK4	ENSG00000014914	0.112709776167489	(10,50]
R848	ENSG00000014914	0.109737164285008	(10,50]
IAV	ENSG00000136631	0.242407362284343	(1,5]
LPS	ENSG00000136631	0.245043324001877	(1,5]
NS	ENSG00000136631	0.193849777039231	(5,10]
PAM3CSK4	ENSG00000136631	0.202879666203795	(1,5]
R848	ENSG00000136631	0.207897095403841	(1,5]
IAV	ENSG00000023902	0.322842153069659	(100,500]
LPS	ENSG00000023902	0.207652058357681	(100,500]
NS	ENSG00000023902	0.163545983989789	(100,500]
PAM3CSK4	ENSG00000023902	0.229609268798213	(100,500]
R848	ENSG00000023902	0.283636789358214	(100,500]
IAV	ENSG00000143401	0.109181214365485	(1,5]
LPS	ENSG00000143401	0.019355888093689	(1,5]
NS	ENSG00000143401	0.0204321989674582	(1,5]
PAM3CSK4	ENSG00000143401	0.0516129032258065	(1,5]
R848	ENSG00000143401	0.0277008310249308	(1,5]
IAV	ENSG00000117362	0.0589941438377807	(50,100]
LPS	ENSG00000117362	0.0153927133331146	(50,100]
NS	ENSG00000117362	0.0176842744235366	(50,100]
PAM3CSK4	ENSG00000117362	0.017664817721389	(50,100]
R848	ENSG00000117362	0.0168058634968399	(50,100]
IAV	ENSG00000118292	0.603620245649283	(1,5]
LPS	ENSG00000118292	0.598955809913116	(1,5]
NS	ENSG00000118292	0.459878270557514	(1,5]
PAM3CSK4	ENSG00000118292	0.654631126973103	(1,5]
R848	ENSG00000118292	0.41880241283361	(1,5]
IAV	ENSG00000187145	0.746870740839378	(1,5]
LPS	ENSG00000187145	0.844104895435173	(5,10]
NS	ENSG00000187145	0.623282139699415	(10,50]
PAM3CSK4	ENSG00000187145	0.956525431503189	(5,10]
R848	ENSG00000187145	1.14915496612546	(5,10]
IAV	ENSG00000117360	0.0994412442282984	(10,50]
LPS	ENSG00000117360	0.135485773065193	(50,100]
NS	ENSG00000117360	0.117056737844894	(10,50]
PAM3CSK4	ENSG00000117360	0.138900833791833	(50,100]
R848	ENSG00000117360	0.160823971491148	(50,100]
IAV	ENSG00000163125	0.106568322642694	(1,5]
LPS	ENSG00000163125	0.0261723087706592	(1,5]
NS	ENSG00000163125	0.0223163210296225	(1,5]
PAM3CSK4	ENSG00000163125	0.0926247685144036	(1,5]
R848	ENSG00000163125	0.0519517689771286	(1,5]
IAV	ENSG00000143374	0.152421849987031	(1,5]
LPS	ENSG00000143374	0.0595218464688759	(1,5]
NS	ENSG00000143374	0.0348899348561215	(1,5]
PAM3CSK4	ENSG00000143374	0.0233306360411638	(1,5]
R848	ENSG00000143374	0.0651454228388195	(1,5]
IAV	ENSG00000143369	0	(1,5]
LPS	ENSG00000143369	0	(1,5]
NS	ENSG00000143369	0	(1,5]
PAM3CSK4	ENSG00000143369	0	(1,5]
IAV	ENSG00000143384	0.00468924406182355	(100,500]
LPS	ENSG00000143384	0.00451214248934795	(100,500]
NS	ENSG00000143384	0.00204413282775115	(100,500]
PAM3CSK4	ENSG00000143384	0.0036234679780109	(100,500]
R848	ENSG00000143384	0.00375114490274231	(100,500]
IAV	ENSG00000143420	1.5566703337968	(10,50]
LPS	ENSG00000143420	0.73999556245459	(10,50]
NS	ENSG00000143420	0.992676914638786	(10,50]
PAM3CSK4	ENSG00000143420	0.879161598422878	(10,50]
R848	ENSG00000143420	1.19332925640051	(10,50]
IAV	ENSG00000143457	0.145843461351483	(5,10]
IAV	ENSG00000143452	0.126836564766278	(5,10]
IAV	ENSG00000163131	0.0898130940724104	(1e+03,2.5e+04]
LPS	ENSG00000163131	0.0404672563909803	(500,1e+03]
NS	ENSG00000163131	0.0276262004395158	(500,1e+03]
PAM3CSK4	ENSG00000163131	0.0406074529985258	(100,500]
R848	ENSG00000163131	0.0467916919335789	(500,1e+03]
IAV	ENSG00000143387	0.278782944473614	(1,5]
LPS	ENSG00000143387	0.0831489786181026	(1,5]
NS	ENSG00000143387	0.066778603007737	(5,10]
PAM3CSK4	ENSG00000143387	0.0840054790038138	(1,5]
R848	ENSG00000143387	0.0608227531304454	(1,5]
IAV	ENSG00000143437	0.28606976915466	(5,10]
LPS	ENSG00000143437	0.188293071459939	(10,50]
NS	ENSG00000143437	0.162999530730968	(10,50]
PAM3CSK4	ENSG00000143437	0.208445718057609	(10,50]
R848	ENSG00000143437	0.243836222829631	(5,10]
IAV	ENSG00000143379	0.15705367226142	(5,10]
LPS	ENSG00000143379	0.214060883598161	(10,50]
NS	ENSG00000143379	0.174040196759618	(10,50]
PAM3CSK4	ENSG00000143379	0.263557434732455	(10,50]
R848	ENSG00000143379	0.286424861263516	(10,50]
IAV	ENSG00000143418	0.0021425204610704	(10,50]
LPS	ENSG00000143418	0.00206419227231058	(50,100]
NS	ENSG00000143418	0.00264509488049712	(100,500]
PAM3CSK4	ENSG00000143418	0.000954103791226825	(50,100]
R848	ENSG00000143418	0.000985726677706806	(50,100]
LPS	ENSG00000143409	0.140709200537157	(1,5]
NS	ENSG00000143409	0.0905102076365814	(1,5]
PAM3CSK4	ENSG00000143409	0.141244656097641	(1,5]
R848	ENSG00000143409	0.340273845093588	(1,5]
IAV	ENSG00000143363	1.07244374886809	(1,5]
LPS	ENSG00000143363	1.02144065612138	(1,5]
NS	ENSG00000143363	1.11858058366751	(1,5]
PAM3CSK4	ENSG00000143363	0.94879568348147	(1,5]
R848	ENSG00000143363	0.965341313928175	(1,5]
IAV	ENSG00000143443	0	(1,5]
IAV	ENSG00000197622	0.831330954027069	(10,50]
LPS	ENSG00000197622	0.915680895898104	(100,500]
NS	ENSG00000197622	0.768225813218582	(100,500]
PAM3CSK4	ENSG00000197622	0.888029780222269	(100,500]
R848	ENSG00000197622	0.937831679015667	(50,100]
LPS	ENSG00000143458	0	(1,5]
NS	ENSG00000143458	0.0221473999251777	(1,5]
PAM3CSK4	ENSG00000143458	0.0184569952011812	(1,5]
IAV	ENSG00000163156	0.266633346506794	(5,10]
LPS	ENSG00000163156	0.19236283959981	(10,50]
NS	ENSG00000163156	0.35748483881264	(10,50]
PAM3CSK4	ENSG00000163156	0.206252956799988	(10,50]
R848	ENSG00000163156	0.182176695488447	(10,50]
IAV	ENSG00000163159	0.160174044311047	(5,10]
LPS	ENSG00000163159	0.142569852640858	(10,50]
NS	ENSG00000163159	0.127711426244194	(10,50]
PAM3CSK4	ENSG00000163159	0.123840878356623	(10,50]
R848	ENSG00000163159	0.18528381553115	(5,10]
IAV	ENSG00000143398	0.0292000633337746	(10,50]
LPS	ENSG00000143398	0.0188124343537887	(10,50]
NS	ENSG00000143398	0.014576463090389	(10,50]
PAM3CSK4	ENSG00000143398	0.0206659575305943	(10,50]
R848	ENSG00000143398	0.0201023145436221	(10,50]
IAV	ENSG00000159352	0.0793186281488505	(10,50]
LPS	ENSG00000159352	0.0344893727941097	(50,100]
NS	ENSG00000159352	0.0267391363111697	(50,100]
PAM3CSK4	ENSG00000159352	0.0408876463470666	(50,100]
R848	ENSG00000159352	0.0416031345827174	(50,100]
IAV	ENSG00000143373	0.235087187145958	(1,5]
LPS	ENSG00000143373	0.0405804758219262	(5,10]
NS	ENSG00000143373	0.0206760714580117	(5,10]
PAM3CSK4	ENSG00000143373	0.0380295836284861	(5,10]
R848	ENSG00000143373	0.0338956964509401	(5,10]
IAV	ENSG00000143393	0.0130219695223988	(10,50]
LPS	ENSG00000143393	0.0141467038375056	(10,50]
NS	ENSG00000143393	0.0041868157173062	(10,50]
PAM3CSK4	ENSG00000143393	0.0182151980066732	(10,50]
R848	ENSG00000143393	0.0137384204741718	(10,50]
IAV	ENSG00000143390	0.0457523370690671	(5,10]
LPS	ENSG00000143390	0.0294341961421041	(5,10]
NS	ENSG00000143390	0.0210526315789474	(5,10]
PAM3CSK4	ENSG00000143390	0.0577700751010976	(5,10]
R848	ENSG00000143390	0.0934017233444586	(5,10]
IAV	ENSG00000159377	0.00140565578111714	(100,500]
LPS	ENSG00000159377	0.00147573357374375	(100,500]
NS	ENSG00000159377	0.000382988324427545	(100,500]
PAM3CSK4	ENSG00000159377	0.00187806653050684	(100,500]
R848	ENSG00000159377	0.00162510761488814	(100,500]
IAV	ENSG00000143442	0.0553598106217908	(10,50]
LPS	ENSG00000143442	0.0397358333616357	(10,50]
NS	ENSG00000143442	0.0309128547009156	(10,50]
PAM3CSK4	ENSG00000143442	0.0435517653962188	(10,50]
R848	ENSG00000143442	0.0442784872732623	(10,50]
IAV	ENSG00000143367	0.191865662432208	(1,5]
LPS	ENSG00000143367	0.0779093745456901	(1,5]
NS	ENSG00000143367	0.152867677237953	(1,5]
PAM3CSK4	ENSG00000143367	0.283297087735513	(1,5]
R848	ENSG00000143367	0.260076833334015	(1,5]
IAV	ENSG00000143376	0.0707395386702354	(5,10]
LPS	ENSG00000143376	0.0594573550017426	(5,10]
NS	ENSG00000143376	0.0423445831576521	(10,50]
PAM3CSK4	ENSG00000143376	0.0607522819233315	(5,10]
R848	ENSG00000143376	0.0949231350240145	(5,10]
IAV	ENSG00000143436	0.0295708245716075	(1,5]
LPS	ENSG00000143436	0.0208529565672423	(10,50]
NS	ENSG00000143436	0.0140832901989537	(10,50]
PAM3CSK4	ENSG00000143436	0.0167619405017732	(10,50]
R848	ENSG00000143436	0.0234891245499501	(10,50]
LPS	ENSG00000182134	0.0114468864468864	(1,5]
NS	ENSG00000182134	0.0237209027531608	(1,5]
PAM3CSK4	ENSG00000182134	0.0396560667706733	(1,5]
LPS	ENSG00000159445	0.479883219170364	(1,5]
NS	ENSG00000159445	0.251453792880308	(1,5]
PAM3CSK4	ENSG00000159445	0.128276010187444	(1,5]
R848	ENSG00000159445	0.128122998078155	(1,5]
IAV	ENSG00000197747	0.00221082083730512	(1e+03,2.5e+04]
LPS	ENSG00000197747	0.0041398725280615	(100,500]
NS	ENSG00000197747	0.00179182734157617	(500,1e+03]
PAM3CSK4	ENSG00000197747	0.00424525372842649	(100,500]
R848	ENSG00000197747	0.00835045240842013	(100,500]
IAV	ENSG00000163191	0.00636670050381317	(1e+03,2.5e+04]
LPS	ENSG00000163191	0.00715684742706126	(500,1e+03]
NS	ENSG00000163191	0.00697043491276956	(1e+03,2.5e+04]
PAM3CSK4	ENSG00000163191	0.00672678951061028	(500,1e+03]
R848	ENSG00000163191	0.00777213492833297	(500,1e+03]
IAV	ENSG00000163220	0.0332719428996056	(100,500]
LPS	ENSG00000163220	0.0730698762796873	(500,1e+03]
NS	ENSG00000163220	0.0436660652824935	(500,1e+03]
PAM3CSK4	ENSG00000163220	0.103906453452197	(500,1e+03]
R848	ENSG00000163220	0.136016836570354	(500,1e+03]
IAV	ENSG00000163221	0.00480952363014867	(50,100]
LPS	ENSG00000163221	0.00217939839572596	(100,500]
NS	ENSG00000163221	0.00617688776825942	(100,500]
PAM3CSK4	ENSG00000163221	0.000691065900044228	(100,500]
R848	ENSG00000163221	0.00425821836143757	(50,100]
IAV	ENSG00000143546	0.00257052416659934	(100,500]
LPS	ENSG00000143546	0.00320289654427212	(100,500]
NS	ENSG00000143546	0.00242710762639427	(500,1e+03]
PAM3CSK4	ENSG00000143546	0.00141426580349481	(100,500]
R848	ENSG00000143546	0.000798600851308507	(100,500]
IAV	ENSG00000197956	0.000964119163574181	(1e+03,2.5e+04]
LPS	ENSG00000197956	0.0005484984735639	(100,500]
NS	ENSG00000197956	0.000622610914978696	(1e+03,2.5e+04]
PAM3CSK4	ENSG00000197956	0.000486871527293712	(100,500]
R848	ENSG00000197956	0.00128548335828903	(100,500]
IAV	ENSG00000196154	0.00542235886733384	(500,1e+03]
LPS	ENSG00000196154	0.00668382180931056	(100,500]
NS	ENSG00000196154	0.00806944548787918	(500,1e+03]
PAM3CSK4	ENSG00000196154	0.00808249401796515	(100,500]
R848	ENSG00000196154	0.00723763570566948	(100,500]
IAV	ENSG00000196754	0.554436505523462	(1,5]
LPS	ENSG00000196754	0.310945273631841	(1,5]
NS	ENSG00000196754	0.42398029660514	(1,5]
PAM3CSK4	ENSG00000196754	0.551102204408818	(1,5]
R848	ENSG00000196754	0.278164116828929	(1,5]
IAV	ENSG00000160679	0.00273046663005774	(10,50]
LPS	ENSG00000160679	0.0028254972875226	(10,50]
NS	ENSG00000160679	0.00235718410786474	(10,50]
PAM3CSK4	ENSG00000160679	0.00184125893010581	(10,50]
R848	ENSG00000160679	0.00241414690083892	(10,50]
IAV	ENSG00000143553	0.404482433572278	(10,50]
LPS	ENSG00000143553	0.00625273557181267	(10,50]
NS	ENSG00000143553	0.00524799683955954	(10,50]
PAM3CSK4	ENSG00000143553	0.0216523801859698	(10,50]
R848	ENSG00000143553	0	(10,50]
IAV	ENSG00000143621	0.0292679077110251	(10,50]
LPS	ENSG00000143621	0.0131729543531538	(50,100]
NS	ENSG00000143621	0.014060683208558	(50,100]
PAM3CSK4	ENSG00000143621	0.0186132600296045	(50,100]
R848	ENSG00000143621	0.0181811944205551	(50,100]
IAV	ENSG00000143624	0.0887288673201299	(10,50]
LPS	ENSG00000143624	0.0890748870991687	(10,50]
NS	ENSG00000143624	0.0611284386898849	(10,50]
PAM3CSK4	ENSG00000143624	0.0889994016297775	(5,10]
R848	ENSG00000143624	0.118685901785683	(5,10]
IAV	ENSG00000143554	0.069950972071086	(10,50]
LPS	ENSG00000143554	0.0389163291830924	(10,50]
NS	ENSG00000143554	0.0400964451668332	(10,50]
PAM3CSK4	ENSG00000143554	0.0474058229282065	(5,10]
R848	ENSG00000143554	0.036985162094699	(5,10]
IAV	ENSG00000143614	0.138308715113728	(1,5]
LPS	ENSG00000143614	0.127488656974797	(5,10]
NS	ENSG00000143614	0.121311167597614	(10,50]
PAM3CSK4	ENSG00000143614	0.12947283412	(5,10]
R848	ENSG00000143614	0.126059156700522	(1,5]
IAV	ENSG00000198837	0.127556640259385	(10,50]
LPS	ENSG00000198837	0.134092231891049	(10,50]
NS	ENSG00000198837	0.104546364109518	(50,100]
PAM3CSK4	ENSG00000198837	0.122957952871643	(10,50]
R848	ENSG00000198837	0.143184335605164	(10,50]
IAV	ENSG00000160741	0.0642980866186371	(10,50]
LPS	ENSG00000160741	0.0911170692909701	(50,100]
NS	ENSG00000160741	0.0554195620965376	(50,100]
PAM3CSK4	ENSG00000160741	0.0893953546243995	(50,100]
R848	ENSG00000160741	0.0671165161560992	(10,50]
IAV	ENSG00000143570	0	(10,50]
LPS	ENSG00000143570	0	(10,50]
NS	ENSG00000143570	0	(10,50]
PAM3CSK4	ENSG00000143570	0.0018067500180675	(10,50]
R848	ENSG00000143570	0	(10,50]
IAV	ENSG00000143543	0.0391353825887256	(10,50]
LPS	ENSG00000143543	0.0525459637397036	(50,100]
NS	ENSG00000143543	0.0398452971811389	(50,100]
PAM3CSK4	ENSG00000143543	0.04287970243996	(50,100]
R848	ENSG00000143543	0.0421388873422619	(10,50]
IAV	ENSG00000143545	0.00700850677528263	(10,50]
LPS	ENSG00000143545	0.00431185411262981	(10,50]
NS	ENSG00000143545	0.00350253519670637	(10,50]
PAM3CSK4	ENSG00000143545	0.0045499281429466	(10,50]
R848	ENSG00000143545	0.0177191975868779	(10,50]
IAV	ENSG00000177954	0.016597510373444	(100,500]
LPS	ENSG00000177954	0	(100,500]
NS	ENSG00000177954	0.123609394313968	(100,500]
PAM3CSK4	ENSG00000177954	0.0236183278223902	(100,500]
R848	ENSG00000177954	0.0291375291375291	(100,500]
IAV	ENSG00000143549	0.0296489786210699	(100,500]
LPS	ENSG00000143549	0.0303962090225916	(100,500]
NS	ENSG00000143549	0.0238336902671934	(100,500]
PAM3CSK4	ENSG00000143549	0.0337193896553395	(100,500]
R848	ENSG00000143549	0.0456809602425149	(100,500]
IAV	ENSG00000163263	0.0484496124031008	(1,5]
IAV	ENSG00000143612	0.113248806649785	(50,100]
LPS	ENSG00000143612	0.0708266487159981	(100,500]
NS	ENSG00000143612	0.0600519023660834	(100,500]
PAM3CSK4	ENSG00000143612	0.0773836423516192	(100,500]
R848	ENSG00000143612	0.0641481214080429	(100,500]
IAV	ENSG00000143569	0.206505248551193	(10,50]
LPS	ENSG00000143569	0.0828629491549835	(50,100]
NS	ENSG00000143569	0.0752233334357337	(50,100]
PAM3CSK4	ENSG00000143569	0.09177926703692	(50,100]
R848	ENSG00000143569	0.111272029828782	(50,100]
IAV	ENSG00000143575	0.0231273635270237	(10,50]
LPS	ENSG00000143575	0.0100452115521142	(10,50]
NS	ENSG00000143575	0.0150136921095019	(10,50]
PAM3CSK4	ENSG00000143575	0.00764466255586505	(10,50]
R848	ENSG00000143575	0.0106299298866434	(10,50]
IAV	ENSG00000143515	0.147888311636281	(1,5]
LPS	ENSG00000143515	0.0570408917056927	(1,5]
NS	ENSG00000143515	0.0591921888670484	(1,5]
PAM3CSK4	ENSG00000143515	0.0875495666339689	(1,5]
R848	ENSG00000143515	0.133750437927561	(1,5]
IAV	ENSG00000160712	0.572680936373037	(50,100]
LPS	ENSG00000160712	0.338686226517394	(50,100]
NS	ENSG00000160712	0.281706827874882	(50,100]
PAM3CSK4	ENSG00000160712	0.487493841454216	(50,100]
R848	ENSG00000160712	0.6153767312518	(50,100]
IAV	ENSG00000160714	0.680699679391416	(10,50]
LPS	ENSG00000160714	0.0822240124545538	(50,100]
NS	ENSG00000160714	0.0525129298182426	(50,100]
PAM3CSK4	ENSG00000160714	0.0745583085656438	(50,100]
R848	ENSG00000160714	0.0869913435372958	(50,100]
IAV	ENSG00000160710	0.212526142867202	(100,500]
LPS	ENSG00000160710	0.106192671806665	(100,500]
NS	ENSG00000160710	0.0757093818461028	(50,100]
PAM3CSK4	ENSG00000160710	0.104714608194238	(50,100]
R848	ENSG00000160710	0.117063706227125	(100,500]
IAV	ENSG00000163344	0.255054762245124	(1,5]
LPS	ENSG00000163344	0.14610297538395	(1,5]
NS	ENSG00000163344	0.0808436771303129	(5,10]
PAM3CSK4	ENSG00000163344	0.106563654413293	(1,5]
R848	ENSG00000163344	0.210450795616013	(1,5]
IAV	ENSG00000163346	0.809063230905175	(5,10]
LPS	ENSG00000163346	0.084611149644129	(5,10]
NS	ENSG00000163346	0.0602793461008754	(5,10]
PAM3CSK4	ENSG00000163346	0.113322654392577	(5,10]
R848	ENSG00000163346	0.116715370606015	(5,10]
IAV	ENSG00000163348	0.148394358006402	(1,5]
LPS	ENSG00000163348	0	(1,5]
NS	ENSG00000163348	0.0248756218905473	(5,10]
PAM3CSK4	ENSG00000163348	0.0733406674000733	(5,10]
R848	ENSG00000163348	0	(1,5]
IAV	ENSG00000160691	0.0203861527683928	(10,50]
LPS	ENSG00000160691	0.025628829108619	(10,50]
NS	ENSG00000160691	0.0176009207798993	(50,100]
PAM3CSK4	ENSG00000160691	0.0351049148742615	(10,50]
R848	ENSG00000160691	0.0452965545203187	(10,50]
IAV	ENSG00000160688	0.133722610857374	(1,5]
LPS	ENSG00000160688	0.104759622861995	(5,10]
NS	ENSG00000160688	0.127656382716738	(10,50]
PAM3CSK4	ENSG00000160688	0.140986950125563	(5,10]
R848	ENSG00000160688	0.0589557445469244	(5,10]
IAV	ENSG00000160685	0	(5,10]
LPS	ENSG00000160685	0	(10,50]
NS	ENSG00000160685	0	(10,50]
PAM3CSK4	ENSG00000160685	0	(10,50]
R848	ENSG00000160685	0.0118736642127761	(5,10]
IAV	ENSG00000143537	0.0223371598836502	(10,50]
LPS	ENSG00000143537	0.0161322017275122	(5,10]
NS	ENSG00000143537	0.0136447015281121	(10,50]
PAM3CSK4	ENSG00000143537	0.0344676219953771	(5,10]
R848	ENSG00000143537	0.0671414777024846	(1,5]
IAV	ENSG00000169241	0.739397321428571	(5,10]
LPS	ENSG00000169241	0.621646381363696	(10,50]
NS	ENSG00000169241	0.735965312642629	(10,50]
PAM3CSK4	ENSG00000169241	0.70826124567474	(10,50]
R848	ENSG00000169241	0.734839108910891	(10,50]
IAV	ENSG00000163463	0.0586956982988071	(10,50]
LPS	ENSG00000163463	0.0470259977271455	(10,50]
NS	ENSG00000163463	0.0377753593753573	(10,50]
PAM3CSK4	ENSG00000163463	0.0663222743509513	(10,50]
R848	ENSG00000163463	0.0752966879388489	(10,50]
IAV	ENSG00000185499	0.0872259617073426	(10,50]
LPS	ENSG00000185499	0	(1,5]
R848	ENSG00000185499	0.0952826338642187	(1,5]
IAV	ENSG00000169231	0.294652873695796	(1,5]
LPS	ENSG00000169231	0.447536125725616	(1,5]
NS	ENSG00000169231	0.422591203888807	(1,5]
PAM3CSK4	ENSG00000169231	0.547717460215191	(1,5]
R848	ENSG00000169231	0.482882972399956	(1,5]
IAV	ENSG00000173171	0.554976145463195	(1,5]
LPS	ENSG00000173171	0.176870959079548	(5,10]
NS	ENSG00000173171	0.141377605459632	(5,10]
PAM3CSK4	ENSG00000173171	0.0918684811644689	(5,10]
R848	ENSG00000173171	0.164842339498599	(1,5]
IAV	ENSG00000197530	0.0865403112779978	(5,10]
LPS	ENSG00000197530	0.039344027527976	(5,10]
NS	ENSG00000197530	0.0614661904977024	(10,50]
PAM3CSK4	ENSG00000197530	0.0670015452200029	(5,10]
R848	ENSG00000197530	0.0596194203273961	(1,5]
IAV	ENSG00000177628	0.109187267649663	(5,10]
LPS	ENSG00000177628	0.113313510135658	(10,50]
NS	ENSG00000177628	0.0788056079763346	(10,50]
PAM3CSK4	ENSG00000177628	0.0814966548896894	(10,50]
R848	ENSG00000177628	0.139098548806159	(5,10]
IAV	ENSG00000160767	0.184595518887558	(1,5]
LPS	ENSG00000160767	0.150326195237774	(1,5]
NS	ENSG00000160767	0.143898841912307	(1,5]
PAM3CSK4	ENSG00000160767	0.157969432840322	(1,5]
R848	ENSG00000160767	0.153043173507076	(1,5]
IAV	ENSG00000116521	0.0609568788318248	(5,10]
LPS	ENSG00000116521	0.0438349145192457	(10,50]
NS	ENSG00000116521	0.0321002579141291	(10,50]
PAM3CSK4	ENSG00000116521	0.0449463874535243	(10,50]
R848	ENSG00000116521	0.0576641062138205	(5,10]
IAV	ENSG00000176444	0.185747235787279	(10,50]
LPS	ENSG00000176444	0.176753492053067	(10,50]
NS	ENSG00000176444	0.189881894311522	(10,50]
PAM3CSK4	ENSG00000176444	0.193128966403275	(10,50]
R848	ENSG00000176444	0.187973167878908	(10,50]
IAV	ENSG00000160752	0.126278309191552	(10,50]
LPS	ENSG00000160752	0.118620295676741	(10,50]
NS	ENSG00000160752	0.116305858282571	(10,50]
PAM3CSK4	ENSG00000160752	0.132228478508554	(10,50]
R848	ENSG00000160752	0.124468669068023	(10,50]
IAV	ENSG00000160753	0.0702660103002046	(5,10]
LPS	ENSG00000160753	0.0993190734090287	(1,5]
NS	ENSG00000160753	0.0620543093726854	(5,10]
PAM3CSK4	ENSG00000160753	0.0720480522124819	(1,5]
R848	ENSG00000160753	0.0284738041002278	(1,5]
IAV	ENSG00000116539	0.423928637121671	(5,10]
LPS	ENSG00000116539	0.241836957666641	(10,50]
NS	ENSG00000116539	0.185388840853923	(10,50]
PAM3CSK4	ENSG00000116539	0.253781392790915	(10,50]
R848	ENSG00000116539	0.272719596406903	(10,50]
IAV	ENSG00000171729	1.08097945267933	(10,50]
LPS	ENSG00000171729	0.876640262745556	(10,50]
NS	ENSG00000171729	0.771993694473621	(10,50]
PAM3CSK4	ENSG00000171729	0.777598160312383	(5,10]
R848	ENSG00000171729	1.05280832001665	(5,10]
IAV	ENSG00000163374	3.23684143550627	(10,50]
LPS	ENSG00000163374	6.77922935093471	(50,100]
NS	ENSG00000163374	6.72300576379626	(50,100]
PAM3CSK4	ENSG00000163374	6.24689776004259	(50,100]
R848	ENSG00000163374	6.14386374448838	(50,100]
IAV	ENSG00000116580	0.242162844857198	(5,10]
LPS	ENSG00000116580	0.299528244695694	(10,50]
NS	ENSG00000116580	0.242847376048981	(10,50]
PAM3CSK4	ENSG00000116580	0.26876518792979	(10,50]
R848	ENSG00000116580	0.365678411038595	(10,50]
NS	ENSG00000142621	4.19501133786848	(1,5]
IAV	ENSG00000132718	0	(1,5]
NS	ENSG00000132718	0	(1,5]
IAV	ENSG00000143622	0.0961252197784939	(100,500]
LPS	ENSG00000143622	0.09099787659316	(100,500]
NS	ENSG00000143622	0.0650806576588892	(100,500]
PAM3CSK4	ENSG00000143622	0.115441713976984	(100,500]
R848	ENSG00000143622	0.11474860483484	(100,500]
IAV	ENSG00000132680	0.0239754315425206	(10,50]
LPS	ENSG00000132680	0.0119996930723003	(10,50]
NS	ENSG00000132680	0.0113623229914489	(10,50]
PAM3CSK4	ENSG00000132680	0.0130094185487789	(10,50]
R848	ENSG00000132680	0.0113908090235156	(10,50]
IAV	ENSG00000116584	0.103444136181256	(10,50]
LPS	ENSG00000116584	0.0737440924365933	(100,500]
NS	ENSG00000116584	0.0743468402067298	(100,500]
PAM3CSK4	ENSG00000116584	0.08469488734325	(100,500]
R848	ENSG00000116584	0.0850021184117911	(100,500]
IAV	ENSG00000163479	0.0253917670062957	(50,100]
LPS	ENSG00000163479	0.0219057980381265	(100,500]
NS	ENSG00000163479	0.0149534636737344	(100,500]
PAM3CSK4	ENSG00000163479	0.0168650144704923	(100,500]
R848	ENSG00000163479	0.0219431169439596	(100,500]
IAV	ENSG00000160803	0.456503029687002	(1,5]
LPS	ENSG00000160803	0.28761363030395	(5,10]
NS	ENSG00000160803	0.286045046550314	(10,50]
PAM3CSK4	ENSG00000160803	0.329659209153859	(5,10]
R848	ENSG00000160803	0.42878328554432	(1,5]
IAV	ENSG00000116586	0.0191296030607365	(1,5]
LPS	ENSG00000116586	0.015587577465571	(5,10]
NS	ENSG00000116586	0.0216975994037713	(10,50]
PAM3CSK4	ENSG00000116586	0.00840336134453782	(1,5]
R848	ENSG00000116586	0.0691969177884671	(1,5]
IAV	ENSG00000160789	0.0150717699271866	(100,500]
LPS	ENSG00000160789	0.00915127486294363	(100,500]
NS	ENSG00000160789	0.00782420087927369	(100,500]
PAM3CSK4	ENSG00000160789	0.0117157074666207	(100,500]
R848	ENSG00000160789	0.0138522673111012	(100,500]
IAV	ENSG00000196189	0.217316621428563	(50,100]
LPS	ENSG00000196189	0.127789555227391	(50,100]
NS	ENSG00000196189	0.0928594520812714	(50,100]
PAM3CSK4	ENSG00000196189	0.139354775534052	(10,50]
R848	ENSG00000196189	0.147596100349843	(10,50]
IAV	ENSG00000160785	1.96807067902164	(10,50]
LPS	ENSG00000160785	0.171749193522808	(10,50]
NS	ENSG00000160785	0.149150853731065	(10,50]
PAM3CSK4	ENSG00000160785	0.144168013804024	(10,50]
R848	ENSG00000160785	0.184336038116363	(10,50]
IAV	ENSG00000160781	0	(1,5]
LPS	ENSG00000160781	0	(1,5]
NS	ENSG00000160781	0	(1,5]
PAM3CSK4	ENSG00000160781	0	(1,5]
R848	ENSG00000160781	0.0581395348837209	(1,5]
IAV	ENSG00000198952	0.408115643119972	(10,50]
LPS	ENSG00000198952	0.315011148006062	(10,50]
NS	ENSG00000198952	0.215337448447004	(50,100]
PAM3CSK4	ENSG00000198952	0.348072076110981	(10,50]
R848	ENSG00000198952	0.376642028903619	(10,50]
IAV	ENSG00000198715	0.157066542530651	(10,50]
LPS	ENSG00000198715	0.144275643969398	(10,50]
NS	ENSG00000198715	0.149738656049264	(50,100]
PAM3CSK4	ENSG00000198715	0.0864066547898892	(10,50]
R848	ENSG00000198715	0.11252217194636	(10,50]
IAV	ENSG00000163468	0.0525905107307456	(10,50]
LPS	ENSG00000163468	0.0371934040807685	(50,100]
NS	ENSG00000163468	0.0323345546712201	(50,100]
PAM3CSK4	ENSG00000163468	0.0387607650322811	(50,100]
R848	ENSG00000163468	0.0455559867500046	(50,100]
IAV	ENSG00000125462	0.25	(1,5]
LPS	ENSG00000125462	0.164242400130981	(10,50]
NS	ENSG00000125462	0.561797752808989	(1,5]
PAM3CSK4	ENSG00000125462	0.247139279150697	(10,50]
R848	ENSG00000125462	0.223531554816375	(10,50]
IAV	ENSG00000116604	0.0672622318861814	(10,50]
LPS	ENSG00000116604	0.0406831086238338	(10,50]
NS	ENSG00000116604	0.0388231198623719	(10,50]
PAM3CSK4	ENSG00000116604	0.0408696652969237	(10,50]
R848	ENSG00000116604	0.0533275234918678	(10,50]
IAV	ENSG00000163382	0.0849665965378511	(1,5]
LPS	ENSG00000163382	0.0625872212861815	(1,5]
NS	ENSG00000163382	0.157369656535705	(1,5]
PAM3CSK4	ENSG00000163382	0.1703609063937	(1,5]
R848	ENSG00000163382	0.28683320161303	(1,5]
IAV	ENSG00000160818	0	(1,5]
LPS	ENSG00000160818	0.0424206452806644	(5,10]
NS	ENSG00000160818	0.0528894011094137	(1,5]
PAM3CSK4	ENSG00000160818	0.0617898035333707	(5,10]
R848	ENSG00000160818	0.0254319847230573	(5,10]
IAV	ENSG00000143320	0.12056540068374	(1,5]
IAV	ENSG00000143319	0.0109649122807018	(5,10]
LPS	ENSG00000143319	0.0227468569792639	(10,50]
NS	ENSG00000143319	0.00533522561356343	(10,50]
PAM3CSK4	ENSG00000143319	0.0190458300882442	(10,50]
R848	ENSG00000143319	0.0203915171288744	(10,50]
IAV	ENSG00000143303	0.793103411809903	(5,10]
LPS	ENSG00000143303	1.03243694860031	(5,10]
NS	ENSG00000143303	0.973412294348903	(10,50]
PAM3CSK4	ENSG00000143303	1.12641069773003	(5,10]
R848	ENSG00000143303	1.16510141155259	(5,10]
IAV	ENSG00000143314	0.0148632580261593	(1,5]
LPS	ENSG00000143314	0	(1,5]
NS	ENSG00000143314	0	(1,5]
PAM3CSK4	ENSG00000143314	0.00615157480314961	(5,10]
R848	ENSG00000143314	0	(1,5]
IAV	ENSG00000143321	0.280079582341836	(10,50]
LPS	ENSG00000143321	0.189348213396837	(100,500]
NS	ENSG00000143321	0.0849813711748998	(100,500]
PAM3CSK4	ENSG00000143321	0.231241361706556	(100,500]
R848	ENSG00000143321	0.336723829395732	(50,100]
IAV	ENSG00000143294	0.312472931659609	(10,50]
LPS	ENSG00000143294	0.191280930685748	(10,50]
NS	ENSG00000143294	0.137984254305655	(10,50]
PAM3CSK4	ENSG00000143294	0.195782825769162	(10,50]
R848	ENSG00000143294	0.266106805264914	(10,50]
IAV	ENSG00000027869	1.03551347379438	(1,5]
IAV	ENSG00000132694	0.18423391911138	(100,500]
LPS	ENSG00000132694	0.154985569284016	(50,100]
NS	ENSG00000132694	0.116104260583913	(50,100]
PAM3CSK4	ENSG00000132694	0.157574585888807	(50,100]
R848	ENSG00000132694	0.207915093506908	(100,500]
IAV	ENSG00000253831	1.0192513368984	(1,5]
LPS	ENSG00000253831	0.738450539865493	(10,50]
NS	ENSG00000253831	0.831834917373063	(1,5]
PAM3CSK4	ENSG00000253831	0.954637295948375	(10,50]
R848	ENSG00000253831	0.864131495338884	(10,50]
IAV	ENSG00000117036	1.41972120318219	(10,50]
LPS	ENSG00000117036	0.466962927124799	(50,100]
NS	ENSG00000117036	0.286984824352852	(10,50]
PAM3CSK4	ENSG00000117036	0.492896348440146	(50,100]
R848	ENSG00000117036	0.487940673679679	(100,500]
IAV	ENSG00000248333	0.00653851715033245	(10,50]
LPS	ENSG00000248333	0.00328433468993145	(10,50]
NS	ENSG00000248333	0.00309065037473924	(10,50]
PAM3CSK4	ENSG00000248333	0.00538640927419066	(10,50]
R848	ENSG00000248333	0.00843855408764348	(10,50]
IAV	ENSG00000142634	0.133683307770996	(50,100]
LPS	ENSG00000142634	0.101778247383615	(100,500]
NS	ENSG00000142634	0.0551370097824499	(100,500]
PAM3CSK4	ENSG00000142634	0.118363022194917	(100,500]
R848	ENSG00000142634	0.151785840698959	(50,100]
IAV	ENSG00000162438	1.71723728764762	(1,5]
PAM3CSK4	ENSG00000162438	0.356163191799423	(1,5]
R848	ENSG00000162438	0.246571609901535	(1,5]
IAV	ENSG00000158473	0.407184438883575	(1,5]
IAV	ENSG00000132906	0.712299460182368	(1,5]
LPS	ENSG00000132906	0.292805373897956	(1,5]
NS	ENSG00000132906	0.22892382863743	(1,5]
PAM3CSK4	ENSG00000132906	0.302448592489747	(1,5]
R848	ENSG00000132906	0.596546443258732	(1,5]
IAV	ENSG00000163554	0.261699559154557	(1,5]
LPS	ENSG00000163554	0.186758615418182	(1,5]
NS	ENSG00000163554	0.142878551770394	(1,5]
PAM3CSK4	ENSG00000163554	0.207192183115311	(5,10]
R848	ENSG00000163554	0.258342695661913	(1,5]
IAV	ENSG00000116138	0.0841815393195761	(1,5]
LPS	ENSG00000116138	0.0900766052697018	(1,5]
NS	ENSG00000116138	0.111284555207226	(1,5]
PAM3CSK4	ENSG00000116138	0.0795090008438414	(1,5]
R848	ENSG00000116138	0.105032711781774	(1,5]
IAV	ENSG00000163563	0.172853140294717	(100,500]
LPS	ENSG00000163563	0.138595863316047	(10,50]
NS	ENSG00000163563	0.120382079923724	(10,50]
PAM3CSK4	ENSG00000163563	0.18593628117944	(1,5]
R848	ENSG00000163563	0.16759795415467	(10,50]
IAV	ENSG00000163564	0.416610230969309	(1,5]
IAV	ENSG00000163565	0.146680664926827	(100,500]
LPS	ENSG00000163565	0.108269911475318	(50,100]
NS	ENSG00000163565	0.109200751377784	(50,100]
PAM3CSK4	ENSG00000163565	0.133249727962535	(50,100]
R848	ENSG00000163565	0.135730332221911	(100,500]
IAV	ENSG00000163568	0.279991454621426	(10,50]
LPS	ENSG00000163568	0.209499613918776	(1,5]
NS	ENSG00000163568	0.254794504619492	(1,5]
PAM3CSK4	ENSG00000163568	0.532474003664011	(1,5]
R848	ENSG00000163568	0.306215899393344	(10,50]
IAV	ENSG00000197312	0.506434518743313	(1,5]
LPS	ENSG00000197312	0.421739332348659	(1,5]
NS	ENSG00000197312	0.279642086413568	(5,10]
PAM3CSK4	ENSG00000197312	0.345942816209863	(1,5]
R848	ENSG00000197312	0.478613452941084	(1,5]
IAV	ENSG00000158716	0.174825174825175	(1,5]
LPS	ENSG00000158716	0.223015165031222	(1,5]
NS	ENSG00000158716	0.216998191681736	(1,5]
PAM3CSK4	ENSG00000158716	0.214776632302406	(1,5]
R848	ENSG00000158716	0.249169435215947	(1,5]
IAV	ENSG00000158714	4.07133651653649	(1,5]
LPS	ENSG00000158714	4.2908231664321	(1,5]
NS	ENSG00000158714	3.80842661655157	(5,10]
PAM3CSK4	ENSG00000158714	4.23136196916049	(1,5]
R848	ENSG00000158714	5.19886310969668	(1,5]
R848	ENSG00000213085	0.214544533614138	(1,5]
IAV	ENSG00000158710	0.0893649623227644	(100,500]
LPS	ENSG00000158710	0.0768709262412786	(100,500]
NS	ENSG00000158710	0.0789077997003516	(100,500]
PAM3CSK4	ENSG00000158710	0.0919318087311147	(100,500]
R848	ENSG00000158710	0.155364188197261	(50,100]
IAV	ENSG00000162723	1.72356653125452	(1,5]
NS	ENSG00000162723	2.80460341116079	(1,5]
R848	ENSG00000162723	1.66170529565088	(1,5]
IAV	ENSG00000162729	0.00866851595006935	(1,5]
NS	ENSG00000162729	0	(1,5]
R848	ENSG00000162729	0	(1,5]
IAV	ENSG00000116786	0.213103726468566	(100,500]
LPS	ENSG00000116786	0.176811615669669	(100,500]
NS	ENSG00000116786	0.160668305320911	(100,500]
PAM3CSK4	ENSG00000116786	0.193616100651144	(100,500]
R848	ENSG00000116786	0.212390025103782	(100,500]
IAV	ENSG00000162734	0.000736123539977459	(100,500]
LPS	ENSG00000162734	0.000365006132103019	(100,500]
NS	ENSG00000162734	0.000617086543403189	(100,500]
PAM3CSK4	ENSG00000162734	0.000429752634383649	(100,500]
R848	ENSG00000162734	0.000444403189332647	(100,500]
IAV	ENSG00000122218	0.11595568633361	(50,100]
LPS	ENSG00000122218	0.118549513870779	(50,100]
NS	ENSG00000122218	0.0869743591466283	(50,100]
PAM3CSK4	ENSG00000122218	0.125819965048425	(50,100]
R848	ENSG00000122218	0.146550101157586	(50,100]
IAV	ENSG00000162736	0.0284939849490037	(10,50]
LPS	ENSG00000162736	0.0310077403476255	(10,50]
NS	ENSG00000162736	0.0218763198869011	(50,100]
PAM3CSK4	ENSG00000162736	0.0294321285877179	(10,50]
R848	ENSG00000162736	0.0303292787220583	(10,50]
IAV	ENSG00000162739	0.498908581707225	(1,5]
IAV	ENSG00000066294	2.70960372006765	(1,5]
LPS	ENSG00000066294	1.15450487892552	(1,5]
NS	ENSG00000066294	0.837932827828036	(10,50]
PAM3CSK4	ENSG00000066294	1.42761924979252	(1,5]
R848	ENSG00000066294	1.78558430925533	(1,5]
IAV	ENSG00000117090	2.2532828026203	(5,10]
LPS	ENSG00000117090	0.301732936332291	(5,10]
PAM3CSK4	ENSG00000117090	0.319541091611136	(10,50]
R848	ENSG00000117090	0.277395075657753	(10,50]
IAV	ENSG00000162461	0.0731209654337712	(10,50]
LPS	ENSG00000162461	0.030840400925212	(10,50]
NS	ENSG00000162461	0.0282645562464669	(10,50]
PAM3CSK4	ENSG00000162461	0.0373965418982438	(10,50]
R848	ENSG00000162461	0.0581676984281371	(10,50]
IAV	ENSG00000117091	1.23920695435435	(100,500]
LPS	ENSG00000117091	0.94651097696515	(100,500]
NS	ENSG00000117091	0.591821915863856	(100,500]
PAM3CSK4	ENSG00000117091	1.03356696323633	(100,500]
R848	ENSG00000117091	1.17811009330009	(100,500]
IAV	ENSG00000026751	0.0489326147119608	(1e+03,2.5e+04]
LPS	ENSG00000026751	0.0405034625630402	(1e+03,2.5e+04]
NS	ENSG00000026751	0.0373991970057259	(100,500]
PAM3CSK4	ENSG00000026751	0.0454613630428516	(1e+03,2.5e+04]
R848	ENSG00000026751	0.0450733932016266	(1e+03,2.5e+04]
IAV	ENSG00000122224	1.4969919338355	(10,50]
LPS	ENSG00000122224	0.723642614577544	(1,5]
NS	ENSG00000122224	0.446681583755682	(1,5]
PAM3CSK4	ENSG00000122224	0.929567271585214	(1,5]
R848	ENSG00000122224	1.50452445568983	(1,5]
IAV	ENSG00000122223	1.32993894108619	(5,10]
LPS	ENSG00000122223	1.59089151274496	(1,5]
NS	ENSG00000122223	1.06293169096828	(5,10]
PAM3CSK4	ENSG00000122223	2.1373864981595	(1,5]
R848	ENSG00000122223	1.99843996529836	(1,5]
IAV	ENSG00000158769	0.377356715839926	(1,5]
LPS	ENSG00000158769	0.160445464019738	(1,5]
NS	ENSG00000158769	0.132115397852838	(5,10]
PAM3CSK4	ENSG00000158769	0.392890688936821	(1,5]
R848	ENSG00000158769	0.459279408752401	(1,5]
IAV	ENSG00000158773	0.193599078222121	(50,100]
LPS	ENSG00000158773	0.110927727144937	(10,50]
NS	ENSG00000158773	0.0743252712170711	(50,100]
PAM3CSK4	ENSG00000158773	0.0983239726252058	(10,50]
R848	ENSG00000158773	0.0882460558317729	(10,50]
IAV	ENSG00000186517	0.022498259512988	(10,50]
LPS	ENSG00000186517	0.0186084371976565	(10,50]
NS	ENSG00000186517	0.0131902579710067	(50,100]
PAM3CSK4	ENSG00000186517	0.021335662977313	(10,50]
R848	ENSG00000186517	0.0369717652344108	(10,50]
IAV	ENSG00000143256	0.524023122170117	(10,50]
LPS	ENSG00000143256	0.200220833917842	(10,50]
NS	ENSG00000143256	0.158654584513266	(10,50]
PAM3CSK4	ENSG00000143256	0.184211989214318	(10,50]
R848	ENSG00000143256	0.191678565040429	(10,50]
IAV	ENSG00000158793	0.0102115999793266	(10,50]
LPS	ENSG00000158793	0.0221811870842039	(10,50]
NS	ENSG00000158793	0.0106695811012272	(10,50]
PAM3CSK4	ENSG00000158793	0.0174870715571982	(10,50]
R848	ENSG00000158793	0.0212274051089922	(10,50]
IAV	ENSG00000158796	0.0251737385601723	(10,50]
LPS	ENSG00000158796	0.0142951082139692	(10,50]
NS	ENSG00000158796	0.0182809898070385	(10,50]
PAM3CSK4	ENSG00000158796	0.0176634029672549	(10,50]
R848	ENSG00000158796	0.0216978884338705	(10,50]
IAV	ENSG00000143222	0.0542171235270806	(10,50]
LPS	ENSG00000143222	0.0396177587499174	(10,50]
NS	ENSG00000143222	0.0368523364314088	(10,50]
PAM3CSK4	ENSG00000143222	0.057543619445994	(10,50]
R848	ENSG00000143222	0.0524549528853914	(10,50]
IAV	ENSG00000143258	0.23215654318117	(1,5]
LPS	ENSG00000143258	0.0480769230769231	(1,5]
NS	ENSG00000143258	0.0171120922633101	(5,10]
PAM3CSK4	ENSG00000143258	0.0711381061849596	(1,5]
R848	ENSG00000143258	0.0618447740470827	(1,5]
IAV	ENSG00000143224	0	(1,5]
LPS	ENSG00000143224	0	(1,5]
NS	ENSG00000143224	0	(1,5]
PAM3CSK4	ENSG00000143224	0.0874125874125874	(1,5]
IAV	ENSG00000158850	0.010307153164296	(1,5]
LPS	ENSG00000158850	0.0164647127402523	(10,50]
NS	ENSG00000158850	0.0269643248490181	(10,50]
PAM3CSK4	ENSG00000158850	0.00808497046063479	(10,50]
R848	ENSG00000158850	0.00745462000074546	(5,10]
IAV	ENSG00000158864	0.0314504821963457	(10,50]
LPS	ENSG00000158864	0.028334116812347	(10,50]
NS	ENSG00000158864	0.0294602175357391	(10,50]
PAM3CSK4	ENSG00000158864	0.0371047029630641	(10,50]
R848	ENSG00000158864	0.0428831022759664	(10,50]
IAV	ENSG00000158869	0.130966559549786	(500,1e+03]
LPS	ENSG00000158869	0.126662864067457	(100,500]
NS	ENSG00000158869	0.0944545970707139	(500,1e+03]
PAM3CSK4	ENSG00000158869	0.131168480561674	(100,500]
R848	ENSG00000158869	0.163914051332475	(100,500]
IAV	ENSG00000158882	0	(1,5]
LPS	ENSG00000158882	0	(1,5]
NS	ENSG00000158882	0	(1,5]
PAM3CSK4	ENSG00000158882	0	(1,5]
R848	ENSG00000158882	0	(1,5]
LPS	ENSG00000158887	0.107685470519576	(1,5]
NS	ENSG00000158887	0.0946080632432579	(1,5]
PAM3CSK4	ENSG00000158887	0.132407212762479	(1,5]
IAV	ENSG00000143252	0.14411964914457	(10,50]
LPS	ENSG00000143252	0.187522848549389	(10,50]
NS	ENSG00000143252	0.142256861746008	(10,50]
PAM3CSK4	ENSG00000143252	0.203903452563784	(10,50]
R848	ENSG00000143252	0.170064342799947	(10,50]
IAV	ENSG00000143226	0.299213701056544	(10,50]
LPS	ENSG00000143226	0.197062672588169	(100,500]
NS	ENSG00000143226	0.096962448429887	(50,100]
PAM3CSK4	ENSG00000143226	0.227907149349848	(100,500]
R848	ENSG00000143226	0.326988300705409	(100,500]
IAV	ENSG00000203747	0.0240294761574198	(10,50]
LPS	ENSG00000203747	0.0445888273138416	(10,50]
NS	ENSG00000203747	0.00801896038633569	(50,100]
PAM3CSK4	ENSG00000203747	0.0455580865603645	(1,5]
R848	ENSG00000203747	0.088809946714032	(1,5]
IAV	ENSG00000072694	0.204259908077155	(1,5]
NS	ENSG00000072694	0.0492610837438424	(1,5]
R848	ENSG00000072694	0.150375939849624	(1,5]
IAV	ENSG00000081721	0.211485277371075	(1,5]
LPS	ENSG00000081721	0.436647720678756	(1,5]
NS	ENSG00000081721	0.383472318554372	(5,10]
PAM3CSK4	ENSG00000081721	0.539635510689601	(5,10]
R848	ENSG00000081721	0.585966099169852	(1,5]
IAV	ENSG00000118217	0.501983043130948	(5,10]
LPS	ENSG00000118217	0.336153364391346	(10,50]
NS	ENSG00000118217	0.297802224975253	(10,50]
PAM3CSK4	ENSG00000118217	0.354816884686346	(10,50]
R848	ENSG00000118217	0.406443112001069	(5,10]
IAV	ENSG00000065526	0.152597392363424	(10,50]
LPS	ENSG00000065526	0.107005641944727	(10,50]
NS	ENSG00000065526	0.107092701237265	(10,50]
PAM3CSK4	ENSG00000065526	0.117130117662907	(10,50]
R848	ENSG00000065526	0.141044041052836	(10,50]
IAV	ENSG00000162745	0.551871500147362	(1,5]
NS	ENSG00000162745	0.657530914621292	(5,10]
IAV	ENSG00000152332	0.0936852566688187	(5,10]
LPS	ENSG00000152332	0.0961977534661084	(10,50]
NS	ENSG00000152332	0.0786999105955903	(10,50]
PAM3CSK4	ENSG00000152332	0.108433333452469	(10,50]
R848	ENSG00000152332	0.146430861890553	(5,10]
IAV	ENSG00000117143	0.3329360674247	(5,10]
LPS	ENSG00000117143	0.23661787789664	(10,50]
NS	ENSG00000117143	0.207141242979467	(10,50]
PAM3CSK4	ENSG00000117143	0.274304271168631	(10,50]
R848	ENSG00000117143	0.333004429658949	(5,10]
IAV	ENSG00000116809	0.0309877425881501	(10,50]
LPS	ENSG00000116809	0.0296656837841589	(10,50]
NS	ENSG00000116809	0.0159113097635398	(10,50]
PAM3CSK4	ENSG00000116809	0.0156940702254708	(50,100]
R848	ENSG00000116809	0.0213378809003854	(10,50]
IAV	ENSG00000132196	0.79243454940371	(1,5]
LPS	ENSG00000132196	0.391121333274739	(5,10]
NS	ENSG00000132196	0.433021979831345	(5,10]
PAM3CSK4	ENSG00000132196	0.493109683001637	(5,10]
R848	ENSG00000132196	0.62574279550746	(1,5]
IAV	ENSG00000142632	0.149224379814559	(1,5]
IAV	ENSG00000237276	0.113236034222446	(5,10]
R848	ENSG00000237276	0.267471323772198	(1,5]
IAV	ENSG00000143198	0.0632013657036203	(1,5]
LPS	ENSG00000143198	0.0859111065631039	(1,5]
NS	ENSG00000143198	0.0613210352217415	(5,10]
PAM3CSK4	ENSG00000143198	0.0428900172330461	(1,5]
R848	ENSG00000143198	0.0873578995746707	(1,5]
IAV	ENSG00000143149	0.371613409498298	(5,10]
LPS	ENSG00000143149	0.0903638888467351	(10,50]
NS	ENSG00000143149	0.0975300387222846	(10,50]
PAM3CSK4	ENSG00000143149	0.111156975472479	(10,50]
R848	ENSG00000143149	0.121960158457046	(5,10]
IAV	ENSG00000143183	0.0700489149861161	(10,50]
LPS	ENSG00000143183	0.0507235122893172	(10,50]
NS	ENSG00000143183	0.0395592144758553	(10,50]
PAM3CSK4	ENSG00000143183	0.0725047773642761	(10,50]
R848	ENSG00000143183	0.081376591199885	(10,50]
IAV	ENSG00000037637	0.182821973445874	(1,5]
LPS	ENSG00000037637	0.182262395267305	(10,50]
NS	ENSG00000037637	0.151731086690443	(10,50]
PAM3CSK4	ENSG00000037637	0.181923462642155	(10,50]
R848	ENSG00000037637	0.209624866542996	(10,50]
LPS	ENSG00000143179	0.327785207860213	(1,5]
NS	ENSG00000143179	0.340684074373842	(1,5]
PAM3CSK4	ENSG00000143179	0.310270826603793	(1,5]
R848	ENSG00000143179	0.329838674831629	(1,5]
IAV	ENSG00000143157	0.0242718446601942	(1,5]
LPS	ENSG00000143157	0.0499417346429166	(10,50]
NS	ENSG00000143157	0.0194212468440474	(10,50]
PAM3CSK4	ENSG00000143157	0.0104843782763682	(10,50]
R848	ENSG00000143157	0.0541971020963022	(10,50]
NS	ENSG00000152382	0.118178301933233	(1,5]
PAM3CSK4	ENSG00000152382	0.0231481481481481	(1,5]
IAV	ENSG00000143190	0.672167920048548	(1,5]
LPS	ENSG00000143190	0.426062559295638	(5,10]
NS	ENSG00000143190	0.282379802188917	(5,10]
PAM3CSK4	ENSG00000143190	0.516412445389638	(5,10]
R848	ENSG00000143190	0.54524083831456	(5,10]
IAV	ENSG00000055070	0.00178545922011141	(50,100]
LPS	ENSG00000055070	0.00538490506760111	(50,100]
NS	ENSG00000055070	0.00481108473923921	(50,100]
PAM3CSK4	ENSG00000055070	0.0033357795716859	(50,100]
R848	ENSG00000055070	0	(50,100]
IAV	ENSG00000198821	0.127788874403728	(5,10]
LPS	ENSG00000198821	0.0549977954106629	(1,5]
NS	ENSG00000198821	0.0631829968343081	(1,5]
PAM3CSK4	ENSG00000198821	0.082521912555788	(1,5]
R848	ENSG00000198821	0.0939679707967392	(1,5]
IAV	ENSG00000143162	0.180460926997889	(100,500]
LPS	ENSG00000143162	0.14465235625217	(100,500]
NS	ENSG00000143162	0.0960028935405388	(100,500]
PAM3CSK4	ENSG00000143162	0.184433059706512	(100,500]
R848	ENSG00000143162	0.244777913585543	(100,500]
IAV	ENSG00000198771	0.132326426688141	(1,5]
LPS	ENSG00000198771	0.187249202209553	(5,10]
NS	ENSG00000198771	0.107345164961634	(1,5]
PAM3CSK4	ENSG00000198771	0.246307341008204	(10,50]
R848	ENSG00000198771	0.343161208393881	(10,50]
IAV	ENSG00000157191	0.071146675805349	(50,100]
LPS	ENSG00000157191	0.105540467537151	(50,100]
NS	ENSG00000157191	0.0750665005154111	(50,100]
PAM3CSK4	ENSG00000157191	0.114249696501768	(50,100]
R848	ENSG00000157191	0.161556816747982	(50,100]
IAV	ENSG00000197965	1.39625396958595	(5,10]
LPS	ENSG00000197965	1.64157634572194	(50,100]
NS	ENSG00000197965	0.841522140720015	(10,50]
PAM3CSK4	ENSG00000197965	1.79675418440237	(50,100]
R848	ENSG00000197965	2.03497641496776	(50,100]
IAV	ENSG00000143158	0.042362096331897	(1,5]
LPS	ENSG00000143158	0	(1,5]
NS	ENSG00000143158	0.0135918846887764	(5,10]
PAM3CSK4	ENSG00000143158	0.00819230376580306	(5,10]
R848	ENSG00000143158	0.00654793085385018	(1,5]
IAV	ENSG00000143164	0.150825492954361	(10,50]
LPS	ENSG00000143164	0.147315924380741	(10,50]
NS	ENSG00000143164	0.0742638284842712	(10,50]
PAM3CSK4	ENSG00000143164	0.139415259882049	(10,50]
R848	ENSG00000143164	0.164952176757535	(10,50]
IAV	ENSG00000143147	0.88688939316409	(1,5]
IAV	ENSG00000143155	0.331936997645313	(10,50]
LPS	ENSG00000143155	0.17268431079428	(10,50]
NS	ENSG00000143155	0.136045519175149	(10,50]
PAM3CSK4	ENSG00000143155	0.155689236829792	(10,50]
R848	ENSG00000143155	0.186450809745876	(10,50]
IAV	ENSG00000213064	0.517241680322069	(10,50]
LPS	ENSG00000213064	0.314245402477942	(10,50]
NS	ENSG00000213064	0.181526444913432	(10,50]
PAM3CSK4	ENSG00000213064	0.354187526802457	(5,10]
R848	ENSG00000213064	0.414369982989956	(10,50]
IAV	ENSG00000143178	0.500692994518893	(10,50]
LPS	ENSG00000143178	0.270742127011248	(1,5]
NS	ENSG00000143178	0.118281103782928	(1,5]
PAM3CSK4	ENSG00000143178	0.473766907699496	(1,5]
R848	ENSG00000143178	0.48756827948704	(1,5]
IAV	ENSG00000008130	0.039020906586554	(100,500]
LPS	ENSG00000008130	0.0372877673495525	(100,500]
NS	ENSG00000008130	0.0271820175255403	(50,100]
PAM3CSK4	ENSG00000008130	0.045500525247043	(50,100]
R848	ENSG00000008130	0.0399458507747199	(100,500]
IAV	ENSG00000143185	0.0601684717208183	(1,5]
IAV	ENSG00000143153	0.0888531708665328	(5,10]
LPS	ENSG00000143153	0.0616764746637376	(10,50]
NS	ENSG00000143153	0.0434708327903197	(10,50]
PAM3CSK4	ENSG00000143153	0.0681625876185659	(10,50]
R848	ENSG00000143153	0.0773375524142675	(10,50]
IAV	ENSG00000143156	0.2368745112944	(1,5]
LPS	ENSG00000143156	0.141916001878408	(1,5]
NS	ENSG00000143156	0.146783485249445	(1,5]
PAM3CSK4	ENSG00000143156	0.315025491486208	(1,5]
R848	ENSG00000143156	0.345923207174126	(1,5]
IAV	ENSG00000117475	0.682804683624091	(50,100]
LPS	ENSG00000117475	0.564503581280231	(10,50]
NS	ENSG00000117475	0.454247300941574	(10,50]
PAM3CSK4	ENSG00000117475	0.621647706718873	(10,50]
R848	ENSG00000117475	0.846560539634918	(10,50]
IAV	ENSG00000117479	0.899045212174668	(1,5]
LPS	ENSG00000117479	0.567359921795589	(1,5]
NS	ENSG00000117479	0.462340045928049	(1,5]
PAM3CSK4	ENSG00000117479	0.508520219628518	(1,5]
R848	ENSG00000117479	0.535675440322272	(1,5]
IAV	ENSG00000198734	0.184448627301927	(1,5]
LPS	ENSG00000198734	0.098268722320241	(1,5]
NS	ENSG00000198734	0.0521003467110323	(1,5]
IAV	ENSG00000188404	0.0744951341544526	(50,100]
LPS	ENSG00000188404	0.0709640221034784	(5,10]
NS	ENSG00000188404	0.0604652959156389	(5,10]
PAM3CSK4	ENSG00000188404	0.0921378023033212	(5,10]
R848	ENSG00000188404	0.0770707642854904	(5,10]
NS	ENSG00000000460	0	(1,5]
IAV	ENSG00000000457	0.444993375289412	(1,5]
LPS	ENSG00000000457	0.306711361254501	(1,5]
NS	ENSG00000000457	0.386459288693635	(1,5]
PAM3CSK4	ENSG00000000457	0.424803193707569	(1,5]
R848	ENSG00000000457	0.268494915309906	(1,5]
NS	ENSG00000075945	0.0991137101044914	(1,5]
IAV	ENSG00000120370	1.07766784837087	(1,5]
LPS	ENSG00000120370	0.508329619263279	(5,10]
NS	ENSG00000120370	0.267615470985813	(10,50]
PAM3CSK4	ENSG00000120370	0.514706712333399	(5,10]
R848	ENSG00000120370	0.340572403368019	(5,10]
NS	ENSG00000076258	0.0892857142857143	(1,5]
PAM3CSK4	ENSG00000076258	0.435308700271515	(1,5]
R848	ENSG00000076258	0.479228373965216	(1,5]
IAV	ENSG00000117523	0.0822434520960607	(10,50]
LPS	ENSG00000117523	0.0619364122353537	(50,100]
NS	ENSG00000117523	0.048062321437383	(50,100]
PAM3CSK4	ENSG00000117523	0.0762294328427087	(100,500]
R848	ENSG00000117523	0.0898655662121259	(100,500]
IAV	ENSG00000117533	1.3654534847513	(1,5]
LPS	ENSG00000117533	1.13189708045536	(5,10]
NS	ENSG00000117533	0.872866865445863	(5,10]
PAM3CSK4	ENSG00000117533	1.23655091875654	(5,10]
R848	ENSG00000117533	1.40473837046088	(5,10]
IAV	ENSG00000010165	0.471421730152455	(1,5]
LPS	ENSG00000010165	0.341006732152013	(5,10]
NS	ENSG00000010165	0.225055175727364	(5,10]
PAM3CSK4	ENSG00000010165	0.291142781815751	(5,10]
R848	ENSG00000010165	0.327521797442512	(5,10]
IAV	ENSG00000078369	0.156384748104531	(100,500]
LPS	ENSG00000078369	0.0542393600588052	(100,500]
NS	ENSG00000078369	0.0355031900673198	(100,500]
PAM3CSK4	ENSG00000078369	0.0608712782845858	(100,500]
R848	ENSG00000078369	0.0712816392845614	(100,500]
IAV	ENSG00000094975	0.189260617675467	(1,5]
LPS	ENSG00000094975	0.146113877737229	(5,10]
NS	ENSG00000094975	0.092454136949105	(5,10]
PAM3CSK4	ENSG00000094975	0.124842305608423	(5,10]
R848	ENSG00000094975	0.152046984329079	(5,10]
IAV	ENSG00000058453	0.333876380916958	(1,5]
LPS	ENSG00000058453	0.364586446699237	(1,5]
NS	ENSG00000058453	0.24222700023237	(1,5]
PAM3CSK4	ENSG00000058453	0.396285592208709	(1,5]
R848	ENSG00000058453	0.456161960056253	(1,5]
IAV	ENSG00000117560	0.0925925925925926	(1,5]
IAV	ENSG00000120337	0.0180906587414393	(10,50]
LPS	ENSG00000120337	0.0417623721027354	(1,5]
NS	ENSG00000120337	0.0216387766878246	(1,5]
PAM3CSK4	ENSG00000120337	0.0285714285714286	(1,5]
R848	ENSG00000120337	0.0380427083583801	(1,5]
IAV	ENSG00000159363	0.129635282166498	(1,5]
LPS	ENSG00000159363	0.168403389208004	(1,5]
NS	ENSG00000159363	0.0890323790997975	(5,10]
PAM3CSK4	ENSG00000159363	0.123377459604375	(1,5]
R848	ENSG00000159363	0.186395708770722	(1,5]
IAV	ENSG00000117592	0.257065136780774	(10,50]
LPS	ENSG00000117592	0.230899814798805	(10,50]
NS	ENSG00000117592	0.148364210803201	(50,100]
PAM3CSK4	ENSG00000117592	0.270517011651109	(10,50]
R848	ENSG00000117592	0.278354369451658	(10,50]
IAV	ENSG00000117118	0.121042391267801	(10,50]
LPS	ENSG00000117118	0.115896249870806	(50,100]
NS	ENSG00000117118	0.105554378635897	(50,100]
PAM3CSK4	ENSG00000117118	0.102123158076978	(50,100]
R848	ENSG00000117118	0.145900229786361	(10,50]
IAV	ENSG00000076321	0.13846137212961	(1,5]
LPS	ENSG00000076321	0.130408521898888	(1,5]
NS	ENSG00000076321	0.103133966789281	(1,5]
PAM3CSK4	ENSG00000076321	0.165840218257193	(1,5]
R848	ENSG00000076321	0.149951580066601	(1,5]
NS	ENSG00000120334	0	(1,5]
LPS	ENSG00000117593	0.0287868121285951	(1,5]
NS	ENSG00000117593	0.0314435680719135	(1,5]
PAM3CSK4	ENSG00000117593	0.0335631331640161	(1,5]
R848	ENSG00000117593	0.0455661659291579	(1,5]
IAV	ENSG00000135870	0.204590357878042	(1,5]
LPS	ENSG00000135870	0.139581681789311	(5,10]
NS	ENSG00000135870	0.141233388776053	(5,10]
PAM3CSK4	ENSG00000135870	0.145471232026314	(5,10]
R848	ENSG00000135870	0.174923249212337	(5,10]
IAV	ENSG00000152061	0.307623047048553	(100,500]
LPS	ENSG00000152061	0.319045174505601	(10,50]
NS	ENSG00000152061	0.2312874515414	(10,50]
PAM3CSK4	ENSG00000152061	0.402856849209738	(5,10]
R848	ENSG00000152061	0.422887356772694	(10,50]
IAV	ENSG00000116161	0.00764749105606288	(10,50]
LPS	ENSG00000116161	0.00335529491092071	(10,50]
NS	ENSG00000116161	0.00580993924427815	(10,50]
PAM3CSK4	ENSG00000116161	0.0114063579880541	(10,50]
R848	ENSG00000116161	0.00237660987905536	(10,50]
IAV	ENSG00000143207	0.281845304756788	(10,50]
LPS	ENSG00000143207	0.324214406666723	(10,50]
NS	ENSG00000143207	0.249108028823907	(10,50]
PAM3CSK4	ENSG00000143207	0.339077764651436	(10,50]
R848	ENSG00000143207	0.35866143288354	(10,50]
IAV	ENSG00000159339	0.482822163045192	(1,5]
LPS	ENSG00000159339	0.455141627308442	(1,5]
NS	ENSG00000159339	0.369700244595654	(1,5]
PAM3CSK4	ENSG00000159339	0.543571466849869	(1,5]
R848	ENSG00000159339	0.490018344549844	(1,5]
IAV	ENSG00000179051	0.0823315736441254	(5,10]
LPS	ENSG00000179051	0.0468328176430092	(10,50]
NS	ENSG00000179051	0.0381372666395861	(10,50]
PAM3CSK4	ENSG00000179051	0.0639233342130158	(10,50]
R848	ENSG00000179051	0.0468645941614146	(10,50]
IAV	ENSG00000075391	0.638386742192582	(1,5]
LPS	ENSG00000075391	0.351737497702334	(1,5]
NS	ENSG00000075391	0.286904729609356	(1,5]
PAM3CSK4	ENSG00000075391	0.309062793477488	(1,5]
R848	ENSG00000075391	0.440646869292707	(1,5]
NS	ENSG00000116191	0.205194486464787	(1,5]
IAV	ENSG00000116199	0.726107694045834	(5,10]
LPS	ENSG00000116199	0.346578973514218	(5,10]
NS	ENSG00000116199	0.270919119920276	(5,10]
PAM3CSK4	ENSG00000116199	0.32023961914531	(5,10]
R848	ENSG00000116199	0.525507144275903	(5,10]
IAV	ENSG00000186283	0.821787732060693	(10,50]
LPS	ENSG00000186283	0.492399173981931	(10,50]
NS	ENSG00000186283	0.403224577516894	(10,50]
PAM3CSK4	ENSG00000186283	0.418719357675705	(5,10]
R848	ENSG00000186283	0.768395229662901	(5,10]
IAV	ENSG00000074964	1.11473636730566	(10,50]
LPS	ENSG00000074964	0.816898341714206	(50,100]
NS	ENSG00000074964	0.626936461586715	(50,100]
PAM3CSK4	ENSG00000074964	0.813195539110837	(10,50]
R848	ENSG00000074964	0.837627424289155	(10,50]
IAV	ENSG00000143322	0.317681108492511	(10,50]
LPS	ENSG00000143322	0.259235555562938	(10,50]
NS	ENSG00000143322	0.205183572489551	(10,50]
PAM3CSK4	ENSG00000143322	0.311335986557632	(10,50]
R848	ENSG00000143322	0.313327163262073	(10,50]
IAV	ENSG00000057252	0.0551546870119804	(50,100]
LPS	ENSG00000057252	0.0510873710400082	(10,50]
NS	ENSG00000057252	0.0458540058335058	(50,100]
PAM3CSK4	ENSG00000057252	0.0713005747900804	(10,50]
R848	ENSG00000057252	0.0936525390683501	(10,50]
IAV	ENSG00000169905	0	(5,10]
LPS	ENSG00000169905	0	(10,50]
NS	ENSG00000169905	0.0127811860940695	(10,50]
PAM3CSK4	ENSG00000169905	0	(10,50]
R848	ENSG00000169905	0	(10,50]
IAV	ENSG00000143337	0.127651739865865	(10,50]
LPS	ENSG00000143337	0.0886762973347815	(10,50]
NS	ENSG00000143337	0.0834509213370245	(10,50]
PAM3CSK4	ENSG00000143337	0.0863072217783844	(10,50]
R848	ENSG00000143337	0.128448379051774	(10,50]
IAV	ENSG00000135837	0.317087876671935	(10,50]
LPS	ENSG00000135837	0.289788896724398	(10,50]
NS	ENSG00000135837	0.224644279582017	(10,50]
PAM3CSK4	ENSG00000135837	0.303323844782418	(10,50]
R848	ENSG00000135837	0.345816326894324	(10,50]
IAV	ENSG00000116260	0.21906025414568	(50,100]
LPS	ENSG00000116260	0.290923809605758	(10,50]
NS	ENSG00000116260	0.199329562372552	(50,100]
PAM3CSK4	ENSG00000116260	0.33690674859952	(10,50]
R848	ENSG00000116260	0.456535841996634	(10,50]
IAV	ENSG00000135847	1.35572329279692	(1,5]
LPS	ENSG00000135847	0.92747521586333	(5,10]
NS	ENSG00000135847	0.64798346821835	(5,10]
PAM3CSK4	ENSG00000135847	0.955709817154354	(5,10]
R848	ENSG00000135847	1.41041846546994	(1,5]
IAV	ENSG00000143324	0.159098317650493	(1,5]
LPS	ENSG00000143324	0.0988788033728416	(5,10]
NS	ENSG00000143324	0.0767926803416499	(10,50]
PAM3CSK4	ENSG00000143324	0.121432633010291	(5,10]
R848	ENSG00000143324	0.137239614771975	(5,10]
IAV	ENSG00000135823	0.454324934504265	(5,10]
LPS	ENSG00000135823	0.253313604614333	(5,10]
NS	ENSG00000135823	0.194047198929557	(10,50]
PAM3CSK4	ENSG00000135823	0.311715464443391	(5,10]
R848	ENSG00000135823	0.343871371067942	(1,5]
IAV	ENSG00000153029	0.457514895510204	(10,50]
LPS	ENSG00000153029	0.557667714476038	(10,50]
NS	ENSG00000153029	0.449890178228989	(10,50]
PAM3CSK4	ENSG00000153029	0.761338868708322	(10,50]
R848	ENSG00000153029	0.687827161061785	(10,50]
IAV	ENSG00000135821	0.0275354381857934	(100,500]
LPS	ENSG00000135821	0.019703304890205	(100,500]
NS	ENSG00000135821	0.0126843968467119	(100,500]
PAM3CSK4	ENSG00000135821	0.0168132076152617	(100,500]
R848	ENSG00000135821	0.0187783394538559	(100,500]
IAV	ENSG00000135828	0.0598533597191896	(1,5]
LPS	ENSG00000135828	0.0165220983064849	(1,5]
NS	ENSG00000135828	0.0527153731934094	(1,5]
PAM3CSK4	ENSG00000135828	0.0294999965808204	(1,5]
LPS	ENSG00000143333	0.0125250501002004	(1,5]
PAM3CSK4	ENSG00000143333	0	(1,5]
R848	ENSG00000143333	0.011595547309833	(1,5]
IAV	ENSG00000135838	0.156628639266407	(10,50]
LPS	ENSG00000135838	0.183094850042245	(10,50]
NS	ENSG00000135838	0.17450143914324	(100,500]
PAM3CSK4	ENSG00000135838	0.183013591783605	(10,50]
R848	ENSG00000135838	0.193511865954962	(10,50]
IAV	ENSG00000135829	0.0268002406765217	(10,50]
LPS	ENSG00000135829	0.0139854484088996	(50,100]
NS	ENSG00000135829	0.0152703638872895	(50,100]
PAM3CSK4	ENSG00000135829	0.0134888801208107	(50,100]
R848	ENSG00000135829	0.0199466069230374	(10,50]
IAV	ENSG00000135862	0.112817587377011	(1,5]
LPS	ENSG00000135862	0.104181287499027	(5,10]
NS	ENSG00000135862	0.0697386123348182	(5,10]
PAM3CSK4	ENSG00000135862	0.182623666212426	(5,10]
R848	ENSG00000135862	0.278899877051364	(5,10]
IAV	ENSG00000116698	0.0148314402789536	(10,50]
LPS	ENSG00000116698	0.0093024957500703	(10,50]
NS	ENSG00000116698	0.0112761164080178	(10,50]
PAM3CSK4	ENSG00000116698	0.0120403975441278	(10,50]
R848	ENSG00000116698	0.0140076358439694	(50,100]
IAV	ENSG00000116701	0.163032222625005	(100,500]
LPS	ENSG00000116701	0.0770388425455958	(500,1e+03]
NS	ENSG00000116701	0.0571603815775319	(500,1e+03]
PAM3CSK4	ENSG00000116701	0.0800890232243569	(500,1e+03]
R848	ENSG00000116701	0.102541261985197	(100,500]
IAV	ENSG00000162704	0.0977224532385516	(100,500]
LPS	ENSG00000162704	0.0215512356505841	(100,500]
NS	ENSG00000162704	0.0124912818645877	(100,500]
PAM3CSK4	ENSG00000162704	0.0219036641452852	(100,500]
R848	ENSG00000162704	0.0243446952554598	(100,500]
IAV	ENSG00000143344	1.68310116440093	(100,500]
LPS	ENSG00000143344	0.735202927723087	(100,500]
NS	ENSG00000143344	0.430030760662852	(100,500]
PAM3CSK4	ENSG00000143344	0.769797751615398	(100,500]
R848	ENSG00000143344	0.903227405495847	(100,500]
IAV	ENSG00000198756	0	(5,10]
LPS	ENSG00000198756	0	(1,5]
PAM3CSK4	ENSG00000198756	0.118446182473402	(1,5]
R848	ENSG00000198756	0.112042372388103	(1,5]
IAV	ENSG00000198860	1.80896803515902	(1,5]
LPS	ENSG00000198860	0.892301184433164	(1,5]
NS	ENSG00000198860	0.977513886444664	(1,5]
PAM3CSK4	ENSG00000198860	0.644006905183	(1,5]
R848	ENSG00000198860	0.807453416149068	(1,5]
IAV	ENSG00000116667	0.19651339148139	(1,5]
LPS	ENSG00000116667	0.0958238136988808	(5,10]
NS	ENSG00000116667	0.0624807668175531	(1,5]
PAM3CSK4	ENSG00000116667	0.0720844530738659	(5,10]
R848	ENSG00000116667	0.09661224567918	(5,10]
IAV	ENSG00000116406	1.28133777319254	(5,10]
LPS	ENSG00000116406	0.136519693410233	(5,10]
NS	ENSG00000116406	0.0698295641334091	(10,50]
PAM3CSK4	ENSG00000116406	0.169903612441362	(5,10]
R848	ENSG00000116406	0.221747370660512	(5,10]
IAV	ENSG00000135842	0.508235972839719	(10,50]
LPS	ENSG00000135842	0.440556007552045	(100,500]
NS	ENSG00000135842	0.265385272608593	(10,50]
PAM3CSK4	ENSG00000135842	0.535082979708691	(100,500]
R848	ENSG00000135842	0.707599707917157	(100,500]
IAV	ENSG00000121481	0.0206257074560897	(10,50]
LPS	ENSG00000121481	0.0141736711190445	(10,50]
NS	ENSG00000121481	0.0162921461765291	(10,50]
PAM3CSK4	ENSG00000121481	0.0273132738960716	(10,50]
R848	ENSG00000121481	0.0140249164746403	(10,50]
IAV	ENSG00000121486	0.132981198260843	(10,50]
LPS	ENSG00000121486	0.0532491603145642	(5,10]
NS	ENSG00000121486	0.0480006540309227	(5,10]
PAM3CSK4	ENSG00000121486	0.0658879281701294	(5,10]
R848	ENSG00000121486	0.0805653635594878	(5,10]
IAV	ENSG00000116668	0.430418569062763	(10,50]
LPS	ENSG00000116668	0.407311169099221	(5,10]
NS	ENSG00000116668	0.333570527477372	(5,10]
PAM3CSK4	ENSG00000116668	0.510226233682609	(5,10]
R848	ENSG00000116668	0.505524504499231	(5,10]
IAV	ENSG00000116679	0.0111634929370476	(10,50]
LPS	ENSG00000116679	0.00591143622562488	(10,50]
NS	ENSG00000116679	0.00671840757244979	(10,50]
PAM3CSK4	ENSG00000116679	0.0046003461068025	(50,100]
R848	ENSG00000116679	0.00710190460272611	(50,100]
IAV	ENSG00000047410	0.118997173242852	(5,10]
LPS	ENSG00000047410	0.101023592681489	(10,50]
NS	ENSG00000047410	0.0809954307549871	(10,50]
PAM3CSK4	ENSG00000047410	0.12897045730018	(10,50]
R848	ENSG00000047410	0.130267649801913	(10,50]
IAV	ENSG00000157181	0.294281417658591	(1,5]
LPS	ENSG00000157181	0.252983891722692	(5,10]
NS	ENSG00000157181	0.245970748907117	(10,50]
PAM3CSK4	ENSG00000157181	0.225532783615324	(5,10]
R848	ENSG00000157181	0.230709087860782	(5,10]
IAV	ENSG00000073756	0.00948286647199618	(10,50]
LPS	ENSG00000073756	0.00217313524594603	(100,500]
NS	ENSG00000073756	0.0163981702177949	(5,10]
PAM3CSK4	ENSG00000073756	0.00198791967162204	(100,500]
R848	ENSG00000073756	0.00349206909194715	(100,500]
IAV	ENSG00000116711	0.469574938466163	(10,50]
LPS	ENSG00000116711	0.38756824661941	(10,50]
NS	ENSG00000116711	0.198697103411661	(10,50]
PAM3CSK4	ENSG00000116711	0.38173760817382	(10,50]
R848	ENSG00000116711	0.502483073486075	(10,50]
IAV	ENSG00000150681	0.211184647347341	(1,5]
NS	ENSG00000150681	0.0106496272630458	(1,5]
IAV	ENSG00000169991	5.04587155963303	(1,5]
LPS	ENSG00000169991	0.87719298245614	(1,5]
NS	ENSG00000169991	0.583090379008746	(1,5]
PAM3CSK4	ENSG00000169991	1.68067226890756	(1,5]
R848	ENSG00000169991	1.21457489878543	(1,5]
IAV	ENSG00000090104	0.00623159257454125	(10,50]
LPS	ENSG00000090104	0.0173202640417495	(10,50]
NS	ENSG00000090104	0.00833017356093234	(10,50]
PAM3CSK4	ENSG00000090104	0.00619664341012844	(10,50]
R848	ENSG00000090104	0.0346574894018017	(50,100]
IAV	ENSG00000116741	0.214117468489289	(10,50]
LPS	ENSG00000116741	0.161935581825022	(10,50]
NS	ENSG00000116741	0.0403663659443194	(10,50]
PAM3CSK4	ENSG00000116741	0.135573275821763	(10,50]
R848	ENSG00000116741	0.215076155721743	(10,50]
IAV	ENSG00000116750	0.441019079029966	(1,5]
LPS	ENSG00000116750	0.582307035524799	(1,5]
NS	ENSG00000116750	0.39595849262698	(1,5]
PAM3CSK4	ENSG00000116750	0.508977865237685	(1,5]
R848	ENSG00000116750	0.465998329156224	(1,5]
IAV	ENSG00000116747	0.051057063328427	(10,50]
LPS	ENSG00000116747	0.075133524021115	(10,50]
NS	ENSG00000116747	0.0484257104016539	(10,50]
PAM3CSK4	ENSG00000116747	0.0596358715046852	(10,50]
R848	ENSG00000116747	0.0992762340200008	(10,50]
IAV	ENSG00000023572	0.159663493577143	(1,5]
LPS	ENSG00000023572	0.0264310852546147	(1,5]
NS	ENSG00000023572	0.0349810133896482	(5,10]
PAM3CSK4	ENSG00000023572	0.0870989869693993	(1,5]
R848	ENSG00000023572	0.071141317300416	(1,5]
IAV	ENSG00000134371	0.192657027605997	(10,50]
LPS	ENSG00000134371	0.100098239039607	(10,50]
NS	ENSG00000134371	0.0824082713422791	(10,50]
PAM3CSK4	ENSG00000134371	0.118328934177023	(10,50]
R848	ENSG00000134371	0.140486291595965	(10,50]
IAV	ENSG00000127481	0.0793520917998663	(50,100]
LPS	ENSG00000127481	0.101138593430268	(100,500]
NS	ENSG00000127481	0.0639793581745344	(100,500]
PAM3CSK4	ENSG00000127481	0.108857142482821	(100,500]
R848	ENSG00000127481	0.134673835380778	(100,500]
IAV	ENSG00000127463	0.138199019556985	(1,5]
LPS	ENSG00000127463	0.0979094893182281	(5,10]
NS	ENSG00000127463	0.0654338537549588	(5,10]
PAM3CSK4	ENSG00000127463	0.087984444142259	(5,10]
R848	ENSG00000127463	0.0888828781062788	(5,10]
LPS	ENSG00000053372	0.00237416904083571	(5,10]
NS	ENSG00000053372	0.0227583067819754	(1,5]
PAM3CSK4	ENSG00000053372	0.0135038572538573	(5,10]
R848	ENSG00000053372	0.0348760334265699	(5,10]
IAV	ENSG00000053371	0.0254452926208651	(1,5]
LPS	ENSG00000053371	0.0170357751277683	(1,5]
NS	ENSG00000053371	0.0665974768919137	(1,5]
PAM3CSK4	ENSG00000053371	0.132672563225032	(1,5]
R848	ENSG00000053371	0.0701754385964912	(1,5]
IAV	ENSG00000040487	0.227153418096936	(1,5]
LPS	ENSG00000040487	0.218887754155209	(10,50]
NS	ENSG00000040487	0.118739405074392	(10,50]
PAM3CSK4	ENSG00000040487	0.202351864053686	(10,50]
R848	ENSG00000040487	0.198450268082894	(1,5]
IAV	ENSG00000077549	0.174906589140886	(50,100]
LPS	ENSG00000077549	0.120626068750203	(50,100]
NS	ENSG00000077549	0.0795232777342025	(100,500]
PAM3CSK4	ENSG00000077549	0.138101567969984	(50,100]
R848	ENSG00000077549	0.160348140081633	(10,50]
IAV	ENSG00000177888	0.587615960878604	(1,5]
LPS	ENSG00000177888	0.244226967174131	(1,5]
NS	ENSG00000177888	0.260524251645088	(1,5]
PAM3CSK4	ENSG00000177888	0.33602858925368	(1,5]
R848	ENSG00000177888	0.34910922748401	(1,5]
IAV	ENSG00000213047	0.368402615705194	(10,50]
LPS	ENSG00000213047	0.247608927401175	(5,10]
NS	ENSG00000213047	0.198028022712487	(10,50]
PAM3CSK4	ENSG00000213047	0.289078374183226	(1,5]
R848	ENSG00000213047	0.362854034630787	(5,10]
IAV	ENSG00000151414	0.136693807399021	(10,50]
LPS	ENSG00000151414	0.0730033665016958	(10,50]
NS	ENSG00000151414	0.0638124403323525	(10,50]
PAM3CSK4	ENSG00000151414	0.08748260413595	(10,50]
R848	ENSG00000151414	0.10570711073976	(10,50]
IAV	ENSG00000081237	0.422827064467864	(100,500]
LPS	ENSG00000081237	0.145174155975165	(10,50]
NS	ENSG00000081237	0.082550140099122	(50,100]
[truncated: 38,150 more rows]
