# Supplementary material for: Defining the genetic and evolutionary architecture of alternative splicing in response to infection
Source: Nat Commun. 2019 Apr 11;10:1671. doi: 10.1038/s41467-019-09689-7 (PMC6459842; doi:10.1038/s41467-019-09689-7)
Supplement: Supplementary file 9 — Source Data [file 41467_2019_9689_MOESM9_ESM.zip › SourceData/Fig2D_mosaic.csv]

isDSG	isImmune	max_lFC
FALSE	FALSE	-0.232898046470856
TRUE	FALSE	-1.19524830278005
TRUE	FALSE	-1.56538226670352
TRUE	FALSE	-0.689711769957587
FALSE	FALSE	-0.840943330155142
TRUE	FALSE	-0.2848380690982
FALSE	FALSE	2.34094613983968
TRUE	FALSE	-0.48392514052927
TRUE	FALSE	-1.03745779668076
FALSE	FALSE	-0.762782667367317
TRUE	FALSE	2.37058149356531
TRUE	FALSE	1.46131669496861
TRUE	FALSE	0.04227759051799
TRUE	FALSE	-0.951146772211609
FALSE	FALSE	-1.35761564437603
FALSE	FALSE	-2.72934738424496
FALSE	FALSE	-0.12011253635072
FALSE	FALSE	-0.241778666197366
TRUE	FALSE	-1.33868247457253
TRUE	FALSE	-0.839004554191603
TRUE	FALSE	-0.832545320430498
FALSE	FALSE	-0.267382449802478
FALSE	FALSE	-0.456905401179626
FALSE	FALSE	-0.97317260913038
FALSE	FALSE	-0.847061567302997
FALSE	FALSE	1.0015196336329
FALSE	FALSE	-0.270337542207537
FALSE	FALSE	-0.378928271453823
TRUE	FALSE	-1.55643159776013
TRUE	FALSE	-0.146041228928433
TRUE	FALSE	-0.965955102722301
TRUE	FALSE	-1.2985649463083
FALSE	FALSE	0.335001436803115
TRUE	FALSE	-0.280407457362345
TRUE	FALSE	-0.542495537413549
TRUE	FALSE	-3.20471171452937
TRUE	FALSE	-0.691916312070055
TRUE	FALSE	-0.632447323909413
TRUE	FALSE	-0.441588266947382
FALSE	FALSE	-0.53248067196586
FALSE	FALSE	-0.480292135949246
FALSE	FALSE	-0.465237347630024
TRUE	FALSE	-1.43106420784199
TRUE	FALSE	-0.805825847077538
FALSE	FALSE	-0.408175334879636
TRUE	FALSE	-0.443584418266163
FALSE	FALSE	-1.52162194213723
FALSE	FALSE	-1.04921562390839
TRUE	FALSE	-1.35808141262447
FALSE	FALSE	-0.166963555791796
FALSE	FALSE	0.55541562447135
TRUE	FALSE	-0.955679730472082
TRUE	FALSE	1.40514463523541
TRUE	FALSE	-0.88872905558607
TRUE	FALSE	-1.49800158159095
TRUE	FALSE	-0.821571906804712
FALSE	FALSE	-0.968007433851278
FALSE	FALSE	-0.219448692835252
FALSE	FALSE	-0.625697204398688
FALSE	FALSE	-0.472680106991461
TRUE	FALSE	-0.748897841333865
FALSE	FALSE	-1.45247462480963
TRUE	FALSE	-0.531458320180038
TRUE	FALSE	-1.81006317809026
TRUE	FALSE	-2.31326312264981
TRUE	FALSE	-2.9699574608307
FALSE	FALSE	1.42549025611525
FALSE	TRUE	0.743275211532027
TRUE	FALSE	-0.780226922573782
FALSE	FALSE	1.97493228919085
FALSE	FALSE	0.88926948641698
FALSE	FALSE	-1.50637076570522
FALSE	FALSE	-0.69773846484251
FALSE	FALSE	-0.159502883702626
FALSE	FALSE	-0.370197721419349
TRUE	FALSE	-0.299561255851461
FALSE	FALSE	-0.994694778390747
FALSE	FALSE	-0.73543060529143
TRUE	FALSE	-1.199613932606
FALSE	FALSE	1.18232534642557
TRUE	FALSE	-0.647392960847648
TRUE	FALSE	-1.05558488271778
FALSE	FALSE	-1.55579527725929
TRUE	FALSE	0.392202886323043
FALSE	FALSE	-0.194812483396672
FALSE	FALSE	-0.782627883772777
TRUE	FALSE	-0.938534065424281
FALSE	FALSE	-1.85017494953959
TRUE	FALSE	-2.27043405399649
TRUE	FALSE	-1.06301709031104
TRUE	FALSE	0.954552106675452
TRUE	FALSE	2.32448374825823
TRUE	FALSE	-0.335083892731255
FALSE	FALSE	-0.489868412836094
TRUE	FALSE	-1.69170786577723
FALSE	FALSE	-1.32033225406884
FALSE	FALSE	-0.0189297732905782
TRUE	FALSE	0.457007706023795
FALSE	FALSE	-1.33242102288593
TRUE	FALSE	-0.929661921216836
TRUE	FALSE	1.00022709906626
TRUE	FALSE	-0.494367760270182
TRUE	TRUE	0.7347672413649
TRUE	FALSE	-0.957027214196025
FALSE	TRUE	-0.980590613149097
FALSE	FALSE	0.717753221674606
TRUE	FALSE	2.12229458212428
FALSE	FALSE	-0.478528864932895
TRUE	FALSE	-1.21142887892162
FALSE	FALSE	-0.606350027171487
FALSE	FALSE	-1.06369495473794
FALSE	FALSE	-1.07723476839267
FALSE	FALSE	-0.906443864378335
FALSE	FALSE	-0.291545467256184
FALSE	FALSE	0.998384686727533
FALSE	FALSE	-1.41221049837965
FALSE	FALSE	-0.567557641893989
TRUE	FALSE	0.206368339436344
TRUE	FALSE	-0.829258426687142
TRUE	FALSE	-0.89632928102086
TRUE	FALSE	-0.763281158151468
FALSE	FALSE	-0.220544834194485
FALSE	FALSE	-1.4737082540801
FALSE	FALSE	1.19156555644384
TRUE	FALSE	1.39450975643807
TRUE	FALSE	0.774065125023196
FALSE	FALSE	2.77327916211299
FALSE	FALSE	-1.74755885080898
TRUE	FALSE	-0.570226429200557
FALSE	TRUE	2.45066413574738
FALSE	FALSE	0.990789652879863
TRUE	FALSE	0.185357150439328
FALSE	FALSE	-1.16871618647378
FALSE	FALSE	-0.0708347205288629
TRUE	FALSE	-1.22145678541926
TRUE	FALSE	-0.251502239386726
FALSE	FALSE	-0.386437533573209
FALSE	FALSE	0.401163928608493
TRUE	FALSE	-1.835217555193
TRUE	FALSE	-1.14858740358549
TRUE	FALSE	-1.17322228379518
FALSE	FALSE	-2.03444209983387
FALSE	FALSE	-0.564735395311454
FALSE	FALSE	0.253434590891218
FALSE	FALSE	-0.379920826043369
FALSE	FALSE	0.42126804407192
TRUE	FALSE	-2.20402159590527
FALSE	FALSE	-0.73619548661283
TRUE	FALSE	0.786120976825003
TRUE	FALSE	-0.391553993061343
FALSE	FALSE	-0.887655987941143
TRUE	FALSE	1.28943492886091
TRUE	FALSE	-0.870726971078447
TRUE	FALSE	-0.760195298553586
FALSE	FALSE	-0.827750472733599
FALSE	FALSE	-0.15640928957243
TRUE	FALSE	-1.24078085274495
FALSE	FALSE	0.703884417887066
TRUE	FALSE	-1.91129153700811
FALSE	FALSE	-0.819641654516609
TRUE	FALSE	-4.26818992581466
TRUE	FALSE	-2.22702369780642
TRUE	FALSE	-1.38004553687956
TRUE	FALSE	-0.499503966960618
FALSE	FALSE	-0.496397348525993
TRUE	FALSE	-0.868757906643153
TRUE	FALSE	-1.60803157761728
TRUE	FALSE	1.65859463485784
FALSE	FALSE	-0.278056081903483
FALSE	FALSE	-0.898158234987904
TRUE	FALSE	-1.11583463616946
FALSE	FALSE	-1.28770139549372
FALSE	FALSE	-0.749270253721552
TRUE	FALSE	-0.610115763801869
TRUE	FALSE	0.65642318589972
FALSE	FALSE	-1.45168854726969
FALSE	FALSE	-0.664397607336323
TRUE	FALSE	-1.0128240802743
TRUE	FALSE	-0.863678023176281
FALSE	FALSE	-0.531611673976946
FALSE	FALSE	-0.126975151765774
FALSE	FALSE	-0.42490205544865
FALSE	FALSE	-1.2824891784985
TRUE	FALSE	-0.741599858273529
FALSE	FALSE	-0.946713612826189
FALSE	FALSE	2.20984489432472
FALSE	FALSE	-2.41721564640685
TRUE	FALSE	-0.94909400301366
TRUE	FALSE	-0.599482060341577
TRUE	FALSE	5.01218824379899
FALSE	FALSE	-1.49975930583347
FALSE	FALSE	-0.627213085869867
FALSE	FALSE	-1.2153744302565
FALSE	FALSE	0.268977446597094
TRUE	FALSE	0.577922978269832
FALSE	FALSE	0.500860455185422
TRUE	FALSE	1.23823036976531
FALSE	FALSE	-0.0795602839375049
FALSE	FALSE	-0.523506538041818
FALSE	FALSE	-0.45498791442277
TRUE	FALSE	-0.769633781578947
TRUE	FALSE	-0.618099145026147
TRUE	FALSE	0.227371728033699
TRUE	FALSE	-1.12786416153011
FALSE	FALSE	-1.34105439915662
FALSE	FALSE	0.645862585868724
TRUE	FALSE	-0.0724673389535573
FALSE	FALSE	1.33507384096746
FALSE	FALSE	-0.437821934170319
TRUE	FALSE	-1.16835342953137
TRUE	FALSE	-0.921368271051508
FALSE	FALSE	-0.535449035896691
FALSE	FALSE	-1.31952525007765
FALSE	FALSE	-0.454161852402343
TRUE	FALSE	0.553985317304354
FALSE	FALSE	-0.440284715533314
TRUE	FALSE	-0.969409247064933
FALSE	FALSE	0.520484997720679
TRUE	FALSE	-1.1252217631717
TRUE	FALSE	-0.391691454248598
TRUE	FALSE	-0.801030751978755
TRUE	FALSE	-2.16440046757814
FALSE	FALSE	1.55340587847336
FALSE	FALSE	1.30410408352466
FALSE	FALSE	-0.484577307578861
TRUE	FALSE	-0.84236370848854
TRUE	FALSE	-1.38859708300754
TRUE	FALSE	-1.39160834073182
FALSE	FALSE	-0.349981020772966
TRUE	FALSE	-1.46363648971233
TRUE	FALSE	-1.13956369094433
TRUE	FALSE	-0.0759725926516923
TRUE	FALSE	-1.01614148256642
TRUE	FALSE	1.1865884565395
FALSE	FALSE	-0.627145093487606
TRUE	FALSE	1.30114500084998
TRUE	FALSE	-0.925540115655544
TRUE	FALSE	1.00657534388256
TRUE	FALSE	-1.09936584934611
FALSE	FALSE	-0.798079072014462
TRUE	FALSE	-1.12225453145251
FALSE	FALSE	-0.748679047746062
FALSE	FALSE	-1.13038802251874
FALSE	FALSE	-0.907178311200524
TRUE	FALSE	-1.10126905520758
FALSE	FALSE	-1.15182288915072
TRUE	FALSE	-1.06676213139339
TRUE	FALSE	-2.18672232499553
FALSE	FALSE	-1.01581894715498
FALSE	FALSE	-0.765490448198085
FALSE	FALSE	-0.888773808294742
FALSE	FALSE	-0.266603313390697
FALSE	FALSE	-0.965232446121207
TRUE	FALSE	-1.12805538237847
FALSE	FALSE	-1.04598838378458
TRUE	FALSE	-0.888617818864607
TRUE	FALSE	-1.04937786000314
FALSE	FALSE	-0.675207480509627
TRUE	FALSE	-1.41156318455291
FALSE	FALSE	-0.477880191632802
FALSE	FALSE	0.394906107454773
TRUE	FALSE	-1.74896553885018
TRUE	FALSE	0.620884385789015
FALSE	FALSE	-0.248546761400235
FALSE	FALSE	-1.22096197535818
FALSE	FALSE	-0.0861681973927038
TRUE	FALSE	-1.66867368764739
FALSE	FALSE	-1.04832432550013
TRUE	FALSE	-1.2833645204727
FALSE	FALSE	-1.24401122667932
TRUE	FALSE	-0.45726823098515
FALSE	FALSE	-0.599301693531857
TRUE	FALSE	0.48680745173883
TRUE	FALSE	-0.622199767289752
FALSE	FALSE	-0.343470188571129
TRUE	FALSE	-1.02966304471439
TRUE	FALSE	-0.848753771837513
TRUE	FALSE	-1.57128508866448
FALSE	FALSE	-0.954897505378087
FALSE	FALSE	-0.725843360473774
FALSE	FALSE	-0.204375177852944
TRUE	FALSE	2.1331749902745
TRUE	FALSE	-0.707243799145895
TRUE	FALSE	-0.20746482739265
FALSE	FALSE	-0.776036489570631
FALSE	FALSE	-0.636151432677441
TRUE	FALSE	0.992822054593239
TRUE	FALSE	1.30273498583946
FALSE	FALSE	0.338036313948629
FALSE	FALSE	-0.564900799180056
TRUE	FALSE	-1.35833610219847
TRUE	FALSE	-0.484368047642596
TRUE	FALSE	-0.529319640782873
FALSE	FALSE	-0.440735242710023
FALSE	FALSE	-0.817837445121663
FALSE	FALSE	-0.972959081409412
FALSE	FALSE	-1.51741552395213
FALSE	TRUE	2.44094067462274
TRUE	FALSE	-0.671541561679775
TRUE	FALSE	-0.790128355348291
FALSE	FALSE	-0.61931908212554
FALSE	FALSE	0.241111002283902
TRUE	FALSE	-0.554151139340274
FALSE	FALSE	-1.28172189822453
FALSE	FALSE	-1.54765193794109
TRUE	FALSE	-1.27614232363619
FALSE	FALSE	-0.171047200806431
FALSE	FALSE	-1.40374475253057
FALSE	FALSE	-0.977347183219191
TRUE	FALSE	-2.76407098598966
TRUE	FALSE	-0.99845840421467
FALSE	FALSE	-0.83571665573663
FALSE	FALSE	-0.299067920530835
FALSE	FALSE	1.18244466032574
TRUE	FALSE	-1.18234178883324
FALSE	FALSE	-0.965987054018299
TRUE	FALSE	-0.310961908450203
TRUE	FALSE	-1.36528724277196
FALSE	FALSE	-0.846707826963467
FALSE	FALSE	-0.540443345568078
TRUE	FALSE	-1.95957632381621
FALSE	FALSE	0.68135512345614
TRUE	FALSE	-0.921169690163391
FALSE	FALSE	-0.865844953776489
FALSE	FALSE	-0.409401870362447
FALSE	FALSE	-1.15650350713931
TRUE	FALSE	-0.765448400522148
TRUE	FALSE	-0.952786601338169
FALSE	FALSE	-1.41380325200949
TRUE	FALSE	-1.10724759237783
FALSE	FALSE	-0.616946766145611
FALSE	FALSE	-0.674795868373621
TRUE	FALSE	-0.386683990870699
FALSE	FALSE	-1.23911475833776
FALSE	FALSE	-1.32047664960224
FALSE	FALSE	-0.778703532285634
FALSE	FALSE	0.187036845306164
FALSE	FALSE	-1.08862957500922
TRUE	FALSE	-1.5471145341656
TRUE	FALSE	-0.721263562569858
TRUE	FALSE	-0.361945185565681
TRUE	FALSE	-0.334650785657343
TRUE	FALSE	-1.53786343898689
TRUE	FALSE	-1.81537083768441
FALSE	FALSE	0.26657350205728
FALSE	FALSE	-0.715221890583913
TRUE	FALSE	-0.936252529609962
TRUE	FALSE	-1.33046264971297
TRUE	FALSE	-1.14497653978916
TRUE	FALSE	1.28290446503387
FALSE	FALSE	0.407744377743439
FALSE	FALSE	-0.782377223022331
TRUE	FALSE	-0.808189797445047
TRUE	FALSE	-0.839582492923761
TRUE	FALSE	0.870562186262217
FALSE	FALSE	-0.967894548639137
TRUE	FALSE	-0.467134314828846
FALSE	FALSE	-0.448083040954598
TRUE	FALSE	-0.419234844469454
FALSE	FALSE	-0.878461258779986
TRUE	FALSE	-1.53181806549126
FALSE	FALSE	-1.02764077570639
TRUE	FALSE	-1.58586940631155
TRUE	FALSE	-0.45987281475007
TRUE	FALSE	-0.414363451345113
TRUE	FALSE	-0.934788096501465
FALSE	FALSE	-0.709912125794084
TRUE	FALSE	-0.955909953905561
FALSE	FALSE	-1.14706992279712
FALSE	FALSE	0.594738350086582
FALSE	FALSE	-1.08134693332307
FALSE	FALSE	0.397076907737263
FALSE	FALSE	-0.395308212695042
TRUE	FALSE	-1.0138626165448
TRUE	FALSE	-1.15782860061731
FALSE	FALSE	0.520172136198843
TRUE	FALSE	-0.399015715089346
TRUE	FALSE	-0.383593822635465
FALSE	FALSE	-0.677646437737642
TRUE	FALSE	-0.95842248489345
TRUE	FALSE	-1.24409712764832
TRUE	FALSE	1.13124087764915
TRUE	FALSE	-1.19377853596672
TRUE	FALSE	-0.923737846728175
TRUE	FALSE	-0.656160310389693
FALSE	FALSE	-0.891292249528423
TRUE	FALSE	-0.731714414461218
TRUE	FALSE	1.03920444862167
TRUE	TRUE	1.09168749407133
TRUE	FALSE	-0.387919972113306
FALSE	FALSE	-0.137994007657432
TRUE	FALSE	-0.602158564214901
TRUE	FALSE	-0.811919055055209
TRUE	FALSE	-0.414717271855642
FALSE	FALSE	-0.569931990836893
TRUE	FALSE	-1.25039305388051
FALSE	FALSE	1.76437528221585
TRUE	FALSE	-0.437704114390828
TRUE	FALSE	-1.06039791262059
FALSE	FALSE	-1.02575750608143
TRUE	FALSE	-1.57961577545109
FALSE	FALSE	0.253478751629569
TRUE	FALSE	-1.00143010427249
FALSE	FALSE	-0.397066222613622
TRUE	FALSE	-0.661629479389061
FALSE	FALSE	-1.08944339925561
TRUE	FALSE	-1.20330911193773
TRUE	FALSE	-1.20578066821371
FALSE	FALSE	-0.708103857672541
FALSE	FALSE	-0.630209760439126
FALSE	FALSE	-1.62555956065719
TRUE	FALSE	-1.32337351141505
TRUE	FALSE	-1.85670982215116
TRUE	FALSE	-1.47896435884896
TRUE	FALSE	-0.683891475872521
TRUE	FALSE	-0.745820212571296
FALSE	FALSE	-1.16955626545111
TRUE	FALSE	-1.26208350242871
TRUE	FALSE	-1.03909586210648
TRUE	FALSE	-1.36997276122449
FALSE	FALSE	-1.01366204252201
FALSE	FALSE	0.339129917044498
FALSE	FALSE	0.178671583566786
FALSE	FALSE	-1.23420318058039
TRUE	FALSE	-0.0488042440691343
TRUE	FALSE	0.287479734979853
TRUE	FALSE	0.484717246970717
FALSE	FALSE	0.859817653033337
FALSE	FALSE	-0.574657705950758
FALSE	FALSE	-0.685214687730388
TRUE	FALSE	-1.59756370126079
TRUE	FALSE	-1.96561377426935
TRUE	TRUE	-2.05175543820013
FALSE	FALSE	-0.559008781601211
TRUE	FALSE	-0.80010950311801
TRUE	FALSE	-1.06784680788387
TRUE	FALSE	-0.947626892628674
TRUE	FALSE	-0.626907383674704
FALSE	FALSE	-0.443374694511465
TRUE	FALSE	0.12234411336077
FALSE	FALSE	-0.343545747584571
TRUE	FALSE	-0.448046341200297
TRUE	FALSE	-0.784806471371499
TRUE	FALSE	-0.455618449742413
TRUE	FALSE	-0.296295449076814
TRUE	FALSE	0.83832691492196
FALSE	FALSE	-0.375088176986166
FALSE	FALSE	-1.26101797540646
FALSE	FALSE	-0.625745865591603
FALSE	FALSE	-0.453139239113475
FALSE	FALSE	-2.00639020435852
FALSE	FALSE	0.165522699077007
FALSE	FALSE	-2.31384406828781
TRUE	FALSE	-0.842697209082605
TRUE	FALSE	0.261060650134413
TRUE	FALSE	1.8989400180145
FALSE	FALSE	1.61867515540468
TRUE	FALSE	-1.69587123900636
FALSE	FALSE	-0.247545133329457
FALSE	FALSE	-0.412862310144293
FALSE	FALSE	1.03597242076539
TRUE	FALSE	0.847913471462696
TRUE	FALSE	0.105214637989662
FALSE	FALSE	0.285493346543816
FALSE	FALSE	0.21529450179019
FALSE	FALSE	1.30645088260206
FALSE	FALSE	0.0996751833097633
FALSE	FALSE	-0.699952609936022
TRUE	FALSE	2.01329213096922
FALSE	FALSE	-0.607360404661755
FALSE	FALSE	-0.989099487680639
TRUE	FALSE	-1.06065018285711
TRUE	FALSE	0.207665259363391
FALSE	FALSE	-1.16108741776033
TRUE	FALSE	-1.21599110294654
FALSE	FALSE	-0.958799456470647
TRUE	FALSE	-0.621647500777156
TRUE	FALSE	0.426767913651099
FALSE	FALSE	-1.91573469992112
TRUE	FALSE	-0.960996611848794
TRUE	FALSE	-1.1499267988819
TRUE	FALSE	-0.37983888466366
FALSE	FALSE	-1.18197068781932
FALSE	FALSE	-0.876139662634834
TRUE	FALSE	-1.57257270796707
TRUE	FALSE	-0.367198631426475
FALSE	FALSE	-0.430905242744494
TRUE	FALSE	-1.03146858705141
FALSE	FALSE	0.306319647838448
TRUE	FALSE	-1.60881881459542
TRUE	FALSE	-0.21338440118822
TRUE	FALSE	-0.731562382382676
FALSE	FALSE	2.9196376368964
FALSE	FALSE	-1.21509551518765
FALSE	FALSE	-1.18631762541327
FALSE	FALSE	-1.55564770269525
FALSE	FALSE	-0.57782786966192
TRUE	FALSE	-0.955209528819885
FALSE	FALSE	-0.213086674490313
TRUE	FALSE	1.03800094205122
FALSE	FALSE	-0.547871280625217
TRUE	FALSE	-2.7897499039068
FALSE	FALSE	-1.57645748684342
TRUE	FALSE	-1.15379661614604
FALSE	FALSE	-0.813448144615284
TRUE	TRUE	2.37404593621511
TRUE	FALSE	-1.10223321763046
TRUE	FALSE	-1.29873671811344
FALSE	FALSE	-0.216068219583909
FALSE	FALSE	-1.01829212128897
TRUE	FALSE	-0.353888311165706
TRUE	FALSE	-1.83205181977546
TRUE	FALSE	2.74952307441155
FALSE	FALSE	-0.498027963793438
FALSE	FALSE	-0.985663234026682
FALSE	FALSE	-0.521209037240237
TRUE	FALSE	-0.190816581175636
FALSE	FALSE	-1.11804590513453
FALSE	FALSE	-1.72009999895051
TRUE	FALSE	-1.12493740032906
FALSE	FALSE	-1.1304440902562
FALSE	FALSE	-0.254463643449347
FALSE	FALSE	-0.683498376721379
FALSE	FALSE	-0.36668442180115
TRUE	FALSE	-0.194412270401478
TRUE	TRUE	1.7474577325957
FALSE	FALSE	-1.01033118379226
TRUE	FALSE	-1.22100918099905
TRUE	FALSE	-1.06459828105697
FALSE	FALSE	-1.17948770716423
TRUE	FALSE	-1.48848829708271
TRUE	FALSE	-1.01143635826196
TRUE	FALSE	-1.59035180397199
TRUE	FALSE	-1.55893965267285
TRUE	FALSE	-0.300938199891787
FALSE	FALSE	-0.35647246506598
TRUE	FALSE	-1.06042333231497
FALSE	FALSE	0.00237463319179954
TRUE	FALSE	-1.42862700528947
TRUE	FALSE	-0.834880700836134
FALSE	FALSE	-1.26178057959561
FALSE	FALSE	-0.888982375636927
TRUE	FALSE	1.30395246395189
FALSE	FALSE	1.06094137891552
FALSE	FALSE	-0.468649175162531
TRUE	FALSE	-0.878609770912585
FALSE	FALSE	-0.819733905252862
FALSE	FALSE	0.435513185984902
TRUE	FALSE	-0.682238406778273
TRUE	FALSE	-0.401344753436409
TRUE	FALSE	-0.71413113321879
FALSE	FALSE	-0.645564662679886
TRUE	FALSE	-1.57162746101757
TRUE	FALSE	0.532424675475264
FALSE	FALSE	-0.578639910016785
FALSE	FALSE	-0.586508926745385
FALSE	FALSE	0.145789662045345
TRUE	FALSE	-1.40504028289544
TRUE	FALSE	-0.993596044796181
FALSE	FALSE	-1.09176530225582
TRUE	FALSE	-1.00011413184968
TRUE	FALSE	1.02713419403865
FALSE	FALSE	-1.21405313032401
FALSE	FALSE	-0.490562884390425
TRUE	FALSE	-0.590189910904546
FALSE	FALSE	-0.701265877710613
FALSE	FALSE	-1.08389662610075
TRUE	FALSE	-0.592351091949071
TRUE	FALSE	0.543698469415551
TRUE	FALSE	-0.597765028066966
FALSE	FALSE	1.09840402672475
FALSE	FALSE	-1.05112486210742
FALSE	FALSE	0.298260525049107
FALSE	FALSE	-0.348059598802607
FALSE	FALSE	0.496874087425427
TRUE	FALSE	-0.308358053053857
FALSE	FALSE	-1.91022173693115
FALSE	FALSE	-1.31383124508139
FALSE	FALSE	-0.30485889141857
FALSE	FALSE	-0.483421354232235
TRUE	FALSE	2.65306753456128
TRUE	FALSE	0.624983737190733
FALSE	FALSE	-0.649197029584071
FALSE	FALSE	-0.052653574222604
FALSE	FALSE	-1.09980102911177
TRUE	FALSE	0.426041684874412
FALSE	FALSE	1.68287333576615
FALSE	FALSE	-0.70894818946041
TRUE	FALSE	0.889940472291007
TRUE	FALSE	-0.682222097723074
TRUE	FALSE	-1.1899583421982
FALSE	FALSE	-0.432116971430896
FALSE	FALSE	-0.770386176678471
FALSE	FALSE	-1.37516402956538
FALSE	FALSE	2.31515612163236
TRUE	FALSE	-0.961968072372014
FALSE	FALSE	-0.572192724493544
FALSE	FALSE	-0.3619643696117
TRUE	FALSE	-0.608713854952035
TRUE	FALSE	-1.12720229332675
FALSE	FALSE	-0.826216746155231
TRUE	FALSE	1.36782658290774
TRUE	FALSE	-0.83432311757528
TRUE	TRUE	1.65178155877802
FALSE	FALSE	-0.538271071231948
FALSE	FALSE	0.228273114344752
TRUE	FALSE	-1.32334808611909
FALSE	FALSE	-0.452803944111408
TRUE	FALSE	-1.87221741908132
FALSE	FALSE	-1.40869684372376
FALSE	FALSE	-1.02552483017097
TRUE	FALSE	-2.09061962770436
TRUE	FALSE	-1.10083701331872
FALSE	FALSE	-1.16974052550784
TRUE	FALSE	-1.49396571255434
TRUE	FALSE	0.572493113525655
FALSE	FALSE	-0.520597778025444
TRUE	FALSE	-0.774713681533704
FALSE	TRUE	1.86615895242829
FALSE	FALSE	-0.834891547188673
TRUE	FALSE	0.641753803097623
TRUE	TRUE	2.50532575709963
TRUE	FALSE	-0.703757890008357
TRUE	FALSE	-1.04273451706043
TRUE	FALSE	-0.654332886782171
TRUE	FALSE	0.72315085056651
FALSE	FALSE	-0.749036218334999
FALSE	FALSE	-0.591865047849561
TRUE	FALSE	-1.50114554716476
FALSE	FALSE	-0.51657166385553
TRUE	FALSE	-1.25286267137321
FALSE	FALSE	-0.615791542325108
TRUE	FALSE	1.11722536729781
TRUE	FALSE	-0.792928161666253
FALSE	FALSE	-1.89822265461387
FALSE	FALSE	-1.32177755044202
FALSE	FALSE	-0.83566033110354
TRUE	FALSE	-1.29006675662647
TRUE	FALSE	2.62022961124198
TRUE	FALSE	-0.99022669714441
TRUE	FALSE	-2.93865333433923
TRUE	TRUE	-1.36705626099878
FALSE	FALSE	-1.3523199931795
FALSE	FALSE	-0.538732654624103
FALSE	FALSE	-0.621389991054541
FALSE	FALSE	0.214742206125925
FALSE	FALSE	-0.162154424312793
TRUE	FALSE	0.952255832371984
TRUE	FALSE	-0.881975677227364
TRUE	FALSE	-1.73828236601568
FALSE	FALSE	-0.380071409086447
FALSE	FALSE	-0.499140050979246
TRUE	FALSE	0.257668900931392
FALSE	FALSE	0.254716785188344
TRUE	FALSE	-0.707009772957112
FALSE	TRUE	-1.14333764660491
TRUE	FALSE	-1.76311538488979
TRUE	FALSE	-1.70625729530406
FALSE	FALSE	0.527179028866981
TRUE	FALSE	-1.58838560281803
FALSE	FALSE	-1.21634200418146
FALSE	FALSE	-0.407225025074724
FALSE	FALSE	-1.08993871602759
TRUE	FALSE	-1.03075503852503
FALSE	FALSE	1.89373792944799
TRUE	FALSE	-1.07218223998412
TRUE	FALSE	-1.11985127976481
FALSE	FALSE	-0.510205796933597
FALSE	FALSE	-0.291348240143472
FALSE	FALSE	0.999342798120658
FALSE	FALSE	-0.901265502118678
TRUE	FALSE	-0.85114518396908
FALSE	FALSE	-1.44185839120419
TRUE	FALSE	-0.955777616623374
FALSE	FALSE	-0.145310641064145
TRUE	FALSE	-0.75128389753842
FALSE	FALSE	-0.836070684270681
TRUE	FALSE	-1.06688059102654
TRUE	FALSE	0.701228376949502
FALSE	FALSE	1.48986433703985
TRUE	FALSE	1.27701069983745
TRUE	FALSE	0.468472931515329
FALSE	FALSE	-0.252952373096757
FALSE	FALSE	-0.818788754534974
TRUE	FALSE	-0.951150692092566
TRUE	FALSE	0.16360225883665
FALSE	FALSE	-0.451148901055897
FALSE	FALSE	-0.106169447845901
TRUE	FALSE	-1.51781826430632
FALSE	FALSE	3.58985805250945
FALSE	FALSE	-1.12816834885313
TRUE	FALSE	-1.54118987220884
TRUE	FALSE	-1.11385699078189
FALSE	FALSE	-0.208950591919105
TRUE	FALSE	-0.750406149139981
TRUE	FALSE	-0.686286862530186
TRUE	FALSE	-0.499786637033397
FALSE	FALSE	-1.20034422597234
TRUE	FALSE	-1.14699433334547
FALSE	FALSE	-0.344368006689988
FALSE	FALSE	-0.909418435135297
FALSE	FALSE	-0.548059333815017
TRUE	FALSE	-1.27237039077961
TRUE	FALSE	0.394123054162139
FALSE	FALSE	0.403411548302854
TRUE	FALSE	-2.58606244235664
TRUE	FALSE	-0.255007697247896
FALSE	FALSE	0.983892251121808
FALSE	FALSE	-0.722775227633517
TRUE	FALSE	-1.51641708302104
FALSE	FALSE	-0.65359887915637
FALSE	FALSE	-0.719205777108328
FALSE	FALSE	0.391777410791898
FALSE	TRUE	-1.50269023491832
TRUE	FALSE	-1.19346686582535
TRUE	FALSE	-0.422380908510984
TRUE	FALSE	-1.35692518515506
FALSE	FALSE	-0.234480340694534
FALSE	FALSE	-0.917042936981397
FALSE	FALSE	-1.40851611157742
FALSE	FALSE	-1.28137255934567
FALSE	FALSE	-1.03825004204532
TRUE	FALSE	-1.37643475709262
TRUE	FALSE	-0.642747762822112
FALSE	FALSE	1.54417028062579
FALSE	FALSE	1.70850563821599
TRUE	FALSE	0.146795646776993
FALSE	FALSE	-0.140598483418548
TRUE	FALSE	-0.72699848811668
FALSE	FALSE	-0.46237086733009
TRUE	FALSE	-0.627515046660501
TRUE	TRUE	2.31843471797775
TRUE	FALSE	-1.20712380257691
FALSE	FALSE	-0.881398194836235
TRUE	FALSE	-2.3096427672101
FALSE	FALSE	-0.523567127494784
TRUE	FALSE	-0.688624084436558
FALSE	FALSE	-0.516675100160484
FALSE	FALSE	1.56232020304234
TRUE	FALSE	-0.88941348296548
TRUE	FALSE	1.18726126945798
FALSE	FALSE	-2.30440133989187
FALSE	FALSE	-0.659431613015425
FALSE	FALSE	-0.765766955970313
FALSE	FALSE	-0.339104634463491
TRUE	FALSE	1.09137588643022
FALSE	FALSE	0.957798829550024
FALSE	FALSE	-0.388813540876626
TRUE	FALSE	-1.31154582379343
FALSE	FALSE	-0.776169794213455
TRUE	FALSE	-1.25952368906614
FALSE	FALSE	-0.529074443517678
TRUE	FALSE	1.09741804987651
FALSE	FALSE	-0.418930896973756
FALSE	FALSE	-0.728227232505406
TRUE	FALSE	-0.498796099517493
FALSE	FALSE	-1.62912997499436
FALSE	FALSE	-0.135591294628365
FALSE	FALSE	-0.618020291892748
TRUE	FALSE	-0.972415474082663
TRUE	FALSE	-1.34503273462905
TRUE	FALSE	-1.40143115562173
FALSE	FALSE	-0.523088966142821
TRUE	FALSE	-1.62824462372197
TRUE	FALSE	2.13360595089755
TRUE	FALSE	-1.4006835284899
TRUE	FALSE	-1.27065319104171
FALSE	FALSE	0.159347604829965
TRUE	FALSE	-1.71258967688768
TRUE	FALSE	-1.89733888937004
FALSE	FALSE	-0.899282313288387
TRUE	FALSE	-2.61836426257596
TRUE	FALSE	-0.926710028406342
FALSE	FALSE	-1.9745001948175
TRUE	FALSE	-1.04710639495558
FALSE	FALSE	-1.25392533514165
FALSE	FALSE	-0.819086128446205
FALSE	FALSE	-1.07019529051453
FALSE	FALSE	-0.7654215419189
FALSE	FALSE	-0.376106156060927
TRUE	FALSE	-2.04155607018044
FALSE	FALSE	-0.878499472773324
TRUE	FALSE	-0.431846040949258
TRUE	FALSE	0.350672022937789
TRUE	FALSE	-1.61345976411556
TRUE	FALSE	-0.481050394617835
FALSE	FALSE	-1.74122626345856
TRUE	FALSE	-0.516998822211055
FALSE	FALSE	-0.39764362853233
TRUE	FALSE	-0.722649791208217
TRUE	FALSE	-0.796775264131835
FALSE	FALSE	-0.990527639557086
TRUE	FALSE	1.60304295637644
TRUE	FALSE	-0.406499659726196
FALSE	FALSE	0.965068917933575
FALSE	FALSE	-0.554685979436083
FALSE	FALSE	-0.240382370611154
TRUE	FALSE	-1.73486609775639
FALSE	FALSE	-0.645484344243311
FALSE	FALSE	-0.76962525856321
FALSE	FALSE	-0.549128549163823
TRUE	FALSE	-0.462277631619824
FALSE	FALSE	-0.672993252251509
TRUE	FALSE	-0.358300242670389
TRUE	FALSE	-1.07314668682259
TRUE	FALSE	1.47304654845226
TRUE	FALSE	-0.578471807319246
TRUE	FALSE	-0.14070809846186
FALSE	FALSE	-1.63838934830956
TRUE	FALSE	-0.821582071506318
TRUE	FALSE	-0.136638311895272
TRUE	FALSE	-2.33146231166815
TRUE	FALSE	-2.18693354046861
TRUE	FALSE	-1.29489036744048
FALSE	FALSE	0.762453854688123
TRUE	FALSE	-1.29906173741198
FALSE	FALSE	-0.754964490733975
TRUE	FALSE	-1.51668200975128
FALSE	FALSE	-0.752296551292908
TRUE	FALSE	0.0934975745191782
FALSE	FALSE	-0.471422253034588
TRUE	TRUE	-2.10175545849955
FALSE	FALSE	-1.15772365703019
FALSE	FALSE	-1.24976504950786
TRUE	FALSE	-0.664223858299967
TRUE	FALSE	-1.77610180640122
FALSE	FALSE	-1.14000713756288
FALSE	FALSE	-0.893484688967579
TRUE	FALSE	0.430954756198536
TRUE	FALSE	-0.556702382727872
TRUE	FALSE	-0.898088433316792
FALSE	FALSE	2.03743777602363
TRUE	FALSE	-0.678493923033177
TRUE	FALSE	-1.03673222490116
TRUE	FALSE	-0.938006981469894
TRUE	FALSE	-1.14837398808853
TRUE	FALSE	1.37456389045529
FALSE	FALSE	-0.960721647771401
TRUE	FALSE	1.25021764545571
FALSE	FALSE	-0.987515708201746
FALSE	FALSE	-0.425309398971147
FALSE	FALSE	-1.05250482842511
FALSE	FALSE	-0.756750187645356
TRUE	FALSE	-1.20130163662689
TRUE	FALSE	-0.361823632856753
TRUE	FALSE	-1.15148275122411
FALSE	FALSE	-0.776194250528688
TRUE	FALSE	-0.748030349768678
FALSE	FALSE	-0.289077694971234
TRUE	FALSE	-0.765328884724809
FALSE	FALSE	-0.530422327898379
TRUE	FALSE	-2.8523154457301
FALSE	FALSE	-0.835177400447907
TRUE	FALSE	0.810876553823322
TRUE	FALSE	0.311833304210339
TRUE	FALSE	-1.11358693272105
FALSE	FALSE	-0.639596983612524
TRUE	FALSE	-0.654146815070074
FALSE	FALSE	-1.08407807221011
FALSE	FALSE	-0.849871476475835
FALSE	FALSE	-0.974070970571365
FALSE	FALSE	0.114597347284319
TRUE	FALSE	-1.12972141076191
FALSE	FALSE	-1.87950144975953
TRUE	FALSE	-0.758945664761239
TRUE	FALSE	1.25787098171239
FALSE	FALSE	-0.86164556732853
FALSE	FALSE	-0.737759392056383
TRUE	FALSE	-0.640260295246681
TRUE	FALSE	-0.944215966434413
TRUE	FALSE	-0.739175378274104
FALSE	FALSE	-0.741094661676399
TRUE	FALSE	-0.445540757432695
FALSE	FALSE	-1.95245132448251
FALSE	FALSE	-0.434474164274163
TRUE	FALSE	-2.21838365397052
FALSE	FALSE	-0.335728242050618
TRUE	FALSE	-0.896598642028959
FALSE	FALSE	-0.556089292881015
TRUE	FALSE	-1.46487189246315
TRUE	FALSE	-1.0276433048304
FALSE	FALSE	-1.28753383019453
FALSE	FALSE	-0.620464830934342
TRUE	FALSE	-1.82086191594365
TRUE	FALSE	-0.697633842178993
FALSE	FALSE	0.360401526857904
FALSE	FALSE	-1.01958853464119
FALSE	FALSE	-0.314946117026191
TRUE	FALSE	-1.38198879676675
TRUE	FALSE	2.05095008765685
TRUE	FALSE	0.585369327103178
TRUE	FALSE	-1.37476760530745
FALSE	FALSE	-0.117270469706954
TRUE	FALSE	-1.09244084584404
TRUE	FALSE	1.81065634407537
FALSE	FALSE	-0.705832722938251
TRUE	FALSE	-1.63988117209371
TRUE	FALSE	0.572015607064065
FALSE	FALSE	-1.57245834570871
FALSE	FALSE	1.11049867431132
TRUE	FALSE	0.925687835328281
TRUE	FALSE	-1.04447560775748
TRUE	FALSE	-0.610799094010062
FALSE	FALSE	-1.18453434002858
FALSE	FALSE	-0.971597555537307
FALSE	FALSE	-0.993839297176736
TRUE	FALSE	-0.770300055200097
TRUE	FALSE	0.272070108033955
TRUE	FALSE	-1.93158240926069
FALSE	FALSE	-0.196701524965406
FALSE	FALSE	-1.08658994728062
FALSE	FALSE	2.32510019608445
FALSE	FALSE	1.26270699379723
FALSE	FALSE	0.428182389861359
FALSE	FALSE	0.268381150984372
TRUE	FALSE	-1.05984815805508
FALSE	FALSE	-0.0100859676075764
TRUE	FALSE	-0.476030705636934
TRUE	FALSE	-1.07779420703945
TRUE	FALSE	-1.06236231187753
TRUE	FALSE	-0.891683862392309
FALSE	FALSE	-0.923297858737807
TRUE	FALSE	1.35731477299176
FALSE	FALSE	-0.940056102109784
TRUE	FALSE	0.612104923660592
TRUE	FALSE	-1.28954703367294
FALSE	FALSE	0.01082513829502
FALSE	FALSE	-0.424118982804069
FALSE	FALSE	0.227619209044466
FALSE	FALSE	-1.11455017606288
FALSE	FALSE	-0.451724556246754
FALSE	FALSE	-0.704236036905887
TRUE	FALSE	2.57121523550011
FALSE	FALSE	-0.908174614541314
FALSE	FALSE	0.935765427283087
TRUE	FALSE	-1.61068660482306
TRUE	FALSE	-0.645150637862937
FALSE	FALSE	-0.363463190252911
TRUE	FALSE	-1.20434010626889
FALSE	FALSE	-0.431380279573852
TRUE	FALSE	-0.877039678081106
TRUE	FALSE	2.04316852997509
FALSE	FALSE	0.093647213349227
FALSE	FALSE	-1.14108707818637
FALSE	FALSE	-0.754752442931814
FALSE	FALSE	-0.824528697169437
FALSE	FALSE	-0.819333099601069
FALSE	FALSE	1.55373369225749
FALSE	FALSE	-1.76909809774989
FALSE	FALSE	-1.7606077864836
FALSE	FALSE	0.0908495281060331
TRUE	FALSE	-0.657656206895709
FALSE	FALSE	-0.254295380035019
FALSE	FALSE	-0.364820811678201
TRUE	FALSE	-0.689720269205512
FALSE	FALSE	2.07078632323747
TRUE	FALSE	-0.674250793677072
TRUE	FALSE	-0.263425088652972
FALSE	FALSE	-0.560646154676036
FALSE	FALSE	-1.50612737742337
FALSE	FALSE	1.4808848489873
TRUE	FALSE	-0.759789213185464
FALSE	FALSE	-1.78781144728411
FALSE	FALSE	-1.86432307070373
FALSE	FALSE	1.27586241515111
TRUE	FALSE	-0.179395307320231
FALSE	FALSE	-0.555910312255535
FALSE	FALSE	-0.711179564460228
FALSE	FALSE	-1.01102455514246
TRUE	FALSE	-0.689468937659393
FALSE	FALSE	-1.26235387655369
FALSE	FALSE	-1.25381718523411
FALSE	FALSE	-0.572824169462385
FALSE	FALSE	-0.0909675656412476
TRUE	FALSE	-0.204981555354041
TRUE	FALSE	-1.16647523387037
TRUE	FALSE	-1.11422692705828
TRUE	FALSE	-1.19222167268265
TRUE	FALSE	-0.819178777355236
FALSE	FALSE	-0.310873192746459
FALSE	FALSE	-0.388292299014492
FALSE	FALSE	1.53103919781284
FALSE	FALSE	-0.603876562841446
TRUE	FALSE	-1.87318907116274
FALSE	FALSE	-0.45244249739521
FALSE	FALSE	-0.512475605549402
FALSE	FALSE	-0.660121125033716
FALSE	FALSE	-1.29834741345055
TRUE	FALSE	-0.583619526530341
FALSE	FALSE	-1.39278062779494
FALSE	FALSE	-0.899770123195192
TRUE	FALSE	-0.678917616865117
TRUE	FALSE	-0.247304953598902
FALSE	FALSE	-1.27545633423789
TRUE	FALSE	2.66363970595197
TRUE	FALSE	-0.683056742643498
TRUE	FALSE	-1.50165093330088
FALSE	FALSE	-1.18796879627249
FALSE	FALSE	-2.32174842046796
FALSE	FALSE	0.256596897336336
FALSE	FALSE	-1.41823170319551
TRUE	FALSE	-2.10324927118127
TRUE	FALSE	-1.25807024133635
TRUE	FALSE	-1.45583290948912
FALSE	FALSE	-1.29282073954283
FALSE	FALSE	-1.99036971917699
TRUE	FALSE	-1.56891675730328
TRUE	FALSE	-0.548533484082404
FALSE	FALSE	-0.663057667008122
FALSE	FALSE	-0.368600590006229
FALSE	FALSE	0.00662289205030398
FALSE	TRUE	0.138550015242704
FALSE	FALSE	0.658103275666899
TRUE	FALSE	-0.831107797793224
TRUE	FALSE	-0.656072625321951
TRUE	FALSE	-1.19301535579548
FALSE	FALSE	-1.0917723660901
TRUE	FALSE	-0.750078392851099
FALSE	FALSE	-1.09226980614975
TRUE	FALSE	1.60826039596532
TRUE	FALSE	-0.876100723451903
TRUE	FALSE	0.262707717778191
TRUE	FALSE	-0.245922758376369
FALSE	FALSE	0.34488565399049
TRUE	FALSE	-0.67603340757499
TRUE	FALSE	-1.02784964250752
FALSE	FALSE	0.169595385875525
TRUE	FALSE	-0.995111379898933
TRUE	FALSE	1.54241765972704
TRUE	FALSE	-1.19834052784805
FALSE	FALSE	0.568391566018847
FALSE	FALSE	-0.349607167280984
FALSE	TRUE	2.95941733128005
FALSE	FALSE	-0.102448071366244
FALSE	FALSE	-0.989134770547365
TRUE	FALSE	0.777616491250793
TRUE	FALSE	0.30197431761553
TRUE	FALSE	-0.926997101482046
FALSE	FALSE	2.45021252674897
FALSE	FALSE	0.373117209522194
FALSE	FALSE	1.10602587710147
TRUE	FALSE	-0.539025491507285
TRUE	FALSE	-0.766997482974829
FALSE	FALSE	0.846953826487685
FALSE	FALSE	-1.15396874786301
FALSE	FALSE	0.665352352022291
TRUE	FALSE	-1.25405975774573
TRUE	FALSE	1.67221930074603
TRUE	FALSE	0.396786622537897
FALSE	FALSE	-0.569341736650225
FALSE	FALSE	-0.791794944207805
TRUE	FALSE	-0.632333155883217
FALSE	FALSE	-0.930087315915253
FALSE	FALSE	0.583322594683138
TRUE	FALSE	-1.29611664266294
TRUE	FALSE	-0.715683340548313
FALSE	FALSE	-0.788075697872671
FALSE	FALSE	-0.533850583813239
TRUE	FALSE	-1.92594988805782
FALSE	FALSE	-0.69379474506728
FALSE	FALSE	-1.0487978798761
TRUE	FALSE	-0.86008052813491
TRUE	FALSE	-1.59000957503616
TRUE	FALSE	-0.76451058050413
TRUE	FALSE	-0.372549141169491
FALSE	FALSE	-0.764967332050084
FALSE	FALSE	-1.07199061448353
FALSE	FALSE	-0.203046325037331
FALSE	FALSE	0.389772092594907
FALSE	FALSE	0.0746910366500537
FALSE	FALSE	-1.55468077205636
FALSE	FALSE	-0.360022739006201
TRUE	FALSE	-0.92118457426414
FALSE	FALSE	-0.496407207234492
FALSE	FALSE	-0.148046524193374
TRUE	FALSE	-0.876688943618215
FALSE	FALSE	-0.810003783396866
FALSE	FALSE	-0.366309867087813
TRUE	FALSE	-0.525726972656006
FALSE	FALSE	-0.305315641260276
TRUE	FALSE	-2.89999450003619
TRUE	FALSE	-0.482136107675821
TRUE	FALSE	-0.652066199153582
FALSE	FALSE	-1.28062276039542
FALSE	TRUE	1.74358169917044
FALSE	TRUE	-0.274778507888749
TRUE	FALSE	-1.61914410090548
FALSE	TRUE	-2.63075399330205
FALSE	FALSE	-0.580249139410603
FALSE	FALSE	-0.871930256905658
FALSE	FALSE	-1.21559026224239
TRUE	FALSE	-1.00891902062801
FALSE	FALSE	-0.717328787710402
TRUE	FALSE	-1.04954547203307
TRUE	FALSE	-1.0982592954738
FALSE	FALSE	-0.406594042416808
TRUE	FALSE	-0.796898851008634
TRUE	FALSE	-2.00631592882821
TRUE	FALSE	0.264343439057936
FALSE	FALSE	-1.86054605321997
FALSE	FALSE	-1.06075733774941
TRUE	FALSE	-0.27776408119325
FALSE	FALSE	-0.792705108797196
FALSE	FALSE	0.153243030668397
FALSE	FALSE	-1.7375808906602
FALSE	FALSE	-0.784786694627814
TRUE	FALSE	-0.125585246023977
FALSE	FALSE	-0.59465597482111
FALSE	FALSE	-1.03655595687282
FALSE	FALSE	-0.221748651726358
FALSE	FALSE	-1.09621106773444
TRUE	FALSE	-1.20697091578712
FALSE	FALSE	0.23947927870915
TRUE	FALSE	-1.29751276647774
TRUE	FALSE	-0.371778106254021
TRUE	FALSE	1.95075357298816
TRUE	FALSE	0.47632469023627
FALSE	FALSE	-1.02181674418318
TRUE	FALSE	-0.849214727754558
FALSE	FALSE	-0.89700651781603
FALSE	FALSE	1.38137119817509
TRUE	FALSE	-0.961062330994669
TRUE	FALSE	-0.684647378070724
TRUE	FALSE	0.528980269634101
FALSE	FALSE	-0.720286015090676
TRUE	FALSE	-0.732121305339129
FALSE	FALSE	-1.23524690415068
FALSE	FALSE	-0.391566775178565
TRUE	FALSE	0.171285237472297
TRUE	FALSE	-0.6463315584961
FALSE	FALSE	-0.888457001545894
FALSE	FALSE	-0.707853465570268
FALSE	FALSE	0.227968408262838
FALSE	FALSE	-0.479256926802441
TRUE	FALSE	-1.50780758694274
TRUE	FALSE	-0.766560034416727
TRUE	FALSE	-0.0815658069788405
FALSE	FALSE	2.17656222870908
TRUE	FALSE	-1.23200629099783
TRUE	FALSE	0.457997593551348
FALSE	FALSE	-0.506859777613058
FALSE	FALSE	1.52846184613083
TRUE	FALSE	0.742097608570861
TRUE	FALSE	-0.808986346109463
TRUE	FALSE	-1.02261931739079
TRUE	FALSE	-1.48543429364567
FALSE	FALSE	-0.779402039214386
TRUE	FALSE	-1.53685170247039
FALSE	TRUE	-1.38493310514388
TRUE	FALSE	-1.81396864696961
TRUE	TRUE	-1.03756584068832
TRUE	FALSE	-0.682095166050556
TRUE	FALSE	-2.47583454128877
FALSE	FALSE	0.427388897915407
FALSE	FALSE	-0.990563750552783
FALSE	FALSE	-1.01087521678502
FALSE	FALSE	0.0424900013930625
FALSE	FALSE	-0.575385024018736
FALSE	FALSE	-0.727300119890126
FALSE	FALSE	-0.607529105451538
FALSE	FALSE	-0.233024439809284
TRUE	FALSE	-1.46960235556782
TRUE	FALSE	-0.511488917816407
FALSE	FALSE	-0.278163258357752
TRUE	FALSE	2.09843202557249
FALSE	FALSE	0.448615238823956
FALSE	FALSE	-0.949453488983221
FALSE	FALSE	-0.551571511463322
TRUE	FALSE	-1.8993406172441
TRUE	FALSE	-0.313936933031823
FALSE	FALSE	-0.765997568887726
FALSE	FALSE	-0.439351017688807
TRUE	FALSE	-0.797975312552949
FALSE	FALSE	-0.869411891429706
TRUE	FALSE	-1.33549128677542
TRUE	FALSE	0.410674254958328
TRUE	FALSE	-0.786587235656675
TRUE	FALSE	1.17676595370324
FALSE	TRUE	1.63097957206859
TRUE	FALSE	-0.489229555161389
FALSE	FALSE	-1.27621336936229
FALSE	FALSE	2.4284383557667
TRUE	FALSE	-0.889722390694321
FALSE	FALSE	-0.304871627064942
FALSE	FALSE	-1.4366904983949
TRUE	FALSE	-1.27808339871178
FALSE	FALSE	-1.03977183366108
FALSE	FALSE	0.203543498192428
FALSE	FALSE	-0.457284468946754
TRUE	FALSE	-0.41361752413564
FALSE	FALSE	1.47158348730676
FALSE	FALSE	-0.555074484767988
TRUE	FALSE	-0.442881556878588
FALSE	FALSE	-0.602592660215863
FALSE	FALSE	-1.30832843573449
TRUE	FALSE	-1.59901924480058
FALSE	FALSE	-2.08939889513025
FALSE	FALSE	-0.544138314517975
TRUE	FALSE	-0.848691230949846
FALSE	FALSE	-1.20647801974646
FALSE	FALSE	-0.476975641298115
TRUE	FALSE	-0.941972988631915
TRUE	FALSE	-1.03657918945644
TRUE	FALSE	-0.226859092175714
FALSE	FALSE	-0.411261914468444
TRUE	FALSE	-1.00578808351441
TRUE	FALSE	-1.42629252381443
FALSE	FALSE	-1.46862998848847
TRUE	FALSE	-1.10609763903459
FALSE	FALSE	-0.618666488521255
FALSE	FALSE	-0.143725284764145
TRUE	FALSE	0.808480499571611
TRUE	FALSE	-1.62749445430229
TRUE	FALSE	-0.632323271528981
FALSE	FALSE	-0.859324263894926
FALSE	FALSE	-0.427834037458365
FALSE	FALSE	-1.41197423479168
FALSE	FALSE	-0.808141183604484
TRUE	FALSE	2.04021930514344
FALSE	FALSE	-1.02608304426869
FALSE	FALSE	-0.724751666290784
TRUE	FALSE	-1.14499407917026
TRUE	FALSE	-0.950191972388428
TRUE	FALSE	-0.457776058080072
FALSE	FALSE	-1.03936346221621
TRUE	FALSE	-1.54312548091865
TRUE	FALSE	0.952509592496957
TRUE	FALSE	1.45720195605653
FALSE	FALSE	-1.06578080447852
FALSE	FALSE	-0.740803204950312
FALSE	FALSE	-0.567961324863775
FALSE	FALSE	0.136535574661027
FALSE	FALSE	-0.650596698596152
TRUE	FALSE	-0.713968835876854
TRUE	FALSE	1.26882292795151
FALSE	FALSE	-0.636852204922514
FALSE	FALSE	0.903578675862441
FALSE	FALSE	-0.553766532703047
FALSE	FALSE	-0.988765797944136
TRUE	FALSE	1.49316414691299
TRUE	FALSE	-1.07307745495774
TRUE	FALSE	-1.32933104823283
TRUE	FALSE	-1.58622807829225
TRUE	FALSE	-2.06984840885964
TRUE	FALSE	-0.661359802487229
TRUE	FALSE	0.243680475220022
FALSE	FALSE	-0.0765556738939948
FALSE	FALSE	-0.0393600656594302
FALSE	FALSE	-0.559560754091099
FALSE	FALSE	-0.635660741676382
TRUE	FALSE	-0.867294137679258
TRUE	FALSE	-1.32969773172826
TRUE	FALSE	2.16299376103197
FALSE	FALSE	0.283647782640097
TRUE	FALSE	-1.98495313353673
FALSE	FALSE	-0.461758679124753
TRUE	FALSE	1.22570424297541
FALSE	FALSE	-0.438667598794286
FALSE	FALSE	-0.306475625469616
FALSE	FALSE	-1.05437939527538
FALSE	FALSE	-0.123201632498238
FALSE	FALSE	-1.21258110219313
TRUE	FALSE	-0.871390721121043
FALSE	FALSE	-0.34415019833339
FALSE	FALSE	-1.57969811410425
FALSE	FALSE	-0.913302325880081
TRUE	FALSE	-1.52518548722302
FALSE	FALSE	1.06904140275319
FALSE	FALSE	-0.641399738388542
FALSE	FALSE	-0.377864374897963
TRUE	FALSE	0.254292293925793
TRUE	FALSE	-0.526261149468745
TRUE	FALSE	-1.49803661556189
TRUE	FALSE	-1.52270880583197
FALSE	FALSE	-0.212992638007218
FALSE	FALSE	-0.966885486366997
TRUE	FALSE	-1.38610009244681
TRUE	FALSE	-1.3040305516441
TRUE	FALSE	1.40129987038792
FALSE	FALSE	1.09067580166317
TRUE	FALSE	-0.150741140270179
TRUE	FALSE	-1.17534312336569
TRUE	FALSE	-0.429808045104548
TRUE	FALSE	-1.12147474605837
TRUE	FALSE	-0.515389997517769
TRUE	FALSE	-0.699523348279575
FALSE	FALSE	-0.785500377056957
FALSE	FALSE	-1.55940554632615
FALSE	FALSE	1.09348642653759
TRUE	FALSE	-1.19531125141438
TRUE	FALSE	-0.593231502812974
FALSE	FALSE	-0.106696605350535
FALSE	FALSE	1.02066561003517
FALSE	FALSE	0.637304245309872
FALSE	FALSE	-0.793470199136193
TRUE	FALSE	0.760750027281099
TRUE	FALSE	-0.00729731391588429
FALSE	FALSE	-1.41555533354258
FALSE	FALSE	0.0422333213488226
TRUE	FALSE	1.05569152715455
TRUE	FALSE	-1.07342490927641
TRUE	FALSE	0.834301795738504
FALSE	FALSE	-0.658624209104481
TRUE	FALSE	-0.760888148278665
TRUE	FALSE	-1.2358136179194
FALSE	FALSE	0.739062616820066
FALSE	FALSE	1.85872675826354
FALSE	FALSE	-0.546596180515462
TRUE	FALSE	0.736896897869197
FALSE	FALSE	-0.435156469981427
TRUE	FALSE	-1.04299736173925
TRUE	FALSE	-0.869956029265416
TRUE	FALSE	-0.961664018168228
TRUE	FALSE	-2.16692952743507
TRUE	FALSE	-0.560645744844205
FALSE	FALSE	-0.879961957192472
FALSE	FALSE	-0.892701783437042
FALSE	FALSE	-0.407018168410416
TRUE	FALSE	-1.67637992209079
FALSE	FALSE	-3.04401620781449
FALSE	FALSE	-0.455651930741015
TRUE	FALSE	-1.35035636051765
FALSE	FALSE	-0.828434302431216
TRUE	FALSE	-0.988486991211988
FALSE	FALSE	-1.22130853894326
TRUE	FALSE	1.34582234718373
TRUE	FALSE	-0.489813267707857
FALSE	FALSE	-0.7472590326394
TRUE	FALSE	-0.527346398405005
FALSE	FALSE	1.9465456621718
TRUE	FALSE	-1.5669512617473
TRUE	FALSE	-0.626757113262295
TRUE	FALSE	-0.603467129408395
FALSE	FALSE	-0.235103199370506
TRUE	FALSE	0.639999187622608
FALSE	FALSE	-1.11029207934186
FALSE	FALSE	-0.796452672829338
TRUE	FALSE	-1.56014855315008
FALSE	FALSE	-0.886042583374053
FALSE	FALSE	0.492507854533693
TRUE	FALSE	-0.425908095830921
FALSE	FALSE	0.0777391000008745
TRUE	FALSE	-0.276998233264672
FALSE	FALSE	-0.633786285867363
TRUE	FALSE	-1.84743835727846
TRUE	FALSE	0.857750034878478
FALSE	FALSE	-0.465930168974162
TRUE	FALSE	0.534529507039162
TRUE	FALSE	-0.387859667528359
TRUE	FALSE	-1.6987844913602
FALSE	FALSE	-0.877262058008955
FALSE	FALSE	0.11554460790972
TRUE	FALSE	-1.20967282331496
FALSE	FALSE	0.56377999853031
FALSE	FALSE	-0.350195381825103
FALSE	FALSE	-1.140566383024
FALSE	FALSE	-0.393900447606135
FALSE	FALSE	-0.507175285525737
FALSE	FALSE	-1.78905286430055
FALSE	FALSE	-0.434994940177484
TRUE	FALSE	-1.84488413758251
TRUE	FALSE	-0.770092423565421
TRUE	FALSE	-0.8674334407713
FALSE	FALSE	0.173842705146704
TRUE	FALSE	-1.31320420824055
TRUE	FALSE	-0.981581754714179
FALSE	FALSE	-2.0658938258855
FALSE	FALSE	-0.655423422618341
TRUE	FALSE	-1.69885981535291
FALSE	FALSE	-0.189287425385351
FALSE	FALSE	-0.779407218220821
FALSE	FALSE	-1.85577339272754
TRUE	FALSE	-0.426561771613031
FALSE	FALSE	0.337793055686162
FALSE	FALSE	2.61493588677697
TRUE	FALSE	3.06727018873709
FALSE	FALSE	-0.988761518006278
TRUE	FALSE	-1.22317395498645
FALSE	FALSE	-0.572399198525774
FALSE	FALSE	0.317943197964693
FALSE	FALSE	-0.396127088511788
TRUE	TRUE	3.73514615910137
FALSE	FALSE	0.509883886101075
TRUE	FALSE	-0.758895493488644
FALSE	FALSE	-0.562860442222387
FALSE	FALSE	-0.769943821143046
FALSE	FALSE	0.223170933475851
TRUE	FALSE	-0.297626142001463
FALSE	FALSE	-0.484898325598453
TRUE	FALSE	-0.706113177683348
TRUE	FALSE	-1.31075154492131
TRUE	FALSE	0.603706948985792
TRUE	FALSE	-0.477854064546198
TRUE	FALSE	-4.39233732430443
FALSE	FALSE	-1.45073240899957
FALSE	FALSE	-0.654877808177251
FALSE	FALSE	-0.853739010518183
FALSE	FALSE	0.254773755742176
TRUE	FALSE	-1.10009394191668
TRUE	FALSE	-0.690201799607118
TRUE	FALSE	1.00626124044704
TRUE	FALSE	1.73258586011931
TRUE	FALSE	-1.5108571830822
TRUE	FALSE	-1.42928971184613
FALSE	FALSE	-0.0591533230892187
TRUE	FALSE	-0.868789880153897
TRUE	FALSE	1.03261709113567
TRUE	FALSE	-1.29304512409706
TRUE	FALSE	-1.32168882998583
TRUE	FALSE	-1.00039476376083
TRUE	FALSE	0.0202533722482752
FALSE	FALSE	-1.45564164181283
FALSE	FALSE	0.129371423483663
FALSE	FALSE	-0.966544334353596
FALSE	FALSE	-1.07513107594949
TRUE	FALSE	-0.420951926730302
TRUE	FALSE	0.186325157605924
TRUE	FALSE	-1.118310474252
TRUE	FALSE	-0.645094156765318
FALSE	FALSE	0.114533570075418
TRUE	FALSE	0.920342195886626
FALSE	FALSE	0.376089854057377
FALSE	TRUE	4.82050700245017
TRUE	FALSE	-0.436716634146924
FALSE	FALSE	-0.557451748644519
FALSE	FALSE	0.815724762749882
FALSE	FALSE	-0.735463233805256
TRUE	FALSE	-0.895429843474325
FALSE	FALSE	-0.532880942262402
FALSE	FALSE	0.739832454911306
FALSE	FALSE	-0.296460279775837
FALSE	FALSE	-0.5803534140425
TRUE	FALSE	1.83428747209986
TRUE	FALSE	-0.712945981987052
TRUE	FALSE	-1.15204144021385
TRUE	FALSE	-0.77781031145371
TRUE	FALSE	-0.802013530260626
TRUE	FALSE	-0.862106691874716
FALSE	FALSE	-0.962164810998999
TRUE	FALSE	0.695745552640171
TRUE	FALSE	-1.07482366597309
TRUE	FALSE	-0.408699687294394
TRUE	FALSE	4.50712245181482
TRUE	FALSE	-0.377704294318654
FALSE	FALSE	-1.00313347680652
FALSE	FALSE	-0.295080828504218
TRUE	FALSE	-0.839245068333195
FALSE	FALSE	-0.0347411747130399
FALSE	FALSE	-0.273996235197965
FALSE	FALSE	-0.224665278248029
FALSE	FALSE	-0.540412708595009
FALSE	FALSE	-1.09965922511933
FALSE	FALSE	-0.114032579899718
FALSE	FALSE	-0.459894735020555
FALSE	FALSE	-1.08317858908158
TRUE	FALSE	-0.310465873001991
TRUE	TRUE	-0.697458098833283
FALSE	FALSE	-0.494319330499502
FALSE	FALSE	-0.67693177091626
TRUE	FALSE	2.27548007535736
TRUE	FALSE	-0.809875909179736
TRUE	FALSE	-1.06730118967171
TRUE	FALSE	-2.28807107293859
TRUE	FALSE	-0.57884646554773
TRUE	FALSE	-1.64953703292264
FALSE	FALSE	-0.719667920994009
TRUE	FALSE	-2.5885078495353
FALSE	FALSE	-0.175594752201762
FALSE	FALSE	-0.106693874168805
TRUE	FALSE	1.93701365039104
TRUE	FALSE	-1.43748820486051
TRUE	FALSE	-1.08218856334947
TRUE	TRUE	2.45058199603774
TRUE	FALSE	1.16730561038729
TRUE	FALSE	-1.16618460768058
TRUE	FALSE	0.372458595322335
FALSE	FALSE	-1.12449399470598
FALSE	FALSE	-1.80667464150751
FALSE	FALSE	-0.634354400387241
FALSE	FALSE	-0.593405736374668
FALSE	FALSE	-0.380486597306228
TRUE	FALSE	-0.868738484113218
FALSE	FALSE	-0.473998567319033
TRUE	FALSE	-1.90590204739908
FALSE	FALSE	1.44738335086543
FALSE	FALSE	-0.659971518960406
TRUE	FALSE	-0.466605540166536
TRUE	FALSE	-0.461404244924871
FALSE	FALSE	-0.310949670208675
TRUE	FALSE	-0.342480051494209
TRUE	FALSE	0.498246774045686
FALSE	FALSE	-0.348915912368956
TRUE	FALSE	1.2346797808004
TRUE	FALSE	-1.48693740393143
FALSE	FALSE	-0.510304216663815
TRUE	FALSE	0.158698753282038
FALSE	FALSE	-0.212509805629165
TRUE	FALSE	-1.66352931625844
TRUE	FALSE	-0.984344007313573
FALSE	FALSE	-1.19275283295286
TRUE	FALSE	-0.8508312896399
FALSE	FALSE	0.162917291514059
FALSE	FALSE	-0.92091047481027
FALSE	FALSE	-0.505985473434536
FALSE	FALSE	0.577930775897751
FALSE	FALSE	-1.25242842015841
FALSE	FALSE	-1.26984603934422
FALSE	FALSE	-1.00697036411581
TRUE	FALSE	-1.63408844148698
TRUE	FALSE	-0.780495848555022
FALSE	FALSE	-1.03609697845251
TRUE	FALSE	1.62861921706289
TRUE	FALSE	-0.429742955584655
TRUE	FALSE	-1.29886646990375
TRUE	FALSE	-0.917844831265423
TRUE	FALSE	-1.50483219933275
FALSE	FALSE	-0.230878193250322
TRUE	FALSE	-1.08683926369248
FALSE	FALSE	-0.69182624468117
FALSE	FALSE	-0.70017425365472
FALSE	TRUE	5.65989118505311
TRUE	FALSE	0.526622430459625
FALSE	FALSE	-0.846058067206444
FALSE	FALSE	-0.384073631726515
FALSE	FALSE	-0.156457884375399
TRUE	FALSE	1.98299516294226
FALSE	FALSE	-0.768794290959322
FALSE	TRUE	0.321521435020573
FALSE	FALSE	0.529065495185431
TRUE	FALSE	0.379432783244252
FALSE	FALSE	-0.764933490629713
TRUE	FALSE	-1.24275605736774
TRUE	FALSE	-0.678074472258055
FALSE	FALSE	-0.656034627097623
FALSE	FALSE	1.8213578722212
FALSE	FALSE	-0.307843036957475
TRUE	FALSE	1.52932999126665
FALSE	FALSE	-0.44865183828964
TRUE	FALSE	-0.579831947868037
FALSE	FALSE	-0.164687734947187
TRUE	FALSE	-1.06249321767229
FALSE	FALSE	-1.65627304173357
TRUE	FALSE	0.870671570271123
FALSE	FALSE	-0.582104200005889
FALSE	FALSE	-0.43862181783778
TRUE	FALSE	-1.38455072630612
FALSE	FALSE	-0.792574271304175
FALSE	FALSE	-0.498717591912746
FALSE	FALSE	-0.0819360526253559
FALSE	FALSE	-0.494731629598354
FALSE	FALSE	-0.367925792305321
TRUE	FALSE	-0.817293022181402
TRUE	FALSE	1.44549204719047
TRUE	FALSE	-1.14309477267282
TRUE	FALSE	-0.765094423887978
TRUE	FALSE	-1.98365507805041
FALSE	FALSE	-0.951426082104858
FALSE	FALSE	-1.01716951657777
FALSE	FALSE	-0.342656875932518
FALSE	FALSE	-0.140069289043747
TRUE	FALSE	-1.42924692117237
FALSE	FALSE	-0.699386751712008
FALSE	FALSE	-0.702472380575306
FALSE	FALSE	-0.299497633977166
FALSE	FALSE	0.118234027572567
TRUE	FALSE	1.94947048217964
FALSE	FALSE	-0.865155328726026
FALSE	FALSE	-0.269744319446951
FALSE	TRUE	2.66106169906676
TRUE	FALSE	-1.4972717731391
FALSE	FALSE	0.336476730024147
TRUE	FALSE	-0.680344243674732
TRUE	FALSE	-1.41673481334951
TRUE	FALSE	-0.744406961769306
FALSE	FALSE	-2.31742775428291
FALSE	FALSE	-2.26765934747831
TRUE	FALSE	-0.960214056899348
FALSE	FALSE	-0.533575429556326
TRUE	FALSE	-1.47148865040575
FALSE	FALSE	-0.949504511360563
FALSE	FALSE	-0.630807873523163
FALSE	FALSE	-1.1190429778476
TRUE	FALSE	0.585151050555024
FALSE	FALSE	-0.704110403541912
TRUE	FALSE	-0.27273834039117
FALSE	FALSE	0.737898580594479
TRUE	FALSE	-1.48894180374755
TRUE	FALSE	0.636794406153164
FALSE	FALSE	-0.392953900656018
FALSE	FALSE	-0.5102288722365
TRUE	FALSE	1.34935716654341
FALSE	FALSE	-1.03111698454494
TRUE	FALSE	-1.38840021527431
TRUE	FALSE	-0.745285481758084
FALSE	FALSE	-0.65822188730064
TRUE	FALSE	-1.14135246137296
TRUE	FALSE	-0.555048627149814
TRUE	FALSE	-0.302753840389235
FALSE	FALSE	-1.00214140118058
TRUE	FALSE	-0.872831121408747
TRUE	FALSE	-0.450804519238141
FALSE	FALSE	-0.225767497467683
TRUE	FALSE	0.490335114512201
FALSE	FALSE	-0.298848579272305
TRUE	FALSE	-0.820756142604707
TRUE	FALSE	2.8357373561963
FALSE	FALSE	-0.607466244152534
TRUE	FALSE	2.95806428897832
FALSE	FALSE	-0.658733447293974
TRUE	FALSE	2.22972582862915
TRUE	FALSE	1.68583636809929
FALSE	FALSE	-0.873114630877229
FALSE	FALSE	-0.621039649393126
TRUE	FALSE	-1.85470880394585
TRUE	FALSE	-0.622016560954112
TRUE	FALSE	-1.61515236679906
FALSE	FALSE	-0.457940215511644
TRUE	FALSE	-0.579696249603458
TRUE	FALSE	-1.01024825677093
TRUE	FALSE	-0.846644912133094
TRUE	FALSE	-0.847604238037008
FALSE	FALSE	-1.63298859483609
FALSE	FALSE	-0.827776416602367
TRUE	FALSE	-0.686612116523408
TRUE	FALSE	-0.642057109637413
FALSE	FALSE	-1.87108290557174
FALSE	FALSE	-0.679281449042223
FALSE	FALSE	-1.13701532023754
TRUE	FALSE	1.43014585560769
TRUE	FALSE	-0.826428824318268
TRUE	FALSE	1.00637334947783
TRUE	FALSE	-0.627317195088254
FALSE	FALSE	0.159146000068769
FALSE	FALSE	-0.990176226883402
TRUE	FALSE	-2.25788106355252
FALSE	FALSE	-0.194425076667734
TRUE	FALSE	-0.745739707269845
FALSE	FALSE	0.481832280946201
FALSE	FALSE	-1.03870134923537
FALSE	FALSE	-0.272257893750352
FALSE	FALSE	-0.808990244954304
FALSE	FALSE	-0.412661351524936
FALSE	FALSE	-0.993586339635514
TRUE	FALSE	1.10501099058323
FALSE	FALSE	-0.294969043849144
FALSE	FALSE	-1.52362433115601
FALSE	FALSE	-0.834103287351082
TRUE	FALSE	-0.810231219666072
TRUE	FALSE	1.01296591187439
FALSE	FALSE	-1.01966541948689
TRUE	FALSE	-1.30653371349463
FALSE	FALSE	-0.621835223478269
FALSE	FALSE	1.53674342683978
FALSE	FALSE	-1.1019802170619
FALSE	FALSE	1.56255788214275
FALSE	FALSE	-1.03693326997848
FALSE	FALSE	-0.969444138843903
FALSE	FALSE	-0.657371442463771
TRUE	FALSE	-0.379173535723137
FALSE	FALSE	-1.53856697636538
TRUE	FALSE	-1.10016461628818
TRUE	FALSE	-1.66056220462783
FALSE	FALSE	-1.08966940157368
FALSE	FALSE	1.84878423829193
FALSE	FALSE	-0.38351678147146
TRUE	FALSE	2.03615728323928
TRUE	FALSE	-1.91050478217131
FALSE	FALSE	-0.378888878118546
TRUE	FALSE	-0.929491169266058
FALSE	FALSE	-0.273474162375174
FALSE	FALSE	-0.904167472948601
FALSE	FALSE	-0.658155502950556
TRUE	FALSE	-1.26776339981741
TRUE	FALSE	-0.201467667455883
TRUE	FALSE	-1.4081907992015
FALSE	FALSE	-0.263456204063843
TRUE	FALSE	0.59825668832245
TRUE	FALSE	-1.84712083394997
FALSE	FALSE	-0.352237375120826
TRUE	FALSE	-1.62417500655407
TRUE	FALSE	-0.604410819682352
FALSE	FALSE	-0.458562777170655
FALSE	FALSE	-0.168107735165068
FALSE	FALSE	-1.29570563250712
TRUE	FALSE	1.645889886807
TRUE	FALSE	-1.85146662118683
FALSE	FALSE	-0.202972946656769
FALSE	FALSE	-0.715836223132099
TRUE	TRUE	1.54337509012943
TRUE	FALSE	0.0912171814949438
TRUE	FALSE	-0.861039210816327
FALSE	FALSE	-0.917954813634497
TRUE	FALSE	-1.16899228479994
FALSE	FALSE	-0.119122169282282
FALSE	FALSE	-0.534419224082245
TRUE	FALSE	-0.893388541012242
FALSE	FALSE	-1.62881802763097
FALSE	FALSE	-1.00738559521378
FALSE	FALSE	0.0628035710223331
FALSE	FALSE	-0.0766691967565905
TRUE	FALSE	-1.78883679037529
TRUE	FALSE	-0.341726498639413
FALSE	FALSE	-0.633946664875742
FALSE	FALSE	-0.683380619052533
TRUE	FALSE	-1.01468452325991
TRUE	FALSE	-1.10159088935571
FALSE	FALSE	-0.960008253836012
TRUE	FALSE	-1.19433520687497
FALSE	FALSE	-1.47144323000197
TRUE	FALSE	-1.29398816637494
TRUE	FALSE	-1.35570494793401
TRUE	FALSE	-0.738481251936925
FALSE	FALSE	-0.939564674281271
TRUE	FALSE	-0.795808698475195
FALSE	FALSE	-0.562932018300515
TRUE	FALSE	-1.58860860614135
FALSE	FALSE	0.853539838793068
FALSE	FALSE	-0.245819020205497
TRUE	FALSE	-0.932043055776823
TRUE	FALSE	-1.24349489379198
FALSE	FALSE	-0.692655188600147
FALSE	FALSE	0.686635507002409
FALSE	FALSE	2.79214939401667
TRUE	FALSE	0.793231363981839
FALSE	FALSE	-0.647594728637953
FALSE	FALSE	-1.13915748744077
FALSE	FALSE	0.156706397962125
FALSE	FALSE	-0.861896596066733
TRUE	FALSE	-2.05806969347243
FALSE	FALSE	-0.096862007097374
TRUE	FALSE	1.97160492290301
TRUE	TRUE	2.16175991210505
FALSE	FALSE	-0.424263674301564
TRUE	FALSE	-0.424254237656657
TRUE	FALSE	-0.417657999496209
FALSE	FALSE	-0.955600203715678
FALSE	FALSE	-0.56272492050043
FALSE	FALSE	-0.920973894412167
TRUE	FALSE	-0.958891836952202
FALSE	FALSE	-0.428299587354616
FALSE	FALSE	0.196746833416105
TRUE	FALSE	-0.606462248163526
FALSE	FALSE	-0.821813670279013
TRUE	FALSE	-1.41567516469336
FALSE	FALSE	1.03861805920252
TRUE	FALSE	-0.976247403284177
TRUE	FALSE	-1.21099952119052
FALSE	FALSE	0.576174257658845
TRUE	FALSE	-1.03470747560517
TRUE	FALSE	0.645192539864283
TRUE	FALSE	1.19340823425457
TRUE	FALSE	-0.712725596014588
TRUE	FALSE	1.43698025303823
TRUE	FALSE	-0.739474459999405
FALSE	FALSE	0.467211874780555
FALSE	FALSE	-0.213931184925503
TRUE	FALSE	-1.26849640286609
TRUE	FALSE	2.66420643661387
FALSE	FALSE	-1.25886018891939
TRUE	FALSE	-0.919600079967472
FALSE	FALSE	1.44142824459512
TRUE	FALSE	-1.78164729080695
FALSE	FALSE	-0.230476875379844
TRUE	FALSE	-0.630219609720697
TRUE	FALSE	1.43198535376728
FALSE	FALSE	-0.998885889561704
FALSE	FALSE	-0.496926889463932
FALSE	FALSE	0.47035505817313
FALSE	FALSE	1.56368182168778
FALSE	FALSE	-0.531881937199074
FALSE	FALSE	-0.547674928674553
TRUE	FALSE	-1.11975253496821
TRUE	FALSE	-1.37976227253393
TRUE	FALSE	1.02732222908887
TRUE	FALSE	0.711603402951659
FALSE	FALSE	-1.67227636823083
FALSE	FALSE	-0.79215371321121
TRUE	FALSE	-0.762472644469648
TRUE	FALSE	-1.50603874802001
FALSE	FALSE	-0.481800981616507
FALSE	FALSE	1.04620903142926
FALSE	FALSE	1.60854940808244
FALSE	FALSE	-0.216874255261361
FALSE	FALSE	0.451469333570091
FALSE	FALSE	-0.230350877983565
TRUE	FALSE	0.361074920368812
FALSE	FALSE	-1.38359025888826
TRUE	FALSE	-1.09948717692599
TRUE	FALSE	-1.28334596777033
TRUE	FALSE	-1.32429718208812
TRUE	FALSE	-0.888533780661005
FALSE	FALSE	-1.83093960190119
FALSE	FALSE	-1.12150316176827
TRUE	FALSE	-1.84624203313088
FALSE	FALSE	-0.590034124084813
TRUE	FALSE	-1.16038819090884
FALSE	TRUE	-0.577652545595936
TRUE	FALSE	-0.882564620691899
FALSE	FALSE	0.193664198699019
TRUE	FALSE	0.440752935277867
FALSE	FALSE	-1.4233718455902
FALSE	FALSE	-0.90932162783018
TRUE	FALSE	-1.69706262709874
FALSE	FALSE	0.683903726144017
FALSE	FALSE	-0.022601538450334
FALSE	FALSE	-0.756714005145767
TRUE	FALSE	-1.23181343698736
FALSE	FALSE	-0.237932493422134
FALSE	FALSE	-1.17610762535829
TRUE	FALSE	3.81867853989195
TRUE	FALSE	2.43518729771735
TRUE	FALSE	-0.526821679645257
TRUE	FALSE	-0.99991764599673
FALSE	FALSE	-0.848970830621616
FALSE	FALSE	-0.371103560606377
TRUE	FALSE	-0.943259402650365
FALSE	FALSE	-1.80365185692899
FALSE	FALSE	-0.480197934714006
TRUE	FALSE	-0.797808057195775
FALSE	FALSE	1.49731833374316
FALSE	FALSE	-0.480396208875221
TRUE	FALSE	-1.32115140754894
FALSE	FALSE	-0.967932996815971
FALSE	FALSE	-0.604815819946281
TRUE	FALSE	-0.720635288811613
TRUE	FALSE	-1.53424311780985
TRUE	FALSE	-1.08879427647825
TRUE	FALSE	-1.24779603890206
FALSE	FALSE	-0.45001290064698
FALSE	FALSE	0.929375895693553
TRUE	FALSE	-0.236375119139714
FALSE	FALSE	-1.06376499454502
TRUE	FALSE	0.833664738347975
TRUE	FALSE	-0.726481339761264
FALSE	FALSE	-0.405283793279118
TRUE	FALSE	-1.28870338242007
TRUE	FALSE	-0.906576222997704
TRUE	FALSE	-1.39057010147233
FALSE	FALSE	-1.81982155797711
TRUE	FALSE	0.654764786414806
TRUE	FALSE	-2.83367502875501
FALSE	FALSE	-1.24723504173263
FALSE	FALSE	-1.21276138397957
FALSE	FALSE	1.67800204133991
FALSE	FALSE	-0.656179248925572
TRUE	FALSE	-1.77517831869918
TRUE	FALSE	-1.71173793418574
FALSE	FALSE	1.27612901793539
TRUE	TRUE	2.75525226311019
TRUE	FALSE	0.641965235817435
TRUE	FALSE	2.26722496251642
TRUE	FALSE	-0.205109836411194
FALSE	FALSE	-0.441604388744313
FALSE	FALSE	-2.84717232783122
TRUE	FALSE	0.78739826787635
FALSE	FALSE	-0.800629794019124
TRUE	FALSE	-1.080220367221
TRUE	FALSE	-1.39560584343642
TRUE	FALSE	-1.08284247982824
TRUE	FALSE	-0.37512443454576
FALSE	FALSE	2.33402969781356
TRUE	FALSE	-0.34311856952573
TRUE	FALSE	-0.96800324971442
TRUE	FALSE	-1.01542254719013
FALSE	FALSE	-0.91638516371364
FALSE	FALSE	-0.55820838568839
FALSE	FALSE	-0.557685852166426
TRUE	FALSE	3.23789492479215
TRUE	FALSE	0.687053111717995
FALSE	FALSE	-0.808507946443453
TRUE	FALSE	-1.0256478441072
TRUE	TRUE	0.338251299074073
TRUE	FALSE	-1.61024454837467
TRUE	FALSE	-0.268958224141935
FALSE	FALSE	-1.36618013902802
TRUE	FALSE	0.563374771034806
FALSE	FALSE	-0.367395853902073
FALSE	FALSE	2.56956430508214
TRUE	FALSE	0.659482573928599
TRUE	FALSE	-0.526585801221567
TRUE	FALSE	-0.546422146580121
TRUE	FALSE	-2.25151506230243
FALSE	FALSE	-1.35796732338786
TRUE	FALSE	-0.837382245735921
TRUE	FALSE	-0.250145075635806
TRUE	FALSE	-3.23950846155491
TRUE	FALSE	1.81872319431457
FALSE	FALSE	-0.876686903168801
TRUE	FALSE	-2.46377086965827
TRUE	FALSE	-1.73991379182199
TRUE	FALSE	-0.531172711410767
FALSE	FALSE	-2.68057611586638
TRUE	FALSE	-1.15420385750593
TRUE	FALSE	-1.02311046643809
FALSE	FALSE	-0.507221466517762
FALSE	FALSE	-1.09000685043474
FALSE	FALSE	-0.655796287310666
TRUE	FALSE	-1.70225315560394
TRUE	FALSE	-0.679941444334225
FALSE	FALSE	-0.56669506347924
FALSE	FALSE	2.12076285691754
TRUE	FALSE	-0.514475015584693
FALSE	FALSE	-0.418912616664457
TRUE	FALSE	-1.53696425679143
FALSE	FALSE	-1.13592256205855
TRUE	FALSE	0.998313566949344
FALSE	FALSE	-2.25474330878892
TRUE	FALSE	-2.04359471378157
TRUE	FALSE	-0.62386779091992
FALSE	FALSE	-3.99468127059818
TRUE	FALSE	-0.275258672587769
FALSE	FALSE	-0.165869960202672
TRUE	FALSE	-1.12499680901363
TRUE	FALSE	-0.552553286262644
TRUE	FALSE	-1.01928353087636
TRUE	FALSE	-0.376196684219828
TRUE	FALSE	0.929211422321118
TRUE	FALSE	-2.89767305631327
TRUE	FALSE	-0.805149696662508
TRUE	FALSE	0.306541485707788
FALSE	FALSE	-0.211810735312279
TRUE	FALSE	-1.30004921956372
TRUE	FALSE	0.921629036172223
FALSE	FALSE	-2.44222783642992
FALSE	FALSE	-0.35509774286384
FALSE	FALSE	-0.137904745781746
TRUE	FALSE	-0.531410373317137
TRUE	FALSE	-0.685802861733947
TRUE	FALSE	0.640039903979816
TRUE	FALSE	-1.03321027880875
TRUE	FALSE	-0.908120329777675
TRUE	FALSE	0.528888887722991
FALSE	FALSE	-1.41704098567305
TRUE	FALSE	1.93673469445545
TRUE	FALSE	-0.289945658131587
FALSE	FALSE	-0.669558483375079
TRUE	FALSE	-0.969725451256445
FALSE	FALSE	0.241807141506034
FALSE	FALSE	-0.412208275179451
TRUE	FALSE	0.789790157382291
FALSE	FALSE	0.27057784183845
TRUE	FALSE	-0.622935562131701
FALSE	FALSE	1.86875958639632
FALSE	FALSE	-1.25894677126702
FALSE	FALSE	0.3468703637903
FALSE	FALSE	-0.915654823371869
FALSE	FALSE	-1.32419732623098
TRUE	FALSE	1.05076040980212
TRUE	TRUE	-0.758954997370413
TRUE	FALSE	-0.185997160620615
FALSE	FALSE	-0.0398431439547116
TRUE	FALSE	-1.14849623768934
FALSE	FALSE	0.814234199710047
FALSE	FALSE	-0.297511694813487
TRUE	FALSE	0.140004058754251
FALSE	FALSE	-0.329729996513582
FALSE	FALSE	-0.279789835299711
TRUE	FALSE	-0.446233260096198
FALSE	FALSE	-0.72245783632151
FALSE	FALSE	-1.32616017546854
TRUE	FALSE	-0.8707687652303
TRUE	FALSE	2.29789717629285
TRUE	FALSE	1.09560430003732
TRUE	FALSE	-0.831412763456128
FALSE	FALSE	-0.281225519964583
TRUE	FALSE	0.388935634589224
TRUE	FALSE	-1.02202511057853
FALSE	FALSE	0.540967960305085
FALSE	FALSE	0.646827004093617
TRUE	FALSE	-1.54905541813523
FALSE	FALSE	0.718975423165168
TRUE	FALSE	0.778242320044951
FALSE	FALSE	0.842339918597503
FALSE	FALSE	-0.434364975251777
TRUE	FALSE	-1.46969904666845
TRUE	FALSE	-0.807746944171514
TRUE	FALSE	-1.61637814954293
TRUE	FALSE	-1.93129594570396
TRUE	FALSE	-0.644507767145516
FALSE	FALSE	-0.364429391176987
FALSE	FALSE	-0.210873832782361
FALSE	FALSE	-1.01945889268456
TRUE	FALSE	-1.25993262102863
FALSE	FALSE	1.30640138036693
TRUE	FALSE	0.56809562841142
TRUE	FALSE	2.05032161126501
TRUE	FALSE	0.358134609786336
TRUE	FALSE	-1.47201016833574
TRUE	TRUE	-1.07024337927207
TRUE	FALSE	-0.971762578808129
FALSE	FALSE	-0.796713982023467
FALSE	FALSE	-0.167406587601025
FALSE	FALSE	-1.70665852667356
FALSE	FALSE	-0.184056677936716
TRUE	FALSE	-1.91060115094632
TRUE	TRUE	2.04818081693256
TRUE	FALSE	2.42201225514783
FALSE	FALSE	-0.65624470213896
TRUE	FALSE	-0.879936121381713
[truncated: 1,873 more rows]
