# Supplementary material for: Defining the genetic and evolutionary architecture of alternative splicing in response to infection
Source: Nat Commun. 2019 Apr 11;10:1671. doi: 10.1038/s41467-019-09689-7 (PMC6459842; doi:10.1038/s41467-019-09689-7)
Supplement: Supplementary file 9 — Source Data [file 41467_2019_9689_MOESM9_ESM.zip › SourceData/Fig2A.csv]

type	count
A3	2625
A5	2062
AF	2018
AL	1167
MX	566
RI	1415
SE	6320
