# Supplementary material for: Defining the genetic and evolutionary architecture of alternative splicing in response to infection
Source: Nat Commun. 2019 Apr 11;10:1671. doi: 10.1038/s41467-019-09689-7 (PMC6459842; doi:10.1038/s41467-019-09689-7)
Supplement: Supplementary file 9 — Source Data [file 41467_2019_9689_MOESM9_ESM.zip › SourceData/Fig5A.csv]

Immune system disorder	Body measurement	Neurological disorder	Digestive system disorder	Cancer	Cardiovascular measurement	Metabolic disorder	Hematological measurement	Lipid or lipoprotein measurement	Cardiovascular disease	Inflammatory measurement	Liver enzyme measurement	Response to drug	Count
27	23	23	20	16	10	9	7	5	5	3	1	1	observed
1	0	0	5	2	28	59	111	75	100	599	578	165	0
6	8	0	30	8	121	191	252	173	228	292	330	306	1
20	16	0	75	31	199	279	271	228	283	90	77	256	2
38	53	3	130	73	232	223	209	226	191	15	14	151	3
77	83	4	166	101	162	145	90	155	121	3	0	88	4
113	106	13	179	145	137	73	47	77	44	1	1	19	5
136	146	27	154	160	80	25	15	45	25	0	0	10	6
143	175	43	112	147	24	3	5	14	5	0	0	4	7
137	135	82	74	113	11	1	0	5	3	0	0	1	8
122	107	93	36	100	3	0	0	1	0	0	0	0	9
88	59	81	23	55	3	0	0	1	0	0	0	0	10
57	44	106	10	33	0	1	0	0	0	0	0	0	11
28	32	118	4	16	0	0	0	0	0	0	0	0	12
21	17	95	1	10	0	0	0	0	0	0	0	0	13
8	10	94	0	3	0	0	0	0	0	0	0	0	14
2	5	76	1	3	0	0	0	0	0	0	0	0	15
2	2	51	0	0	0	0	0	0	0	0	0	0	16
1	1	48	0	0	0	0	0	0	0	0	0	0	17
0	1	37	0	0	0	0	0	0	0	0	0	0	18
0	0	9	0	0	0	0	0	0	0	0	0	0	19
0	0	8	0	0	0	0	0	0	0	0	0	0	20
0	0	8	0	0	0	0	0	0	0	0	0	0	21
0	0	3	0	0	0	0	0	0	0	0	0	0	22
0	0	0	0	0	0	0	0	0	0	0	0	0	23
0	0	1	0	0	0	0	0	0	0	0	0	0	24
0	0	0	0	0	0	0	0	0	0	0	0	0	25
0	0	0	0	0	0	0	0	0	0	0	0	0	26
0	0	0	0	0	0	0	0	0	0	0	0	0	27
