# Supplementary material for: Defining the genetic and evolutionary architecture of alternative splicing in response to infection
Source: Nat Commun. 2019 Apr 11;10:1671. doi: 10.1038/s41467-019-09689-7 (PMC6459842; doi:10.1038/s41467-019-09689-7)
Supplement: Supplementary file 9 — Source Data [file 41467_2019_9689_MOESM9_ESM.zip › SourceData/Fig1AB.csv]

Type	GerpRS
Genome Wide	0.363
Genome Wide	-0.549
Genome Wide	-0.703
Genome Wide	0.9995
Genome Wide	-0.2595
Genome Wide	-3.45
Genome Wide	-1.95025
Genome Wide	-2.6
Genome Wide	2.825
Genome Wide	-1.3585
Genome Wide	0.109
Genome Wide	0.8645
Genome Wide	2.242
Genome Wide	-3.485
Genome Wide	4.92
Genome Wide	-1.172
Genome Wide	0.3935
Genome Wide	1.419
Genome Wide	0.158
Genome Wide	0.225
Genome Wide	0.158
Genome Wide	3.94
Genome Wide	1.04
Genome Wide	0.109
Genome Wide	1.6105
Genome Wide	0.801
Genome Wide	-0.113
Genome Wide	1.48
Genome Wide	3.2205
Genome Wide	0.3
Genome Wide	-2.725
Genome Wide	-1.9735
Genome Wide	-0.9255
Genome Wide	-0.802
Genome Wide	0.713
Genome Wide	-0.343
Genome Wide	0.521
Genome Wide	2.56
Genome Wide	2.48
Genome Wide	-0.52
Genome Wide	-0.0745
Genome Wide	0.149
Genome Wide	0.149
Genome Wide	0.5348
Genome Wide	-0.6625
Genome Wide	-1.24265
Genome Wide	2.876
Genome Wide	0.414
Genome Wide	-3.315
Genome Wide	-0.1175
Genome Wide	0.0285
Genome Wide	-0.0685
Genome Wide	0.7945
Genome Wide	-0.8785
Genome Wide	-0.141
Genome Wide	1.15
Genome Wide	-1.465
Genome Wide	-2.0435
Genome Wide	-0.95
Genome Wide	0.901
Genome Wide	1.025
Genome Wide	-2.7249
Genome Wide	-2.3885
Genome Wide	0.495
Genome Wide	-0.4085
Genome Wide	-0.00749999999999999
Genome Wide	-1.59
Genome Wide	0.301
Genome Wide	-0.16975
Genome Wide	-1.3852
Genome Wide	0.199
Genome Wide	0.7025
Genome Wide	0.522
Genome Wide	-0.4135
Genome Wide	0.0465
Genome Wide	-0.23
Genome Wide	0.1
Genome Wide	1.452
Genome Wide	1.2865
Genome Wide	-3.499
Genome Wide	-0.274
Genome Wide	1.618
Genome Wide	-0.261
Genome Wide	-0.373
Genome Wide	-0.02
Genome Wide	0.392
Genome Wide	0.501
Genome Wide	-2.0675
Genome Wide	-0.435
Genome Wide	-1.31
Genome Wide	-1.229
Genome Wide	-0.148
Genome Wide	0.638635
Genome Wide	0.554
Genome Wide	0.128
Genome Wide	-1.087
Genome Wide	4.3
Genome Wide	-2.4
Genome Wide	-0.3735
Genome Wide	1.06
Genome Wide	4.505
Genome Wide	-0.824
Genome Wide	-5.175
Genome Wide	0.235
Genome Wide	0.55
Genome Wide	-2.4225
Genome Wide	-1.44
Genome Wide	-2.37
Genome Wide	0.7635
Genome Wide	-0.744
Genome Wide	0.15
Genome Wide	1.83
Genome Wide	-0.305
Genome Wide	0.0465
Genome Wide	-0.222
Genome Wide	0.118
Genome Wide	0.224
Genome Wide	-0.143
Genome Wide	-0.25
Genome Wide	2.32
Genome Wide	-0.568
Genome Wide	0.734
Genome Wide	-1.216
Genome Wide	-1.217
Genome Wide	0.2805
Genome Wide	1.021
Genome Wide	0.235
Genome Wide	0.447
Genome Wide	-0.747
Genome Wide	0.48735
Genome Wide	1.14
Genome Wide	1.765
Genome Wide	-1.265
Genome Wide	0.235
Genome Wide	-0.315
Genome Wide	-0.755
Genome Wide	0.57
Genome Wide	-0.3355
Genome Wide	0.113
Genome Wide	1.74
Genome Wide	1.9955
Genome Wide	1.3765
Genome Wide	0.41
Genome Wide	-2.9715
Genome Wide	0.53635
Genome Wide	0.109
Genome Wide	0.149
Genome Wide	-1.6925
Genome Wide	-4.35
Genome Wide	-2.805
Genome Wide	0.225
Genome Wide	2.25
Genome Wide	1.795
Genome Wide	-1.765
Genome Wide	0.185
Genome Wide	0.515
Genome Wide	-2.636
Genome Wide	0.14
Genome Wide	0.225
Genome Wide	0.48
Genome Wide	-0.1805
Genome Wide	0.2545
Genome Wide	-1.71
Genome Wide	-0.0215
Genome Wide	0.0465
Genome Wide	1.535
Genome Wide	-0.3855
Genome Wide	0.235
Genome Wide	1.5575
Genome Wide	1.5675
Genome Wide	0.158
Genome Wide	-2.5885
Genome Wide	1.0185
Genome Wide	0.5065
Genome Wide	-0.5235
Genome Wide	1.142
Genome Wide	-0.1175
Genome Wide	0.2295
Genome Wide	1.3415
Genome Wide	-2.825
Genome Wide	0.757
Genome Wide	-1.0335
Genome Wide	0.575
Genome Wide	-0.385
Genome Wide	-2.216
Genome Wide	-2.985
Genome Wide	-1.7135
Genome Wide	1.9155
Genome Wide	3.62
Genome Wide	-0.841
Genome Wide	-3.32
Genome Wide	1.01
Genome Wide	0.153
Genome Wide	5.125
Genome Wide	-0.6515
Genome Wide	-0.405
Genome Wide	2.45
Genome Wide	0.4465
Genome Wide	0.109
Genome Wide	0.587
Genome Wide	-3.01
Genome Wide	-3.3
Genome Wide	0.225
Genome Wide	1.315
Genome Wide	1.895
Genome Wide	-0.1455
Genome Wide	0.235
Genome Wide	-3.714
Genome Wide	-0.0125
Genome Wide	-4.27
Genome Wide	-3.075
Genome Wide	0.754
Genome Wide	0.419
Genome Wide	-1.935
Genome Wide	0.569
Genome Wide	0.158
Genome Wide	-1.285
Genome Wide	-0.6635
Genome Wide	0.235
Genome Wide	-0.01
Genome Wide	-0.3465
Genome Wide	-0.2325
Genome Wide	0.615
Genome Wide	1.357
Genome Wide	-0.849
Genome Wide	-0.0475
Genome Wide	1.101
Genome Wide	-1.14
Genome Wide	4.275
Genome Wide	-0.12
Genome Wide	1.865
Genome Wide	0.235
Genome Wide	-0.4285
Genome Wide	2.76
Genome Wide	-1.6895
Genome Wide	0.0465
Genome Wide	-5.89
Genome Wide	0.149
Genome Wide	0.506
Genome Wide	1.965
Genome Wide	0.183
Genome Wide	-1.9575
Genome Wide	-1.965
Genome Wide	-1.606
Genome Wide	0.602
Genome Wide	-0.934
Genome Wide	0.158
Genome Wide	1.915
Genome Wide	0.149
Genome Wide	-0.375
Genome Wide	0.235
Genome Wide	0.8545
Genome Wide	-1.0805
Genome Wide	0.21
Genome Wide	0.158
Genome Wide	-2.47
Genome Wide	1.01705
Genome Wide	0.031
Genome Wide	-0.2135
Genome Wide	-3.47
Genome Wide	-0.423
Genome Wide	2.85
Genome Wide	-0.0665
Genome Wide	-2.97
Genome Wide	-0.901
Genome Wide	1.0175
Genome Wide	0.149
Genome Wide	-0.8645
Genome Wide	-0.1716
Genome Wide	0.0465
Genome Wide	1.8705
Genome Wide	-5.41
Genome Wide	0.4505
Genome Wide	0.149
Genome Wide	0.235
Genome Wide	1.1295
Genome Wide	0.351
Genome Wide	0.235
Genome Wide	2.17
Genome Wide	0.149
Genome Wide	0.07
Genome Wide	-1.89
Genome Wide	-2.394
Genome Wide	-0.298
Genome Wide	-0.382
Genome Wide	1.33
Genome Wide	0.8385
Genome Wide	1.996
Genome Wide	0.149
Genome Wide	1.6205
Genome Wide	-1.495
Genome Wide	-0.47
Genome Wide	0.494
Genome Wide	-3.55
Genome Wide	-2.5135
Genome Wide	0.318
Genome Wide	-1.475
Genome Wide	1.38
Genome Wide	0.285
Genome Wide	2.595
Genome Wide	1.685
Genome Wide	3.315
Genome Wide	2.75
Genome Wide	1.152
Genome Wide	-0.3263
Genome Wide	0.361
Genome Wide	-1.665
Genome Wide	0.235
Genome Wide	0.225
Genome Wide	-1.215
Genome Wide	-0.425
Genome Wide	2.03
Genome Wide	-0.0795
Genome Wide	0.225
Genome Wide	-0.05
Genome Wide	-1.317
Genome Wide	-0.17
Genome Wide	4.77
Genome Wide	-0.4505
Genome Wide	-1.125
Genome Wide	-0.0795
Genome Wide	-0.484
Genome Wide	1.255
Genome Wide	-1.5865
Genome Wide	-0.3115
Genome Wide	-0.563
Genome Wide	-1.139
Genome Wide	2.115
Genome Wide	-0.125
Genome Wide	1.625
Genome Wide	-0.675
Genome Wide	-1.3835
Genome Wide	-0.1755
Genome Wide	0.149
Genome Wide	1.0055
Genome Wide	0.345
Genome Wide	0.754
Genome Wide	0.332
Genome Wide	-1.635
Genome Wide	-2.125
Genome Wide	-1.4849
Genome Wide	1.815
Genome Wide	0.0465
Genome Wide	0.118
Genome Wide	-2.14
Genome Wide	0.722
Genome Wide	4.955
Genome Wide	0.225
Genome Wide	0.497
Genome Wide	-0.675
Genome Wide	-1.12
Genome Wide	0.109
Genome Wide	2.945
Genome Wide	0.0465
Genome Wide	1.78
Genome Wide	0.118
Genome Wide	-0.735
Genome Wide	0.135
Genome Wide	0.235
Genome Wide	0.14
Genome Wide	2.24
Genome Wide	-2.66855
Genome Wide	0.546
Genome Wide	0.579
Genome Wide	0.629
Genome Wide	-0.0745
Genome Wide	1.175
Genome Wide	0.405
Genome Wide	1.5595
Genome Wide	1.085
Genome Wide	-1.302
Genome Wide	-4.625
Genome Wide	-1.8905
Genome Wide	0.149
Genome Wide	0.118
Genome Wide	-2.802
Genome Wide	-1.295
Genome Wide	-1.132
Genome Wide	0.2065
Genome Wide	-5.72
Genome Wide	-0.0795
Genome Wide	0.139
Genome Wide	1.643
Genome Wide	-1.5805
Genome Wide	1.2205
Genome Wide	0.8835
Genome Wide	0.6825
Genome Wide	1.387
Genome Wide	0.915
Genome Wide	-0.854
Genome Wide	-0.1245
Genome Wide	-1.24
Genome Wide	1.06
Genome Wide	0.158
Genome Wide	-3.9
Genome Wide	4.93
Genome Wide	5.52
Genome Wide	0.61
Genome Wide	0.225
Genome Wide	-1.525
Genome Wide	0.902
Genome Wide	-1.726
Genome Wide	-4.05
Genome Wide	0.131
Genome Wide	1.148
Genome Wide	0.55765
Genome Wide	-0.395
Genome Wide	1.19775
Genome Wide	0.0465
Genome Wide	1.95
Genome Wide	-0.041
Genome Wide	1.451
Genome Wide	0.109
Genome Wide	-0.245
Genome Wide	-0.9425
Genome Wide	-0.231
Genome Wide	-0.226
Genome Wide	-0.086
Genome Wide	-3.94
Genome Wide	0.276
Genome Wide	0.991
Genome Wide	-1.31
Genome Wide	-0.0795
Genome Wide	-0.5815
Genome Wide	0.34
Genome Wide	-2.68
Genome Wide	0.10235
Genome Wide	-3.17
Genome Wide	0.14
Genome Wide	-0.519
Genome Wide	0.28
Genome Wide	-0.7735
Genome Wide	-1.18
Genome Wide	0.438
Genome Wide	1.0355
Genome Wide	1.885
Genome Wide	-0.1805
Genome Wide	0.225
Genome Wide	0.548
Genome Wide	-0.0525
Genome Wide	-0.1655
Genome Wide	-0.191
Genome Wide	-0.6745
Genome Wide	0.435
Genome Wide	-0.1175
Genome Wide	1.611
Genome Wide	-0.8305
Genome Wide	0.149
Genome Wide	-0.5845
Genome Wide	-0.5795
Genome Wide	-4.85
Genome Wide	1.454265
Genome Wide	-2.193
Genome Wide	-2.4135
Genome Wide	-4.26
Genome Wide	0.8485
Genome Wide	0.786
Genome Wide	-0.74
Genome Wide	-0.3856
Genome Wide	1.3395
Genome Wide	-2.03
Genome Wide	-1.79
Genome Wide	0.225
Genome Wide	0.118
Genome Wide	-0.0745
Genome Wide	-1.58
Genome Wide	-1.6435
Genome Wide	0.158
Genome Wide	1.535
Genome Wide	0.38
Genome Wide	-0.0745
Genome Wide	-0.0975
Genome Wide	-0.865
Genome Wide	0.225
Genome Wide	0.207
Genome Wide	0.4605
Genome Wide	-4.93
Genome Wide	-1.9665
Genome Wide	0.5698
Genome Wide	0.235
Genome Wide	-1.9865
Genome Wide	-5.07
Genome Wide	0.699
Genome Wide	-1.0085
Genome Wide	-1.29
Genome Wide	0.055
Genome Wide	-2.5955
Genome Wide	-0.345
Genome Wide	0.74
Genome Wide	-2.462
Genome Wide	0.395
Genome Wide	4.07
Genome Wide	-1.309
Genome Wide	-0.0600000000000001
Genome Wide	-1.19
Genome Wide	-4.815
Genome Wide	0.149
Genome Wide	-0.095
Genome Wide	-0.979
Genome Wide	-0.804
Genome Wide	0.109
Genome Wide	-1.96
Genome Wide	0.5695
Genome Wide	0.899
Genome Wide	-1.09
Genome Wide	-1.7865
Genome Wide	0.1
Genome Wide	-0.4995
Genome Wide	-0.8205
Genome Wide	0.2365
Genome Wide	0.316
Genome Wide	0.266
Genome Wide	-0.1175
Genome Wide	-0.064
Genome Wide	-2.13
Genome Wide	-1.53
Genome Wide	-0.444
Genome Wide	-0.1
Genome Wide	1.74
Genome Wide	-1.405
Genome Wide	-0.113
Genome Wide	0.385
Genome Wide	-1.159
Genome Wide	-2.2465
Genome Wide	-3.195
Genome Wide	0.9785
Genome Wide	0.132
Genome Wide	0.2255
Genome Wide	0.495
Genome Wide	-2.465
Genome Wide	0.235
Genome Wide	-0.333
Genome Wide	-0.1175
Genome Wide	-0.0655
Genome Wide	0.6092
Genome Wide	-0.155
Genome Wide	0.158
Genome Wide	-0.3325
Genome Wide	0.281
Genome Wide	1.715
Genome Wide	0.3569
Genome Wide	-2.7815
Genome Wide	-0.315
Genome Wide	0.27715
Genome Wide	1.395
Genome Wide	0.54865
Genome Wide	0.149
Genome Wide	0.469
Genome Wide	-1.201
Genome Wide	0.471
Genome Wide	0.149
Genome Wide	-2.07
Genome Wide	0.149
Genome Wide	0.225
Genome Wide	0.256
Genome Wide	-0.7465
Genome Wide	1.67
Genome Wide	0.235
Genome Wide	-0.615
Genome Wide	-0.96
Genome Wide	-0.113
Genome Wide	-0.413
Genome Wide	-0.1115
Genome Wide	-1.3445
Genome Wide	0.625
Genome Wide	3.11
Genome Wide	-3.2435
Genome Wide	0.269
Genome Wide	-1.424
Genome Wide	-1.005
Genome Wide	-1.4855
Genome Wide	-3.065
Genome Wide	-2.711
Genome Wide	0.122
Genome Wide	0.235
Genome Wide	-0.165
Genome Wide	-0.108
Genome Wide	0.225
Genome Wide	0.149
Genome Wide	-1.6675
Genome Wide	0.479
Genome Wide	1.4991
Genome Wide	1.185
Genome Wide	-1.7925
Genome Wide	-4.21
Genome Wide	0.149
Genome Wide	1.345
Genome Wide	4.715
Genome Wide	-0.2585
Genome Wide	0.113
Genome Wide	1.822
Genome Wide	4.28
Genome Wide	0.637
Genome Wide	0.0895
Genome Wide	1.895
Genome Wide	-0.0745
Genome Wide	0.158
Genome Wide	0.097
Genome Wide	0.235
Genome Wide	-0.298
Genome Wide	2.26
Genome Wide	0.6735
Genome Wide	-0.9085
Genome Wide	-1.158
Genome Wide	0.536
Genome Wide	-0.2335
Genome Wide	-0.5185
Genome Wide	-1.83
Genome Wide	-0.277
Genome Wide	0.109
Genome Wide	-2.265
Genome Wide	-1.89
Genome Wide	0.0465
Genome Wide	-0.611
Genome Wide	-0.8205
Genome Wide	2.16
Genome Wide	-2.0555
Genome Wide	0.406804
Genome Wide	0.149
Genome Wide	-0.42
Genome Wide	-0.086
Genome Wide	3.155
Genome Wide	0.305
Genome Wide	0.167
Genome Wide	0.158
Genome Wide	1.395
Genome Wide	1.17
Genome Wide	-0.6205
Genome Wide	0.771
Genome Wide	-0.37
Genome Wide	-0.2
Genome Wide	-5.105
Genome Wide	-0.644
Genome Wide	-1.00395
Genome Wide	-0.91
Genome Wide	2.0165
Genome Wide	0.1495
Genome Wide	0.815
Genome Wide	-0.21
Genome Wide	0.25
Genome Wide	2.41
Genome Wide	-0.107
Genome Wide	-3.34
Genome Wide	-0.261
Genome Wide	0.43
Genome Wide	-1.8605
Genome Wide	0.158
Genome Wide	-0.157
Genome Wide	-1.905
Genome Wide	0.837
Genome Wide	-0.2095
Genome Wide	-2.6555
Genome Wide	0.195
Genome Wide	0.3235
Genome Wide	0.789
Genome Wide	1.3675
Genome Wide	-0.1175
Genome Wide	0.158
Genome Wide	-0.7555
Genome Wide	0.92
Genome Wide	0.4525
Genome Wide	1.1025
Genome Wide	0.6465
Genome Wide	-0.0249999999999999
Genome Wide	-1.00455
Genome Wide	1.795
Genome Wide	-0.451
Genome Wide	0.109
Genome Wide	0.113
Genome Wide	1.278
Genome Wide	0.113
Genome Wide	1.4865
Genome Wide	1.773
Genome Wide	0.25
Genome Wide	-0.1595
Genome Wide	0.149
Genome Wide	-3.481
Genome Wide	1.625
Genome Wide	-1.4375
Genome Wide	0.0465
Genome Wide	1.945
Genome Wide	2.76
Genome Wide	-0.173
Genome Wide	0.747
Genome Wide	-0.947
Genome Wide	0.185
Genome Wide	1.0805
Genome Wide	0.299
Genome Wide	3.135
Genome Wide	-0.0795
Genome Wide	5.4
Genome Wide	0.113
Genome Wide	0.9015
Genome Wide	-0.125
Genome Wide	0.321
Genome Wide	-0.132
Genome Wide	-0.0905
Genome Wide	2.185
Genome Wide	2.045
Genome Wide	0.361
Genome Wide	1.275
Genome Wide	-0.1175
Genome Wide	0.14
Genome Wide	3.37
Genome Wide	-2.31
Genome Wide	0.256
Genome Wide	1.9905
Genome Wide	-0.7
Genome Wide	-2.005
Genome Wide	-0.3905
Genome Wide	-2.53
Genome Wide	1.8
Genome Wide	1.165
Genome Wide	-0.2565
Genome Wide	2.03
Genome Wide	3.685
Genome Wide	-0.91
Genome Wide	2.665
Genome Wide	-0.03
Genome Wide	4.115
Genome Wide	0.138
Genome Wide	1.1195
Genome Wide	2.173
Genome Wide	4.765
Genome Wide	0.116
Genome Wide	2.02
Genome Wide	1.13
Genome Wide	0.156
Genome Wide	-0.215
Genome Wide	0.226
Genome Wide	-1.1015
Genome Wide	0.109
Genome Wide	0.225
Genome Wide	-0.348
Genome Wide	0.147
Genome Wide	0.335
Genome Wide	-0.2215
Genome Wide	0.5945
Genome Wide	-0.235
Genome Wide	-0.0355
Genome Wide	0.785
Genome Wide	-1.545
Genome Wide	-5.23
Genome Wide	0.225
Genome Wide	0.15
Genome Wide	0.158
Genome Wide	0.593
Genome Wide	0.913
Genome Wide	1.575
Genome Wide	-0.0475
Genome Wide	-0.1955
Genome Wide	0.9945
Genome Wide	-1.919
Genome Wide	0.391
Genome Wide	0.109
Genome Wide	0.0425
Genome Wide	0.087
Genome Wide	1.4805
Genome Wide	-1.44
Genome Wide	-4.845
Genome Wide	0.732
Genome Wide	-2.68
Genome Wide	0.8865
Genome Wide	2.625
Genome Wide	0.167
Genome Wide	-0.2585
Genome Wide	-2.005
Genome Wide	-0.908
Genome Wide	0.225
Genome Wide	-0.1175
Genome Wide	1.0775
Genome Wide	-1.8975
Genome Wide	0.158
Genome Wide	-1.945
Genome Wide	0.149
Genome Wide	-0.2155
Genome Wide	0.694
Genome Wide	2.445
Genome Wide	0.418
Genome Wide	-4.595
Genome Wide	1.2525
Genome Wide	0.225
Genome Wide	1.043
Genome Wide	-0.0985
Genome Wide	-1.57
Genome Wide	0.636
Genome Wide	2.27
Genome Wide	-0.075
Genome Wide	1.6715
Genome Wide	0.765
Genome Wide	1.85
Genome Wide	0.4265
Genome Wide	1.309
Genome Wide	-1.1955
Genome Wide	2.27
Genome Wide	1.605
Genome Wide	-2.125
Genome Wide	-0.585
Genome Wide	0.109
Genome Wide	2.3355
Genome Wide	-1.4125
Genome Wide	-1.449
Genome Wide	0.587
Genome Wide	-0.6485
Genome Wide	0.189
Genome Wide	-0.47
Genome Wide	0.427
Genome Wide	-0.0975
Genome Wide	0.345
Genome Wide	-0.152
Genome Wide	-2.735
Genome Wide	0.158
Genome Wide	-0.026645
Genome Wide	1.1665
Genome Wide	1.8685
Genome Wide	-0.45
Genome Wide	0.14
Genome Wide	0.32055
Genome Wide	0.158
Genome Wide	-0.1935
Genome Wide	-0.1175
Genome Wide	-0.0795
Genome Wide	0.9585
Genome Wide	0.137
Genome Wide	-0.1175
Genome Wide	-0.166
Genome Wide	-1.71
Genome Wide	1.054
Genome Wide	0.118
Genome Wide	-0.0795
Genome Wide	5.65
Genome Wide	1.415
Genome Wide	-0.72
Genome Wide	-1.168
Genome Wide	-2.785
Genome Wide	-0.245
Genome Wide	-1.19
Genome Wide	4.455
Genome Wide	0.8585
Genome Wide	-1.46495
Genome Wide	1.84
Genome Wide	0.32
Genome Wide	-0.9315
Genome Wide	-3.09
Genome Wide	-3.255
Genome Wide	2.455
Genome Wide	0.66
Genome Wide	1.4615
Genome Wide	0.00699999999999995
Genome Wide	-2.2
Genome Wide	-2.675
Genome Wide	-0.2779
Genome Wide	1.35
Genome Wide	0.529
Genome Wide	0.0234
Genome Wide	-0.0565
Genome Wide	1.39
Genome Wide	2.635
Genome Wide	0.105
Genome Wide	-0.7445
Genome Wide	-0.1175
Genome Wide	-1.2175
Genome Wide	0.459
Genome Wide	-1.75
Genome Wide	-0.3715
Genome Wide	-3.835
Genome Wide	0.188
Genome Wide	0.225
Genome Wide	0.225
Genome Wide	0.7335
Genome Wide	0.118
Genome Wide	0.158
Genome Wide	0.109
Genome Wide	0.5305
Genome Wide	0.6135
Genome Wide	-0.0655
Genome Wide	0.069
Genome Wide	-6.49
Genome Wide	1.24
Genome Wide	0.556
Genome Wide	-0.96
Genome Wide	-0.2905
Genome Wide	-0.12
Genome Wide	-1.1
Genome Wide	0.258
Genome Wide	0.401
Genome Wide	0.9215
Genome Wide	-1.535
Genome Wide	-2.785
Genome Wide	-3.425
Genome Wide	-1.7745
Genome Wide	0.235
Genome Wide	1.11
Genome Wide	-1.85
Genome Wide	-1.175
Genome Wide	-2.5365
Genome Wide	1.765
Genome Wide	-2.08
Genome Wide	-0.665
Genome Wide	0.5775
Genome Wide	0.235
Genome Wide	-0.3905
Genome Wide	1.58
Genome Wide	0.315
Genome Wide	0.185
Genome Wide	0.305
Genome Wide	-0.088
Genome Wide	-2.22
Genome Wide	0.967
Genome Wide	-2.858
Genome Wide	0.0639999999999999
Genome Wide	-0.6735
Genome Wide	1.675
Genome Wide	1.5025
Genome Wide	-0.0545
Genome Wide	0.701
Genome Wide	0.3315
Genome Wide	-0.234
Genome Wide	0.784
Genome Wide	-0.6925
Genome Wide	2.175
Genome Wide	0.435
Genome Wide	0.149
Genome Wide	0.677
Genome Wide	2.58
Genome Wide	-1.181
Genome Wide	-0.25095
Genome Wide	-0.742
Genome Wide	0.539
Genome Wide	-0.0745
Genome Wide	0.7805
Genome Wide	0.9705
Genome Wide	-0.99
Genome Wide	1.269
Genome Wide	0.4715
Genome Wide	-1.355
Genome Wide	0.25
Genome Wide	0.62
Genome Wide	-0.429
Genome Wide	0.898
Genome Wide	-0.317
Genome Wide	-0.974
Genome Wide	0.217
Genome Wide	0.564
Genome Wide	0.1545
Genome Wide	0.901
Genome Wide	-1.203
Genome Wide	-3.55
Genome Wide	-0.2085
Genome Wide	-0.68
Genome Wide	-0.298
Genome Wide	2.152
Genome Wide	-2.4785
Genome Wide	0.22
Genome Wide	0.497
Genome Wide	-0.3425
Genome Wide	3.205
Genome Wide	-5.0405
Genome Wide	0.103
Genome Wide	-0.345
Genome Wide	0.3905
Genome Wide	-1.245
Genome Wide	-1.9
Genome Wide	-6.59
Genome Wide	-2.489
Genome Wide	-0.1755
Genome Wide	-1.091
Genome Wide	0.8505
Genome Wide	1.5025
Genome Wide	-3.345
Genome Wide	-0.9525
Genome Wide	1.852
Genome Wide	-3.25
Genome Wide	0.109
Genome Wide	1.722
Genome Wide	0.3
Genome Wide	0.225
Genome Wide	0.225
Genome Wide	0.185
Genome Wide	3.25
Genome Wide	-0.218
Genome Wide	2.1805
Genome Wide	0.4515
Genome Wide	-0.00850000000000001
Genome Wide	3.415
Genome Wide	-0.168
Genome Wide	0.7675
Genome Wide	1.0985
Genome Wide	0.195
Genome Wide	-1.1995
Genome Wide	1.865
Genome Wide	-0.1325
Genome Wide	0.999
Genome Wide	-2.697
Genome Wide	1.37
Genome Wide	-0.1535
Genome Wide	0.113
Genome Wide	-1.9595
Genome Wide	0.57
Genome Wide	-0.45
Genome Wide	0.199
Genome Wide	-0.725
Genome Wide	0.2445
Genome Wide	0.51
Genome Wide	1.3035
Genome Wide	4.635
Genome Wide	-4.355
Genome Wide	0.89
Genome Wide	-1.287
Genome Wide	-2.679
Genome Wide	0.225
Genome Wide	0.137
Genome Wide	1.525
Genome Wide	-0.34
Genome Wide	0.109
Genome Wide	-2.01555
Genome Wide	3.605
Genome Wide	0.3595
Genome Wide	-0.325
Genome Wide	0.32
Genome Wide	0.235
Genome Wide	0.13
Genome Wide	-2.041
Genome Wide	0.365
Genome Wide	0.149
Genome Wide	-0.2655
Genome Wide	0.21
Genome Wide	0.523
Genome Wide	0.149
Genome Wide	0.3585
Genome Wide	0.4285
Genome Wide	-0.48
Genome Wide	-3.05
Genome Wide	0.44
Genome Wide	1.964
Genome Wide	0.385
Genome Wide	1.3055
Genome Wide	3.06
Genome Wide	-1.53
Genome Wide	-2.8365
Genome Wide	-1.042
Genome Wide	-2.2355
Genome Wide	-0.6975
Genome Wide	0.3805
Genome Wide	0.7685
Genome Wide	0.385
Genome Wide	-0.6575
Genome Wide	0.38
Genome Wide	-1.93
Genome Wide	0.9085
Genome Wide	-1.3185
Genome Wide	-0.12
Genome Wide	0.5515
Genome Wide	-1.67
Genome Wide	0.694335
Genome Wide	1.4655
Genome Wide	-2.87
Genome Wide	1.3955
Genome Wide	-0.3425
Genome Wide	1.5475
Genome Wide	-0.97635
Genome Wide	0.235
Genome Wide	-0.061
Genome Wide	2.09
Genome Wide	0.109
Genome Wide	0.01
Genome Wide	-3.04
Genome Wide	1.2825
Genome Wide	-1.3501
Genome Wide	0.128
Genome Wide	-1.02
Genome Wide	-2.345
Genome Wide	-2.14
Genome Wide	0.11
Genome Wide	0.8545
Genome Wide	-0.212
Genome Wide	0.638
Genome Wide	0.468
Genome Wide	0.0465
Genome Wide	-0.16
Genome Wide	4.43
Genome Wide	3.625
Genome Wide	0.19
Genome Wide	-0.779
Genome Wide	-0.133
Genome Wide	-0.4865
Genome Wide	-1.963
Genome Wide	-0.045
Genome Wide	-2.714
Genome Wide	0.0465
Genome Wide	1.16
Genome Wide	-0.317
Genome Wide	-0.0565
Genome Wide	-3.735
Genome Wide	-7.35
Genome Wide	-0.52
Genome Wide	1.215
Genome Wide	0.448
Genome Wide	0.225
Genome Wide	2.245
Genome Wide	-0.6685
Genome Wide	-1.935
Genome Wide	1.44
Genome Wide	-0.38
Genome Wide	0.888
Genome Wide	-0.8485
Genome Wide	-2.2752
Genome Wide	0.318
Genome Wide	-1.0441
Genome Wide	2.195
Genome Wide	-3.25
Genome Wide	-0.0515
Genome Wide	2.6035
Genome Wide	0.219
Genome Wide	-0.8545
Genome Wide	0.9605
Genome Wide	-1
Genome Wide	0.952
Genome Wide	0.235
Genome Wide	0.4315
Genome Wide	-3.185
Genome Wide	-0.248
Genome Wide	-2.645
Genome Wide	2.63
Genome Wide	-2.1
Genome Wide	0.195
Genome Wide	1.3
Genome Wide	0.5375
Genome Wide	-0.852
Genome Wide	-1.3045
Genome Wide	0.109
Genome Wide	-1.3135
Genome Wide	0.538
Genome Wide	-2.04
Genome Wide	-1.099
Genome Wide	0.245
Genome Wide	0.9378
Genome Wide	0.068
Genome Wide	-0.2105
Genome Wide	0.4325
Genome Wide	0.145
Genome Wide	0.6815
Genome Wide	-0.22
Genome Wide	0.215
Genome Wide	-1.327
Genome Wide	2.815
Genome Wide	-0.299
Genome Wide	0.305
Genome Wide	-0.35795
Genome Wide	-1.325
Genome Wide	-1.2865
Genome Wide	0.2295
Genome Wide	-0.51665
Genome Wide	-3.675
Genome Wide	0.149
Genome Wide	0.0465
Genome Wide	0.255
Genome Wide	-0.696
Genome Wide	0.427
Genome Wide	0.879
Genome Wide	0.0665
Genome Wide	-1.02
Genome Wide	0.419
Genome Wide	-1.1315
Genome Wide	-0.2015
Genome Wide	0.235
Genome Wide	-0.0600000000000001
Genome Wide	0.459
Genome Wide	0.14
Genome Wide	-0.278
Genome Wide	-1.155
Genome Wide	-1.0635
Genome Wide	-0.937
Genome Wide	1.0555
Genome Wide	0.361
Genome Wide	0.79
Genome Wide	-0.8015
Genome Wide	-4.54
Genome Wide	0.137
Genome Wide	-2.03
Genome Wide	0.8465
Genome Wide	-3.6185
Genome Wide	-0.9655
Genome Wide	1.02
Genome Wide	-0.275
Genome Wide	-0.072
Genome Wide	0.226
Genome Wide	0.8395
Genome Wide	-0.305
Genome Wide	-0.88
Genome Wide	1.055
Genome Wide	2.01
Genome Wide	0.443
Genome Wide	-0.44
Genome Wide	0.235
Genome Wide	0.25
Genome Wide	1.3685
Genome Wide	3.57
Genome Wide	0.296
Genome Wide	0.235
Genome Wide	-0.0305
Genome Wide	0.516
Genome Wide	0.6305
Genome Wide	0.435
Genome Wide	0.465
Genome Wide	0.5096
Genome Wide	0.631
Genome Wide	0.507
Genome Wide	0.3415
Genome Wide	1.143
Genome Wide	1.73
Genome Wide	0.16335
Genome Wide	0.419
Genome Wide	-0.385
Genome Wide	1.05
Genome Wide	-4.35
Genome Wide	0.158
Genome Wide	0.15
Genome Wide	-1.625
Genome Wide	1.8575
Genome Wide	-1.295
Genome Wide	3.25
Genome Wide	2.995
Genome Wide	-0.67
Genome Wide	0.6396
Genome Wide	0.61315
Genome Wide	-1.325
Genome Wide	1.41
Genome Wide	1.93
Genome Wide	-0.8645
Genome Wide	0.953
Genome Wide	0.4935
Genome Wide	1.461
Genome Wide	-1.485
Genome Wide	-1.246
Genome Wide	0.275
Genome Wide	0.6379
Genome Wide	0.913
Genome Wide	0.109
Genome Wide	0.128
Genome Wide	-3.501
Genome Wide	0.461
Genome Wide	0.6105
Genome Wide	-0.374
Genome Wide	1.657
Genome Wide	3
Genome Wide	-3.47
Genome Wide	-1.3425
Genome Wide	0.528
Genome Wide	-3.185
Genome Wide	-0.43655
Genome Wide	1.341
Genome Wide	0.705
Genome Wide	1.325
Genome Wide	-0.0545
Genome Wide	-2.7955
Genome Wide	0.68
Genome Wide	-0.1175
Genome Wide	-2.049
Genome Wide	-1.317
Genome Wide	-3.695
Genome Wide	0.118
Genome Wide	-0.259
Genome Wide	-0.8185
Genome Wide	1.111
Genome Wide	4.61
Genome Wide	2.295
Genome Wide	2.955
Genome Wide	0.158
Genome Wide	0.109
Genome Wide	0.185
Genome Wide	2.12
Genome Wide	0.189
Genome Wide	0.235
Genome Wide	-5.145
Genome Wide	-0.23
Genome Wide	-0.02325
Genome Wide	-0.2705
Genome Wide	-5.075
Genome Wide	-0.02
Genome Wide	-1.945
Genome Wide	0.109
Genome Wide	0.571
Genome Wide	0.7885
Genome Wide	-0.191
Genome Wide	0.097
Genome Wide	1.555
Genome Wide	-0.476
Genome Wide	0.225
Genome Wide	0.565
Genome Wide	0.675
Genome Wide	0.185
Genome Wide	-0.0745
Genome Wide	0.235
Genome Wide	1.133
Genome Wide	-0.1065
Genome Wide	-0.093
Genome Wide	-0.113
Genome Wide	-1.388
Genome Wide	-2.85
Genome Wide	-1.05
Genome Wide	-1.775
Genome Wide	0.19355
Genome Wide	0.0335
Genome Wide	0.18
Genome Wide	3.185
Genome Wide	1.1715
Genome Wide	0.225
Genome Wide	-0.1085
Genome Wide	0.28
Genome Wide	-0.0525
Genome Wide	3.58
Genome Wide	-0.26115
Genome Wide	-3.045
Genome Wide	2.81
Genome Wide	2.61
Genome Wide	0.128
Genome Wide	-2.515
Genome Wide	-1.635
Genome Wide	-4.69
Genome Wide	-2.1085
Genome Wide	-3.82
Genome Wide	1.86
Genome Wide	0.189
Genome Wide	0.481
Genome Wide	-0.1665
Genome Wide	-1.2495
Genome Wide	-1.4875
Genome Wide	0.501
Genome Wide	-0.213
Genome Wide	-1.41
Genome Wide	-0.805
Genome Wide	-2.032
Genome Wide	1.865
Genome Wide	-2.19
Genome Wide	0.158
Genome Wide	-1.00505
Genome Wide	3.68
Genome Wide	1.5855
Genome Wide	0.4025
Genome Wide	0.113
Genome Wide	2.81
Genome Wide	1.238
Genome Wide	0.669
Genome Wide	0.0465
Genome Wide	0.235
Genome Wide	-0.839
Genome Wide	2.27
Genome Wide	0.407
Genome Wide	0.7368
Genome Wide	-1.235
Genome Wide	-2.8735
Genome Wide	-0.0745
Genome Wide	-1.803
Genome Wide	-5.16
Genome Wide	0.109
Genome Wide	2.015
Genome Wide	1.03
Genome Wide	-0.0975
Genome Wide	-3.02
Genome Wide	0.149
Genome Wide	0.481
Genome Wide	-0.345
Genome Wide	0.529
Genome Wide	5.065
Genome Wide	0.29
Genome Wide	-0.1555
Genome Wide	-0.0975
Genome Wide	1.68
Genome Wide	0.427
Genome Wide	0.836
Genome Wide	0.175
Genome Wide	2.225
Genome Wide	-2.046
Genome Wide	0.104
Genome Wide	0.34
Genome Wide	-2.865
Genome Wide	-1.955
Genome Wide	-1.2131
Genome Wide	3.56
Genome Wide	-1.58
Genome Wide	2.52
Genome Wide	0.256
Genome Wide	4.265
Genome Wide	-0.6465
Genome Wide	-0.615
Genome Wide	-0.3
Genome Wide	3.98
Genome Wide	0.113
Genome Wide	-0.11
Genome Wide	0.6318
Genome Wide	0.15
Genome Wide	-0.9
Genome Wide	-0.273
Genome Wide	0.3215
Genome Wide	-0.629
Genome Wide	2.345
Genome Wide	0.185
Genome Wide	1.029
Genome Wide	0.028
Genome Wide	0.0836
Genome Wide	-0.74
Genome Wide	0.3685
Genome Wide	-1.3025
Genome Wide	0.189
Genome Wide	-0.7
Genome Wide	1.493
Genome Wide	-3.44
Genome Wide	0.945
Genome Wide	0.5175
Genome Wide	-0.1575
Genome Wide	0.699
Genome Wide	-0.905
Genome Wide	1.3525
Genome Wide	-1.4255
Genome Wide	-0.847
Genome Wide	-3.25
Genome Wide	-2.1785
Genome Wide	1.73
Genome Wide	0.122
Genome Wide	0.293
Genome Wide	0.697
Genome Wide	-0.5555
Genome Wide	0.939
Genome Wide	1.905
Genome Wide	2.245
Genome Wide	-1.0475
Genome Wide	0.149
Genome Wide	0.158
Genome Wide	1.23
Genome Wide	0.113
Genome Wide	3.935
Genome Wide	-0.47
Genome Wide	0.158
Genome Wide	0.8505
Genome Wide	-2.64
Genome Wide	1.0705
Genome Wide	-0.306
Genome Wide	-0.0449999999999999
Genome Wide	0.6777
Genome Wide	1.81
Genome Wide	1.0995
Genome Wide	0.359
Genome Wide	-0.219
Genome Wide	2.58
Genome Wide	-0.3805
Genome Wide	-1.84
Genome Wide	-0.675
Genome Wide	1.84
Genome Wide	-2.315
Genome Wide	0.391
Genome Wide	-2.015
Genome Wide	-0.4465
Genome Wide	-0.8225
Genome Wide	-0.2145
Genome Wide	0.55065
Genome Wide	-0.425
Genome Wide	-1.4895
Genome Wide	-2.575
Genome Wide	0.109
Genome Wide	-0.2
Genome Wide	1.2045
Genome Wide	0.661
Genome Wide	-0.82
Genome Wide	0.149
Genome Wide	-0.6345
Genome Wide	0.4525
Genome Wide	-1.835
Genome Wide	-0.185
Genome Wide	0.143
Genome Wide	-1.635
Genome Wide	3.35
Genome Wide	0.109
Genome Wide	2.323
Genome Wide	0.118
Genome Wide	-0.553
Genome Wide	1.1695
Genome Wide	-0.47
Genome Wide	0.7815
Genome Wide	-0.317
Genome Wide	-1.8345
Genome Wide	0.225
Genome Wide	1.69
Genome Wide	-0.177
Genome Wide	0.217
Genome Wide	-3.8425
Genome Wide	-0.2265
Genome Wide	-0.1325
Genome Wide	0.439
Genome Wide	-2.15
Genome Wide	-1.6975
Genome Wide	1.061
Genome Wide	-0.8677
Genome Wide	0.56365
Genome Wide	-1.7135
Genome Wide	1.58
Genome Wide	1.385
Genome Wide	1.602
Genome Wide	-0.579
Genome Wide	0.834
Genome Wide	2.815
Genome Wide	0.15
Genome Wide	-1.0065
Genome Wide	0.87
Genome Wide	0.137
Genome Wide	1.187
Genome Wide	-0.338
Genome Wide	0.319
Genome Wide	0.159
Genome Wide	-1.3
Genome Wide	-0.987
Genome Wide	-3.495
Genome Wide	-0.1836
Genome Wide	0.2
Genome Wide	0.473
Genome Wide	-0.218
Genome Wide	-0.58
Genome Wide	0.938
Genome Wide	0.3435
Genome Wide	0.217
Genome Wide	-1.31
Genome Wide	-2.249
Genome Wide	3.44
Genome Wide	-0.1105
Genome Wide	-0.113
Genome Wide	0.235
Genome Wide	1.217
Genome Wide	-0.1
Genome Wide	-1.8635
Genome Wide	-0.52
Genome Wide	-0.52
Genome Wide	-4.48
Genome Wide	1.8415
Genome Wide	1.875
Genome Wide	1.89415
Genome Wide	-1.378
Genome Wide	0.9895
Genome Wide	-3.295
Genome Wide	-3.07
Genome Wide	-0.5256
Genome Wide	-0.66
Genome Wide	6.17
Genome Wide	-0.3135
Genome Wide	2.965
Genome Wide	0.207
Genome Wide	-0.2305
Genome Wide	-1.291
Genome Wide	-0.0745
Genome Wide	0.235
Genome Wide	0.109
Genome Wide	0.13
Genome Wide	1.42
Genome Wide	0.217
Genome Wide	-0.113
Genome Wide	-1.36
Genome Wide	-1.816
Genome Wide	1.317
Genome Wide	-0.9045
Genome Wide	0.418
Genome Wide	-3.055
Genome Wide	0.448
Genome Wide	1.235
Genome Wide	-0.0285
Genome Wide	-2.58
Genome Wide	-1.2905
Genome Wide	-1.591
Genome Wide	1.349
Genome Wide	-1.249
Genome Wide	-0.1175
Genome Wide	-0.0425
Genome Wide	-0.0346
Genome Wide	3.1005
Genome Wide	-0.8235
Genome Wide	-0.113
Genome Wide	2.625
Genome Wide	1.57
Genome Wide	0.291
Genome Wide	-0.47
Genome Wide	2.24
Genome Wide	-2.9745
Genome Wide	1.0505
Genome Wide	0.185
Genome Wide	0.236
Genome Wide	1.49
Genome Wide	0.14
Genome Wide	-0.515
Genome Wide	-1.339
Genome Wide	-2.055
Genome Wide	-0.1805
Genome Wide	0.0915
Genome Wide	0.235
Genome Wide	0.4702
Genome Wide	0.4785
Genome Wide	0.225
Genome Wide	1.402
Genome Wide	-0.249
Genome Wide	-1.554
Genome Wide	1.34
Genome Wide	-2.504
Genome Wide	4.3
Genome Wide	1.054
Genome Wide	-2.133
Genome Wide	-0.705
Genome Wide	0.235
Genome Wide	0.915
Genome Wide	1.795
Genome Wide	-1.0635
Genome Wide	-2.205
Genome Wide	0.622
Genome Wide	-0.9165
Genome Wide	-1.3975
Genome Wide	0.7935
Genome Wide	-5.2
Genome Wide	-0.1345
Genome Wide	-0.89
Genome Wide	-0.993
Genome Wide	4.28
Genome Wide	0.118
Genome Wide	2.525
Genome Wide	-0.919
Genome Wide	1.215
Genome Wide	-0.9685
Genome Wide	-1.935
Genome Wide	-0.345
Genome Wide	1.8695
Genome Wide	0.0465
Genome Wide	-2.4255
Genome Wide	0.137
Genome Wide	0.109
Genome Wide	0.456
Genome Wide	-0.895
Genome Wide	0.2065
Genome Wide	-0.6395
Genome Wide	4.7
Genome Wide	2.98
Genome Wide	-1.255
Genome Wide	-0.0565
Genome Wide	-0.8624
Genome Wide	1.446
Genome Wide	-4.7
Genome Wide	-0.327
Genome Wide	-0.37
Genome Wide	0.226
Genome Wide	1.4975
Genome Wide	-2.9531
Genome Wide	-2.025
Genome Wide	0.06
Genome Wide	0.158
Genome Wide	0.43
Genome Wide	-0.47
Genome Wide	4.85
Genome Wide	0.5655
Genome Wide	0.65725
Genome Wide	-3.635
Genome Wide	-0.996
Genome Wide	0.235
Genome Wide	0.641
Genome Wide	3.24
Genome Wide	-0.148
Genome Wide	1.57
Genome Wide	0.3835
Genome Wide	-2.165
Genome Wide	2.28
Genome Wide	-0.0745
Genome Wide	-0.167
Genome Wide	0.109
Genome Wide	-0.3035
Genome Wide	1.86085
Genome Wide	-1.16
Genome Wide	-0.113
Genome Wide	-0.103
Genome Wide	-0.435
Genome Wide	1.81
Genome Wide	-2.96
Genome Wide	-0.2355
Genome Wide	-0.116
Genome Wide	0.404
Genome Wide	0.158
Genome Wide	-0.0795
Genome Wide	-0.702
Genome Wide	0.8805
Genome Wide	0.225
Genome Wide	0.684
Genome Wide	-0.4125
Genome Wide	2.285
Genome Wide	-1.085
Genome Wide	1.79
Genome Wide	-0.058
Genome Wide	0.2275
Genome Wide	0.311
Genome Wide	0.1085
Genome Wide	-1.8975
Genome Wide	0.395
Genome Wide	-3.257
Genome Wide	-0.0275
Genome Wide	0.2785
Genome Wide	0.7345
Genome Wide	-2.9
Genome Wide	0.91
Genome Wide	-0.035
Genome Wide	0.00499999999999989
Genome Wide	2.67
Genome Wide	-0.0145
Genome Wide	-0.1175
Genome Wide	3.585
Genome Wide	-0.9215
Genome Wide	0.24
Genome Wide	0.002
Genome Wide	-0.33
Genome Wide	1.826
Genome Wide	0.218
Genome Wide	1.3475
Genome Wide	0.225
Genome Wide	0.149
Genome Wide	1.1365
Genome Wide	-1.092
Genome Wide	-0.00950000000000001
Genome Wide	0.0465
Genome Wide	-1.5
Genome Wide	-1.67
Genome Wide	-0.783
Genome Wide	0.0465
Genome Wide	0.149
Genome Wide	0.235
Genome Wide	0.235
Genome Wide	1.8875
Genome Wide	0.256
Genome Wide	0.249
Genome Wide	-1.133
Genome Wide	-0.164
Genome Wide	0.225
Genome Wide	4.165
Genome Wide	-4.675
Genome Wide	0.189
Genome Wide	-1.91995
Genome Wide	-0.212
Genome Wide	0.654
Genome Wide	0.104
Genome Wide	-0.9265
Genome Wide	0.07
Genome Wide	0.109
Genome Wide	2.975
Genome Wide	1.067
Genome Wide	2.635
Genome Wide	-3.8145
Genome Wide	3.31
Genome Wide	0.235
Genome Wide	0.28
Genome Wide	1.452
Genome Wide	-2.775
Genome Wide	-0.1175
Genome Wide	-0.113
Genome Wide	4.985
Genome Wide	0.7595
Genome Wide	-0.23
Genome Wide	-3.1775
Genome Wide	-2.6255
Genome Wide	0.225
Genome Wide	-2.29
Genome Wide	1.4485
Genome Wide	-0.02325
Genome Wide	0.993
Genome Wide	2.9
Genome Wide	-0.63
Genome Wide	-1.0265
Genome Wide	0.149
Genome Wide	1.1115
Genome Wide	-3.505
Genome Wide	0.195
Genome Wide	0.225
Genome Wide	1.995
Genome Wide	0.557
Genome Wide	0.189
Genome Wide	1.2345
Genome Wide	-0.798
Genome Wide	-0.1035
Genome Wide	0.217
Genome Wide	-2.263
Genome Wide	0.0499999999999999
Genome Wide	-3.23
Genome Wide	-0.6775
Genome Wide	0.235
Genome Wide	1.13
Genome Wide	-1.075
Genome Wide	2.8
Genome Wide	0.189
Genome Wide	-3.711
Genome Wide	0.109
Genome Wide	-0.713
Genome Wide	0.593
Genome Wide	1.37
Genome Wide	-1.22
Genome Wide	-1.046
Genome Wide	0.225
Genome Wide	-0.475
Genome Wide	1.315
Genome Wide	-0.993
Genome Wide	-0.091
Genome Wide	-0.6965
Genome Wide	-1.12
Genome Wide	-0.215
Genome Wide	2.29
Genome Wide	0.235
Genome Wide	0.7745
Genome Wide	0.189
Genome Wide	-0.141
Genome Wide	1.442
Genome Wide	-0.023
Genome Wide	0.266
Genome Wide	0.149
Genome Wide	-0.702
Genome Wide	1.24
Genome Wide	2.04
Genome Wide	1.288
Genome Wide	-0.773
Genome Wide	0.428
Genome Wide	2.03
Genome Wide	-0.113
Genome Wide	1.8965
Genome Wide	0.422
Genome Wide	0.158
Genome Wide	-0.9735
Genome Wide	-0.0745
Genome Wide	0.0135
Genome Wide	1.866
Genome Wide	-0.675
Genome Wide	-1.066
Genome Wide	0.225
Genome Wide	0.39
Genome Wide	2.535
Genome Wide	-0.65
Genome Wide	0.728
Genome Wide	-0.432
Genome Wide	-0.4005
Genome Wide	-2.381
Genome Wide	-1.454
Genome Wide	0.158
Genome Wide	0.235
Genome Wide	0.6155
Genome Wide	-0.0795
Genome Wide	-0.1775
Genome Wide	-0.235
Genome Wide	0.131
Genome Wide	0.64655
Genome Wide	-0.13
Genome Wide	0.149
Genome Wide	0.1725
Genome Wide	-1.232
Genome Wide	-0.065
Genome Wide	0.149
Genome Wide	0.149
Genome Wide	-0.0795
Genome Wide	-0.337
Genome Wide	-0.358
Genome Wide	-0.2515
Genome Wide	0.4275
Genome Wide	-3.73
Genome Wide	0.35
Genome Wide	0.109
Genome Wide	1.813
Genome Wide	-0.46
Genome Wide	0.225
Genome Wide	0.621
Genome Wide	-0.366
Genome Wide	0.235
Genome Wide	0.235
Genome Wide	0.9113
Genome Wide	-0.8595
Genome Wide	0.7055
Genome Wide	-1.81
Genome Wide	0.5
Genome Wide	-0.878
Genome Wide	1.6
Genome Wide	-0.8385
Genome Wide	0.912
Genome Wide	0.235
Genome Wide	-1.78
Genome Wide	-0.033
Genome Wide	-3.36
Genome Wide	-0.2375
Genome Wide	-0.371
Genome Wide	0.155
Genome Wide	0.944
Genome Wide	-1.142
Genome Wide	0.577
Genome Wide	0.605
Genome Wide	1.5175
Genome Wide	0.149
Genome Wide	-2.248
Genome Wide	1.792
Genome Wide	-0.848995
Genome Wide	-3.5115
Genome Wide	-0.53
Genome Wide	0.109
Genome Wide	0.235
Genome Wide	-1.316
Genome Wide	2.43
Genome Wide	4.63
Genome Wide	-0.9815
Genome Wide	0.118
Genome Wide	4.595
Genome Wide	-0.555
Genome Wide	-1.35
Genome Wide	0.138
Genome Wide	-3.59
Genome Wide	0.109
Genome Wide	0.217
Genome Wide	0.5611
Genome Wide	-0.298
Genome Wide	-0.237
Genome Wide	-0.0800000000000001
Genome Wide	0.137
Genome Wide	0.441
Genome Wide	0.11
Genome Wide	1.6245
Genome Wide	1.957
Genome Wide	1.6445
Genome Wide	-2.935
Genome Wide	-0.02325
Genome Wide	0.149
Genome Wide	1.62
Genome Wide	1.6
Genome Wide	-0.7175
Genome Wide	-0.1135
Genome Wide	-1.628
Genome Wide	0.466
Genome Wide	-0.674
Genome Wide	0.165
Genome Wide	0.476
Genome Wide	1.282
Genome Wide	-0.718
Genome Wide	-0.763
Genome Wide	-0.451
Genome Wide	0.7
Genome Wide	-1.905
Genome Wide	0.0465
Genome Wide	-0.4975
Genome Wide	0.215
Genome Wide	-0.2325
Genome Wide	5.05
Genome Wide	5.335
Genome Wide	-2.65
Genome Wide	-0.113
Genome Wide	0.397
Genome Wide	0.488
Genome Wide	-4.525
Genome Wide	0.109
Genome Wide	0.225
Genome Wide	-0.9665
Genome Wide	-2.186
Genome Wide	-0.6715
Genome Wide	1.3515
Genome Wide	0.395
Genome Wide	0.77
Genome Wide	2.425
Genome Wide	-1.0675
Genome Wide	-1.026
Genome Wide	-0.575
Genome Wide	0.3065
Genome Wide	3.47
Genome Wide	0.235
Genome Wide	0.185
Genome Wide	-1.483
Genome Wide	0.0745
Genome Wide	-0.103
Genome Wide	0.235
Genome Wide	-0.078
Genome Wide	1.455
Genome Wide	0.321
Genome Wide	0.0465
Genome Wide	-0.0250000000000001
Genome Wide	-3.8165
Genome Wide	-2.66
Genome Wide	-0.539
Genome Wide	-1.075
Genome Wide	-3.874
Genome Wide	0.185
Genome Wide	1.7945
Genome Wide	0.149
Genome Wide	-1.71
Genome Wide	1.6015
Genome Wide	-0.715
Genome Wide	1.192
Genome Wide	-1.528
Genome Wide	-0.3245
Genome Wide	0.6665
Genome Wide	0.9245
Genome Wide	-0.1115
Genome Wide	0.0465
Genome Wide	0.658
Genome Wide	-2.18
Genome Wide	1.3205
Genome Wide	-0.2005
Genome Wide	-1.71
Genome Wide	-0.2415
Genome Wide	-0.9015
Genome Wide	-0.113
Genome Wide	0.6245
Genome Wide	1.332
[truncated: 998,000+ more rows]
