# Supplementary material for: Defining the genetic and evolutionary architecture of alternative splicing in response to infection
Source: Nat Commun. 2019 Apr 11;10:1671. doi: 10.1038/s41467-019-09689-7 (PMC6459842; doi:10.1038/s41467-019-09689-7)
Supplement: Supplementary file 9 — Source Data [file 41467_2019_9689_MOESM9_ESM.zip › SourceData/Fig5B.csv]

SNP	pos	P	sQTL_Pval	r2_EUB_with_sQTL_peak	peakSNP
rs4674140	218143061	0.924	0.996173898689449	0.00171106318784234	FALSE
rs17796338	218143272	0.6413	0.864684746600688	0.000164244066683091	FALSE
rs183570608	218143398	0.2111	0.22043822449632	0.0155310184874117	FALSE
rs2113825	218143731	0.7438	0.229737919522449	0.00171106318784234	FALSE
rs10203066	218144954	0.9367	0.931830010376871	0.00171106318784234	FALSE
rs17796362	218145479	0.6365	0.822240268113092	0.0180168600104973	FALSE
rs10221930	218145707	0.9899	0.106684871949255	0.00171106318784234	FALSE
rs4356643	218145931	0.7915	0.873908242909238	0.0224276026468911	FALSE
rs17181956	218146080	0.3195	0.944310831837356	7.11462961884989e-05	FALSE
rs10221933	218146108	0.9348	0.902429900597781	0.00171106318784234	FALSE
rs5002640	218146239	0.9287	0.667387580033392	0.00869712140894871	FALSE
rs57632285	218146354	0.9021	0.0169951736461371	0.00171106318784234	FALSE
rs57794967	218146382	0.9184	0.271512652980164	0.00171106318784234	FALSE
rs16857170	218146393	0.8777	0.707391167292371	0.0224276026468911	FALSE
rs12694411	218146543	0.9535	0.972655355231836	0.00869712140894871	FALSE
rs12694412	218146599	0.9575	0.662338325288147	0.00869712140894871	FALSE
rs13430869	218146818	0.935	0.0984931301791221	0.00869712140894871	FALSE
rs11683981	218147429	0.9127	0.370243445737287	0.00171106318784234	FALSE
rs6713558	218148030	0.9127	0.756694342242554	0.00171106318784234	FALSE
rs148721366	218148853	0.3552	0.983459430746734	0.000835979592863936	FALSE
rs12927	218148883	0.541	0.834778259741142	0.000581650947197424	FALSE
rs13412710	218149159	0.5315	0.0299262658227235	0.000581650947197424	FALSE
rs13412814	218149208	0.568	0.0333937960676849	0.000581650947197424	FALSE
rs16857189	218149300	0.5174	0.905844563618302	0.000581650947197424	FALSE
rs10205394	218150948	0.6361	0.53050677315332	0.000581650947197424	FALSE
rs111642261	218151320	0.7881	0.160615005064756	0.00119810929746404	FALSE
rs2216944	218152111	0.3616	0.530948270577937	0.023088401530573	FALSE
rs16857198	218152504	0.8767	0.382754473714158	0.00205887142921417	FALSE
rs10164712	218152840	0.5372	0.469266409985721	0.000581650947197424	FALSE
rs1863189	218153015	0.8847	0.87564975162968	0.00205887142921417	FALSE
rs1863188	218153043	0.8493	0.745932789985091	0.00205887142921417	FALSE
rs1863187	218153274	0.8837	0.849988363217562	0.00205887142921417	FALSE
rs1863186	218153472	0.9089	0.836467516142875	0.00205887142921417	FALSE
rs2888480	218153742	0.9846	0.97219234216027	0.000464140235330703	FALSE
rs115981725	218153874	0.1375	0.0165297833736986	0.000965909546985747	FALSE
rs748044	218154042	0.8729	0.594672678504139	0.00194755099508527	FALSE
rs10180980	218154296	0.9233	0.654643910005689	0.0142540386442825	FALSE
rs11676756	218154609	0.9371	0.856102811172605	0.0104416825123201	FALSE
rs17796839	218154769	0.9031	0.293860129080713	0.00113005596926678	FALSE
rs16857214	218154940	0.5557	0.840889869024977	0.00121095833431172	FALSE
rs16857215	218155156	0.6231	0.640937118791044	0.00215422362609175	FALSE
rs77568709	218155649	0.6766	0.041061763651669	0.00719285934344299	FALSE
rs74701205	218155663	0.6774	0.884934087749571	0.00719285934344299	FALSE
rs114032797	218155805	0.9847	0.125294950557873	0.0327946477401589	FALSE
rs6739380	218155812	0.7808	0.325439200969413	0.00462591456219023	FALSE
rs9678512	218156715	0.2911	0.653588847490028	0.0045269770879527	FALSE
rs55993522	218157056	0.7885	0.0161793825682253	0.00719285934344299	FALSE
rs116204945	218157068	0.3051	0.53367863711901	0.0180168600104973	FALSE
rs74899380	218157502	0.777	0.20760107296519	0.00719285934344299	FALSE
rs74631012	218157508	0.7768	0.906225969782099	0.00719285934344299	FALSE
rs78881937	218158778	0.8225	0.17826295690611	0.00748331229246208	FALSE
rs17189129	218158919	0.3419	0.946083899587393	0.0180168600104973	FALSE
rs17797102	218159072	0.8336	0.46069542854093	0.00748331229246208	FALSE
rs13006211	218159113	0.5094	0.95543892798014	0.000507177270858523	FALSE
rs17189178	218159188	0.3275	0.71138893882744	0.0180168600104973	FALSE
rs6752033	218159244	0.8111	0.555444403318688	0.00215422362609175	FALSE
rs72959531	218159461	0.9784	0.601603791117668	0.0045269770879527	FALSE
rs72959533	218159499	0.7502	0.0799854679498822	0.00109744899101884	FALSE
rs76184768	218159613	0.7923	0.810554418712854	0.00748331229246208	FALSE
rs181709987	218160314	0.5581	0.97525942325592	0.0364348087925324	FALSE
rs191108024	218160336	0.8899	0.16985889011994		FALSE
rs35776212	218160450	0.2602	0.827233173884451	0.0045269770879527	FALSE
rs6741264	218160503	0.8445	0.790003292262554	0.00748331229246208	FALSE
rs2888481	218161392	0.2489	0.642293997341767	0.0133925093274687	FALSE
rs79985817	218161917	0.8427	0.627398477401584	0.00748331229246208	FALSE
rs7577680	218161944	0.7712	0.752535036532208	0.00336023041579994	FALSE
rs76578612	218161956	0.4716	0.205686656059697	0.00571828684794025	FALSE
rs78665806	218162330	0.9017	0.490501067601144	0.00748331229246208	FALSE
rs10932708	218162666	0.8658	0.524214789271355	0.00351338534685885	FALSE
rs142573705	218162884	0.9115	0.549810893135145	0.00748331229246208	FALSE
rs151290817	218162916	0.8987	0.0389568579848856	0.00748331229246208	FALSE
rs140566878	218162922	0.9927	0.811420986894518	0.00748331229246208	FALSE
rs74910011	218163031	0.8082	0.511049242457375	0.00748331229246208	FALSE
rs142650030	218163516	0.9009	0.17805767734535	0.00109744899101884	FALSE
rs74745758	218163943	0.8194	0.134936769725755	0.00748331229246208	FALSE
rs71430264	218164086	0.2663	0.59563854127191	0.0045269770879527	FALSE
rs7599287	218164218	0.8504	0.47531554964371	0.00165972951595545	FALSE
rs80081139	218164323	0.88	0.569511841051281	0.00748331229246208	FALSE
rs78814668	218164939	0.05167	0.851097321370617	0.00263475225098967	FALSE
rs16857258	218166685	0.9979	0.0271734246413864	0.00728416019955654	FALSE
rs58826874	218166890	0.02244	0.146134504117072	0.00845802557965375	FALSE
rs12998269	218166952	0.8091	0.518641871633008	0.0112179487179487	FALSE
rs7596116	218166956	0.9386	0.0371582561638206	0.00318555181128896	FALSE
rs7596390	218167030	0.8202	0.565972655080259	0.00607789217144525	FALSE
rs4674141	218167851	0.9554	0.305209605256096	0.000669500944261058	FALSE
rs76185239	218168457	0.7921	0.677353767678142	0.00616074122719369	FALSE
rs74556304	218168900	0.7914	0.159168853890151	0.00748331229246208	FALSE
rs79348021	218169160	0.7887	0.163584288908169	0.00616074122719369	FALSE
rs78854264	218169481	0.4621	0.266542759491131	0.00571828684794025	FALSE
rs12467718	218169503	0.3672	0.815155511256307	0.0180168600104973	FALSE
rs76898814	218169561	0.7226	0.138332413276657	0.00616074122719369	FALSE
rs75651488	218170503	0.7716	0.482745764311403	0.00616074122719369	FALSE
rs12471893	218170818	0.3825	0.353355902247131	0.0180168600104973	FALSE
rs13425869	218171660	0.3515	0.0460095331072807	0.0180168600104973	FALSE
rs6717811	218172033	0.9167	0.847920588683337	0.0045269770879527	FALSE
rs55771914	218172370	0.7665	0.0578828959260136	0.00616074122719369	FALSE
rs2194742	218172688	0.9498	0.834042986854911	0.0045269770879527	FALSE
rs148505290	218172719	0.4672	0.493552892934531	0.00571828684794025	FALSE
rs115941034	218173119	0.3505	0.401262709638104	0.0180168600104973	FALSE
rs117554333	218173235	0.642	0.361644042190164	0.00571828684794025	FALSE
rs74678509	218173405	0.6765	0.0929783394094557	0.00616074122719369	FALSE
rs75134266	218173583	0.7375	0.195173534564674	0.00616074122719369	FALSE
rs76837527	218173624	0.9991	0.268987541552633	0.0270111737215609	FALSE
rs10164888	218174094	0.9966	0.662345444085077	0.0045269770879527	FALSE
rs77363583	218174294	0.6579	0.742466745898128	0.00233842402165325	FALSE
rs76830850	218174376	0.4078	0.243714754469693	0.0050991789396104	FALSE
rs116547900	218174378	0.3829	0.936118298443034	0.00233842402165325	FALSE
rs79492029	218174527	0.5816	0.712383427657187	0.00571828684794025	FALSE
rs55801236	218175013	0.9947	0.95480868103914	0.0045269770879527	FALSE
rs16857280	218175073	0.606	0.747227231739089	0.00511023016566254	FALSE
rs4141838	218175206	0.8771	0.489305438939482	0.00233842402165325	FALSE
rs11692012	218175284	0.9458	0.738381147850305	0.0045269770879527	FALSE
rs4141835	218175472	0.7462	0.850460831075907	0.00712281459097777	FALSE
rs4672825	218175718	0.3324	0.558507228735834	0.0133925093274687	FALSE
rs55884900	218177312	0.7071	0.264038755791262	0.00748331229246208	FALSE
rs1863183	218177694	0.5218	0.783710987539962	0.00712281459097777	FALSE
rs16857299	218177933	0.7525	0.137110796291381	0.0094476043574665	FALSE
rs35097948	218178092	0.336	0.0216546899173409	0.0045269770879527	FALSE
rs6714280	218178469	0.4223	0.942482740618289	0.00351338534685885	FALSE
rs114477580	218179273	0.1672	0.128724220674485	0.0158901901421388	FALSE
rs115530211	218179778	0.4738	0.885644474066794	0.00571828684794025	FALSE
rs139239745	218179799	0.9705	0.440177210140973	0.0045269770879527	FALSE
rs13002604	218179972	0.3214	0.862368178553879	0.0045269770879527	FALSE
rs12477205	218180836	0.3515	0.47081801132299	0.0180168600104973	FALSE
rs79286679	218181721	0.6602	0.733799878042191	0.00748331229246208	FALSE
rs72959567	218182050	0.368	0.233580914558843	0.0234102999749325	FALSE
rs144771149	218183253	0.7234	0.869971785927191	0.0327946477401589	FALSE
rs76696014	218183337	0.1945	0.998592371819541	0.0196822889773107	FALSE
rs72959570	218183881	0.5994	0.258776675909758	1.29666368434019e-05	FALSE
rs115089626	218185000	0.337	0.0560894883237779	0.0180168600104973	FALSE
rs147568133	218186009	0.131	0.419655232457444	0.0158901901421388	FALSE
rs34418505	218186724	0.2989	0.791443452471867	0.0045269770879527	FALSE
rs71430266	218188468	0.2829	0.763137526344508	0.0045269770879527	FALSE
rs10804256	218188519	0.2316	0.593059845734388	0.00351338534685885	FALSE
rs13023129	218188539	0.4605	0.746881770901382	0.00712281459097777	FALSE
rs10181945	218188569	0.31	0.830772137735039	0.0180168600104973	FALSE
rs10804257	218188700	0.6142	0.277351949131116	0.00748331229246208	FALSE
rs35541711	218189152	0.2956	0.37348817428574	0.0045269770879527	FALSE
rs12470351	218189225	0.3249	0.689156558830291	0.0180168600104973	FALSE
rs72959575	218192275	0.5362	0.00478082336485386	0.0045269770879527	FALSE
rs1863182	218192339	0.2408	0.129039498278871	0.00351338534685885	FALSE
rs115557944	218192386	0.2521	0.00199666083790362	0.00109744899101884	FALSE
rs34746455	218192598	0.1147	0.647957407869399	0.00336023041579994	FALSE
rs76147881	218193392	0.2878	0.371630978304893	0.0045269770879527	FALSE
rs76373642	218193771	0.2869	0.539522235281766	0.0045269770879527	FALSE
rs62176673	218194171	0.1874	0.316755572799593	0.00693494362409775	FALSE
rs147395677	218194612	0.2899	0.12400778522715	0.0180168600104973	FALSE
rs56163890	218194886	0.5619	0.48402193072252	0.00748331229246208	FALSE
rs72959580	218196968	0.5445	0.240397962974384	0.0045269770879527	FALSE
rs16857324	218197359	0.4242	0.0323689833749086	0.0113893072289157	FALSE
rs13021684	218198468	0.663	0.320623301900923	0.000750830019122702	FALSE
rs149373008	218198941	0.2663	0.525967395631596	0.0180168600104973	FALSE
rs13432162	218200026	0.5305	0.299220253014937	0.012880635935397	FALSE
rs10210769	218200067	0.6799	0.957444664556533	0.000750830019122702	FALSE
rs10187563	218200211	0.6883	0.201930242823437	0.000750830019122702	FALSE
rs6718394	218200587	0.705	0.655472929123789		FALSE
rs6718398	218200594	0.5902	0.457364855799824	0.000750830019122702	FALSE
rs6718410	218200629	0.3965	0.959822948323563		FALSE
rs114881822	218200814	0.2653	0.0177401809487492	0.0180168600104973	FALSE
rs10755032	218201040	0.609	0.94827704038471	0.000750830019122702	FALSE
rs4674143	218201044	0.3951	0.946630034595728		FALSE
rs10755033	218201078	0.5832	0.122993879951537	0.000750830019122702	FALSE
rs4674144	218201105	0.3945	0.256299410713837		FALSE
rs10755034	218201136	0.5871	0.685769811505452	0.000750830019122702	FALSE
rs10755035	218201149	0.5871	0.155225733527914	0.000750830019122702	FALSE
rs10932710	218201295	0.5553	0.149381326278672	0.000750830019122702	FALSE
rs4674145	218201586	0.3934	0.798328667646274		FALSE
rs4674146	218201768	0.6566	0.382829976035282	0.000750830019122702	FALSE
rs10199646	218201875	0.3919	0.895445045083761		FALSE
rs12475411	218201957	0.5713	0.716719950782135	0.000750830019122702	FALSE
rs147059623	218201991	0.3453	0.159912826493382	0.0196822889773107	FALSE
rs71430268	218202061	0.283	0.570034976350144	0.0045269770879527	FALSE
rs10199835	218202077	0.3102	0.343932708492503		FALSE
rs10932711	218202165	0.5701	0.333814309444279	0.000750830019122702	FALSE
rs13398710	218202994	0.2713	0.976714802905917	0.0180168600104973	FALSE
rs6750571	218203079	0.8616	0.958530647680163	0.0045269770879527	FALSE
rs2216950	218203615	0.7505	0.970954324817285	0.000750830019122702	FALSE
rs2373045	218203701	0.4504	0.917978131910786		FALSE
rs4674147	218204491	0.9014	0.0946684060618281	0.000750830019122702	FALSE
rs4674148	218204499	0.4678	0.957682436099276		FALSE
rs10186117	218204608	0.8243	0.359866636106744	0.000750830019122702	FALSE
rs10209401	218204681	0.7687	0.321376152569428	0.000750830019122702	FALSE
rs116334357	218204845	0.8728	0.233089953195304	0.00571828684794025	FALSE
rs4674149	218205082	0.367	0.629294220590964		FALSE
rs4674150	218205108	0.9629	0.21473852568306	0.000750830019122702	FALSE
rs74379062	218205685	0.432	0.500546532217413		FALSE
rs1478599	218205827	0.4381	0.0485968915745616	0.0487349612665004	FALSE
rs1478600	218205972	0.4325	0.321110651129857		FALSE
rs1478602	218206585	0.343	0.0867743859998882		FALSE
rs13413085	218207118	0.9304	0.0773086678236723	0.000788371520078837	FALSE
rs5028237	218207609	0.7895	0.909878273261711	0.000318576853480134	FALSE
rs2840059	218207626	0.4352	0.117862867191434		FALSE
rs5028238	218207688	0.682	0.511499963933602	0.00144545066304574	FALSE
rs2162002	218207705	0.5437	0.205502806697041	0.000117650580560365	FALSE
rs2113837	218207744	0.8809	0.532892498886213	0.000318576853480134	FALSE
rs72961629	218208158	0.4131	0.871123828459531	0.00109744899101884	FALSE
rs4674151	218208420	0.6356	0.282528901705518		FALSE
rs16857347	218208991	0.2326	0.418396870372817	0.0180168600104973	FALSE
rs6733027	218209317	0.2296	0.00485361134633422	0.0180168600104973	FALSE
rs6733244	218209481	0.9954	0.369892404647544	0.000318576853480134	FALSE
rs6718238	218209628	0.2186	0.0237863538786769	0.0180168600104973	FALSE
rs6721241	218209836	0.2115	0.636046058963984	0.0180168600104973	FALSE
rs71430269	218210176	0.345	0.00125551805831492	0.0112388250319285	FALSE
rs67896453	218210453	0.9875	0.685975399799645	0.000318576853480134	FALSE
rs4674152	218210610	0.9333	0.265677142422646	0.000318576853480134	FALSE
rs114526385	218210766	0.2108	0.940464556450024	0.0180168600104973	FALSE
rs116683734	218210903	0.3485	0.417789678089321	0.0217969165337586	FALSE
rs11691095	218211185	0.3854	0.564543545944616	0.0263064246804084	FALSE
rs11685148	218211202	0.9816	0.901004964718595	0.00101550904644301	FALSE
rs7556721	218211443	0.212	0.38717997004278	0.0180168600104973	FALSE
rs71430270	218211485	0.3847	0.0914218272082508	0.0263064246804084	FALSE
rs6435972	218211589	0.212	0.339346250053495	0.0180168600104973	FALSE
rs10755036	218211651	0.939	0.301081261830404	0.00101550904644301	FALSE
rs6435973	218211757	0.212	0.0595804322510958	0.0180168600104973	FALSE
rs71430271	218211806	0.3838	0.364695798838511	0.0263064246804084	FALSE
rs58917008	218212223	0.2125	0.141979923238978	0.0180168600104973	FALSE
rs4335925	218212437	0.213	0.0594985503703356	0.0180168600104973	FALSE
rs4566342	218212527	0.2132	0.726010135374963	0.0180168600104973	FALSE
rs4625880	218212533	0.2132	0.276050706626847	0.0180168600104973	FALSE
rs56358504	218213126	0.3649	0.59543776139617	0.0263064246804084	FALSE
rs10432448	218213129	0.8818	0.0184161295183003	0.00101550904644301	FALSE
rs10171803	218213149	0.8819	0.475632265442982	0.00101550904644301	FALSE
rs115225817	218213312	0.4102	0.138125989586115	0.0263064246804084	FALSE
rs10172096	218213386	0.323	0.974074186291546	0.0180168600104973	FALSE
rs55920533	218213431	0.3785	0.950445928843692	0.0263064246804084	FALSE
rs116536587	218213444	0.7426	0.563359636813402	0.00571828684794025	FALSE
rs10172224	218213491	0.3227	0.285988739924505	0.0180168600104973	FALSE
rs10195927	218213542	0.08	0.413066721521318		FALSE
rs71430273	218213592	0.3981	0.651273857336491	0.0217969165337586	FALSE
rs77580244	218213760	0.9264	0.74200743297115		FALSE
rs13008830	218214057	0.7966	0.358257514657453	1.39717491232727e-05	FALSE
rs11690053	218214458	0.3258	0.140509206801653	0.0180168600104973	FALSE
rs11696069	218214471	0.08186	0.0705985692329705		FALSE
rs34150146	218214566	0.8539	0.565280419308692	0.00101550904644301	FALSE
rs11675039	218214933	0.1218	0.160061815753579		FALSE
rs12694414	218215018	0.8742	0.158375053899363	0.00101550904644301	FALSE
rs7571324	218215423	0.3264	0.189983905758709	0.0180168600104973	FALSE
rs7585625	218215509	0.8504	0.597296827472746	0.00101550904644301	FALSE
rs13022007	218215644	0.3327	0.522374579682946	0.0263064246804084	FALSE
rs4347803	218215828	0.3267	0.3635259619914	0.0180168600104973	FALSE
rs4347804	218215847	0.3266	0.0873870281502605	0.0180168600104973	FALSE
rs4519499	218215918	0.8341	0.958694510161877	0.00101550904644301	FALSE
rs2169829	218216035	0.08081	0.640761728398502		FALSE
rs4674154	218216151	0.2113	0.667292884085327	0.0180168600104973	FALSE
rs1863194	218216214	0.08125	0.115128977689892		FALSE
rs1863193	218216220	0.769	0.599966329988092	0.000375575099370912	FALSE
rs73990978	218216388	0.3482	0.874826948391274	0.0263064246804084	FALSE
rs76821827	218216389	0.3749	0.820439515635371	0.0217969165337586	FALSE
rs2113835	218216631	0.8535	0.308164334855974	0.00101550904644301	FALSE
rs2113834	218216680	0.0899	0.824789981823415		FALSE
rs73075649	218216772	0.2124	0.926823071669787	0.0180168600104973	FALSE
rs2113833	218216801	0.3408	0.426474465290085	0.0180168600104973	FALSE
rs735582	218217102	0.7734	0.839177706977353	0.00101550904644301	FALSE
rs2086165	218217401	0.4057	0.208353378344327	0.0180168600104973	FALSE
rs151254301	218217407	0.2484	0.343105513835326	0.0180168600104973	FALSE
rs899283	218217618	0.7629	0.0811259704641998	0.00101550904644301	FALSE
rs13036150	218217654	0.1911	0.00620737345889211	0.0263064246804084	FALSE
rs57642483	218217737	0.7709	0.0318854046054184	0.00571828684794025	FALSE
rs141056954	218217857	0.9725	0.862424107966945	0.0045269770879527	FALSE
rs12986968	218217938	0.3108	0.849631409393624	0.0217969165337586	FALSE
rs6761655	218218646	0.6707	0.487606982700527	0.0173237430822202	FALSE
rs6736242	218218695	0.6943	0.176118148956448	0.0173237430822202	FALSE
rs6707229	218218774	0.4855	0.0168789783123161	0.0291176827051267	FALSE
rs6707253	218218855	0.4811	0.0168789783123161	0.0291176827051267	FALSE
rs6435976	218219074	0.4909	0.0228701280644857	0.0271102551710571	FALSE
rs6435977	218219139	0.4122	0.0228701280644857	0.0271102551710571	FALSE
rs6435978	218219166	0.4238	0.0228701280644857	0.0271102551710571	FALSE
rs55848226	218219226	0.9691	0.783679562155157	0.0125606712457512	FALSE
rs7586502	218219311	0.4591	0.0332469955175203	0.0271102551710571	FALSE
rs72961667	218219347	0.1225	0.245754847768694	0.00336023041579994	FALSE
rs76427035	218219516	0.9235	0.648619245970622	0.025795919315858	FALSE
rs79707432	218219641	0.9139	0.735229500336573	0.0125606712457512	FALSE
rs78832202	218219697	0.9133	0.729508032323793	0.0125606712457512	FALSE
rs4672830	218219699	0.232	0.610037672799081	0.0180168600104973	FALSE
rs80312552	218220180	0.5551	0.0332469955175204	0.0271102551710571	FALSE
rs112802287	218220232	0.7825	0.309629258699715	0.00411602164361137	FALSE
rs4674155	218220849	0.4779	0.04581830628703	0.0271102551710571	FALSE
rs4674156	218220860	0.4778	0.0458183062870301	0.0271102551710571	FALSE
rs34448298	218221144	0.3434	0.910880652954802	0.0263064246804084	FALSE
rs4674157	218221469	0.4797	0.0261372436570382	0.0296519680628614	FALSE
rs16857372	218221625	0.1835	0.728734862990677	0.0263064246804084	FALSE
rs114086488	218222344	0.2215	0.232781768543646	0.0180168600104973	FALSE
rs28542381	218222372	0.9447	0.538765690056607	0.013968951498293	FALSE
rs4674158	218222700	0.8919	0.992883482715115	0.00512973693799002	FALSE
rs35849939	218222831	0.3775	0.617653799010441	0.0263064246804084	FALSE
rs4674159	218223023	0.8897	0.0382055756635964	0.00101550904644301	FALSE
rs73990979	218223301	0.1792	0.702057617483661		FALSE
rs146731690	218223318	0.2191	0.351789741311222	0.0180168600104973	FALSE
rs16857377	218224382	0.9502	0.993808584287763	0.00101550904644301	FALSE
rs16857383	218224510	0.9086	0.0332329985685647	0.00101550904644301	FALSE
rs16857388	218224630	0.9769	0.430639252765104	0.00101550904644301	FALSE
rs16857392	218224710	0.929	0.403272372903302	0.00101550904644301	FALSE
rs35647448	218224815	0.9304	0.300570921739563	0.00101550904644301	FALSE
rs141563414	218225142	0.2053	0.41350826760754	0.00109744899101884	FALSE
rs115406946	218226067	0.1854	0.775501881726086	0.0045269770879527	FALSE
rs13417769	218226173	0.7477	0.0186969470947975	0.0322921889676191	FALSE
rs77820558	218226516	0.9838	0.930513603612781	0.0166964977426335	FALSE
rs77637479	218227265	0.0494	0.307073354255408		FALSE
rs78096412	218227288	0.9927	0.660064346389845	0.0186745041005131	FALSE
rs73991072	218227410	0.94	0.842560084536672	0.0186745041005131	FALSE
rs79741496	218227692	0.1602	0.465576878283173		FALSE
rs12473045	218227848	0.9927	0.0709444461390376	0.00101550904644301	FALSE
rs146964138	218228322	0.4007	0.879539139103144	0.00336023041579994	FALSE
rs7561131	218228349	0.6343	0.152315765619278	0.00929253249690865	FALSE
rs35776586	218229373	0.8342	0.472323004854843	0.0081896423359838	FALSE
rs73077680	218229657	0.1709	0.304562950041145	0.0180168600104973	FALSE
rs10427268	218230062	0.2204	0.858789136167616	0.000282762829885508	FALSE
rs10490761	218230613	0.2087	0.644499219022691	0.0238494402682386	FALSE
rs55972121	218230863	0.2269	0.0263530339580029	0.0217969165337586	FALSE
rs6435979	218231649	0.1864	0.812366390135139	0.00158163274901313	FALSE
rs78296822	218231913	0.3966	0.00200987816788256	0.0045269770879527	FALSE
rs16857414	218231983	0.6549	0.00449794763248018	0.0180168600104973	FALSE
rs11685333	218232518	0.1737	0.476717737270519	0.0238494402682386	FALSE
rs11680648	218232676	0.1934	0.714758986141533	0.0238494402682386	FALSE
rs73991074	218232961	0.4089	0.816200152505189	0.0045269770879527	FALSE
rs77594310	218233023	0.1819	0.515224494505674		FALSE
rs115343950	218233058	0.6562	0.330991352209821	0.0471573477080952	FALSE
rs74391527	218233090	0.1829	0.0715586473233998		FALSE
rs7559991	218233291	0.1217	0.76802333118394	0.0174275234680979	FALSE
rs79785396	218234103	0.3706	0.790180270094425	0.0045269770879527	FALSE
rs73991076	218234342	0.2236	0.45053415116854	0.0217969165337586	FALSE
rs62176723	218234493	0.1004	0.669202138204128	0.0238494402682386	FALSE
rs74787282	218234885	0.3388	0.936575066531077	0.0045269770879527	FALSE
rs114917349	218235188	0.31	0.692965340800583	0.0217969165337586	FALSE
rs76712541	218235347	0.1625	0.131752679590136	0.0045269770879527	FALSE
rs6724073	218236786	0.5584	0.00706129311583936	0.000534157837607125	FALSE
rs6709125	218236890	0.7253	0.0169160531368107	4.95484893904297e-05	FALSE
rs12151423	218237281	0.5108	0.943603069055825	0.000130126009815321	FALSE
rs12151670	218237437	0.4615	0.407750491052866	9.30136241590193e-05	FALSE
rs12620884	218238881	0.4241	0.906420908169821	0.00023405634346546	FALSE
rs722082	218239239	0.9217	0.834974885452539	0.00229914410288772	FALSE
rs71430274	218239358	0.27	0.421832923544571	0.0081777650621081	FALSE
rs714862	218239426	0.7656	0.391685104230419	0.0071840354767184	FALSE
rs59012701	218239474	0.1272	0.357920537702739	0.0081777650621081	FALSE
rs13385756	218239605	0.2768	0.820688177132979	0.00571828684794025	FALSE
rs9636273	218239814	0.7355	0.885377071797848	0.0071840354767184	FALSE
rs139736215	218240198	0.01252	0.748170251725242	0.0158901901421388	FALSE
rs35191812	218240235	0.6244	0.296249683946371	0.00422844673715754	FALSE
rs34081143	218241913	0.1891	0.163343810476363	0.0081777650621081	FALSE
rs9288526	218242797	0.8491	0.97813844284974	0.0071840354767184	FALSE
rs187910996	218242874	0.105	0.0345629446674138	0.0290949640543136	FALSE
rs7349262	218243027	0.6289	0.085100453812629	0.00956279492864859	FALSE
rs146853210	218243222	0.1422	0.301223261747509	0.0081777650621081	FALSE
rs143993754	218243307	0.5542	0.44236343447119	0.00162969866268135	FALSE
rs144093560	218243659	0.09717	0.364410184789449	0.0081777650621081	FALSE
rs147340734	218243893	0.7594	0.961903455201536	0.00377877018206802	FALSE
rs7562719	218244122	0.1437	0.613884525839239	0.00440218651855845	FALSE
rs146974348	218244190	0.9368	0.575959397014231	0.00229914410288772	FALSE
rs10198955	218244298	0.855	0.20062261284329	0.0071840354767184	FALSE
rs138143406	218244326	0.8797	0.658114012330771	0.00229914410288772	FALSE
rs146189885	218244997	0.7127	0.743658264866099	0.00109744899101884	FALSE
rs6757890	218245234	0.8573	0.0854225575458258	0.011818683477393	FALSE
rs76839330	218245294	0.8351	0.922908519394696	0.0033712507119536	FALSE
rs74413568	218245603	0.2043	0.132457972038537	0.0217212778188388	FALSE
rs77253056	218246567	0.9139	0.181772484444082	0.00516532926015963	FALSE
rs75167667	218246689	0.9078	0.150747223524377	0.00516532926015963	FALSE
rs75047804	218248087	0.5201	0.545766009017825	0.00229914410288772	FALSE
rs6716223	218248681	0.6561	0.540425616782159	0.00229914410288772	FALSE
rs12993976	218248999	0.3122	0.864351716358215	0.0045269770879527	FALSE
rs115250445	218249442	0.7104	0.918934871908277	0.0155310184874117	FALSE
rs7597515	218250069	0.1556	0.1495736844372	0.0198670402083108	FALSE
rs2373058	218250549	0.7069	0.89090369688347	0.00771529892845693	FALSE
rs72943727	218250738	0.3395	0.384059359785169	0.00109744899101884	FALSE
rs142455447	218250750	0.8669	0.344138906802982	0.0046809559004681	FALSE
rs2373060	218251460	0.1588	0.901825149543583	0.0198670402083108	FALSE
rs6706673	218251702	0.7011	0.369275455595925	0.00248109472799485	FALSE
rs76022619	218251712	0.6847	0.242441094946116	0.00184890943232703	FALSE
rs78040234	218253049	0.6772	0.732526153326035	0.00493025493025493	FALSE
rs11679345	218253198	0.1588	0.0686106351204217	0.0198670402083108	FALSE
rs12479260	218253227	0.2828	0.993875946383923	0.0499353800544952	FALSE
rs34587525	218253689	0.4536	0.217699649510905	0.0114560236511456	FALSE
rs6714950	218253830	0.1575	0.317234297981486	0.0198670402083108	FALSE
rs78037304	218253910	0.8115	0.388965458143502	0.0141924067973515	FALSE
rs16857447	218254269	0.6694	0.51748869754374	0.00493025493025493	FALSE
rs77644976	218254622	0.6678	0.197071441682056	0.00493025493025493	FALSE
rs13389185	218255529	0.2262	0.745563192293048	0.00627632127639359	FALSE
rs4674161	218256009	0.182	0.228485998697579	0.0155043389370993	FALSE
rs6723847	218256489	0.7541	0.785048012621701	0.00248109472799485	FALSE
rs113213992	218256684	0.6316	0.439314931398258	0.0132251419225991	FALSE
rs12232972	218257272	0.8082	0.754079316044226	0.00404720481954726	FALSE
rs6728206	218257482	0.05	0.722042116336525	0.0198670402083108	FALSE
rs6435981	218257643	0.1195	0.0344683399889618	0.0198670402083108	FALSE
rs115987361	218257800	0.7062	0.551169668557122	0.00315975733063701	FALSE
rs6435982	218257819	0.1247	0.372506483457983	0.0198670402083108	FALSE
rs140364408	218257871	0.2679	0.0231911903247237	0.0224938175654796	FALSE
rs138080150	218257972	0.8718	0.119807805400342	0.0217212778188388	FALSE
rs78470215	218258333	0.6533	0.237801930401474	0.0132251419225991	FALSE
rs16857473	218258530	0.596	0.494378418195993	0.00493025493025493	FALSE
rs73079612	218258873	0.7335	0.196360140806064	0.0242237291804562	FALSE
rs1478573	218259745	0.1374	0.297704558586702	0.0198670402083108	FALSE
rs10932715	218259783	0.7699	0.134784718509763	0.0088466647598542	FALSE
rs2061808	218259884	0.1855	0.440181271871552	0.0198670402083108	FALSE
rs62176726	218260986	0.3648	0.207758444594219	0.000342770226121234	FALSE
rs79416659	218261369	0.06083	0.114747244631872	0.0299334811529934	FALSE
rs58933889	218261933	0.8366	0.290178381372243	0.00169207486280657	FALSE
rs899277	218262049	0.1177	0.851129397051409	0.0198670402083108	FALSE
rs899278	218262547	0.5618	0.168156108120456	0.00422844673715754	FALSE
rs899279	218262565	0.1164	0.203129783039913	0.0198670402083108	FALSE
rs899280	218262593	0.1074	0.937166875693947	0.0198670402083108	FALSE
rs148730288	218262646	0.6806	0.482355702435598	0.00109744899101884	FALSE
rs17191752	218262740	0.225	0.315364324953407	0.00627632127639359	FALSE
rs7579927	218262842	0.2202	0.812152036931366	0.00627632127639359	FALSE
rs899281	218262846	0.1331	0.886581739876419	0.0198670402083108	FALSE
rs17804901	218262876	0.2225	0.221044983714819	0.00627632127639359	FALSE
rs3953450	218262889	0.1332	0.1333164984826	0.0198670402083108	FALSE
rs141095664	218263139	0.9596	0.200478833168745	0.0081777650621081	FALSE
rs78758775	218263483	0.3738	0.821914001135156		FALSE
rs79582717	218264138	0.5589	0.805495669832453	0.00661323903791623	FALSE
rs13026138	218264436	0.2545	0.439848043955863	0.0499353800544952	FALSE
rs13008287	218264810	0.8422	0.49859568872489	0.0304503791594938	FALSE
rs76573468	218265181	0.6814	0.224331898614764	0.0132251419225991	FALSE
rs1478574	218265439	0.1187	0.960137324640527	0.0198670402083108	FALSE
rs79411731	218265763	0.6848	0.963914882158861	0.0132251419225991	FALSE
rs62176730	218266288	0.3071	0.967291556531563	0.0143489589165864	FALSE
rs12989997	218266356	0.3161	0.850847783964127	0.0143808473260612	FALSE
rs1476227	218266704	0.1328	0.199053690768778	0.0198670402083108	FALSE
rs1476228	218266706	0.1133	0.88095779530704	0.0224456087555322	FALSE
rs55806820	218266745	0.3111	0.327409330522642	0.0143808473260612	FALSE
rs4674162	218266794	0.136	0.0832947115413845	0.0198670402083108	FALSE
rs16857490	218267260	0.1619	0.850316323339939	0.0198670402083108	FALSE
rs1351162	218267899	0.1416	0.806497442768887	0.0198670402083108	FALSE
rs62175472	218267911	0.745	0.66786575759761	0.00405762848850737	FALSE
rs1351163	218267992	0.6138	0.402453859103844	0.0088466647598542	FALSE
rs7602542	218268907	0.4621	0.719867778476328	0.00661323903791623	FALSE
rs7602658	218269022	0.4906	0.973947369493544	0.00661323903791623	FALSE
rs7602745	218269079	0.1176	0.351213210029528	0.00119810929746404	FALSE
rs9752576	218269445	0.4241	0.191969461040571	0.0114560236511456	FALSE
rs6712901	218269504	0.1391	0.989368529524654	0.0198670402083108	FALSE
rs79423068	218269752	0.5403	0.461569081060588	0.00220894350700056	FALSE
rs76059960	218270789	0.8411	0.822801207890734	0.00493025493025493	FALSE
rs191547288	218270813	0.3088	0.736252280184999	0.0045269770879527	FALSE
rs111641152	218271379	0.3337	0.464373748749495	0.0045269770879527	FALSE
rs10189172	218271401	0.7935	0.430121310055256	1.4167113284913e-07	FALSE
rs6759952	218271719	0.2691	0.700943195493892	0.00382183309012577	FALSE
rs1351164	218271898	0.7564	0.337400677846745	0.00112579952036574	FALSE
rs17192077	218271987	0.9339	0.938671329058707	0.00863635275660456	FALSE
rs34448241	218272112	0.3523	0.968608822440729	0.0045269770879527	FALSE
rs57004880	218272581	0.8085	0.138026829343289	0.00112579952036574	FALSE
rs17805135	218272689	0.1056	0.241460202028975	0.00651944386174832	FALSE
rs113839510	218272794	0.8451	0.0831314455717802	0.0132251419225991	FALSE
rs112820901	218272823	0.7713	0.512291851220653	0.0103101855707688	FALSE
rs10195077	218272949	0.8904	0.882592191919684	0.00781138753839582	FALSE
rs6720623	218273080	0.1905	0.971213950775564	0.0163790727014397	FALSE
rs6720752	218273211	0.291	0.0365002944599837	0.00382183309012577	FALSE
rs6720977	218273375	0.1811	0.937210189411417	0.0163790727014397	FALSE
rs6721000	218273453	0.1909	0.809864336391911	0.0163790727014397	FALSE
rs116026239	218273735	0.644	0.818790941499174	0.00493025493025493	FALSE
rs113916499	218273889	0.7574	0.617471367353573	0.0103101855707688	FALSE
rs35802150	218274200	0.3237	0.491814708337188	0.0045269770879527	FALSE
rs1382430	218274288	0.1928	0.130988560849801	0.0163790727014397	FALSE
rs1382431	218274423	0.1915	0.731839387444779	0.0163790727014397	FALSE
rs4674163	218274480	0.1917	0.108580631902441	0.0163790727014397	FALSE
rs10932716	218274661	0.1961	0.51189574226737	0.0163790727014397	FALSE
rs11674838	218274700	0.1924	0.672768306918442	0.0163790727014397	FALSE
rs4674164	218274897	0.1924	0.232384036295116	0.0163790727014397	FALSE
rs4674165	218274943	0.1924	0.530102991964668	0.0163790727014397	FALSE
rs980817	218275062	0.09911	0.0962157484609634	0.0198670402083108	FALSE
rs4674167	218275370	0.1912	0.932807121891528	0.0163790727014397	FALSE
rs981937	218275704	0.103	0.488249432528392	0.0198670402083108	FALSE
rs981938	218275818	0.1924	0.298256161855534	0.0163790727014397	FALSE
rs4674168	218276161	0.2941	0.506098857615143	0.00382183309012577	FALSE
rs4674169	218276240	0.1888	0.386158598354086	0.0163790727014397	FALSE
rs13028872	218276657	0.1146	0.412935259984806	0.0198670402083108	FALSE
rs76879866	218276822	0.6401	0.241182983620092	0.00493025493025493	FALSE
rs6707903	218276836	0.1889	0.402694461168721	0.0163790727014397	FALSE
rs79261851	218276840	0.7535	0.633849650621414	0.0103101855707688	FALSE
rs74913404	218276975	0.2972	0.102010690607131	0.00115902127468635	FALSE
rs12478407	218277015	0.7537	0.828406593762338	0.0103101855707688	FALSE
rs62175474	218277052	0.5749	0.683388992678374	0.0294227704966831	FALSE
rs12478389	218277119	0.7534	0.00691045797429979	0.0103101855707688	FALSE
rs6736742	218277149	0.1945	0.0408926986375302	0.0288026992485834	FALSE
rs899282	218277420	0.1125	0.55697034415789	0.0198670402083108	FALSE
rs73991321	218277481	0.9083	0.677012723637745	0.0132251419225991	FALSE
rs10211417	218277660	0.3772	0.741046788869426	0.000537526036417389	FALSE
rs140571767	218277691	0.6721	0.840486774686724	0.0224938175654796	FALSE
rs34248800	218278412	0.1135	0.748952925903723	0.0198670402083108	FALSE
rs58010652	218278457	0.7553	0.567659442545846	0.0103101855707688	FALSE
rs1478575	218278555	0.1917	0.907817626837641	0.0163790727014397	FALSE
rs2113832	218278692	0.191	0.780057763680816	0.0163790727014397	FALSE
rs2162001	218278770	0.3042	0.703637552913278	0.00382183309012577	FALSE
rs1600210	218278781	0.1933	0.706714012427256	0.0163790727014397	FALSE
rs1600211	218279003	0.2021	0.149145677685738	0.0163790727014397	FALSE
rs1600212	218279110	0.1932	0.0193686266429722	0.0163790727014397	FALSE
rs10191791	218279247	0.1937	0.761793786892667	0.0163790727014397	FALSE
rs34098373	218279464	0.6742	0.0304227974265814	0.0103101855707688	FALSE
rs34413965	218279471	0.1943	0.211266992613673	0.0163790727014397	FALSE
rs34756249	218279486	0.1943	0.280087369726971	0.0163790727014397	FALSE
rs7567847	218279573	0.1945	0.817217695061117	0.0163790727014397	FALSE
rs7570554	218279689	0.1947	0.333904356695712	0.0163790727014397	FALSE
rs10183694	218279923	0.8643	0.14636190328747	0.00112579952036574	FALSE
rs7584902	218279938	0.2021	0.0408926986375302	0.0288026992485834	FALSE
rs1118149	218280246	0.2116	0.0408926986375302	0.0288026992485834	FALSE
rs1118150	218280268	0.2059	0.0235166875509432	0.0288026992485834	FALSE
rs13027738	218280380	0.3327	0.559763308381662	0.0045269770879527	FALSE
rs1118151	218280418	0.1568	0.0408926986375302	0.0288026992485834	FALSE
rs114174799	218280421	0.05818	0.953566306969151	0.0299334811529934	FALSE
rs4674171	218280446	0.3669	0.741642836015672	0.00453188087179077	FALSE
rs73991325	218280728	0.9326	0.849316977895796	0.0132251419225991	FALSE
rs1585714	218281188	0.1011	0.309376388555393	0.0198670402083108	FALSE
rs13388148	218281500	0.8068	0.535101876361296	0.00404720481954726	FALSE
rs1158529	218281802	0.1216	0.033446429297328	0.0214457237672048	FALSE
rs13004140	218282093	0.3328	0.123142633819953	0.0045269770879527	FALSE
rs12623336	218282340	0.1357	0.596260485472158	0.00566642030056664	FALSE
rs2113828	218282627	0.1047	0.375783632742241	0.0198670402083108	FALSE
rs145188810	218282773	0.2819	0.633738238830119	0.00221729490022173	FALSE
rs13406698	218283085	0.9322	0.0617274406831712	0.00781138753839582	FALSE
rs17805641	218283181	0.3736	0.164698044769466	0.00453188087179077	FALSE
rs13395110	218283303	0.2112	0.790836724685505	0.0163790727014397	FALSE
rs2113826	218283384	0.8086	0.133761171717197	0.0103101855707688	FALSE
rs13432615	218283439	0.2163	0.515275846468285	0.0163790727014397	FALSE
rs994532	218284210	0.2102	0.451728185638785	0.0169648081880203	FALSE
rs994533	218284278	0.21	0.479166575707495	0.0163790727014397	FALSE
rs71430276	218284339	0.3531	0.774058383889496	0.0045269770879527	FALSE
rs10490762	218284397	0.2098	0.372543530771509	0.0163790727014397	FALSE
rs1478576	218284524	0.1963	0.0195755185559392	0.0163790727014397	FALSE
rs1478577	218284568	0.1822	0.237858018372208	0.00627632127639359	FALSE
rs1382432	218284799	0.1822	0.599246152443811	0.00627632127639359	FALSE
rs13401747	218284814	0.2089	0.641461440827698	0.0163790727014397	FALSE
rs1382434	218285112	0.2871	0.232249801512808	0.00382183309012577	FALSE
rs11676600	218285389	0.2104	0.0236635274742125	0.0288026992485834	FALSE
rs34644497	218285457	0.3534	0.426489936653525	0.0045269770879527	FALSE
rs141604158	218285569	0.9725	0.751647589961067	0.0217212778188388	FALSE
rs71430277	218285577	0.3901	0.906066651223227	0.0045269770879527	FALSE
rs140151447	218285987	0.5561	0.3166127956938	0.0046809559004681	FALSE
rs11678088	218286099	0.1946	0.019723351495532	0.0288026992485834	FALSE
rs4674172	218286450	0.8101	0.0739054300356656	0.0103101855707688	FALSE
rs7603771	218287114	0.2029	0.684235901804641	0.0159081224763103	FALSE
rs7577615	218287181	0.2101	0.0328158957418054	0.0159081224763103	FALSE
rs76788338	218287297	0.6556	0.76946163084358	0.00493025493025493	FALSE
rs10932717	218287458	0.1122	0.214538030093536	0.0198670402083108	FALSE
rs185381783	218287476	0.4222	0.684889661613852	0.00109744899101884	FALSE
rs13019217	218287771	0.3297	0.928950016386807	0.0045269770879527	FALSE
rs77509074	218288125	0.6562	0.448699454311281	0.00493025493025493	FALSE
rs11890853	218288191	0.2311	0.0388162292290973	0.0281520259449071	FALSE
rs74723351	218288217	0.8607	0.754629219416529	0.00715580574372674	FALSE
rs11890939	218288225	0.1943	0.0353870660675906	0.0220435650001559	FALSE
rs58356550	218288260	0.9296	0.0454048672690988	0.0132251419225991	FALSE
rs56933826	218288312	0.9124	0.345934309996665	0.0132251419225991	FALSE
rs11892078	218288591	0.1244	0.070044556632638	0.0198670402083108	FALSE
rs13428040	218288831	0.1622	0.259611812187359	0.00613365809594477	FALSE
rs11688550	218288845	0.1247	0.286398999858648	0.0198670402083108	FALSE
rs2373061	218289247	0.2008	0.101519849617034	0.0159081224763103	FALSE
rs7599173	218289264	0.1096	0.583129806211218		FALSE
rs12694415	218289357	0.3078	0.911696376046166	0.00368466590997897	FALSE
rs12694416	218289497	0.2626	0.932362282183021	0.00368466590997897	FALSE
rs10804259	218290042	0.2897	0.219390540383756	0.00429649924756341	FALSE
rs10804260	218290048	0.1847	0.339718983741477	0.0169648081880203	FALSE
rs76024897	218290251	0.6553	0.661903990898281	0.00493025493025493	FALSE
rs62175475	218290358	0.1929	0.683943956857547	0.0159081224763103	FALSE
rs12624106	218290445	0.9009	0.843822547001764	0.00715580574372674	FALSE
rs2194737	218290669	0.1936	0.858350642025471	0.0159081224763103	FALSE
rs6721689	218290781	0.49	0.12303683324717	0.00493025493025493	FALSE
rs2194736	218290971	0.1958	0.634301210055128	0.0159081224763103	FALSE
rs3732009	218291393	0.9166	0.742104629287496	0.00781138753839582	FALSE
rs35225714	218291441	0.3478	0.305043102707714	0.0045269770879527	FALSE
rs1478579	218291524	0.2159	0.0236635274742125	0.0288026992485834	FALSE
rs1478580	218291649	0.9191	0.831501660170034	0.00781138753839582	FALSE
rs62175489	218291809	0.1131	0.536732401465997	0.0198670402083108	FALSE
rs76324533	218291979	0.7402	0.160867311991751	0.0155310184874117	FALSE
rs3821098	218292141	0.9432	0.640242460183799	0.000128746155496746	FALSE
rs11693806	218292158	0.9064	0.272460983833298	0.000128746155496746	FALSE
rs68125021	218292515	0.3843	0.654073299374431	0.0045269770879527	FALSE
rs1478581	218292652	0.9912	0.810653240419924	0.00781138753839582	FALSE
rs13032452	218292712	0.3747	0.39442317862995	0.0045269770879527	FALSE
rs73991343	218293205	0.7613	0.957926397910342	0.0133014407992508	FALSE
rs6745321	218293234	0.1807	0.547396000241861	0.00627632127639359	FALSE
rs34140398	218293428	0.3657	0.930687991669402	0.00506810262907824	FALSE
rs7594625	218293564	0.1292	0.884822761872783	0.0214831713458442	FALSE
rs35762836	218293575	0.3857	0.8508198952768	0.0045269770879527	FALSE
rs10514638	218293616	0.1231	0.448409747797996	0.0198670402083108	FALSE
rs35781591	218293686	0.3691	0.695677877636626	0.0045269770879527	FALSE
rs76792441	218293751	0.6498	0.0173665729817003	0.00493025493025493	FALSE
rs13016875	218294091	0.7498	0.926950757391751	0.00269832485117187	FALSE
rs12990503	218294217	0.9358	0.895494588185102	0.000128746155496746	FALSE
rs73991344	218294443	0.8934	0.821633229963481	0.0132251419225991	FALSE
rs76729673	218294448	0.7065	0.136719762347639	0.00493025493025493	FALSE
rs73991345	218294520	0.4544	0.582976650446653	0.0127758420441347	FALSE
rs6734808	218294571	0.9097	0.705604259390384	0.00781138753839582	FALSE
rs10181989	218294915	0.7448	0.832319387234747	0.00156174684276487	FALSE
rs13388294	218295406	0.922	0.109369769925252	0.00496038359641391	FALSE
rs1382435	218296003	0.7604	0.753201123792678	0.00269832485117187	FALSE
rs13004333	218296141	0.7811	0.448898538481444	0.00269832485117187	FALSE
rs57481445	218296374	0.8999	0.211594066116959	0.000980363652686028	FALSE
rs16857609	218296508	0.8721	0.481398576870561	0.000980363652686028	FALSE
rs16857611	218296732	0.8906	0.894049267983064	0.000980363652686028	FALSE
rs11680689	218297700	0.8769	0.433776126010343	0.000953658588162358	FALSE
rs35383659	218297701	0.5175	0.724060283508152	0.0045269770879527	FALSE
rs11890539	218298309	0.1537	0.203815287444741	0.0198670402083108	FALSE
rs4674175	218299531	0.9398	0.919173140078783	0.000875968355643153	FALSE
rs1233081	218300244	0.6285	0.265851358417422	8.47981077477874e-05	FALSE
rs79215139	218300302	0.5268	0.579997329274193	0.00221729490022173	FALSE
rs78329145	218300515	0.2473	0.49861416965723	0.000537526036417389	FALSE
rs16857630	218300530	0.8474	0.711541081545875	0.00020113716082633	FALSE
rs12478966	218300563	0.6407	0.233097654534504	8.47981077477874e-05	FALSE
rs60245563	218300710	0.5379	0.84761592024006	0.00221729490022173	FALSE
rs12473807	218300722	0.6626	0.168658863985911	8.47981077477874e-05	FALSE
rs4674176	218301119	0.8945	0.636554456548765	0.00248109472799485	FALSE
rs13002451	218301341	0.9195	0.997565810102969	0.00248109472799485	FALSE
rs1351165	218301473	0.9835	0.860467180376872	0.000875968355643153	FALSE
rs41322244	218301532	0.6542	0.918030909495428	0.0120640928470663	FALSE
rs13008330	218301627	0.9089	0.675896234344691	0.000875968355643153	FALSE
rs13035369	218301941	0.9101	0.19821291230619	0.00133641683676399	FALSE
rs2618146	218302013	0.979	0.571913572493941	6.0802564395491e-05	FALSE
rs2618147	218302138	0.9621	0.997064288705587	0.00248109472799485	FALSE
rs12617808	218302217	0.34	0.36549582076259	0.00627632127639359	FALSE
rs17806637	218302313	0.9084	0.65644699591212	0.000875968355643153	FALSE
rs74352740	218303317	0.3829	0.0809742237906903	0.00221729490022173	FALSE
rs6749370	218303334	0.5869	0.550896822242066	0.00267237363810909	FALSE
rs62175491	218303874	0.6017	0.387798110255972	0.000342770226121234	FALSE
rs2568176	218303958	0.9482	0.794900438282639	0.000953658588162358	FALSE
rs2618148	218304106	0.9813	0.687690777471289	0.000953658588162358	FALSE
rs2568175	218304508	0.8948	0.924074637005106	0.000292397185933752	FALSE
rs13030494	218305052	0.879	0.106005164561793	0.000875968355643153	FALSE
rs6715218	218305064	0.9875	0.252213752595708	0.00248109472799485	FALSE
rs6729012	218305393	0.937	0.837162167998031	0.00248109472799485	FALSE
rs11684856	218305664	0.4753	0.272822301601991	0.0299881346406045	FALSE
rs12694417	218306089	0.9828	0.886573855532333	0.000953658588162358	FALSE
rs12988242	218306194	0.9351	0.989377399673685	0.00248109472799485	FALSE
rs10084346	218306736	0.8923	0.87243368732743	0.00781138753839582	FALSE
rs2045932	218307223	0.9328	0.117841238388792	0.00248109472799485	FALSE
rs35855755	218307327	0.9606	0.374195327050984	0.000829669652014647	FALSE
rs2045933	218307456	0.9338	0.669476191746071	0.00248109472799485	FALSE
rs1318847	218307695	0.9844	0.662961953785271	0.000953658588162358	FALSE
rs974405	218307910	0.9657	0.016537195071578	0.00248109472799485	FALSE
rs139411936	218307956	0.1925	0.382158443098888	1.29666368434019e-05	FALSE
rs974406	218308038	0.9403	0.892798309912905	0.00248109472799485	FALSE
rs6712801	218308501	0.9385	0.293116421671584	0.00224162190497009	FALSE
rs11898932	218308660	0.8545	0.685243330430239	3.63984103821502e-05	FALSE
rs13418945	218308826	0.5023	0.641768046654761	0.00115902127468635	FALSE
rs2618149	218309010	0.2678	0.0880890586413443	0.020406096468952	FALSE
rs4672831	218309020	0.9559	0.59707163949497	0.00224162190497009	FALSE
rs4674177	218309221	0.9579	0.0145675309468061	0.00224162190497009	FALSE
rs4672832	218309228	0.976	0.913636619457975	0.00080622078045988	FALSE
rs4674178	218309258	0.9583	0.433979509165511	0.00224162190497009	FALSE
rs10211305	218309267	0.9685	0.252891606884077	0.00224162190497009	FALSE
rs13035704	218309331	0.9998	0.898860506946221	0.000875968355643153	FALSE
rs4142171	218309740	0.9871	0.390100565040484	0.00080622078045988	FALSE
rs1478595	218309899	0.9873	0.576492991996929	0.00080622078045988	FALSE
rs1478596	218309936	0.9866	0.252663770923391	0.00080622078045988	FALSE
rs75672995	218310057	0.1302	0.670843298314139	0.0230496453900709	FALSE
rs966423	218310340	0.4053	0.734679326880723	0.011740301593208	FALSE
rs34713198	218310661	0.97	0.00389272440224886	0.000875968355643153	FALSE
rs4674179	218310686	0.9726	0.955169965745881	0.00332857929635732	FALSE
rs150998429	218310697	0.05839	0.919966785237193	0.0158901901421388	FALSE
rs34098645	218311400	0.9656	0.669742495985702	0.0011981545583932	FALSE
rs2618150	218311446	0.9923	0.846400123322383	0.000543294871169081	FALSE
rs12992201	218312036	0.9975	0.691925214370713	0.0011981545583932	FALSE
rs17194199	218312376	0.99	0.861720965476707	0.0011981545583932	FALSE
rs17806990	218312398	0.9901	0.729255112120882	0.0011981545583932	FALSE
rs71430278	218312448	0.9868	0.491976328194141	0.0011981545583932	FALSE
rs2618152	218312598	0.4638	0.54912192048505	0.00901551682083419	FALSE
rs7562072	218312691	0.9206	0.268095649313182	0.010914626125195	FALSE
rs7588296	218312698	0.921	0.875004294095561	0.010914626125195	FALSE
rs7561906	218312731	0.8825	0.298453769180924	0.010914626125195	FALSE
rs7562091	218312748	0.8832	0.136691977502778	0.010914626125195	FALSE
rs113493143	218312921	0.7099	0.0351689187809825	0.00569365024879371	FALSE
rs7588626	218312978	0.9493	0.821978243300691	0.0011981545583932	FALSE
rs7562410	218313048	0.9486	0.348775152117014	0.0011981545583932	FALSE
rs34823607	218313265	0.9826	0.234663095092401	0.0011981545583932	FALSE
rs34089089	218313289	0.9474	0.932378106052056	0.0011981545583932	FALSE
rs34943654	218313717	0.8608	0.126516674645245	0.0011981545583932	FALSE
rs35782231	218313749	0.9795	0.558721784735099	0.0011981545583932	FALSE
rs188229932	218314015	0.01134	0.355350748402998	0.00112107623318386	FALSE
rs13418112	218314029	0.7678	0.097339786356315	0.000318774774583849	FALSE
rs35467789	218314047	0.9538	0.654812244232744	0.0011981545583932	FALSE
rs35309975	218314083	0.9809	0.993374581215903	0.0011981545583932	FALSE
rs13418037	218314141	0.7091	0.732193634612486	7.49809869640199e-05	FALSE
rs76469716	218314201	0.9816	0.860768574057147	0.0011981545583932	FALSE
rs11689435	218314253	0.9528	0.535216757794842	0.0011981545583932	FALSE
rs76354247	218314258	0.97	0.362959672929719	0.0299334811529934	FALSE
rs6730813	218314467	0.9439	0.575392622267827	0.0011981545583932	FALSE
rs6435984	218314788	0.9898	0.902039131615311	6.76829945122628e-05	FALSE
rs7569925	218315036	0.9385	0.602526196511462	0.000466443451290845	FALSE
rs139627397	218315059	0.1681	0.347831774968654	0.0015478218023287	FALSE
rs2245625	218315320	0.9526	0.7043152959086	0.0476643747153725	FALSE
rs2061807	218315342	0.776	0.366967152804136	0.000789676770939895	FALSE
rs2568173	218315453	0.8683	0.448766067624092	0.00151364201913691	FALSE
rs1871231	218315844	0.4932	0.956511432537809	0.00218235861295597	FALSE
rs75924640	218316094	0.872	0.993021038360894	0.0132251419225991	FALSE
rs12622350	218316181	0.4202	0.984411832876503	5.74379539556475e-05	FALSE
rs2618154	218316327	0.4619	0.44684551958926	5.74379539556475e-05	FALSE
rs80088673	218316945	0.9789	0.0422104138415307	0.0132251419225991	FALSE
rs62175493	218316988	0.9865	0.922139086062089	0.0191600798520821	FALSE
rs967047	218317685	0.4845	0.687456111423671	0.000190605516507114	FALSE
rs115960859	218317896	0.3262	0.370212999172509	0.00336023041579994	FALSE
rs77114860	218318385	0.4555	0.414772061863914	0.00109744899101884	FALSE
rs13432734	218318428	0.5531	0.533387175761163	0.0223109839093233	FALSE
rs6735237	218318878	0.7385	0.329018753021956	0.002448745307343	FALSE
rs75869655	218319017	0.5523	0.252511463826522	0.0223109839093233	FALSE
rs190197285	218319102	0.9901	0.0498834531754255	0.0223109839093233	FALSE
rs2568172	218319161	0.4801	0.677280033240095	0.000190605516507114	FALSE
rs116595529	218320044	0.7089	0.368386574322358	0.00109744899101884	FALSE
rs1564241	218320757	0.4732	0.0794135732576251	1.0532967081002e-07	FALSE
rs1564242	218320806	0.4747	0.64093459979631	1.0532967081002e-07	FALSE
rs62175494	218320826	0.05895	0.058817908866331	0.000763764274331442	FALSE
rs6722049	218321002	0.8669	0.0744212903082371	0.00583244962884411	FALSE
rs1478601	218321201	0.4779	0.0402029644406818	1.0532967081002e-07	FALSE
rs2568170	218321433	0.4695	0.769385593477637	1.0532967081002e-07	FALSE
rs4619585	218322238	0.2872	0.372001873562112	1.0532967081002e-07	FALSE
rs2373063	218322277	0.05669	0.743182313628495	0.00281727707669995	FALSE
rs2373064	218322531	0.9816	0.39746298850514	0.023088401530573	FALSE
rs12614421	218323314	0.3195	0.86737081874162	1.0532967081002e-07	FALSE
rs114880108	218323657	0.5641	0.310321850469336	0.00297887803572478	FALSE
rs150246720	218324353	0.5321	0.897990243509412	0.0155310184874117	FALSE
rs2568169	218324366	0.2598	0.436849276535213	1.0532967081002e-07	FALSE
rs2568168	218324481	0.2729	0.188779994146898	1.0532967081002e-07	FALSE
rs116353744	218324503	0.339	0.577267722692341	0.00808528746444489	FALSE
rs2618138	218324760	0.2669	0.136541677871719	1.0532967081002e-07	FALSE
rs116135421	218324817	0.7212	0.163571280427277	0.000147510030682086	FALSE
rs78185052	218326443	0.8977	0.611829694593325	0.0223109839093233	FALSE
rs2618139	218326801	0.8959	0.675255942158401	0.00258046833878174	FALSE
rs2568167	218327118	0.207	0.243358955485746	1.0532967081002e-07	FALSE
rs2568166	218327167	0.2877	0.744316220050678	1.0532967081002e-07	FALSE
rs2888484	218327912	0.09762	0.899063746444881	0.00567654493481423	FALSE
rs57662183	218328142	0.2139	0.436437785858288	1.0532967081002e-07	FALSE
rs2568164	218328738	0.1367	0.480740254279226	0.0103113600060078	FALSE
rs970833	218329039	0.04819	0.667313163168728	0.0151605285454185	FALSE
rs77728097	218329264	0.9942	0.393188732210547		FALSE
rs185966343	218329299	0.7958	0.268829203443602	0.00221729490022173	FALSE
rs7602599	218329306	0.03788	0.499406483024359	0.0151605285454185	FALSE
rs66875322	218329906	0.04252	0.282712745014578	0.0151605285454185	FALSE
rs71430279	218330163	0.3087	0.851515361806378	0.000789676770939895	FALSE
rs79462152	218330385	0.3706	0.998053366551176	0.000789676770939895	FALSE
rs1478583	218330641	0.2112	0.338128530653194	1.0532967081002e-07	FALSE
rs74404991	218330851	0.9945	0.0727889707777649	0.0223109839093233	FALSE
rs79544402	218331036	0.5619	0.402795487083495	0.0046809559004681	FALSE
rs116538899	218331946	0.9892	0.560730205150321	0.0223109839093233	FALSE
rs2291017	218333135	0.8997	0.93065020092763		FALSE
rs1478584	218333198	0.2	0.799310115398839	1.0532967081002e-07	FALSE
rs113673461	218333347	0.7443	0.490648445673287	0.0132251419225991	FALSE
rs113955817	218334273	0.1495	0.433013301575556	0.0155310184874117	FALSE
rs2568160	218334463	0.9784	0.383067840477452	0.000455816429011605	FALSE
rs2568159	218334503	0.9801	0.70190716185607	0.000455816429011605	FALSE
rs2568158	218334534	0.9644	0.920414805179462	0.000455816429011605	FALSE
rs34104177	218334591	0.2988	0.240681240567938	0.000789676770939895	FALSE
rs148690838	218334738	0.01662	0.489937594393268	0.0155310184874117	FALSE
rs1478585	218334784	0.9397	0.559439952252433	0.000455816429011605	FALSE
rs1478586	218334892	0.9893	0.29000397445634	0.000455816429011605	FALSE
rs1478587	218334982	0.9358	0.183495401870459	0.000455816429011605	FALSE
rs2568157	218335258	0.1002	0.782323419814929	0.00567654493481423	FALSE
rs2568156	218335440	0.9736	0.574326713802293	0.000455816429011605	FALSE
rs112803453	218335502	0.4886	0.866367984563112	0.0155310184874117	FALSE
rs2568155	218335905	0.9911	0.205395634751767	0.000455816429011605	FALSE
rs2568154	218336054	0.9915	0.350112299667671	0.000455816429011605	FALSE
rs1382436	218336323	0.9971	0.669003908289596	0.000455816429011605	FALSE
rs77422487	218336579	0.7525	0.224631271790713	0.0132251419225991	FALSE
rs2618141	218336618	0.07819	0.334573796251789	0.0023062714210974	FALSE
rs2618142	218336670	0.9793	0.802486216416583	0.000455816429011605	FALSE
rs2618143	218336686	0.9986	0.250362813239917	0.000455816429011605	FALSE
rs1478588	218338149	0.2969	0.479817121755332	0.000789676770939895	FALSE
rs1478590	218338470	0.2456	0.0571684383321554	1.0532967081002e-07	FALSE
rs1382438	218338829	0.9601	0.138392572756857	0.000455816429011605	FALSE
rs1382439	218338865	0.237	0.568122748751193	1.0532967081002e-07	FALSE
rs1382440	218338968	0.9272	0.559404626023024	0.000455816429011605	FALSE
rs75142019	218339322	0.7859	0.0991044901311398	0.0132251419225991	FALSE
rs2618144	218339347	0.167	0.0402029644406818	1.0532967081002e-07	FALSE
rs2568153	218339504	0.8786	0.676467520883307	0.000455816429011605	FALSE
rs35631040	218340027	0.2864	0.0510435865726322	0.000789676770939895	FALSE
rs6735234	218340037	0.3045	0.667219211347401	0.000789676770939895	FALSE
rs877262	218340119	0.04571	0.324493973515928	0.0151605285454185	FALSE
rs877263	218340280	0.4945	0.942065023351461	0.0155310184874117	FALSE
rs1871230	218340808	0.07893	0.327490088529885	0.00560150200940308	FALSE
rs76330794	218341272	0.7992	0.725227902177721	0.0132251419225991	FALSE
rs1963252	218342068	0.7456	0.520813042297959	0.00279152448501956	FALSE
rs10490763	218343105	0.1678	0.979528510943055	3.58744394618834e-05	FALSE
rs3732007	218343265	0.3288	0.260236376198009	0.000789676770939895	FALSE
rs145957931	218343490	0.4487	0.965521631762385	0.00221729490022173	FALSE
rs768434	218343771	0.1895	0.901181797962636	3.58744394618834e-05	FALSE
rs768435	218343878	0.8778	0.946103817550465	0.000348420012799558	FALSE
rs113654659	218344168	0.1834	0.517992124659941	0.0155310184874117	FALSE
rs71401198	218344355	0.3111	0.149096003035083	0.000789676770939895	FALSE
rs10804261	218344430	0.1788	0.217597193084657	5.23906820790528e-05	FALSE
rs16857695	218344486	0.3127	0.193258984712884	0.000789676770939895	FALSE
rs62175496	218344557	0.2847	0.286002681590617	0.0046809559004681	FALSE
rs35785459	218344558	0.38	0.433980853063986	0.000789676770939895	FALSE
rs12989540	218344823	0.3113	0.764943666057661	0.000789676770939895	FALSE
rs76587635	218345048	0.2028	0.270784339867532	0.0224938175654796	FALSE
rs13013662	218345080	0.31	0.628055292414501	0.000789676770939895	FALSE
rs145351013	218346015	0.3267	0.338079237146303	0.0015478218023287	FALSE
rs1478591	218346062	0.3055	0.0106316898018122	0.000789676770939895	FALSE
rs1478592	218346107	0.8952	0.0256450474262238	0.000262774420104632	FALSE
rs1478593	218346137	0.3055	0.608812713762745	0.000789676770939895	FALSE
rs1478594	218346172	0.2826	0.939803750487044	0.000789676770939895	FALSE
rs2068972	218346451	0.9061	0.812529992312193	0.000262774420104632	FALSE
rs2618145	218346551	0.1871	0.484299968229607	5.23906820790528e-05	FALSE
rs78060575	218346572	0.9878	0.895614008884877	0.0223109839093233	FALSE
rs9677520	218346692	0.2333	0.941604729508981	5.23906820790528e-05	FALSE
rs148254862	218346701	0.9606	0.300453778356314	0.0158901901421388	FALSE
rs4479407	218346976	0.3193	0.222741473466158	0.000789676770939895	FALSE
rs66838277	218348182	0.1603	0.212930459529161	5.23906820790528e-05	FALSE
rs112576148	218348421	0.2753	0.4043436977081	0.0155310184874117	FALSE
rs12990931	218348748	0.2855	0.997645479859784	0.000789676770939895	FALSE
rs75756175	218349758	0.7977	0.0338526065461338	0.00516532926015963	FALSE
rs4278910	218349910	0.3048	0.804322149138898	0.000789676770939895	FALSE
rs35856653	218350206	0.8655	0.599023221060634	0.000348420012799558	FALSE
rs140212348	218350370	0.7113	0.278529704315588	0.000164244066683091	FALSE
rs72951417	218350391	0.1723	0.562171204946935	3.58744394618834e-05	FALSE
rs16857702	218350985	0.8231	0.751476003555581	0.00885896165203797	FALSE
rs7420802	218351314	0.2583	0.71669990150258	0.000789676770939895	FALSE
rs148866084	218351318	0.04518	0.383152678143233	0.0224938175654796	FALSE
rs17807893	218351373	0.2578	0.379890660056844	0.000789676770939895	FALSE
rs79318053	218351430	0.8766	0.44924547476694	0.00583244962884411	FALSE
rs2373065	218351628	0.2575	0.716188087593764	0.000789676770939895	FALSE
rs1072086	218351950	0.8873	0.033219666685909	0.000348420012799558	FALSE
rs2373066	218352374	0.8902	0.974016348365694	0.000348420012799558	FALSE
rs4555323	218352602	0.2384	0.0669108785223216	0.000789676770939895	FALSE
rs34042566	218352970	0.2682	0.487390951253474	0.000789676770939895	FALSE
rs66701441	218353391	0.03733	0.647230941336602	0.0165039888449494	FALSE
rs874839	218354087	0.8214	0.883632327895612	0.000455816429011605	FALSE
rs874840	218354130	0.9226	0.318563853856176	0.000455816429011605	FALSE
rs13397624	218354337	0.3251	0.376646102871746	0.00340857130980588	FALSE
rs74451318	218355411	0.6532	0.72089185193181	0.0223109839093233	FALSE
rs13404164	218355761	0.1976	0.828529210062698	0.000789676770939895	FALSE
rs10490764	218355867	0.2756	0.354498913977295	0.000789676770939895	FALSE
rs10490765	218356528	0.2717	0.859296422218904	0.000789676770939895	FALSE
rs6754157	218356728	0.2144	0.668190422700718	0.000789676770939895	FALSE
rs6725886	218356758	0.2027	0.243383354274556	0.000789676770939895	FALSE
rs6754268	218356797	0.9703	0.319032414583489	0.000455816429011605	FALSE
rs6754393	218356936	0.9832	0.305306561524048	0.000455816429011605	FALSE
rs6754399	218356952	0.9832	0.054078160552308	0.000455816429011605	FALSE
rs146759093	218357014	0.6571	0.899553825613111	0.0046809559004681	FALSE
rs75049879	218357364	0.7234	0.073989646974951		FALSE
rs12475467	218357382	0.9822	0.914561266312376	0.000455816429011605	FALSE
rs10191880	218357960	0.2458	0.972645253874362	0.000789676770939895	FALSE
rs12472818	218358312	0.05273	0.894227255601436	0.00647720690199933	FALSE
rs6731141	218358623	0.1484	0.832715556723997	1.0532967081002e-07	FALSE
rs6705050	218358888	0.1476	0.456542244646698	1.0532967081002e-07	FALSE
rs12473831	218358998	0.2052	0.340909398859367	0.000789676770939895	FALSE
rs7598065	218359331	0.2138	0.434487285558134	0.000789676770939895	FALSE
rs7584377	218359409	0.3591	0.307626898400486	0.000789676770939895	FALSE
rs7587286	218359846	0.006687	0.878542091464624	0.00556421099488093	FALSE
rs181896504	218359987	0.4125	0.493304777191952		FALSE
rs750834	218360228	0.2871	0.304048443911597	0.00146016981234114	FALSE
rs2373067	218360362	0.126	0.828992649447173	0.0174190247982387	FALSE
rs2373068	218360560	0.3671	0.127351895207539	0.0371617381228325	FALSE
rs4674181	218360733	0.8735	0.66918371594511		FALSE
rs13390573	218361404	0.8473	0.293866250896826	0.00493025493025493	FALSE
rs10184642	218361431	0.2017	0.920283012092113	0.00250519163570552	FALSE
rs114949613	218361642	0.02937	0.272327229380608	0.0224938175654796	FALSE
rs13393933	218362339	0.2018	0.872971222735941	0.00250519163570552	FALSE
rs145904664	218362501	0.9647	0.860758905531839	0.000835979592863936	FALSE
rs10201504	218362648	0.8892	0.378969803685322	0.00493025493025493	FALSE
rs62175497	218362830	0.9615	0.667911795899272	0.00493025493025493	FALSE
rs6728963	218363032	0.8776	0.749458586797118	0.00493025493025493	FALSE
rs115092121	218363090	0.5566	0.993539063725621	0.0223109839093233	FALSE
rs146077669	218364382	0.5772	0.0718130513560027	0.0155310184874117	FALSE
rs57778467	218365180	0.6667	0.583996346918866	0.00357047510942863	FALSE
rs10198000	218365337	0.5095	0.390485862037167	4.26607965410626e-06	FALSE
rs34738383	218365381	0.3133	0.111497794277966	0.002448745307343	FALSE
rs4372880	218365548	0.1928	0.63267018366605	0.00250519163570552	FALSE
rs13012830	218365596	0.2333	0.360797502566129	0.002448745307343	FALSE
rs56084832	218366679	0.6858	0.677079363027588	0.00357047510942863	FALSE
rs10167648	218366683	0.4862	0.0735871482174844	4.26607965410626e-06	FALSE
rs10191686	218366731	0.4858	0.0400184253230691	4.26607965410626e-06	FALSE
rs10191778	218366794	0.4859	0.391253912355751	4.26607965410626e-06	FALSE
rs16857735	218366891	0.8833	0.785518669290468		FALSE
rs10204176	218366953	0.4859	0.688221012009308	4.26607965410626e-06	FALSE
rs56031109	218366979	0.4733	0.0768680216278881	3.63984103821502e-05	FALSE
rs35985738	218367276	0.4032	0.815510139102116	5.60134874616706e-05	FALSE
rs35478937	218367475	0.3132	0.464575595222414	0.000789676770939895	FALSE
rs62175503	218367797	0.961	0.617992695886642	0.00493025493025493	FALSE
rs7597620	218367887	0.1757	0.534131274791434	0.00250519163570552	FALSE
rs77690088	218368033	0.8829	0.850384605117142		FALSE
rs7597975	218368219	0.9793	0.424855970079079	0.00166556094678447	FALSE
rs13392909	218368733	0.8726	0.403293698327616	0.0012946285887674	FALSE
rs62175525	218368785	0.961	0.911948674358428	0.00493025493025493	FALSE
rs13432053	218368827	0.1754	0.720337374368683	0.00250519163570552	FALSE
rs142066948	218368931	0.5757	0.340192057192326	0.0155310184874117	FALSE
rs13418746	218368996	0.179	0.647484223358333	0.00250519163570552	FALSE
rs78985230	218369224	0.1787	0.612862623296678	0.00487424449210372	FALSE
rs80224362	218369226	0.1788	0.0761263435706496	0.00487424449210372	FALSE
rs17202116	218369260	0.3537	0.0278651872649789	0.00146016981234114	FALSE
rs9989863	218369307	0.1786	0.456237436505035	0.00250519163570552	FALSE
rs111945704	218369566	0.5086	0.857197332195938	0.00250519163570552	FALSE
rs61349367	218369689	0.2133	0.873880583327264	0.00250519163570552	FALSE
rs12328323	218369738	0.9918	0.00580853596329689	0.0012946285887674	FALSE
rs12329115	218369772	0.3158	0.625014238059521	0.00708571080084922	FALSE
rs13396589	218369792	0.2484	0.421256809495389	0.00250519163570552	FALSE
rs60359767	218370077	0.8828	0.317985255736858		FALSE
rs13423066	218370538	0.2337	0.212117187213153	0.00250519163570552	FALSE
rs74499367	218370645	0.7749	0.219112022779882		FALSE
rs147780827	218370685	0.8872	0.516507524531335	0.000835979592863936	FALSE
rs58054018	218370694	0.2178	0.50350705278106	0.00250519163570552	FALSE
rs56871250	218370758	0.2175	0.552219281438738	0.00250519163570552	FALSE
rs74726044	218370851	0.8825	0.226951965363696		FALSE
rs66476209	218370961	0.2096	0.00160531210713089	0.00250519163570552	FALSE
rs9989823	218371201	0.2107	0.666981876827776	0.00250519163570552	FALSE
rs9989824	218371253	0.2097	0.175348095130175	0.00250519163570552	FALSE
rs7589686	218371458	0.1924	0.239756705239415	0.00250519163570552	FALSE
rs2373069	218371504	0.01898	0.469423558562994	0.035020241146824	FALSE
rs140526158	218371569	0.1674	0.759927855338901	0.0471573477080952	FALSE
rs60164713	218371760	0.8798	0.853360478300601		FALSE
rs150461970	218371775	0.947	0.624341426650062	0.000835979592863936	FALSE
rs7592756	218371815	0.2316	0.939419279107824	0.00250519163570552	FALSE
rs77385206	218371850	0.7725	0.516082451213151		FALSE
rs77311935	218372133	0.9488	0.373960428638384	0.000835979592863936	FALSE
rs2373071	218372982	0.2902	0.787269908003509	0.0268898828773014	FALSE
rs71430283	218373764	0.3155	0.768960674759001	0.000789676770939895	FALSE
rs2373072	218374066	0.002833	0.856081671081483	0.0128003192916322	FALSE
rs2373073	218374200	0.00235	0.712659212062135	0.0128003192916322	FALSE
rs59862963	218375257	0.18	0.720830408856273	0.00238651640786423	FALSE
rs6717678	218375670	0.06891	0.128368664300069	0.0181412065892105	FALSE
rs9288528	218375753	0.1832	0.313091290649027	0.00238651640786423	FALSE
rs10180220	218375822	0.003878	0.149939036462456	0.0128003192916322	FALSE
rs75846015	218375999	0.9998	0.596824247855693	0.000835979592863936	FALSE
rs145029848	218376212	0.5788	0.0166868092492223	0.0155310184874117	FALSE
rs4372881	218376403	0.9124	0.942079377127811	0.00493025493025493	FALSE
rs7558156	218376692	0.1941	0.335255071753636	0.00238651640786423	FALSE
rs58586287	218376829	0.01036	0.27096878644079	0.0385707634137603	FALSE
rs13429028	218377325	0.1731	0.248788374941796	0.00365325190140772	FALSE
rs114253658	218377577	0.8726	0.147441874956712		FALSE
rs13431833	218377614	0.3114	0.975595909170806	0.00991843508350694	FALSE
rs115039770	218377706	0.999	0.867103456286714	0.000835979592863936	FALSE
rs66829776	218378546	0.2248	0.944206616375595	0.00238651640786423	FALSE
rs111426653	218378557	0.2015	0.170166281051934	0.00365325190140772	FALSE
rs58341571	218378561	0.01517	0.533670502249152	0.0367737497619004	FALSE
rs2888485	218379218	0.215	0.321052531711757	0.00365325190140772	FALSE
rs4674183	218379448	0.866	0.82065668515861		FALSE
rs4674184	218379568	0.6208	0.538421500241384		FALSE
rs4674185	218379602	0.8653	0.194187241606414		FALSE
rs66969731	218379700	0.7098	0.287003068719059	4.62349249375994e-06	FALSE
rs16857745	218380875	0.8606	0.507021818310022		FALSE
rs34887664	218380933	0.7969	0.543332790955901	0.000123183050012318	FALSE
rs2373074	218381350	0.05363	0.806436154525727	0.0587209722305546	FALSE
rs2373075	218381394	0.164	0.228853779379278	0.0442999653417181	FALSE
rs2373076	218381487	0.7221	0.965809662127867	0.00321516202724427	FALSE
rs185147777	218381520	0.2025	0.902573752449825	0.0182245383619002	FALSE
rs144332381	218381619	0.4543	0.577377941692248		FALSE
rs13390257	218382236	0.1564	0.781897823791951	0.0150893913210092	FALSE
rs16857748	218382258	0.0519	0.912614852655679	0.0587209722305546	FALSE
rs16857751	218382456	0.04307	0.355604309821501	0.0573019697115195	FALSE
rs10209831	218383153	0.3317	0.234960012836382	0.00487424449210372	FALSE
rs62175526	218384076	0.1305	0.618549798848108	0.00583244962884411	FALSE
rs62175527	218384086	0.1306	0.789364591473714	0.00583244962884411	FALSE
rs58701989	218384095	0.8486	0.757248226553202		FALSE
rs12104480	218384216	0.9579	0.678284130757675	0.00493025493025493	FALSE
rs16857755	218384776	0.8456	0.586104380432516		FALSE
rs2373077	218384840	0.3295	0.0893475145567209	0.00503395807363773	FALSE
rs16857758	218385422	0.844	0.0170295699499547		FALSE
rs10490766	218385683	0.8442	0.827858147211373		FALSE
rs718686	218385952	0.03385	0.974348295945674	0.0186480953736804	FALSE
rs718685	218386084	0.06041	0.649392896331847	0.0587209722305546	FALSE
rs9288529	218386572	0.09722	0.372996397316456	0.0164412109484026	FALSE
rs10173367	218386578	0.2922	0.86421665828675	0.00487424449210372	FALSE
rs9679030	218386643	0.8586	0.0391217290889472		FALSE
rs9679037	218386765	0.8595	0.627776578068733		FALSE
rs16857772	218386911	0.8609	0.555331432959065		FALSE
rs75281374	218387048	0.3876	0.337647743988782	0.00109744899101884	FALSE
rs78991917	218387134	0.8633	0.850414431653917		FALSE
rs79909307	218387162	0.8632	0.989545386983082		FALSE
rs60483917	218387177	0.3162	0.21909486525692	0.00487424449210372	FALSE
rs114959084	218387930	0.8485	0.903097922215238	0.000891290421413252	FALSE
rs76550206	218387989	0.8712	0.558191411895677		FALSE
rs77949938	218388070	0.3962	0.286195876076818	0.00181415037290869	FALSE
rs75999281	218388308	0.8744	0.0722807212732732		FALSE
rs16857774	218388513	0.9435	0.535432737786323		FALSE
rs75851713	218388791	0.8815	0.321484521497041		FALSE
rs13024550	218388998	0.8144	0.19447024166584	0.00218368933944238	FALSE
rs10182768	218389022	0.7643	0.285087931668386	0.00218368933944238	FALSE
rs75282253	218389253	0.7937	0.345407834742218		FALSE
rs188671542	218389357	0.9269	0.136205619201064	0.00221729490022173	FALSE
rs78582131	218389792	0.9036	0.0855164693202823		FALSE
rs13008340	218390014	0.7447	0.284342664293945	0.00484691408928925	FALSE
rs112787605	218390453	0.1104	0.303827700903639	0.0155310184874117	FALSE
rs12621646	218390701	0.4224	0.593467932660133	0.00155343415165235	FALSE
rs12694419	218391017	0.5774	0.795465472154319	0.00752338383000404	FALSE
rs750365	218391463	0.6867	0.622040448943153	0.00842965822157731	FALSE
rs2011862	218391530	0.4104	0.883983744541183	0.00155343415165235	FALSE
rs116555059	218391974	0.03042	0.913152726134285	0.0224938175654796	FALSE
rs16857775	218392410	0.9407	0.944109031232074		FALSE
rs2373078	218392555	0.03966	0.826947376597673	0.0660109749904	FALSE
rs183226671	218393162	0.2862	0.7908771103248		FALSE
rs79940019	218393268	0.8469	0.614157724892721		FALSE
rs76303278	218393295	0.9192	0.899767555994913		FALSE
rs6729351	218393300	0.8977	0.79007566603832	0.00440597646229463	FALSE
rs7605489	218393344	0.9613	0.130391638958827		FALSE
rs7579468	218393389	0.04521	0.1593511197716	0.0660109749904	FALSE
rs114791247	218393438	0.9558	0.35263326112181		FALSE
rs77977733	218393478	0.9133	0.183559700613841		FALSE
rs13407960	218393779	0.4712	0.136582130566239	0.00155343415165235	FALSE
rs16857781	218393844	0.9036	0.0149938000831753		FALSE
rs11889534	218393975	0.7528	0.536572599085048	0.00421078707855582	FALSE
rs75376005	218394092	0.7976	0.941767697921023		FALSE
rs77021248	218394130	0.9025	0.139737222809345		FALSE
rs16857782	218394278	0.9485	0.0814981318544596		FALSE
rs7582879	218394329	0.616	0.177947439951822	0.00484691408928925	FALSE
rs17202771	218394530	0.5166	0.899726379429922	0.00506394924533217	FALSE
rs1002353	218395145	0.05733	0.763973328750581	0.0207249443260921	FALSE
rs13001843	218396070	0.922	0.785587279591709	0.00109744899101884	FALSE
rs149715249	218396257	0.04059	0.323173620039597	0.00109744899101884	FALSE
rs4674186	218396460	0.04508	0.90153443813324	0.00652927334411099	FALSE
rs6414192	218397600	0.02282	0.229202052811161	0.00517101250411813	FALSE
rs7558522	218398037	0.01756	0.455537529895082	0.00517101250411813	FALSE
rs2373079	218398137	0.4441	0.0483314369339496	0.00197092880019709	FALSE
rs6753041	218398871	0.02424	0.791538470890373	0.00205089209443656	FALSE
rs6752991	218399034	0.01523	0.119638247182593	0.00517101250411813	FALSE
rs62175532	218399278	0.02379	0.708879550918937	0.00205089209443656	FALSE
rs16857806	218399842	0.01392	0.275054479017854	0.0060086267598686	FALSE
rs13029740	218399974	0.0223	0.345991951646283	0.00205089209443656	FALSE
rs13029959	218400093	0.01391	0.00372901023365557	0.00517101250411813	FALSE
rs4674187	218400615	0.4708	0.000584102002903819	0.000104927790602286	FALSE
rs139264983	218400902	0.4842	0.583945041289553	0.000295289864568536	FALSE
rs17203163	218401235	0.439	0.916905803373083	0.00150829541150632	FALSE
rs144100009	218401555	0.7636	0.944569494575262	0.00422844673715754	FALSE
rs6435986	218401563	0.01457	0.3260549667757	0.00382214834382395	FALSE
rs7565963	218401904	0.01548	0.476449790410698	0.00382214834382395	FALSE
rs6435987	218402949	0.02482	0.996090990491211	0.00205089209443656	FALSE
rs138530852	218403087	0.7631	0.318610337330028	0.00780622997199688	FALSE
rs6435988	218403236	0.01443	0.621384355705231	0.00320177129533593	FALSE
rs113299620	218403892	0.9991	0.722919581457973	0.00863307875502998	FALSE
rs3796025	218404073	0.01631	0.497043116018176	0.00259783750323461	FALSE
rs17203333	218404208	0.02378	0.226871349615976	0.00205089209443656	FALSE
rs74748096	218404304	0.4752	0.512703521642834	0.00221729490022173	FALSE
rs13021614	218404417	0.01621	0.920961941592395	0.00259783750323461	FALSE
rs189692139	218404786	0.4856	0.299124644836411		FALSE
rs57283863	218404837	0.4094	0.238165837479755	0.00022277644655267	FALSE
rs4674188	218405409	0.3838	0.150221903575584	0.000494275202763415	FALSE
rs112722054	218406281	0.3918	0.544858312467113	0.0155310184874117	FALSE
rs36086520	218406318	0.003854	0.299742026021704	0.000200812402140522	FALSE
rs116738138	218406505	0.5534	0.314551518764347	0.00661618254154458	FALSE
rs147579351	218406839	0.8723	0.840559407370165	0.00231481481481482	FALSE
rs62175534	218407129	0.3968	0.72771507804282	0.000494275202763415	FALSE
rs62175535	218407442	0.0215	0.221440057270229	0.00205089209443656	FALSE
rs2373080	218407774	0.01954	0.314715360524133	0.00174013921113689	FALSE
rs141400785	218408205	0.7562	0.642847885843366	0.0225188522879112	FALSE
rs34509691	218408971	0.01497	0.919405697844923	0.00320177129533593	FALSE
rs4672833	218410015	0.01337	0.604991805972531	0.00320177129533593	FALSE
rs12990889	218410480	0.01418	0.828952668001875	0.00320177129533593	FALSE
rs62175536	218410769	0.3919	0.429274092428386	0.000494275202763415	FALSE
rs13032513	218410931	0.01397	0.461926430463791	0.00320177129533593	FALSE
rs13032722	218411000	0.01425	0.273368983063847	0.00320177129533593	FALSE
rs62175537	218411273	0.01425	0.787863544421271	0.00320177129533593	FALSE
rs59056512	218411478	0.01426	0.489842060254887	0.00320177129533593	FALSE
rs12990588	218412067	0.02116	0.0214925643522292	0.000184529317506992	FALSE
rs75266108	218412069	0.01923	0.151267186738551	0.000184529317506992	FALSE
rs35952751	218412584	0.01516	0.178833496989682	0.00320177129533593	FALSE
rs11687135	218412849	0.01348	0.356515037361532	0.00320177129533593	FALSE
rs62175540	218413172	0.3477	0.210864264750853	0.000494275202763415	FALSE
rs61313379	218413966	0.0165	0.587037327466533	0.00320177129533593	FALSE
rs4674189	218413982	0.3972	0.629341786727309	0.000494275202763415	FALSE
rs4674190	218414039	0.579	0.854523057118058	0.000240230621396541	FALSE
rs4674191	218414256	0.01524	0.214579267892987	0.00320177129533593	FALSE
rs58101625	218414605	0.01559	0.962412266759202	0.00320177129533593	FALSE
rs60226103	218414840	0.4014	0.684706038562581	0.000494275202763415	FALSE
rs13012096	218415285	0.02357	0.479795044288039	0.00205089209443656	FALSE
rs187547431	218415371	0.9682	0.799991915235296	0.00127551020408163	FALSE
rs62177863	218415432	0.541	0.667019657790661	0.0101112234580384	FALSE
rs13018792	218416197	0.008306	0.975706352386624	0.023771049018458	FALSE
rs34681466	218416322	0.01363	0.180066612549126	0.00320177129533593	FALSE
rs13427614	218416907	0.4624	0.486425011651591	1.29666368434019e-05	FALSE
rs16857849	218418133	0.01011	0.209378816420212	0.00320177129533593	FALSE
rs16857851	218418350	0.01125	0.436178263043985	0.00320177129533593	FALSE
rs67436597	218418440	0.0203	0.564973092870787	0.00210387902695595	FALSE
rs16857857	218418628	0.01626	0.994212495395914	0.00320177129533593	FALSE
rs12990608	218419563	0.02145	0.9742868358735	0.00205089209443656	FALSE
rs79075445	218419812	0.4605	0.869749085279182	1.29666368434019e-05	FALSE
rs148547191	218419875	0.4604	0.263902524719015	1.29666368434019e-05	FALSE
rs16857862	218420477	0.02601	0.0374400599393994	0.00320177129533593	FALSE
rs35027447	218420592	0.02244	0.0604072846472263	0.00320177129533593	FALSE
rs35579843	218420599	0.02168	0.282350708730519	0.00320177129533593	FALSE
rs7585421	218421136	0.01869	0.362827063538134	0.00320177129533593	FALSE
rs7571683	218421513	0.02638	0.0437783598899841	0.00435408099609151	FALSE
rs13029785	218422794	0.01647	0.269822031958029	0.00259783750323461	FALSE
rs13030664	218423067	0.02554	0.122147671179846	0.00259783750323461	FALSE
rs13030484	218423119	0.02567	0.68007283564657	0.00205089209443656	FALSE
rs13007483	218423237	0.02539	0.0718646494206041	0.00259783750323461	FALSE
rs12185655	218423580	0.0267	0.609402514528483	0.00352038362932185	FALSE
rs11674239	218424574	0.03968	0.250578290084377	5.92151729410459e-05	FALSE
rs2373081	218425302	0.0146	0.314864976797253	0.00259783750323461	FALSE
rs149448374	218425952	0.8312	0.980953949736431	0.00417225278535435	FALSE
rs11688243	218426107	0.03502	0.748744405573234	0.00320177129533593	FALSE
rs140109530	218426498	0.5258	0.50976429739967	0.00967513769476666	FALSE
rs4439936	218426968	0.3547	0.991040750173852	0.000447557319704491	FALSE
rs2373082	218427094	0.04687	0.594160451553762	5.92151729410459e-05	FALSE
rs139420060	218427406	0.2857	0.84009716915898	0.00221729490022173	FALSE
rs72955586	218427771	0.3296	0.426813455065712	0.00583244962884411	FALSE
rs7558304	218427905	0.03086	0.973129793070257	0.00320177129533593	FALSE
rs140803745	218427992	0.233	0.445687605300918	0.00422844673715754	FALSE
rs17809661	218428069	0.06785	0.851202328689396	0.00240162182413927	FALSE
rs114620024	218428411	0.3295	0.739839616697282	0.00863307875502998	FALSE
rs140897390	218428671	0.6535	0.778614149894565	0.00336023041579994	FALSE
rs61264747	218429061	0.4595	0.576676385710016	0.0313241711457613	FALSE
rs4674192	218429292	0.03189	0.912810776149854	0.00320177129533593	FALSE
rs2373083	218430506	0.05661	0.516946002142504	0.00320177129533593	FALSE
rs73081300	218430923	0.1354	0.727110521169379	0.00240162182413927	FALSE
rs116670187	218431197	0.4041	0.200970335397869	0.00331225534477567	FALSE
rs183837190	218431372	0.8151	0.24869854352437		FALSE
rs11683989	218431842	0.05487	0.650016471510753	0.00320177129533593	FALSE
rs11678308	218432155	0.3869	0.0675912583246827	0.000447557319704491	FALSE
rs7596630	218433164	0.01226	0.180700954282656	0.0023077874989452	FALSE
rs114766608	218433194	0.233	0.00502759357914329	0.0224938175654796	FALSE
rs6705979	218433524	0.1459	0.145838707918301	3.6123695031517e-05	FALSE
rs6435991	218436916	0.07904	0.767683327430859	0.00521535062784099	FALSE
rs140444309	218437348	0.08557	0.331792045617476	0.00109744899101884	FALSE
rs4672834	218437453	0.09236	0.260985946981236	0.00521535062784099	FALSE
rs73992720	218438542	0.1647	0.318393655121326	0.00109744899101884	FALSE
rs6714500	218438843	0.1397	0.0298887502867728	0.002448745307343	FALSE
rs6714760	218439027	0.2144	0.116147507913411	0.002448745307343	FALSE
rs6730080	218439082	0.03912	0.86505233659409	0.0041454988963753	FALSE
rs6714852	218439084	0.03856	0.105417046695948	0.0041454988963753	FALSE
rs11691789	218442499	0.02605	0.20488418941386	0.00024004405818059	FALSE
rs17204149	218442958	0.3421	0.509240466170013	0.00186103225132595	FALSE
rs16857942	218443464	0.08766	0.83169429586269	0.00152825958202894	FALSE
rs2373142	218444191	0.09967	0.0336282120551914	0.00174790531727057	FALSE
rs4674193	218444361	0.1864	0.335384730482474	3.6123695031517e-05	FALSE
rs115495755	218444383	0.3506	0.158576269634068	0.0299334811529934	FALSE
rs190419919	218445469	0.517	0.0533193999435753	0.031134425444894	FALSE
rs7603398	218445530	0.07016	0.795110011706129	0.00133673477497238	FALSE
rs114381813	218445847	0.1456	0.419971948722377	0.00109744899101884	FALSE
rs4399701	218446232	0.03135	0.410469507332891	0.00340791174048949	FALSE
rs183511519	218447775	0.9189	0.724353895988315	0.00231481481481482	FALSE
rs6714412	218449539	0.1583	0.32761977170594	0.000777493016960866	FALSE
rs7568835	218449987	0.131	0.297135935630649	0.00174790531727057	FALSE
rs7582926	218450174	0.1311	0.501333022490144	0.00174790531727057	FALSE
rs74350185	218450980	0.5471	0.938356631435454	0.00511951335600933	FALSE
rs6719545	218451834	0.1282	0.424065043684095	0.00381629036231711	FALSE
rs6435995	218452092	0.1322	0.58087757602334	0.00174790531727057	FALSE
rs75012650	218453054	0.3138	0.783890907187015	1.29666368434019e-05	FALSE
rs114285645	218453238	0.8935	0.351243577897549	0.00115902127468635	FALSE
rs73992725	218453492	0.1444	0.81202998990193	0.00109744899101884	FALSE
rs7590338	218454138	0.1626	0.549463615985587	3.6123695031517e-05	FALSE
rs34640705	218454178	0.7078	0.626768802059814	0.00422844673715754	FALSE
rs72613752	218454573	0.7031	0.432656068354845	0.0364348087925324	FALSE
rs2888507	218454986	0.3927	0.0921238975133747	0.00186103225132595	FALSE
rs112831787	218455256	0.9097	0.93661563238129	0.0475537370181574	FALSE
rs139773155	218455322	0.4374	0.56521223555319	0.00336023041579994	FALSE
rs36123834	218456781	0.3945	0.556924301432446	0.00186103225132595	FALSE
rs62177872	218457599	0.1188	0.118578140391037	0.00221723671953923	FALSE
rs2373143	218457948	0.05312	0.867749102646485	0.00173831892401673	FALSE
rs11686077	218458029	0.4508	0.81983083114028	0.00186103225132595	FALSE
rs16857982	218458111	0.1616	0.76931679691188	0.000333667000333667	FALSE
rs11681655	218458646	0.4166	0.93197777797468	0.00186103225132595	FALSE
rs114876281	218459520	0.9952	0.393024333985522	0.00336023041579994	FALSE
rs72613753	218460125	0.2413	0.801422993419692	0.0455193707226228	FALSE
rs2565686	218460621	0.03897	0.23743105889298	0.00205305083353864	FALSE
rs115605768	218460857	0.2001	0.412640115013346	0.00109744899101884	FALSE
rs76302341	218461232	0.2413	0.0990082728676498	0.00257731958762887	FALSE
rs16857995	218461406	0.05051	0.949327394366264	0.00337454693582806	FALSE
rs73992727	218461783	0.1783	0.704996298067272		FALSE
rs1897103	218461792	0.06373	0.107082781381905	0.000861093892983116	FALSE
rs2568179	218462340	0.09957	0.854677279712632	0.000164244066683091	FALSE
rs62177906	218462399	0.7928	0.568539022468031	0.00351338534685885	FALSE
rs111532186	218462588	0.7437	0.784786003408954	0.0475537370181574	FALSE
rs76514522	218463122	0.8778	0.247723293723539	0.000200812402140522	FALSE
rs2115861	218463321	0.0592	0.541218037949875	0.000861093892983116	FALSE
rs76930956	218463361	0.2115	0.904085985850543	0.00221729490022173	FALSE
rs2568177	218464054	0.07757	0.625340661033988	0.00233297985153765	FALSE
rs62177907	218464625	0.7215	0.77552028442733	0.00351338534685885	FALSE
rs62177908	218464652	0.7472	0.252590217860416	0.00351338534685885	FALSE
rs140416853	218465695	0.9338	0.803301482694224	0.0155310184874117	FALSE
rs73992737	218465720	0.1553	0.32649247488007		FALSE
rs114834937	218465794	0.8217	0.560588882304728	0.00109744899101884	FALSE
rs1344719	218465942	0.9757	0.754090969450772		FALSE
rs1367187	218466221	0.09254	0.898745056474581	0.000164244066683091	FALSE
rs73083153	218466440	0.908	0.502092377981171	0.0155310184874117	FALSE
rs73083154	218466488	0.8668	0.199010207084939	0.0155310184874117	FALSE
rs77542369	218466845	0.4983	0.424458229914308	0.00106304512284056	FALSE
rs934237	218467037	0.08623	0.348658768460155	0.000164244066683091	FALSE
rs11895534	218467204	0.7292	0.663714729016647	0.0155310184874117	FALSE
rs1344720	218467214	0.9452	0.950312443310395	0.0155310184874117	FALSE
rs1344721	218467506	0.9045	0.143641617847607	0.0155310184874117	FALSE
rs180737601	218467825	0.8014	0.673142189858481	0.0155310184874117	FALSE
rs73083157	218468551	0.74	0.319025176810101	0.0155310184874117	FALSE
rs62177909	218468874	0.7268	0.639228530693799	0.00351338534685885	FALSE
rs72957725	218469708	0.7276	0.7159982342273	0.00351338534685885	FALSE
rs149405976	218470367	0.4525	0.666785613400862	0.000164244066683091	FALSE
rs58497999	218470415	0.8429	0.309135056100786	0.0155310184874117	FALSE
rs73989739	218470480	0.1619	0.177878300892189	0.0155310184874117	FALSE
rs139130009	218471111	0.8532	0.182769768638536	0.0155310184874117	FALSE
rs73083162	218471230	0.7897	0.723211456090212	0.0155310184874117	FALSE
rs73083164	218472008	0.577	0.433041115058586	0.0155310184874117	FALSE
rs1549733	218472172	0.09377	0.259431127924472	0.000164244066683091	FALSE
rs1549734	218472467	0.2598	0.616784267360345	0.000482877556048288	FALSE
rs934239	218472726	0.5768	0.214439492207021	0.0155310184874117	FALSE
rs7556727	218473198	0.03827	0.258626039605588	0.000104973381749628	FALSE
rs1367191	218473295	0.07726	0.0499079714063555	0.000164244066683091	FALSE
rs4672835	218473925	0.05497	0.161260447232053	0.00662451068955134	FALSE
rs4672836	218474192	0.05962	0.764325047610328	0.00662451068955134	FALSE
rs71430285	218474204	0.6556	0.457146189175546	0.00539019164296326	FALSE
rs2568151	218474437	0.08059	0.0932586803101003	0.000164244066683091	FALSE
rs72957729	218474482	0.02599	0.211456692079082	0.00567654493481423	FALSE
rs11888607	218474589	0.465	0.195738749578595	0.0155310184874117	FALSE
rs114926582	218474915	0.7874	0.630843025166541	0.0155310184874117	FALSE
rs73989748	218476552	0.4976	0.234661393333226	0.0155310184874117	FALSE
rs62177910	218476576	0.4614	0.778096887515858	0.00762855698396649	FALSE
rs141403300	218476676	0.9568	0.464372283546254	0.0155310184874117	FALSE
rs2254682	218476953	0.07966	0.619874507188797	4.78380776746867e-06	FALSE
rs11693689	218477096	0.4558	0.983374935109168	0.00762855698396649	FALSE
rs149600736	218477463	0.9453	0.684931908501312	0.0155310184874117	FALSE
rs55797314	218477509	0.9292	0.888617397285998	0.0155310184874117	FALSE
rs2568194	218477665	0.09185	0.95788305811584	0.000645786244752987	FALSE
rs2565684	218477690	0.1025	0.904393381206319	0.000645786244752987	FALSE
rs2568193	218477714	0.104	0.756860286230221	0.00158642863186395	FALSE
rs138637608	218477797	0.9329	0.662509393878281	0.0155310184874117	FALSE
rs56731194	218478055	0.2586	0.147123336791992	0.0364348087925324	FALSE
rs2568192	218478344	0.9017	0.196496554883197	0.0155310184874117	FALSE
rs73083185	218478588	0.8547	0.640498752705753	0.0155310184874117	FALSE
rs73989751	218478637	0.8569	0.0153854768723249	0.0155310184874117	FALSE
rs73989753	218478704	0.8539	0.591706255683675	0.0155310184874117	FALSE
rs73989754	218478710	0.8539	0.748354522511363	0.0155310184874117	FALSE
rs1529565	218479173	0.8592	0.294186931569129	0.0155310184874117	FALSE
rs1529564	218479196	0.8934	0.883520883973688	0.0155310184874117	FALSE
rs75747071	218479424	0.9181	0.159858543192968	0.0155310184874117	FALSE
rs1541851	218479715	0.8956	0.480378811247647	0.0155310184874117	FALSE
rs1541850	218479789	0.884	0.88661467214115	0.0155310184874117	FALSE
rs76745677	218479916	0.835	0.262840745970607	0.000164244066683091	FALSE
rs1541849	218479938	0.8967	0.179836650611833	0.0155310184874117	FALSE
rs2568190	218480230	0.9829	0.271438776282594	0.0155310184874117	FALSE
rs2565682	218480400	0.8991	0.192203068407252	0.0155310184874117	FALSE
rs114362977	218480460	0.8379	0.677816387498751	0.0155310184874117	FALSE
rs146252258	218480640	0.4732	0.296419135062024	0.031378996535791	FALSE
rs138080973	218480711	0.9014	0.891927803168073	0.0155310184874117	FALSE
rs1430118	218480812	0.8998	0.52381451590918	0.0155310184874117	FALSE
rs2021794	218481040	0.8935	0.987133905058727	0.0155310184874117	FALSE
rs1529562	218481179	0.7637	0.644602909451351	0.0155310184874117	FALSE
rs1529561	218481286	0.9016	0.741456224117428	0.0155310184874117	FALSE
rs1814354	218481552	0.9017	0.0699299189727753	0.0155310184874117	FALSE
rs7606336	218481617	0.6005	0.189922313438728	0.014664138736249	FALSE
rs73083200	218481633	0.8901	0.122779996367171	0.0155310184874117	FALSE
rs77047030	218481813	0.9336	0.241087610833347	0.000295289864568536	FALSE
rs116112826	218481971	0.8957	0.465486383996904	0.0155310184874117	FALSE
rs2568189	218481987	0.5907	0.829213173594326	0.014664138736249	FALSE
rs2568188	218482036	0.7945	0.470467978622764	0.0155310184874117	FALSE
rs73992815	218482107	0.9134	0.0685417472850531	0.0155310184874117	FALSE
rs2568187	218482187	0.7906	0.509690115926787	0.0155310184874117	FALSE
rs140552590	218482244	0.9049	0.712706069229171	0.0155310184874117	FALSE
rs73085109	218482252	0.5195	0.583930429071188	0.0155310184874117	FALSE
rs73085113	218482288	0.5391	0.672550920629874	0.0155310184874117	FALSE
rs79838754	218482456	0.5402	0.478641389869154	0.0155310184874117	FALSE
rs112535066	218482837	0.4895	0.566183787770569	0.0155310184874117	FALSE
rs73992818	218482936	0.4096	0.843649296322838	0.0155310184874117	FALSE
rs189472584	218483096	0.3458	0.947605621535331	0.0155310184874117	FALSE
rs7589778	218483760	0.5947	0.0295898462255806	0.00822622416911531	FALSE
rs7563651	218483767	0.6729	0.231337347999215	0.00822622416911531	FALSE
rs7577571	218483775	0.7947	0.032969678248475	0.0145035835141859	FALSE
rs1549736	218484388	0.8265	0.646108397981152	0.00822622416911531	FALSE
rs150160188	218484881	0.759	0.97918777121231	0.00127551020408163	FALSE
rs138664954	218485393	0.04819	0.863317508250475	0.00221729490022173	FALSE
rs62177914	218486471	0.4642	0.429408473894	0.00868338191083512	FALSE
rs6724385	218486668	0.8556	0.909792387159541	0.0145035835141859	FALSE
rs2373144	218487470	0.4838	0.0437277827877551	0.0046809559004681	FALSE
rs56728890	218488862	0.0662	0.501538677839562	0.023088401530573	FALSE
rs75643140	218488872	0.5448	0.337501056492329	0.00370632077949151	FALSE
rs1367192	218489107	0.9041	0.166696032043546	0.0145035835141859	FALSE
rs62177915	218489699	0.4738	0.166517206933349	0.00868338191083512	FALSE
rs7586422	218489983	0.8286	0.19180934666656	0.000164244066683091	FALSE
rs62177916	218490252	0.4723	0.3752657759469	0.00868338191083512	FALSE
rs77583983	218490461	0.8844	0.62134781642817	0.0155310184874117	FALSE
rs57068798	218491575	0.8483	0.0266169167389773	0.0169545479709904	FALSE
rs144358117	218492133	0.1535	0.756257771281526		FALSE
rs62177918	218492274	0.4694	0.660846902057529	0.00868338191083512	FALSE
rs62177919	218492366	0.5254	0.200178090948612	0.00868338191083512	FALSE
rs79590139	218492930	0.9023	0.959823623532429	0.0045269770879527	FALSE
rs139488751	218493142	0.8981	0.575370429316536	0.0155310184874117	FALSE
rs7578314	218493618	0.832	0.376681479159743	0.000164244066683091	FALSE
rs1430117	218493973	0.8696	0.0600413510110229	0.0145035835141859	FALSE
rs11680868	218494784	0.4258	0.190050867851824	0.00868338191083512	FALSE
rs62177920	218495881	0.424	0.802013019565493	0.00868338191083512	FALSE
rs6739613	218495955	0.8086	0.288123909384012	0.000164244066683091	FALSE
rs4674195	218497672	0.8573	0.539035849040374	0.0145035835141859	FALSE
rs1430129	218498594	0.6762	0.256475712871179	0.0145035835141859	FALSE
rs56277103	218500074	0.979	0.668883690377697	0.0155310184874117	FALSE
rs1346768	218500143	0.4526	0.235669991001487	0.0046809559004681	FALSE
rs754057	218500298	0.4512	0.378478767117485	0.0046809559004681	FALSE
rs116265504	218500471	0.6918	0.521777302958071	0.00221729490022173	FALSE
rs754056	218500505	0.7141	0.619107638252899	0.0145035835141859	FALSE
rs7601355	218500667	0.4852	0.321718634106219	0.0046809559004681	FALSE
rs116289009	218501177	0.5269	0.783843773882836	0.0046809559004681	FALSE
rs75868899	218501221	0.04787	0.0137166739441454	0.0464234107202452	FALSE
rs73992838	218501420	0.4263	0.422585206106305	0.0046809559004681	FALSE
rs116509653	218501776	0.1302	0.821142565226182		FALSE
rs1430127	218501953	0.4071	0.396999337943271	0.0046809559004681	FALSE
rs16858057	218502401	0.4235	0.0206500189378858	0.00239202263073566	FALSE
rs76202661	218502944	0.8945	0.954106961376965	0.0155310184874117	FALSE
rs7598930	218503859	0.3671	0.266572321997955	0.00868338191083512	FALSE
rs7599080	218504123	0.3793	0.145953548373654	0.00868338191083512	FALSE
rs7599260	218504136	0.4982	0.63517449144274	0.0156949697839224	FALSE
rs180729351	218505342	0.3444	0.656801888020709	0.0155310184874117	FALSE
rs149727263	218505348	0.8253	0.439521031454206	0.00863307875502998	FALSE
rs12694420	218505964	0.4221	0.943754814798012	0.0197222546388143	FALSE
rs116046017	218505985	0.3383	0.626071056816727	0.0155310184874117	FALSE
rs151174942	218506192	0.8616	0.298262294847518	0.00863307875502998	FALSE
rs4672838	218506412	0.4492	0.912152955541387	0.0197222546388143	FALSE
rs2052929	218506653	0.9293	0.0453190582338721		FALSE
rs116140536	218507099	0.8325	0.758214586414397	0.00863307875502998	FALSE
rs141255343	218507545	0.847	0.0264388744253665	0.00863307875502998	FALSE
rs114478443	218508264	0.3338	0.0601235269568861	0.0155310184874117	FALSE
rs62177923	218508585	0.2597	0.542218076298013	1.29666368434019e-05	FALSE
rs748649	218509948	0.9691	0.349545306526125	0.00903192447543116	FALSE
rs12987800	218510069	0.7301	0.155156016582623	0.0170801018489915	FALSE
rs59925139	218510296	0.8086	0.836746202316135	0.00863307875502998	FALSE
rs59911771	218510629	0.8077	0.161841976689175	0.00863307875502998	FALSE
rs55948944	218510630	0.8419	0.98652187990956	0.00863307875502998	FALSE
rs1367197	218510822	0.6512	0.870118307182565	0.0170801018489915	FALSE
rs78592691	218510827	0.3232	0.410107056144625	0.0155310184874117	FALSE
rs138803788	218511178	0.3196	0.350790901808068	0.00221729490022173	FALSE
rs79113809	218511247	0.8493	0.855325347045437	0.00863307875502998	FALSE
rs62177945	218511592	0.2545	0.0958836090285331	0.00868338191083512	FALSE
rs17653089	218511871	0.8519	0.947818767745048	0.00863307875502998	FALSE
rs11691083	218512062	0.2236	0.710419327951968	0.00868338191083512	FALSE
rs4674196	218512369	0.7635	0.137821105076	0.0170801018489915	FALSE
rs6733585	218512598	0.7034	0.011626458261162	0.0170801018489915	FALSE
rs142056126	218513067	0.9875	0.891507684253156	0.0045269770879527	FALSE
rs6737145	218513292	0.749	0.409317444544286	0.00903021219140581	FALSE
rs115694008	218513851	0.2726	0.42309908894822	0.0242237291804562	FALSE
rs7564310	218514505	0.7144	0.911622576415539	0.0170801018489915	FALSE
rs113276504	218514688	0.8372	0.512173699447885	0.00863307875502998	FALSE
rs34183224	218514964	0.225	0.469289095140994	0.00868338191083512	FALSE
rs111628595	218516106	0.7837	0.760818672599271	0.00863307875502998	FALSE
rs80323382	218516969	0.7711	0.957834338536486	0.00863307875502998	FALSE
rs7589104	218517174	0.3097	0.599283567164093	0.00868338191083512	FALSE
rs111884249	218517430	0.7619	0.589900942519307	0.00863307875502998	FALSE
rs7578283	218517719	0.6546	0.905763176968321	0.0170801018489915	FALSE
rs7579318	218518590	0.284	0.678099227137864	0.00148327048999059	FALSE
rs56273510	218518654	0.4512	0.467243633233011	0.00115902127468635	FALSE
rs16858063	218518808	0.7339	0.328691987553611	0.00863307875502998	FALSE
rs7582682	218519362	0.5771	0.463222107617185		FALSE
rs62175360	218520035	0.2087	0.0606709069106728	0.00418195861090963	FALSE
rs79588477	218520181	0.5384	0.568003443302587	0.0464234107202452	FALSE
rs112994509	218522119	0.906	0.0261390851810575	0.0640654512605732	FALSE
rs6435999	218523162	0.8248	0.311535623157397	0.00863307875502998	FALSE
rs6436000	218523576	0.6206	0.793989694211632	0.0136163234088243	FALSE
rs62175361	218523772	0.1955	0.666655006352812	0.0135668382877974	FALSE
rs13035160	218523832	0.5557	0.828167394734919	0.0223364168682072	FALSE
rs78261220	218524923	0.9647	0.552514377748594	0.00435104207457686	FALSE
rs4672841	218524944	0.6303	0.517352392431349	0.0136163234088243	FALSE
rs186916280	218524972	0.6123	0.0279994450975209	0.00221729490022173	FALSE
rs62175362	218525299	0.1943	0.679112868616357	0.0135668382877974	FALSE
rs188632050	218526294	0.6431	0.53016554331407	0.0155310184874117	FALSE
rs10498056	218526420	0.4277	0.828315636375919	0.00115902127468635	FALSE
rs146533424	218526978	0.2466	0.949774920940399	0.00115902127468635	FALSE
rs62175363	218527075	0.1919	0.108328333357349	0.0135668382877974	FALSE
rs6719227	218528193	0.8627	0.587189041776583	0.00863307875502998	FALSE
rs112047228	218529265	0.7141	0.750771268969402	0.00863307875502998	FALSE
rs4308112	218529684	0.3868	0.258258904097602	0.00115902127468635	FALSE
rs9288531	218530318	0.9019	0.848395337816328	0.00863307875502998	FALSE
rs4416192	218530660	0.6872	0.615227625705302	0.0139980738650362	FALSE
rs62175364	218530679	0.1863	0.986890412401408	0.0135668382877974	FALSE
rs79889145	218530795	0.2569	0.971116898348555	0.000295289864568536	FALSE
rs1367194	218530865	0.765	0.464574934449047	0.00731584079493256	FALSE
rs16858076	218531716	0.8099	0.625894039869309	0.00863307875502998	FALSE
rs60373740	218532424	0.2936	0.0953217588830739	0.000295289864568536	FALSE
rs72959706	218533177	0.1687	0.637732100207359	0.0135668382877974	FALSE
rs1430128	218533340	0.5391	0.502110512461513	0.0136163234088243	FALSE
rs10180067	218534201	0.8263	0.843531246995553	0.000262960959613499	FALSE
rs76548798	218534893	0.5383	0.581867626868188	0.00336023041579994	FALSE
rs78824754	218535173	0.7177	0.0357914390042424	0.00211870811709578	FALSE
rs34362076	218535204	0.5127	0.441861111670733	0.0148155613787543	FALSE
rs142854624	218535520	0.2093	0.852218761108816	0.0045269770879527	FALSE
rs13430930	218535809	0.7459	0.991068039555103	0.000134936804596514	FALSE
rs79034650	218536251	0.2027	0.775887663709	0.00870400802161379	FALSE
rs6759238	218536449	0.2796	0.359607574762777	0.00543256651176251	FALSE
rs16858079	218536513	0.9508	0.0260607195086777	0.00239202263073566	FALSE
rs76017328	218536653	0.8552	0.363684041192755	0.0155310184874117	FALSE
rs1430125	218536655	0.5909	0.793680668575689	0.0438743585871831	FALSE
rs1430124	218536994	0.4841	0.0438408804136622	0.0246878420966584	FALSE
rs1430123	218537009	0.558	0.824617922306061	0.0246878420966584	FALSE
rs1430122	218537099	0.746	0.545431869104505	0.00239202263073566	FALSE
rs34953236	218537353	0.9597	0.362475409405306	0.00158470220641431	FALSE
rs10190472	218537555	0.5154	0.0207144124722797	0.0246878420966584	FALSE
rs75104652	218538664	0.7664	0.967822574079037	0.0155310184874117	FALSE
rs7568619	218540079	0.8043	0.908335141139105	0.00239202263073566	FALSE
rs186111647	218540239	0.1871	0.952933598542586	0.0170801018489915	FALSE
rs183377148	218541711	0.759	0.664211034076288	0.0155310184874117	FALSE
rs7423848	218541935	0.4594	0.482346571283415	0.0246878420966584	FALSE
rs140859518	218542346	0.8522	0.747572908643633	0.00239202263073566	FALSE
rs4283398	218542409	0.525	0.413510844809935	0.0246878420966584	FALSE
rs4583439	218542592	0.6135	0.853178190998733	0.0246878420966584	FALSE
rs4575698	218542649	0.5279	0.828238593181595	0.0153818015546411	FALSE
rs113337669	218542912	0.7564	0.4909376448486	0.0155310184874117	FALSE
rs6760933	218543286	0.521	0.374665904790163	0.0246878420966584	FALSE
rs78423837	218543300	0.7557	0.411925038089976	0.0155310184874117	FALSE
rs6761086	218543430	0.522	0.0860168200451881	0.0246878420966584	FALSE
rs1820926	218543908	0.5947	0.203006938332692	0.0246878420966584	FALSE
rs76869522	218543985	0.753	0.1775279159192	0.0155310184874117	FALSE
rs2888510	218544783	0.8353	0.565338332206011	0.0218746582084655	FALSE
rs78983641	218545410	0.6965	0.723604958038777	0.000994867686359029	FALSE
rs186385710	218546217	0.5462	0.449738174211234	0.000134989200863931	FALSE
rs7567153	218546569	0.742	0.350025316467509	0.0155310184874117	FALSE
rs71415811	218547335	0.2535	0.583315174560994	0.0125837358201897	FALSE
rs116250078	218547484	0.3207	0.0628066463395953	4.34763705925829e-05	FALSE
rs75378260	218547863	0.9048	0.309787176549435	0.000342770226121234	FALSE
rs150467111	218548411	0.08182	0.16180057823658	0.0224938175654796	FALSE
rs16858095	218549170	0.8489	0.817643905524164	0.00239202263073566	FALSE
rs12988495	218549448	0.567	0.0339701504587943	0.0246878420966584	FALSE
rs12463702	218549455	0.5669	0.0339701504587943	0.0246878420966584	FALSE
rs13399486	218549794	0.6361	0.644661136437208	1.29666368434019e-05	FALSE
rs16858102	218550724	0.8632	0.313894683960825	0.00239202263073566	FALSE
rs185709411	218550825	0.5904	0.638956143287942	0.00221729490022173	FALSE
rs116104485	218552396	0.9517	0.678910264745355	0.0158901901421388	FALSE
rs116321315	218552622	0.8808	0.577101988950744	0.00239202263073566	FALSE
rs13429272	218553269	0.2047	0.871746607590467	0.0197640360241986	FALSE
rs10187812	218554378	0.1931	0.340164735913277	0.0146899001728677	FALSE
rs151079407	218554947	0.05701	0.888048287946731	0.0253455410249835	FALSE
rs6730756	218555139	0.1848	0.123370290268213	0.0146899001728677	FALSE
rs997894	218555571	0.1545	0.0370142331812531	0.00115902127468635	FALSE
rs997895	218555580	0.1545	0.398044485133141	0.00115902127468635	FALSE
rs75551515	218556700	0.9986	0.797081964323297	0.000342770226121234	FALSE
rs4674200	218556751	0.3385	0.00206669792532921	0.0159859202150542	FALSE
rs139456921	218556771	0.819	0.954574155155569	0.00343329596412556	FALSE
rs77827353	218557687	0.8878	0.601088510127738		FALSE
rs9653349	218558507	0.1962	0.542765677440912	0.0146899001728677	FALSE
rs147954337	218558860	0.5819	0.737730300985277	0.0155310184874117	FALSE
rs6746890	218559345	0.8726	0.666290666908026	0.00239202263073566	FALSE
rs147114711	218559807	0.6814	0.350734903477132	0.0155310184874117	FALSE
rs113128301	218560409	0.03433	0.317168977111578	0.00422844673715754	FALSE
rs10169496	218560747	0.5799	0.670999075518921		FALSE
rs184641934	218561275	0.1779	0.858715928392485	0.0155310184874117	FALSE
rs138030025	218561751	0.6633	0.52870496106334	0.00221729490022173	FALSE
rs10185183	218561780	0.2013	0.942572487751022	0.0146899001728677	FALSE
rs10932725	218562096	0.9616	0.498848095303401	0.0175659496552109	FALSE
rs11679246	218562848	0.2132	0.205026797717437	0.0146899001728677	FALSE
rs934241	218563466	0.388	0.0412876023125761	0.101588912931846	FALSE
rs4674201	218564633	0.3936	0.688768807798624	0.0139910921766073	FALSE
rs11683739	218565669	0.08812	0.046560738934204	0.0640654512605732	FALSE
rs79564860	218566182	0.9715	0.149197799153626	0.0299334811529934	FALSE
rs10201708	218566607	0.2128	0.614986369851977	0.0129492600422833	FALSE
rs10189595	218566695	0.199	0.901413651881739	0.0129492600422833	FALSE
rs140037818	218568512	0.8685	0.422400966752321	0.0155310184874117	FALSE
rs74564314	218568732	0.9134	0.317049192730337	0.0253455410249835	FALSE
rs72959735	218569674	0.161	0.928281633649021	0.0107639500875337	FALSE
rs7602839	218570172	0.1917	0.848346805432811	0.00588591237141558	FALSE
rs10199911	218570310	0.3673	0.121697582770139	0.00784600515840025	FALSE
rs7560170	218571190	0.2008	0.881469548912719	0.00588591237141558	FALSE
rs16858118	218571948	0.9163	0.744249518960714	0.00239202263073566	FALSE
rs7594294	218572988	0.2075	0.338902134913951	1.9082148649938e-05	FALSE
rs16858120	218573182	0.9208	0.744650867534801	0.00239202263073566	FALSE
rs57466679	218573367	0.3126	0.0412876023125761	0.101588912931846	FALSE
rs16858122	218573527	0.9077	0.689245702465996	0.00239202263073566	FALSE
rs16858126	218573767	0.9166	0.251220068195835	0.00239202263073566	FALSE
rs78569460	218573831	0.7631	0.0531739694997668	0.0155310184874117	FALSE
rs11688171	218573932	0.1434	0.38175825891085	0.00304846941949677	FALSE
rs57831103	218573933	0.9119	0.739527700701729	0.00239202263073566	FALSE
rs16858128	218574574	0.9105	0.993159876205027	0.00239202263073566	FALSE
rs113019705	218574628	0.703	0.921607224270701	0.0299334811529934	FALSE
rs150750093	218575092	0.6871	0.442171918926761	0.0155310184874117	FALSE
rs727510	218575848	0.382	0.505058349110186	0.00784600515840025	FALSE
rs727511	218575929	0.3874	0.825944806681946	0.00784600515840025	FALSE
rs34204759	218576227	0.5604	0.47726999502629	0.0766333566199921	FALSE
rs16825216	218576570	0.7679	0.99344352982007	0.00239202263073566	FALSE
rs10170362	218576706	0.1423	0.0338715892285109	0.00910529221882433	FALSE
rs17461347	218576799	0.6723	0.91690121544525	0.0108223202350172	FALSE
rs10170591	218576942	0.3549	0.439627199200913	0.00784600515840025	FALSE
rs11693177	218577343	0.3924	0.948745648376644	0.00784600515840025	FALSE
rs1430120	218577819	0.7646	0.134106484474614	0.05576353127414	FALSE
rs78760894	218577882	0.65	0.4888089383021	0.0155310184874117	FALSE
rs934240	218578035	0.3916	0.48899488360621	0.00784600515840025	FALSE
rs73087158	218578359	0.6033	0.757954573491588	0.00239202263073566	FALSE
rs142132282	218578447	0.5098	0.553096763789654	0.0364348087925324	FALSE
rs10185408	218578456	0.7674	0.15766194020398	0.0229992199185557	FALSE
rs72959745	218578475	0.1525	0.216073915129527	0.0188358081927927	FALSE
rs62182092	218578641	0.1262	0.876992799574509	0.00588591237141558	FALSE
rs16858134	218578864	0.8701	0.891919902525842	0.00885896165203797	FALSE
rs11674006	218579133	0.1249	0.563446236541495	0.00588591237141558	FALSE
rs872707	218579511	0.2442	0.72206573584117	0.0124916737382862	FALSE
rs10168801	218580550	0.9764	0.735202465439215	0.0131623075761549	FALSE
rs76701759	218581105	0.8548	0.0175483517814428	0.00885896165203797	FALSE
rs4674203	218582058	0.257	0.335379013093188	0.0124916737382862	FALSE
rs10932726	218582843	0.8411	0.591861914144829	0.0107999021627094	FALSE
rs11694355	218583367	0.1324	0.675044628791511	0.00588591237141558	FALSE
rs7562385	218583945	0.3303	0.343392753042281	0.0124916737382862	FALSE
rs114052463	218584019	0.7727	0.119767515454441	0.00885896165203797	FALSE
rs7576807	218584185	0.3288	0.502084653358907	0.0124916737382862	FALSE
rs73087166	218584576	0.6956	0.134117715060711	0.00885896165203797	FALSE
rs16858143	218585103	0.7573	0.686100704595447	0.00885896165203797	FALSE
rs1991594	218585189	0.3356	0.835500845685601	0.0124916737382862	FALSE
rs1991595	218585213	0.8351	0.509511943673715	0.0107999021627094	FALSE
rs114785011	218585723	0.7674	0.183825115440413	0.00885896165203797	FALSE
rs147279089	218585875	0.2472	0.116686118533835	0.00115902127468635	FALSE
rs140485328	218585963	0.6701	0.662145798327401	0.0253546779141104	FALSE
rs6734580	218586159	0.6225	0.614305472467095	0.0180168600104973	FALSE
rs79240109	218586473	0.1589	0.032982766861096	0.0762610366821714	FALSE
rs183226485	218587134	0.6113	0.442147481720895	0.0471734892787524	FALSE
rs7604180	218588362	0.2606	0.825717003783211	0.0124916737382862	FALSE
rs6728167	218588425	0.1265	0.532176499487832	0.00588591237141558	FALSE
rs6436006	218588948	0.1254	0.0641791538801044	0.00588591237141558	FALSE
rs744564	218588959	0.3224	0.0772525945212692	0.0124916737382862	FALSE
rs6436007	218588976	0.2459	0.933503750478849	0.0124916737382862	FALSE
rs744563	218589336	0.3784	0.447893526405096	0.0124916737382862	FALSE
rs62182130	218589670	0.1318	0.129383503226563	0.00588591237141558	FALSE
rs13403252	218590216	0.1315	0.123711842577904	0.00588591237141558	FALSE
rs11683061	218590532	0.1317	0.849057987565175	0.00588591237141558	FALSE
rs11690573	218590995	0.4065	0.881279580527917	0.00588591237141558	FALSE
rs4674205	218591585	0.876	0.875539884902537	0.000295289864568536	FALSE
rs74564514	218591659	0.4144	0.918350351275876	0.00526315789473684	FALSE
rs114823102	218592050	0.4872	0.909422945929691	0.0155310184874117	FALSE
rs6754424	218592780	0.3218	0.124191382434219	0.0124916737382862	FALSE
rs71415813	218593325	0.3637	0.363598661264405	0.00808085634057302	FALSE
rs10175230	218593679	0.4748	0.35521469055675		FALSE
rs10175311	218593707	0.2533	0.0485009856056422		FALSE
rs10210147	218593831	0.1242	0.570776611799374	0.00588591237141558	FALSE
rs57519358	218595240	0.7623	0.0775689659640193	0.00885896165203797	FALSE
rs142946130	218595851	0.1166	0.281595800770447	0.0253455410249835	FALSE
rs4674206	218596116	0.3263	0.863915827823803	0.0124916737382862	FALSE
rs114661326	218597178	0.9104	0.663258313667029	0.00885896165203797	FALSE
rs11677836	218597191	0.1315	0.127701672026888	0.00588591237141558	FALSE
rs934247	218598202	0.6922	0.076459885109216	0.00885896165203797	FALSE
rs4672846	218598734	0.709	0.250364868203178	0.00885896165203797	FALSE
rs13018720	218598949	0.3049	0.934136797906831	0.00573994115450132	FALSE
rs4672847	218600220	0.1737	0.86293861689046	0.00588591237141558	FALSE
rs60695939	218600462	0.876	0.260889616096392	0.00885896165203797	FALSE
rs111517524	218601251	0.8815	0.618866874370724	0.0299334811529934	FALSE
rs11686995	218601552	0.1867	0.0798311643302441	0.00588591237141558	FALSE
rs62182131	218601711	0.1286	0.926088221604005	0.00588591237141558	FALSE
rs10172407	218602097	0.1912	0.957535139750689	0.00588591237141558	FALSE
rs10184683	218602133	0.1656	0.382567641558126	0.00588591237141558	FALSE
rs142731949	218602134	0.4867	0.290332287782803	0.00435104207457686	FALSE
rs76954676	218602151	0.9043	0.286817973246798	0.00885896165203797	FALSE
rs76449918	218602349	0.4186	0.00687701511196792	0.0528316736588652	FALSE
rs115932739	218602406	0.9053	0.692850654944778	0.00885896165203797	FALSE
rs72959779	218602617	0.1315	0.0929264319129288	0.00588591237141558	FALSE
rs10198610	218602641	0.1788	0.147155189188197	0.00588591237141558	FALSE
rs150901854	218602743	0.8317	0.824683508835733	0.0155310184874117	FALSE
rs28398346	218602797	0.1494	0.0718187361489981	0.00588591237141558	FALSE
rs143673132	218603677	0.2683	0.328754348680377	0.00526315789473684	FALSE
rs9288533	218603799	0.1908	0.672568139852956	0.00588591237141558	FALSE
rs4294980	218604356	0.9008	0.223801779793575	0.0107999021627094	FALSE
rs74411434	218604987	0.9812	0.689773922320455	0.00357047510942863	FALSE
rs150170311	218605184	0.5736	0.761575871380046	0.00115902127468635	FALSE
rs138052871	218605441	0.03721	0.694532200461254	0.00863307875502998	FALSE
rs11682290	218605498	0.1865	0.130263180471957	0.00588591237141558	FALSE
rs11682296	218605529	0.1353	0.125792664242908	0.00588591237141558	FALSE
rs10932727	218605712	0.1369	0.907660263124853	0.00588591237141558	FALSE
rs6715068	218605841	0.147	0.225717631867155	0.00588591237141558	FALSE
rs1529567	218606004	0.2819	0.961466003442183	0.0124916737382862	FALSE
rs1529566	218606227	0.1758	0.216196211986244	0.00588591237141558	FALSE
rs11691042	218607023	0.1303	0.555701196659356	0.00588591237141558	FALSE
rs76018285	218608733	0.7801	0.709021818591282	0.00229914410288772	FALSE
rs1430130	218608763	0.2751	0.839498483808711	0.0124916737382862	FALSE
rs10804262	218610253	0.261	0.176542928442359	0.0124916737382862	FALSE
rs62182133	218610584	0.5308	0.806283643003553	0.0158901901421388	FALSE
rs185196029	218610629	0.1126	0.352247600210831		FALSE
rs56123531	218610993	0.848	0.380302593344823	0.000757374081472434	FALSE
rs11683371	218611483	0.3244	0.0888631481211633	0.00467608700521069	FALSE
rs11684548	218611786	0.1272	0.260138575918973	0.00588591237141558	FALSE
rs11684716	218612008	0.1297	0.495403872570023	0.00588591237141558	FALSE
rs62182134	218612056	0.5752	0.561398104066029	0.0155310184874117	FALSE
rs10932728	218612118	0.1541	0.0418250719967156	0.00588591237141558	FALSE
rs10932729	218612457	0.139	0.356500139459968	0.00588591237141558	FALSE
rs13410905	218613024	0.1382	0.70291536860168	0.00588591237141558	FALSE
rs75047229	218613467	0.8373	0.14793066168204	0.0253455410249835	FALSE
rs10932730	218613693	0.164	0.917903422843665	0.00588591237141558	FALSE
rs4674208	218613777	0.1742	0.0931816347874701	0.00588591237141558	FALSE
rs6436010	218613998	0.2536	0.639867171645165	0.0124916737382862	FALSE
rs141389259	218614098	0.3267	0.0923695543315262	0.0364348087925324	FALSE
rs115066059	218614983	0.9888	0.915245345095173	0.00885896165203797	FALSE
rs150233725	218615145	0.7594	0.835157641908154	0.023732843210962	FALSE
rs12694421	218615225	0.1904	0.669583067996427	0.00588591237141558	FALSE
rs191830506	218615431	0.3596	0.632638899842277	0.000342770226121234	FALSE
rs183564325	218615497	0.6476	0.221566887339577		FALSE
rs11689744	218615511	0.1798	0.447481940034777	0.00588591237141558	FALSE
rs11689753	218615548	0.2618	0.0105508386623114	0.0124916737382862	FALSE
rs17600239	218615591	0.9497	0.746855330420658	0.0364658494855034	FALSE
rs17600246	218615634	0.468	0.957255715737119	0.0766333566199921	FALSE
rs189367436	218615836	0.7986	0.778517835540697	0.00221729490022173	FALSE
rs73072324	218616042	0.7518	0.497654705541208	0.00221729490022173	FALSE
rs115541240	218617162	0.7852	0.837870222982019		FALSE
rs7574419	218617530	0.2162	0.748544192640111	0.000482120388988841	FALSE
rs80352669	218617622	0.2428	0.760083105415106	0.0223109839093233	FALSE
rs60355650	218617626	0.2181	0.900912116281688	0.0223109839093233	FALSE
rs6726957	218617724	0.2867	0.244759817840531	0.0011608178134671	FALSE
rs35657468	218618005	0.5736	0.71852963231504	0.00282846203904545	FALSE
rs12466441	218618574	0.9647	0.933994414983317	0.00320891417859986	FALSE
rs7594886	218618815	0.2018	0.968201168812811	0.00588591237141558	FALSE
rs7607467	218618906	0.3728	0.00325176329351962	0.0135668382877974	FALSE
rs56284457	218618931	0.3719	0.604855970246717	0.0132343459210738	FALSE
rs7595361	218619201	0.2578	0.040513577638194	0.0346821922299839	FALSE
rs62183681	218619398	0.2283	0.658226484665647	0.0015478218023287	FALSE
rs73072332	218619901	0.2535	0.898798390058801	0.0217969165337586	FALSE
rs10167486	218620161	0.6843	0.461195257259533	0.00198386321178584	FALSE
rs113206947	218620186	0.255	0.233617094578221	0.0210034450094989	FALSE
rs2052928	218620552	0.6934	0.0728254741989076	0.00198386321178584	FALSE
rs112326162	218620609	0.2424	0.803183224285021	0.0210034450094989	FALSE
rs12988619	218621116	0.4518	0.233571993885562	0.00221729490022173	FALSE
rs181118478	218621241	0.8827	0.684606753755361	0.00221729490022173	FALSE
rs11690633	218621258	0.2178	0.293145094066858	0.0015478218023287	FALSE
rs11690709	218621387	0.2575	0.465715692378581	0.0015478218023287	FALSE
rs13018850	218622025	0.7874	0.0155062847770751	0.0317503750044292	FALSE
rs2152	218622116	0.7946	0.994143800111488	0.0308888898489646	FALSE
rs4234021	218622292	0.9108	0.0323706131894141	0.00674481607006307	FALSE
rs7576189	218622888	0.2562	0.403878627344966	0.0135668382877974	FALSE
rs4672850	218623309	0.2631	0.620415842859075	0.0135668382877974	FALSE
rs11677547	218623489	0.7535	0.659254192607477	0.028106265911144	FALSE
rs62183682	218624058	0.2126	0.885669881943613	0.0015478218023287	FALSE
rs62183683	218624179	0.2125	0.733010960510001	0.0015478218023287	FALSE
rs1430134	218624390	0.2465	0.48251658375375	0.0135668382877974	FALSE
rs75406893	218624443	0.2124	0.445645991945639	0.0015478218023287	FALSE
rs68160677	218624644	0.7058	0.191673026885837	0.0138948053161678	FALSE
rs111648330	218625295	0.2591	0.110607037087902	0.0210034450094989	FALSE
rs115827031	218625479	0.1883	0.266146981623024	0.00109744899101884	FALSE
rs1814355	218625581	0.2552	0.0455125032458454	0.0135668382877974	FALSE
rs7560625	218625787	0.8472	0.666584929218516	0.00899844856611505	FALSE
rs62183684	218625836	0.2033	0.267254375619814	0.0015478218023287	FALSE
rs143401260	218625884	0.7032	0.443377956980839	0.0131788739412058	FALSE
rs11676350	218626414	0.839	0.5638136358466	0.028106265911144	FALSE
rs1430133	218626475	0.9174	0.103574059903622	0.00597860940441466	FALSE
rs147182573	218626724	0.02711	0.711938414722681	0.00115902127468635	FALSE
rs7564762	218627108	0.4312	0.901092841522768	0.0510026372095338	FALSE
rs11679159	218627794	0.898	0.429885628866032	0.0137952059118979	FALSE
rs10199606	218627818	0.892	0.022191729163751	0.00597860940441466	FALSE
rs7594824	218627884	0.7781	0.519483887823299	0.028106265911144	FALSE
rs10176399	218627885	0.9032	0.163036726182327	0.00597860940441466	FALSE
rs7595078	218628120	0.7982	0.535779089666903	0.028106265911144	FALSE
rs6747039	218628592	0.2521	0.122368590906262	0.0135668382877974	FALSE
rs62183685	218628778	0.4676	0.881536494707689	0.00511023016566254	FALSE
rs115048474	218628817	0.2307	0.599067831411958	0.00462591456219023	FALSE
rs4331479	218628828	0.2868	0.0742706654127687	0.0135668382877974	FALSE
rs6436011	218628843	0.9792	0.61311337701045	0.0192475423939696	FALSE
rs6436012	218628957	0.2586	0.039694135542959	0.0135668382877974	FALSE
rs6436013	218629016	0.846	0.7737492301967	0.00899844856611505	FALSE
rs13423848	218629047	0.509	0.695670637767762	0.0237911569378982	FALSE
rs11686816	218629275	0.8096	0.640877693658695	0.00899844856611505	FALSE
rs12468683	218629463	0.8145	0.98039001156576	0.00899844856611505	FALSE
rs12476751	218629546	0.8387	0.805610081646591	0.00899844856611505	FALSE
rs12477537	218629680	0.819	0.867895081872121	0.00899844856611505	FALSE
rs12477592	218629832	0.8477	0.365893882699311	0.00899844856611505	FALSE
rs62183686	218629886	0.2071	0.648922137683258	0.0015478218023287	FALSE
rs60013204	218629989	0.2551	0.432083392515779	0.0217969165337586	FALSE
rs6436014	218630265	0.8699	0.0677187093533576	0.00899844856611505	FALSE
rs1835338	218630599	0.8478	0.584734773728997	0.00899844856611505	FALSE
rs114600784	218630922	0.2096	0.779499143362045	0.0015478218023287	FALSE
rs6752207	218631099	0.8507	0.846613114699721	0.00899844856611505	FALSE
rs147024328	218631453	0.8833	0.629612609744072	0.0224938175654796	FALSE
rs116212389	218631476	0.2093	0.84918126068078	0.0015478218023287	FALSE
rs62183687	218631541	0.2091	0.223032657289878	0.0015478218023287	FALSE
rs7590353	218632033	0.2162	0.0988803126383573	0.0015478218023287	FALSE
rs7590461	218632110	0.8303	0.813138204626739	0.0100877937627694	FALSE
rs7563783	218632199	0.8447	0.36935220984742	0.0100877937627694	FALSE
rs1579493	218632839	0.9107	0.420536276884377	0.00597860940441466	FALSE
rs1579492	218632849	0.867	0.740744424518198	0.00597860940441466	FALSE
rs35758527	218632873	0.828	0.714931088499725	0.00899844856611505	FALSE
rs56027656	218632902	0.9802	0.709874276304618	0.0137952059118979	FALSE
rs4563202	218632981	0.8268	0.75456300447695	0.00899844856611505	FALSE
rs1346772	218633229	0.8243	0.468546101823449	0.00899844856611505	FALSE
rs1346771	218633235	0.8233	0.236041005933657	0.00899844856611505	FALSE
rs114927816	218633483	0.213	0.722333210054785	0.0210034450094989	FALSE
rs1583110	218633997	0.2023	0.370624357135966	0.0015478218023287	FALSE
rs1583109	218634019	0.8685	0.720363978296518	0.0137952059118979	FALSE
rs61166508	218634311	0.2801	0.247540661133826	0.0217969165337586	FALSE
rs1541848	218634621	0.4639	0.981665504397824	0.0237911569378982	FALSE
rs11692882	218634639	0.8364	0.717505677370355	0.00899844856611505	FALSE
rs11692931	218634746	0.2113	0.256361738778651	0.0015478218023287	FALSE
rs2099182	218634992	0.9106	0.769483619602397	0.00597860940441466	FALSE
rs11682125	218635438	0.2063	0.947928441688418	0.0015478218023287	FALSE
rs7604895	218635840	0.2328	0.322183531941846	0.0402128223741692	FALSE
rs10197943	218636034	0.2313	0.16658967291005	0.0402128223741692	FALSE
rs116688090	218636159	0.2057	0.0530343409627676	0.0015478218023287	FALSE
rs17461501	218636208	0.4239	0.816503789974377	0.0510026372095338	FALSE
rs4674210	218636277	0.432	0.18336257035844	0.0237911569378982	FALSE
rs1835337	218636348	0.4373	0.325277949916199	0.0237911569378982	FALSE
rs1835336	218636436	0.4267	0.970485906349495	0.0237911569378982	FALSE
rs1835335	218636444	0.8544	0.339572868309915	0.00597860940441466	FALSE
rs4672851	218636515	0.2307	0.0551440920680761	0.0210034450094989	FALSE
rs1346770	218636696	0.4262	0.409746368182823	0.0237911569378982	FALSE
rs79338038	218637191	0.2287	0.612262460170314	0.0303323899937068	FALSE
rs1346769	218637207	0.6838	0.719831839902327	0.0329871568461078	FALSE
rs10189251	218637371	0.3716	0.0996593632735312	0.0273967454620617	FALSE
rs10189255	218637378	0.4157	0.440503286896274	0.0312699010352025	FALSE
rs10189182	218637436	0.3899	0.042658724822104	0.0273967454620617	FALSE
rs10189467	218637582	0.2369	0.167018360691145	0.0135668382877974	FALSE
rs74921248	218637613	0.2658	0.0419422981794924	0.0303323899937068	FALSE
rs112684096	218637696	0.2373	0.429329982725903	0.0303323899937068	FALSE
rs75609297	218637844	0.2524	0.931362768867984	0.0303323899937068	FALSE
rs2373145	218637908	0.7565	0.617085170466453	0.00597860940441466	FALSE
rs139801840	218637990	0.02891	0.844648422906175	0.00115902127468635	FALSE
rs11686779	218638094	0.4172	0.7452497407794	2.73740111138485e-05	FALSE
rs2373146	218638176	0.7969	0.741531934589148	0.0316559560048605	FALSE
rs58227542	218638794	0.9069	0.0445046776439995	4.57768059139093e-05	FALSE
rs17653287	218638906	0.2558	0.625344556756318	0.0303323899937068	FALSE
rs7563530	218639159	0.8561	0.69293546769768	0.00801566022506935	FALSE
rs74595185	218639319	0.2581	0.305450695334002	0.0303323899937068	FALSE
rs75874247	218639476	0.2585	0.923819589894265	0.0303323899937068	FALSE
rs75453027	218639575	0.2592	0.157108234241605	0.0303323899937068	FALSE
rs78171115	218639629	0.2592	0.606692574219778	0.0303323899937068	FALSE
rs79315558	218639894	0.2376	0.601223839446902	0.0303323899937068	FALSE
rs79347874	218639998	0.2884	0.330009412951767	0.0303323899937068	FALSE
rs11695865	218640045	0.7134	0.516262690303847	0.00117140107936242	FALSE
rs7567435	218640156	0.9951	0.151306212646887	0.00598092289832973	FALSE
rs11689962	218640163	0.7987	0.398397494107485	0.00512757030839453	FALSE
rs11690004	218640232	0.8124	0.301780741661787	0.00512757030839453	FALSE
rs2195608	218640433	0.742	0.678753261687234	0.0308888898489646	FALSE
rs62183702	218640559	0.09017	0.585476066917181	0.0154662761965773	FALSE
rs7585496	218640747	0.8828	0.359607922378927	0.00430760815417525	FALSE
rs13027574	218640837	0.1229	0.682308529736474	0.00402397963373573	FALSE
rs13004412	218640843	0.1229	0.0572787546552718	0.00336023041579994	FALSE
rs34064769	218641122	0.7592	0.887315571308136	0.00677343978085356	FALSE
rs111910648	218641221	0.3097	0.849423940526322	0.0303323899937068	FALSE
rs76846484	218641707	0.3215	0.98127845255658	0.0303323899937068	FALSE
rs77162918	218641978	0.3229	0.932220431044698	0.0303323899937068	FALSE
rs76686163	218642002	0.3231	0.414963435847312	0.0303323899937068	FALSE
rs78943468	218642007	0.3229	0.247512852074578	0.0303323899937068	FALSE
rs78010198	218642097	0.292	0.869103151373565	0.0303323899937068	FALSE
rs62183703	218642226	0.3362	0.296773630194366	2.73740111138485e-05	FALSE
rs112145692	218642887	0.2657	0.527788998791948	0.0303323899937068	FALSE
rs11686435	218643441	0.9573	0.75099644321017	0.00490524873719573	FALSE
rs62183704	218643981	0.333	0.284946158062667	2.73740111138485e-05	FALSE
rs62183705	218644147	0.3316	0.480032128980383	2.73740111138485e-05	FALSE
rs2373222	218644861	0.8892	0.704335213173181	0.00889846744830704	FALSE
rs112538881	218644925	0.3946	0.0471637465525419	0.0308920416811148	FALSE
rs11678160	218644980	0.9876	0.797827652888373	0.0220755675448431	FALSE
rs62183706	218645059	0.4739	0.531712684081867	0.0155310184874117	FALSE
rs7561695	218645071	0.4552	0.826662151375786	0.00237503803760654	FALSE
rs11689455	218645218	0.3268	0.0308317800518125	2.73740111138485e-05	FALSE
rs115014937	218645565	0.3261	0.847663711523637	0.03193874216266	FALSE
rs112113935	218646214	0.3533	0.0343864667229354	0.03193874216266	FALSE
rs77274825	218646293	0.4101	0.0546103671658784	0.03193874216266	FALSE
rs11676172	218647122	0.3646	0.911383394850418	2.73740111138485e-05	FALSE
rs112378223	218647751	0.3725	0.550476279109716	0.03193874216266	FALSE
rs2552526	218648457	0.7902	0.925008906982839	0.0334071890116874	FALSE
rs114958285	218648681	0.7206	0.942265563644469	1.27058329048291e-07	FALSE
rs80336038	218648685	0.3209	0.313590630888939	2.73740111138485e-05	FALSE
rs62183707	218649449	0.314	0.81680064368993	2.73740111138485e-05	FALSE
rs7577167	218649487	0.4907	0.585494647035375	0.00237503803760654	FALSE
rs73992620	218649576	0.2691	0.223231109092012	0.0135668382877974	FALSE
rs78144556	218650049	0.1228	0.305595862213522	0.00221729490022173	FALSE
rs62183708	218650502	0.3172	0.256978363264352	2.73740111138485e-05	FALSE
rs16825222	218650612	0.9748	0.02917859548777	0.0242841922699781	FALSE
rs11690408	218650694	0.3183	0.938785727368668	2.73740111138485e-05	FALSE
rs11690390	218650869	0.6329	0.112830670317635	0.0045269770879527	FALSE
rs11679399	218651213	0.3167	0.483428898267448	2.73740111138485e-05	FALSE
rs11690697	218651329	0.9851	0.0276452234469283	0.0352564573207442	FALSE
rs112580958	218651399	0.476	0.386994009139016	0.00112107623318386	FALSE
rs11674318	218651444	0.477	0.267267217393965	0.00237503803760654	FALSE
rs11690712	218651501	0.9881	0.0325612545291855	0.0226612131540586	FALSE
rs145720688	218651576	0.6797	0.114865798968822	0.0224938175654796	FALSE
rs62183709	218651884	0.3137	0.845247232355177	2.49128051818635e-05	FALSE
rs147127789	218652311	0.4136	0.0118855119217187	2.73740111138485e-05	FALSE
rs62183710	218652320	0.3138	0.0241243259515613	2.73740111138485e-05	FALSE
rs75466467	218652527	0.1024	0.468330775620416	0.00109744899101884	FALSE
rs73992621	218652754	0.2628	0.0194857039023191	0.0135668382877974	FALSE
rs11677208	218652947	0.9655	0.563295614207164	0.0153513816896146	FALSE
rs114935121	218653555	0.4544	0.191850985633209	0.00109744899101884	FALSE
rs16858224	218653590	0.7623	0.0184317808787399	0.0444062723056264	FALSE
rs111750208	218653784	0.6612	0.461763969156891	0.0619136960600375	FALSE
rs73072371	218653857	0.1215	0.148098782869056	0.0217969165337586	FALSE
rs2571460	218654088	0.7995	0.061799603747204	0.00737121919188512	FALSE
rs11684025	218654159	0.3049	0.334771894849837	2.73740111138485e-05	FALSE
rs78591556	218654431	0.6486	0.0834079496562481	0.0619136960600375	FALSE
rs112132937	218654500	0.6478	0.576879179570824	0.0619136960600375	FALSE
rs2571459	218654570	0.9613	0.594763065921143	0.0116959064327485	FALSE
rs76630665	218654620	0.6467	0.314495355356485	0.0619136960600375	FALSE
rs75982502	218654660	0.4384	0.942782009486109	0.0760889021721347	FALSE
rs149942692	218655108	0.6974	0.157470688922331	0.0224938175654796	FALSE
rs111533869	218655603	0.503	0.990935793844983	0.0619136960600375	FALSE
rs11687087	218655925	0.3804	0.25841662986204	0.00370632077949151	FALSE
rs2552517	218656286	0.5612	0.172348786145449	0.0224725741012295	FALSE
rs78425614	218656456	0.538	0.134688156656921	0.0619136960600375	FALSE
rs73992622	218657461	0.4235	0.0514787572901696	0.0179917599638724	FALSE
rs2571458	218657500	0.9103	0.284301089588553	0.0395402389340471	FALSE
rs75532732	218657578	0.5396	0.546504805563018	0.0442999653417181	FALSE
rs75793486	218657615	0.3346	0.983489669393748	0.00651944386174832	FALSE
rs11684943	218657728	0.2202	0.217323918128386	0.0218502560553692	FALSE
rs73072379	218657850	0.1218	0.0665230378508568	0.0709534368070953	FALSE
rs12618008	218658052	0.6035	0.790354114957154	0.0432966423820082	FALSE
rs62183711	218658399	0.3704	0.361349636688828	0.00370632077949151	FALSE
rs4674212	218658413	0.1047	0.398368207272142	0.0709534368070953	FALSE
rs2571457	218658984	0.4216	0.839990849373862	0.000931356614297357	FALSE
rs73992625	218658993	0.395	0.157310484908521	0.0124362747761418	FALSE
rs4674213	218659070	0.1019	0.0828435758594424	0.0709534368070953	FALSE
rs73072385	218659331	0.09708	0.415946020977572	0.0217969165337586	FALSE
rs76839841	218659486	0.3755	0.819921902846545	0.00370632077949151	FALSE
rs11682280	218659712	0.3671	0.87902334658429	0.00370632077949151	FALSE
rs10932731	218660070	0.6561	0.769116940675303	0.019404407602841	FALSE
rs11885246	218660954	0.08873	0.784873997559771	0.0217969165337586	FALSE
rs78540265	218660997	0.3419	0.868178087286651	0.0289245031792457	FALSE
rs62183712	218661145	0.3776	0.830682302126661	0.00370632077949151	FALSE
rs76020033	218661171	0.1089	0.776817800477147	0.0217969165337586	FALSE
rs1962638	218661597	0.8694	0.999075044877827	0.0540014067337718	FALSE
rs62183713	218661656	0.3774	0.440906896721572	0.00370632077949151	FALSE
rs4674214	218662027	0.5045	0.774618363473564	0.0442999653417181	FALSE
rs74944241	218662124	0.2445	0.345015282044187	0.0125	FALSE
rs112074893	218663079	0.8804	0.855448733782396	0.0198670402083108	FALSE
rs112974535	218663098	0.3836	0.450439453590661	0.00370632077949151	FALSE
rs61334436	218663229	0.114	0.638076779898256	0.00526315789473684	FALSE
rs149050161	218663407	0.7326	0.426788473967463	0.00109744899101884	FALSE
rs768921	218663979	0.1741	0.353498404845595	0.00571828684794025	FALSE
rs62183751	218664368	0.9836	0.109855984104797	0.0158901901421388	FALSE
rs3747	218664633	0.4853	0.0931953678373247	0.0106943854738354	FALSE
rs115829687	218664836	0.6585	0.456889875698835	0.0155310184874117	FALSE
rs13454	218665073	0.8344	0.614887946983799	0.023088401530573	FALSE
rs78530010	218665262	0.7898	0.751023011049256	0.00336023041579994	FALSE
rs111276801	218665472	0.6779	0.271755325142294		FALSE
rs1559595	218665582	0.3252	0.114710658788681	0.0290949640543136	FALSE
rs4674215	218666889	0.9391	0.854457422625274	0.0408364997086981	FALSE
rs3791979	218667372	0.2408	0.155936189228669	6.95372651359608e-05	FALSE
rs3749049	218667800	0.721	0.149553307564929	1.29666368434019e-05	FALSE
rs3088214	218667836	0.2287	0.277898709755391	6.95372651359608e-05	FALSE
rs1063281	218668732	0.235	0.251891772961244	6.95372651359608e-05	FALSE
rs182851722	218669173	0.4293	0.276742061367258	0.00422844673715754	FALSE
rs61741262	218669225	0.7291	0.0402886773020089	0.0642588036507181	FALSE
rs61740057	218669281	0.6214	0.024499844526872		FALSE
rs183586724	218669376	0.1196	0.629653676180169	0.0009765625	FALSE
rs75156815	218669558	0.3315	0.298506073188037	0.0482681768419129	FALSE
rs74897150	218669929	0.385	0.349423913983628	0.0011608178134671	FALSE
rs2552520	218670771	0.1937	0.519880304345861	6.95372651359608e-05	FALSE
rs2571461	218670945	0.1697	0.620290621183813	6.95372651359608e-05	FALSE
rs77538871	218670991	0.5654	0.600296872667968	0.0086251895452266	FALSE
rs972229	218671328	0.0992	0.534796190448105	0.0421286031042129	FALSE
rs972230	218671349	0.1021	0.415398368611932	0.0421286031042129	FALSE
rs78451416	218671381	0.7267	0.0227501566987485	1.29666368434019e-05	FALSE
rs972231	218671599	0.8093	0.979072931455448	0.00571828684794025	FALSE
rs116380113	218672206	0.2299	0.553507074248046	0.00115902127468635	FALSE
rs2241451	218672657	0.3056	0.678581656422466	0.0482681768419129	FALSE
rs34831382	218672782	0.8253	0.943625123472884	0.0309194324426176	FALSE
rs72945946	218672848	0.8648	0.527405601926148	0.0015478218023287	FALSE
rs35136714	218673147	0.7535	0.0564986176323146	0.0408364997086981	FALSE
rs12998823	218673765	0.2275	0.726725121960044	6.95372651359608e-05	FALSE
rs13025249	218673804	0.7484	0.430426633683965	0.0408364997086981	FALSE
rs34307680	218673857	0.3549	0.251255803974345	0.00180804888689177	FALSE
rs1035671	218674484	0.8543	0.646319608436897	0.000986389892585491	FALSE
rs13389312	218674514	0.3551	0.345438134390861	0.00180804888689177	FALSE
rs13417442	218674614	0.3549	0.483693756395951	0.00180804888689177	FALSE
rs918949	218674697	0.2464	0.389188435161486	6.95372651359608e-05	FALSE
rs918950	218675144	0.2195	0.887582186842337	6.95372651359608e-05	FALSE
rs1035672	218675199	0.2112	0.114754159003496	6.95372651359608e-05	FALSE
rs113311422	218675226	0.7139	0.704650704981759	0.00462591456219023	FALSE
rs62183753	218675383	0.3539	0.621214425191283	0.00180804888689177	FALSE
rs1035673	218675533	0.1968	0.167844330659136	6.95372651359608e-05	FALSE
rs74721811	218676267	0.8934	0.0570472464896739	0.0475537370181574	FALSE
rs9808439	218676321	0.6873	0.208041190169752	1.29666368434019e-05	FALSE
rs2288161	218676585	0.9741	0.308246878441423	0.000164244066683091	FALSE
rs11692329	218676704	0.852	0.444826388033107	0.0408364997086981	FALSE
rs145552025	218676779	0.2204	0.739198557799682	0.00336023041579994	FALSE
rs1991161	218676890	0.1858	0.035682316403836	3.3689905630831e-05	FALSE
rs2288162	218676970	0.9702	0.115819800412282	0.000164244066683091	FALSE
rs2288163	218677279	0.8937	0.71034754649736	0.000164244066683091	FALSE
rs76043829	218677586	0.4492	0.238748630043119	0.0086251895452266	FALSE
rs13026442	218677622	0.6185	0.56198285962455	0.0433574133544233	FALSE
rs10490755	218677659	0.1242	0.854903006227687	0.00238274222014059	FALSE
rs78297591	218677711	0.4475	0.814498978434131	0.0086251895452266	FALSE
rs72945961	218677800	0.8388	0.062166946940124	0.0015478218023287	FALSE
rs7559273	218678582	0.968	0.516402507200837	0.000164244066683091	FALSE
rs7562261	218678749	0.9705	0.346888249041513	0.000164244066683091	FALSE
rs11695740	218678883	0.3821	0.835195427760482	0.054297757351747	FALSE
rs79798163	218679225	0.9596	0.911733947461471	0.000164244066683091	FALSE
rs7562840	218679238	0.9813	0.316880065947771	0.000164244066683091	FALSE
rs140144819	218679455	0.2388	0.528587587643415	0.0155310184874117	FALSE
rs2059408	218679599	0.1115	0.315364248817787	0.0475024403661723	FALSE
rs76302586	218680017	0.2218	0.855542126577348	0.00736681887366819	FALSE
rs2161967	218680529	0.4469	0.265519759384915	0.000302977884711149	FALSE
rs2161968	218680545	0.2454	0.029433294464529	0.0629074805160469	FALSE
rs2161969	218680570	0.879	0.507292991504073	0.00425330796750694	FALSE
rs41383244	218680591	0.4635	0.35377696226351	0.0306270185989531	FALSE
rs35955543	218680778	0.3272	0.723442567046732	0.054297757351747	FALSE
rs2552523	218681178	0.02325	0.0324088458437473	0.00109744899101884	FALSE
rs2552524	218681179	0.02732	0.743021111004055	0.00109744899101884	FALSE
rs4674216	218681340	0.9875	0.0457100819330663	0.0250158630999066	FALSE
rs4674217	218681575	0.6073	0.307440367294475	0.0201565740282293	FALSE
rs12476660	218682162	0.8395	0.237585778115317	0.0270384757306859	FALSE
rs13424201	218682248	0.2429	0.557181591168046	0.00255544444927515	FALSE
rs149255260	218682255	0.4426	0.592415517894551	0.0045269770879527	FALSE
rs12694422	218682474	0.5905	0.29044053168036	0.0201565740282293	FALSE
rs3796026	218682771	0.6502	0.235119758639485	0.0201565740282293	FALSE
rs34291329	218683139	0.2507	0.753776857629418	0.00255544444927515	FALSE
rs2571445	218683154	0.1958	0.812754546524957	6.69211152060902e-05	FALSE
rs2552525	218683203	0.02911	0.262440581107512	0.00109744899101884	FALSE
rs2571442	218683257	0.561	0.528855019016191	0.0191142191142191	FALSE
rs34144104	218683368	0.5997	0.956380487419665	0.0343427289775511	FALSE
rs12466972	218683907	0.5268	0.179985466646031	0.0191142191142191	FALSE
rs13394030	218684259	0.2573	0.138579976512119	0.00255544444927515	FALSE
rs62183755	218684798	0.2281	0.210157713852823	0.00339046680510095	FALSE
rs2571434	218685627	0.7236	0.645780443679541	0.0225483640117786	FALSE
rs13022333	218685664	0.8569	0.843640806153417	0.0236163822876377	FALSE
rs78744613	218685944	0.8677	0.849967565853149	0.000164244066683091	FALSE
rs34681173	218686038	0.2294	0.570240412605926	0.00339046680510095	FALSE
rs145895478	218686109	0.3436	0.779231922933832	0.00422844673715754	FALSE
rs34572447	218686119	0.2297	0.850479108979926	2.73740111138485e-05	FALSE
rs78119237	218686162	0.7303	0.126532427035272	0.0640654512605732	FALSE
rs35833791	218687381	0.2309	0.727291492279619	0.00339046680510095	FALSE
rs35949566	218687711	0.2622	0.734302098164335	0.00339046680510095	FALSE
rs10490756	218687752	0.878	0.784666401799768	0.000164244066683091	FALSE
rs75793379	218688143	0.4115	0.463801022153348	0.00443458980044346	FALSE
rs2552527	218688596	0.6233	0.694203316466883	0.0180946771998944	FALSE
rs34085205	218688883	0.233	0.247844252502546	0.00339046680510095	FALSE
rs16858286	218689188	0.9118	0.108361559687182	0.000164244066683091	FALSE
rs11897815	218690487	0.5286	0.0634815644007176	0.031132895061008	FALSE
rs80062932	218691374	0.7632	0.00829900498501957	0.00370632077949151	FALSE
rs4674218	218691633	0.814	0.966731108725071	0.00366178669189712	FALSE
rs2571435	218691759	0.9909	0.718260430265218	0.00464051622259793	FALSE
rs150235458	218692242	0.7682	0.621444144519046	0.00109744899101884	FALSE
rs2571438	218693550	0.6519	0.780283403815702	0.009105820723279	FALSE
rs6729308	218694153	0.2633	0.150238356553018	0.000169770448469198	FALSE
rs6744219	218694192	0.2633	0.0134931451175362	0.000169770448469198	FALSE
rs6729330	218694296	0.2588	0.308659244095907	0.000169770448469198	FALSE
rs6729561	218694357	0.2684	0.295072387205437	0.000169770448469198	FALSE
rs16858298	218694551	0.8704	0.925297804176807	0.0065057118889404	FALSE
rs10188605	218694691	0.06171	0.290006852708757	0.000129742503778919	FALSE
rs4674219	218694842	0.8608	0.420886689098552	0.0065057118889404	FALSE
rs10165160	218694962	0.3881	0.584136005258188	0.00224215246636771	FALSE
rs3796028	218695102	0.07619	0.298755692318082	3.88165237980939e-05	FALSE
rs2571440	218695686	0.1728	0.782683247001842	3.57570537045917e-07	FALSE
rs2552529	218695798	0.09289	0.640483041061088	0.00568839222979085	FALSE
rs10168611	218695846	0.09015	0.542250618105754	1.27804349142201e-05	FALSE
rs10168454	218695848	0.09914	0.104920584941283	1.27804349142201e-05	FALSE
rs2552530	218696215	0.02933	0.416442854097113	0.00109744899101884	FALSE
rs17789645	218696405	0.9274	0.199995301198214	0.0589265695067265	FALSE
rs72945986	218696578	0.3742	0.358210841892287	0.0253455410249835	FALSE
rs11677276	218696949	0.03071	0.990765277761966	0.0153389150184068	FALSE
rs2552531	218698323	0.3685	0.0577942146919668	0.00868338191083512	FALSE
rs2571443	218698621	0.9315	0.0011287797242403	0.0309194324426176	FALSE
rs2571444	218699116	0.9976	0.295083766104654	0.0309194324426176	FALSE
rs16858320	218699505	0.9248	0.474713213508949	0.0298657934638836	FALSE
rs143679876	218700348	0.8092	0.553493466461077	0.00109744899101884	FALSE
rs2571449	218704101	0.5268	0.553865421097726	0.0421762830567795	FALSE
rs1008835	218704238	0.8579	0.64013083698228	0.0290989208696294	FALSE
rs72947948	218704239	0.4854	0.161263658665121	0.00693494362409775	FALSE
rs73992637	218704455	0.9794	0.0360834817402065	0.0298482005799079	FALSE
rs34466485	218704476	0.9351	0.743042344693095	0.0298482005799079	FALSE
rs61616923	218704480	0.5483	0.51060123834759	0.00688309791066219	FALSE
rs1122986	218704674	0.4934	0.773933942196891	0.0446571937461235	FALSE
rs1122987	218704894	0.9986	0.286666886182502	0.0329508110292955	FALSE
rs2552534	218705095	0.114	0.75429623387754	0.00422844673715754	FALSE
rs138185112	218705351	0.1939	0.152170858345926	0.0464234107202452	FALSE
rs2571453	218705494	0.5522	0.358790518017486	0.00422844673715754	FALSE
rs191162441	218705605	0.2665	0.119654615409672	0.00336023041579994	FALSE
rs1000980	218705948	0.6488	0.539877522271127	0.0223062495423661	FALSE
rs1000979	218705987	0.4916	0.749105982948095	0.025933101372693	FALSE
rs1000978	218706167	0.6334	0.881229012506083	0.0223062495423661	FALSE
rs2571454	218706259	0.6693	0.612576920539141	0.0223062495423661	FALSE
rs918951	218706723	0.2685	0.285039582522586	0.0195262958183513	FALSE
rs918952	218706857	0.6121	0.333946370519698	0.0223062495423661	FALSE
rs11899788	218707213	0.6372	0.158096549101174	0.0223062495423661	FALSE
rs79466558	218707407	0.5392	0.513241332489997	0.0364348087925324	FALSE
rs75018222	218707426	0.8296	0.86627310840413	0.00422844673715754	FALSE
rs116651932	218707548	0.79	0.371980085037649	0.00331225534477567	FALSE
rs41497947	218707753	0.6693	0.942811001557857	0.0223062495423661	FALSE
rs55840817	218707806	0.6003	0.443073656409979	0.0223062495423661	FALSE
rs78551585	218707899	0.8353	0.934007292147726	0.00422844673715754	FALSE
rs55763753	218708089	0.6192	0.756565074669197	0.0223062495423661	FALSE
rs4643515	218708214	0.5764	0.127427746541798	0.0223062495423661	FALSE
rs1364637	218708432	0.7002	0.820894394535571	0.0212641736256209	FALSE
rs1364638	218708503	0.5938	0.793968477286398	0.0223062495423661	FALSE
rs1364639	218708524	0.3661	0.0830375312361866	0.0195262958183513	FALSE
rs1364640	218708632	0.3494	0.406822150805965	0.0195262958183513	FALSE
rs929936	218709145	0.3235	0.0979611913207918	0.0195262958183513	FALSE
rs929937	218709215	0.7055	0.50183373503387	0.0212641736256209	FALSE
rs59997697	218709462	0.3708	0.219169806689024	0.0195262958183513	FALSE
rs116045969	218709678	0.434	0.613644451601431	0.0364348087925324	FALSE
rs77081285	218709699	0.8241	0.887536253314465	0.00422844673715754	FALSE
rs12474617	218709753	0.3777	0.68438279745169	0.0195262958183513	FALSE
rs7566566	218710264	0.657	0.615972655359656	0.0223062495423661	FALSE
rs7566504	218710380	0.3944	0.583026946289465	0.0195262958183513	FALSE
rs1559590	218710631	0.4005	0.924921876750886	0.0195262958183513	FALSE
rs929938	218710924	0.7031	0.175626913551241	0.0212641736256209	FALSE
rs58343915	218711440	0.6882	0.606478840112686	0.0212641736256209	FALSE
rs987337	218711692	0.4758	0.211649430682883	0.0183961213252846	FALSE
rs987338	218711738	0.4116	0.589853689074516	0.0183961213252846	FALSE
rs987339	218711818	0.4175	0.959100799635053	0.0183961213252846	FALSE
rs55763335	218712102	0.6654	0.897582579171285	0.0212641736256209	FALSE
rs146606722	218712260	0.5415	0.514348876196891	0.0155310184874117	FALSE
rs61746994	218712290	0.7782	0.362504741176963	0.00422844673715754	FALSE
rs1004814	218712306	0.3429	0.0362999660428613	0.0195262958183513	FALSE
rs1364641	218712606	0.3324	0.213289603823796	0.0195262958183513	FALSE
rs1364642	218712726	0.3229	0.0874051656574011	0.0184977578475336	FALSE
rs3796031	218712918	0.4855	0.481437286827713	0.0455951811277885	FALSE
rs3796032	218712936	0.3038	0.808787398738787	0.0188678742855908	FALSE
rs3796033	218713282	0.209	0.327893641544506	0.0219320144347298	FALSE
rs116507626	218713327	0.4788	0.16208585863933	0.0253455410249835	FALSE
rs3815849	218713469	0.6953	0.030061025172472	0.00863307875502998	FALSE
rs7587518	218713924	0.2932	0.235433925176039	0.0284524635669674	FALSE
rs11902263	218714201	0.05589	0.277114773401991	0.029810298102981	FALSE
rs11902267	218714218	0.1519	0.845060667488724	0.0316521152571759	FALSE
rs10170040	218714330	0.1129	0.766662850277498	0.0298963538097348	FALSE
rs12998464	218714408	0.343	0.0208132257685065	0.00693494362409775	FALSE
rs16858371	218714496	0.3101	0.893304632743821	0.0201127852366569	FALSE
rs3791978	218714686	0.1307	0.720520224655047	0.0174498485823637	FALSE
rs3791977	218714845	0.1437	0.997644503135234	0.0517293237628416	FALSE
rs3791976	218714851	0.1018	0.852069909451529	0.0483729383435177	FALSE
rs3791975	218715071	0.791	0.926172362873331	0.0125409249711336	FALSE
rs13005083	218715292	0.5593	0.444366962183267	0.0125409249711336	FALSE
rs3791974	218715344	0.5824	0.0191965533886105	0.0230725796386538	FALSE
rs17733847	218715406	0.6339	0.143336575711146	0.0262922469057279	FALSE
rs76930125	218715955	0.1495	0.104925038758665	0.0242237291804562	FALSE
rs72950114	218716068	0.6384	0.457533166743815	0.0120719389012072	FALSE
rs3791973	218716190	0.4918	0.64439268456772	0.0112490956027059	FALSE
rs56074520	218716875	0.03554	0.127847575116903	0.027395952836303	FALSE
rs56096813	218717053	0.2523	0.882380682742223	0.029810298102981	FALSE
rs141775848	218717219	0.02879	0.637773809954524	0.00982417520390596	FALSE
rs10171651	218717638	0.1463	0.627669306471944	0.00960560485494869	FALSE
rs3791972	218717645	0.2245	0.295869028894231	0.000530393259925651	FALSE
rs139157372	218718491	0.442	0.952080061426386	0.00109744899101884	FALSE
rs3791970	218719132	0.1949	0.823527063243091	0.000530393259925651	FALSE
rs3791969	218719300	0.0421	0.636757274856791	0.027395952836303	FALSE
rs3791968	218719330	0.04092	0.414020342053846	0.027395952836303	FALSE
rs3828291	218719588	0.03816	0.916079773334786	0.027395952836303	FALSE
rs2059409	218720042	0.2394	0.658240943914279	0.000530393259925651	FALSE
rs115753744	218720043	0.8082	0.819148311857134	0.00583244962884411	FALSE
rs3791967	218720087	0.03618	0.163171490188688	0.027395952836303	FALSE
rs3791966	218720268	0.2416	0.045545679749921	0.000530393259925651	FALSE
rs3791965	218720319	0.03555	0.233756626490504	0.027395952836303	FALSE
rs3791964	218720394	0.03975	0.597821230301634	0.027395952836303	FALSE
rs3791963	218720641	0.2402	0.830484537174925	0.000530393259925651	FALSE
rs3791962	218720671	0.0415	0.539537398843095	0.027395952836303	FALSE
rs7594104	218721095	0.04027	0.0468166107311845	0.027395952836303	FALSE
rs117021595	218721173	0.5678	0.0544782252982259	0.00109744899101884	FALSE
rs7581920	218721241	0.04234	0.0636174294631928	0.0285835068918137	FALSE
rs7568256	218721394	0.04523	0.977145713288337	0.0285835068918137	FALSE
rs3791961	218721834	0.2913	0.711808663094416	0.0317239324613119	FALSE
rs141862535	218722526	0.1663	0.604447725694627	0.0045269770879527	FALSE
[truncated: 3,254 more rows]
