# Supplementary material for: Defining the genetic and evolutionary architecture of alternative splicing in response to infection
Source: Nat Commun. 2019 Apr 11;10:1671. doi: 10.1038/s41467-019-09689-7 (PMC6459842; doi:10.1038/s41467-019-09689-7)
Supplement: Supplementary file 9 — Source Data [file 41467_2019_9689_MOESM9_ESM.zip › SourceData/Fig2C.csv]

NbDSG_DPSIover5	NbDSG_DPSIover10	NbTestedGenes
721	98	3543
900	182	3555
1142	378	3122
1322	556	2824
