# Supplementary material for: Defining the genetic and evolutionary architecture of alternative splicing in response to infection
Source: Nat Commun. 2019 Apr 11;10:1671. doi: 10.1038/s41467-019-09689-7 (PMC6459842; doi:10.1038/s41467-019-09689-7)
Supplement: Supplementary file 9 — Source Data [file 41467_2019_9689_MOESM9_ESM.zip › SourceData/Fig4C.csv]

event_id	snps	r2_sQTL_eQTL
ENSG00000001084;AF:6:53387325-53388053:53388122:53387325-53409294:53409927:-	rs72565142	0
ENSG00000002919;SE:17:46185200-46188070:46188129-46189393:+	rs7218700	0.962531009869324
ENSG00000004399;A3:3:129275271-129275460:129274386-129275460:-	rs2285353	1
ENSG00000004534;RI:3:50098895:50098980-50099395:50099541:+	rs5848906	0.757852100039726
ENSG00000004864;A3:7:95814326-95818606:95814323-95818606:-	rs757332	1
ENSG00000005844;A3:16:30515585-30516565:30515585-30516568:+	rs34838942	0
ENSG00000005844;SE:16:30484219-30485286:30485404-30485517:+	rs11574938	0
ENSG00000006114;SE:17:35937711-35939228:35939530-35944756:-	rs66574616	0.0306047004736701
ENSG00000006747;SE:7:12610611-12617167:12617384-12617689:+	rs73060680	0
ENSG00000008128;A5:1:1637171-1638848:1637171-1638964:-	rs4648776	0.299695212662782
ENSG00000008128;A5:1:1647917-1650767:1647917-1650797:-	rs371424972	0.276662788542753
ENSG00000008128;AL:1:1635307:1635434-1635662:1635488:1635585-1635662:-	rs74045976	0.0489984112177105
ENSG00000008128;RI:1:1634915:1635063-1635263:1635379:-	rs12044811	0
ENSG00000008128;SE:1:1653150-1654027:1654073-1654147:-	rs112328991	0.282664366752083
ENSG00000008130;SE:1:1686137-1686813:1686915-1687697:-	rs201092956	0
ENSG00000008294;A3:17:49067233-49067811:49067188-49067811:-	rs1122634	0
ENSG00000008513;AF:8:134558169-134582353:134582622:134558169-134583936:134584092:-	rs7839535	2.27275202970877e-05
ENSG00000008513;SE:8:134511432-134551880:134551972-134558017:-	rs62520289	0.0351858993721961
ENSG00000010270;MX:7:38218022-38218692:38218747-38247048:38218022-38241315:38241567-38247048:+	rs9638935	0.0555259621881808
ENSG00000010270;SE:7:38218022-38218692:38218747-38247048:+	rs10464362	1
ENSG00000010327;RI:3:52555612:52555716-52555860:52555967:+	rs9853056	0
ENSG00000010810;SE:6:112041265-112062184:112062296-112101769:-	rs12910	0
ENSG00000010810;SE:6:112101838-112135095:112135310-112167792:-	rs73527792	0
ENSG00000011454;SE:9:125832703-125833691:125833780-125835831:+	rs59393793	0.281187383024265
ENSG00000011638;MX:16:21185469-21188458:21188648-21190796:21185469-21190118:21190253-21190796:+	rs8055894	0
ENSG00000011638;SE:16:21185469-21190118:21190253-21190796:+	rs8055894	0
ENSG00000012124;SE:19:35836029-35836505:35836623-35837054:+	rs10406069	0
ENSG00000013364;A3:16:29831831-29841795:29831831-29841836:+	rs13332078	0
ENSG00000013364;A5:16:29845718-29847025:29845387-29847025:+	rs1057451	0
ENSG00000013374;A5:7:151039051-151042434:151038932-151042434:+	rs4295576	0
ENSG00000013374;SE:7:151048568-151049179:151049279-151049898:+	rs421635	0
ENSG00000015475;RI:22:18222115:18222254-18222848:18222942:-	rs181391	0
ENSG00000018280;A3:2:219256218-219256838:219256218-219257704:+	rs12328749	0
ENSG00000018280;A5:2:219247825-219249042:219247793-219249042:+	rs76837709	0
ENSG00000019144;SE:11:118478414-118484009:118484165-118484531:+	rs5795129	0
ENSG00000019582;SE:5:149782188-149782684:149782875-149784243:-	rs61290354	0
ENSG00000021355;SE:6:2840828-2841450:2841709-2842046:-	rs316346	0
ENSG00000023191;A3:11:502249-504824:502181-504824:-	rs201802417	0.710347704893314
ENSG00000023191;AF:11:502181-504427:504552:502181-507113:507264:-	rs34923150	0
ENSG00000023191;SE:11:502249-504824:504996-506609:-	rs11825121	0
ENSG00000023191;SE:11:502249-504824:504996-507113:-	rs11825121	0.816223553222797
ENSG00000026508;A3:11:35222742-35223215:35222742-35223218:+	rs74986198	0
ENSG00000026508;MX:11:35211612-35219668:35219793-35236399:35211612-35232793:35232996-35236399:+	rs1467558	0
ENSG00000026508;SE:11:35211612-35232793:35232996-35236399:+	rs1467558	0
ENSG00000026950;AL:6:26411809-26412640:26413148:26411809-26413397:26414301:+	rs142058993	0.109400757387949
ENSG00000027697;A3:6:137524867-137525469:137524822-137525469:-	rs6928015	0
ENSG00000028310;SE:5:881297-883466:883565-884053:-	rs7711616	0
ENSG00000029725;SE:17:5257785-5259803:5259868-5264503:+	rs75754694	0
ENSG00000033100;SE:7:150933676-150934042:150934258-150934460:+	rs2792444	0
ENSG00000033627;AF:17:40632281:40632767-40635056:40633304:40633376-40635056:+	rs8073150	0
ENSG00000034152;SE:17:21188281-21198987:21199081-21201725:+	rs10468608	0
ENSG00000034677;SE:8:101300495-101312756:101312879-101315388:-	rs142760961	0.220512743106399
ENSG00000036054;SE:3:100029386-100030677:100030721-100034943:+	rs55950446	0.10352231278422
ENSG00000039319;MX:5:79703972-79707465:79707592-79729928:79703972-79723311:79723364-79729928:+	rs248999	0
ENSG00000039319;SE:5:79703972-79723311:79723364-79729928:+	rs140502218	0
ENSG00000039319;SE:5:79730036-79731581:79731673-79732575:+	rs187478	0
ENSG00000039319;SE:5:79741224-79743845:79744223-79745410:+	rs259026	0
ENSG00000039650;A3:19:50369785-50370311:50369702-50370311:-	rs2305922	0.433905814191435
ENSG00000042980;SE:8:24157590-24166154:24166281-24167407:+	rs6980677	0
ENSG00000042980;SE:8:24168950-24170901:24171093-24177749:+	rs7819362	0
ENSG00000047849;SE:3:47919013-47950528:47953911-47956307:-	rs35496285	0
ENSG00000049449;SE:11:32122154-32124550:32124748-32124827:+	rs223061	0
ENSG00000049759;AF:18:55862622:55862965-55912659:55888800:55888989-55912659:+	rs292457	0.00721430900188853
ENSG00000052749;RI:10:99130680:99130838-99131830:99131923:-	rs12257067	0
ENSG00000052795;AF:4:159690290:159690471-159747068:159727246:159727575-159747068:+	rs116600745	0
ENSG00000054267;SE:1:235338714-235340063:235340218-235341115:-	rs59811395	0
ENSG00000054967;RI:11:73105522:73105779-73106132:73106330:+	rs56187614	0.0209279001562231
ENSG00000055332;A3:2:37376400-37384051:37376166-37384051:-	rs2254958	0
ENSG00000055483;AL:17:76783463:76783740-76794482:76791735:76793984-76794482:-	rs11655064	0
ENSG00000055950;A5:10:102746329-102746444:102746329-102746506:-	rs11190786	0
ENSG00000055950;AL:10:102737578:102739129-102743512:102741133:102741300-102743512:-	rs55950013	0
ENSG00000055950;SE:10:102743574-102743705:102743831-102746506:-	rs55646950	0
ENSG00000055955;SE:3:52851074-52852068:52852184-52852273:-	rs2071041	0
ENSG00000059377;AL:7:139611120-139612864:139613828:139611120-139635990:139636106:+	rs6464448	0
ENSG00000059377;AL:7:139715660-139716192:139716629:139715660-139719825:139720123:+	rs10242990	0
ENSG00000059378;SE:7:139726148-139727076:139727206-139728413:-	rs2286196	0
ENSG00000060982;AF:12:25054819-25054897:25055322:25054819-25055881:25056009:-	rs2291894	0
ENSG00000060982;AF:12:25054819-25054897:25055322:25054819-25101861:25102393:-	rs2291894	0
ENSG00000061938;A3:3:195597249-195599147:195597076-195599147:-	rs2278034	0
ENSG00000061938;AF:3:195615477-195619282:195619646:195615477-195635356:195635955:-	rs3747671	0
ENSG00000061938;SE:3:195595580-195596368:195596412-195596985:-	rs2278034	0
ENSG00000063854;A3:16:1859447-1859755:1859383-1859755:-	rs73485896	0
ENSG00000064012;A5:2:202141827-202149539:202141691-202149539:+	rs3185378	0
ENSG00000064012;AF:2:202122759:202123105-202131184:202125223:202125336-202131184:+	rs3769823	0
ENSG00000064225;AL:3:98492827-98501051:98501304:98492827-98501702:98501761:+	rs9811305	0.0261724716707433
ENSG00000064225;AL:3:98492827-98501051:98501304:98492827-98502407:98502583:+	rs200648390	0
ENSG00000064225;AL:3:98492827-98501051:98501344:98492827-98506880:98507039:+	rs202244592	0.0473380977772473
ENSG00000064225;SE:3:98489800-98489965:98490034-98491657:+	rs844160	0
ENSG00000064666;SE:19:1032695-1036129:1036245-1036415:+	rs930232	0.299661720688381
ENSG00000065000;RI:19:2109085:2109206-2109872:2109957:-	rs200634595	0
ENSG00000065621;SE:10:106037874-106039128:106039229-106057336:+	rs6584592	0.0126461205154104
ENSG00000065809;SE:10:14572514-14595321:14595386-14646239:-	rs11259198	0
ENSG00000065882;SE:4:38051519-38053520:38053681-38055820:+	rs138682397	0.0341176853549766
ENSG00000065882;SE:4:38051519-38054727:38054846-38055820:+	rs58983546	0
ENSG00000065882;SE:4:38055959-38062241:38062279-38091553:+	rs1364953	0.00215520676728756
ENSG00000066136;SE:1:41228718-41229035:41229161-41232268:+	rs61285227	0
ENSG00000066379;A5:6:30029175-30029292:30029166-30029292:+	rs9278546	0.0159185120308528
ENSG00000066427;SE:14:92537397-92545759:92545812-92547309:-	rs2295174	1
ENSG00000066697;A3:9:103204638-103206410:103204638-103207451:+	rs78248437	0
ENSG00000067057;AL:10:3178030-3178642:3178985:3178030-3179735:3179904:+	rs10903978	9.37691540650072e-05
ENSG00000067066;SE:2:231282380-231305191:231305272-231307652:+	rs73095024	0
ENSG00000067182;AF:12:6439877-6440019:6440547:6439877-6442235:6442271:-	rs1800693	0
ENSG00000067182;AF:12:6443031-6443257:6443410:6443031-6450942:6451280:-	rs1800693	0
ENSG00000067365;A5:16:8717975-8719353:8717752-8719353:+	rs7196637	0
ENSG00000068650;A3:13:113532617-113536127:113532617-113536190:+	rs1278766	0
ENSG00000068650;MX:13:113530255-113532531:113532617-113536190:113530255-113534860:113534963-113536190:+	rs9577175	0
ENSG00000068745;AL:3:48730501:48730612-48732523:48730881:48731673-48732523:-	rs28867111	0
ENSG00000069493;A5:12:9840757-9845424:9840682-9845424:+	rs2617165	0
ENSG00000069493;MX:12:9845527-9845630:9845711-9847356:9845527-9846421:9846544-9847356:+	rs7968401	0
ENSG00000069493;SE:12:9822391-9832786:9832847-9833519:+	rs10844638	0.000197483348003965
ENSG00000070214;AL:9:108147783-108151314:108159627:108147783-108200562:108200782:+	rs16924530	0.140689198574609
ENSG00000071082;AL:2:101622533-101622812:101623729:101622533-101635460:101636078:+	rs75185555	0
ENSG00000071894;RI:8:145619098:145619253-145619328:145619375:-	rs2977835	0.320729813871212
ENSG00000071894;RI:8:145619449:145619515-145619594:145619770:-	rs72697606	0.264213629288132
ENSG00000072210;MX:17:19566812-19568261:19568360-19578871:19566812-19575034:19575269-19578871:+	rs11204408	0
ENSG00000072210;SE:17:19575269-19576464:19576588-19578871:+	rs68178547	0
ENSG00000072778;SE:17:7123516-7123783:7123848-7123923:+	rs78997139	0.0974169754821512
ENSG00000073169;A3:22:50644949-50646917:50644949-50646965:+	rs2272847	0.288422564805717
ENSG00000073578;AF:5:240559:240591-251107:249169:250891-251107:+	rs112677399	0
ENSG00000073578;SE:5:218533-220355:220452-223597:+	rs10440690	0.60921571966686
ENSG00000073921;SE:11:85685855-85687666:85687725-85692172:-	rs612396	0.441753545283991
ENSG00000073921;SE:11:85687725-85689113:85689136-85692172:-	rs529904	0.314951336226889
ENSG00000074181;SE:19:15292612-15295106:15295261-15295717:-	rs4809043	0.117392171329083
ENSG00000074660;A3:17:1540149-1540235:1540112-1540235:-	rs34849297	0
ENSG00000075234;SE:22:46664488-46665039:46665186-46668232:+	rs58980421	0.557921970610535
ENSG00000075234;SE:22:46677615-46677868:46678048-46679870:+	rs58434356	0.562562843857438
ENSG00000075234;SE:22:46685796-46688100:46688225-46688688:+	rs73886792	0.576959682181649
ENSG00000075651;SE:3:171395484-171404475:171404588-171405161:-	rs79043703	0.0226932362255662
ENSG00000075790;SE:7:107253877-107254099:107254177-107258773:+	rs79640131	0
ENSG00000076685;AF:10:104934739-104940942:104941077:104934739-104952993:104953029:-	rs12414028	0
ENSG00000076685;AL:10:104871502:104871562-104934615:104929041:104929206-104934615:-	rs201435055	0
ENSG00000076928;A3:19:42409413-42409742:42409413-42409912:+	rs11881932	0
ENSG00000076944;A3:19:7710192-7711058:7710192-7711135:+	rs3837933	0
ENSG00000076944;RI:19:7712048:7712133-7712240:7712397:+	rs56402280	0
ENSG00000076944;SE:19:7712133-7712240:7712397-7712611:+	rs885433	0
ENSG00000077147;A3:10:98287302-98287788:98287253-98287788:-	rs3789957	0
ENSG00000077238;AL:16:27356341-27356506:27356923:27356341-27357788:27357939:+	rs9929928	0
ENSG00000077238;AL:16:27364017-27366341:27366534:27364017-27367129:27367197:+	rs3024633	0
ENSG00000077238;SE:16:27372136-27372261:27372341-27373573:+	rs3024645	0
ENSG00000077549;AL:1:19683939:19684057-19705034:19700669:19700949-19705034:-	rs115036561	0
ENSG00000078369;SE:1:1737977-1747195:1747301-1756836:-	rs2799070	0
ENSG00000078668;A5:8:42252654-42256230:42252651-42256230:+	rs73631731	0
ENSG00000078674;SE:8:17819683-17820610:17820800-17822077:+	rs11203932	0
ENSG00000078808;A3:1:1153184-1153838:1153068-1153838:-	rs12036216	0
ENSG00000079215;AL:5:36608706-36612848:36613589:36608706-36629552:36629674:+	rs11949360	0
ENSG00000079263;MX:2:231109795-231110578:231110655-231113600:231109795-231112631:231112780-231113600:+	rs28445040	0
ENSG00000079263;SE:2:231109795-231110578:231110655-231112631:+	rs28445040	0
ENSG00000079263;SE:2:231115776-231118031:231118132-231120167:+	rs16826952	0
ENSG00000080189;A3:20:44983918-44984441:44983880-44984441:-	rs2425699	0
ENSG00000080802;AL:7:135046550:135047938-135078670:135070903:135073646-135078670:-	rs3812277	0
ENSG00000080815;MX:14:73603291-73603833:73603931-73614503:73603291-73604820:73604860-73614503:+	rs60344050	0
ENSG00000081791;AF:5:141309812:141309839-141312824:141310784:141310845-141312824:+	rs164514	0
ENSG00000082074;SE:5:39203089-39212780:39213119-39219545:-	rs1494688	0
ENSG00000082153;A5:2:201676713-201677931:201676450-201677931:+	rs11685853	0
ENSG00000082996;AF:3:149531015:149531140-149563798:149531624:149532118-149563798:+	rs16862273	0.317410702359007
ENSG00000082996;SE:3:149531140-149531712:149531813-149563798:+	rs138057682	0.00705467372134039
ENSG00000083457;SE:17:3631462-3632772:3632849-3634398:-	rs2915553	0
ENSG00000084234;SE:11:129992408-129993507:129993674-129996595:+	rs3886745	0
ENSG00000084734;SE:2:27721664-27722009:27722075-27722264:+	rs813592	0
ENSG00000085117;SE:11:44639915-44640190:44640273-44640599:+	rs1139971	0
ENSG00000085365;SE:5:77656552-77684661:77684738-77711344:+	rs60204681	0.45150077618224
ENSG00000086504;RI:16:418501:418635-419068:419220:-	rs56116720	0
ENSG00000087088;RI:19:49464067:49464171-49464789:49465055:+	rs1805419	0.319253692666494
ENSG00000087157;SE:17:76374889-76378745:76378866-76388557:+	rs12951460	0
ENSG00000087266;A5:4:2826486-2826853:2826457-2826853:+	rs76550253	0.106069673646133
ENSG00000087266;AF:4:2811506:2811556-2822341:2814031:2814204-2822341:+	rs433030	0
ENSG00000087266;AF:4:2811506:2811556-2822341:2820443:2820797-2822341:+	rs231400	0.0286593208167494
ENSG00000087302;SE:14:52468584-52470912:52470960-52471080:+	rs1151574	0
ENSG00000088833;A3:20:1426794-1433138:1426475-1433138:-	rs2873522	0
ENSG00000089041;A3:12:121598777-121600074:121598777-121600227:+	rs208293	0
ENSG00000089041;RI:12:121614950:121615015-121615100:121615249:+	rs1718119	0
ENSG00000089063;A5:20:5086956-5089804:5086956-5089978:-	rs6116651	0
ENSG00000089063;SE:20:5090091-5092146:5092251-5093607:-	rs6116651	0
ENSG00000089127;A3:12:113346629-113348856:113346629-113348903:+	rs6489867	0
ENSG00000089127;AL:12:113355505-113356402:113357015:113355505-113357194:113357708:+	rs10774671	0
ENSG00000089127;AL:12:113355505-113356402:113357015:113355505-113369683:113369990:+	rs10774671	0
ENSG00000089127;AL:12:113355505-113357194:113357708:113355505-113369683:113369990:+	rs10774671	0
ENSG00000089157;SE:12:120635265-120636357:120636434-120636657:-	rs57937300	0
ENSG00000089916;RI:14:76639889:76639968-76642966:76643033:+	rs11159182	0.18051016950744
ENSG00000089916;SE:14:76644385-76644551:76644665-76647107:+	rs11623014	0.409357145395769
ENSG00000090054;SE:9:94830380-94841716:94841848-94842298:-	rs61596207	0
ENSG00000090104;A5:1:192545495-192545904:192545059-192545904:+	rs1323295	0.619018269448286
ENSG00000090316;AL:4:1321491-1322422:1323064:1321491-1326545:1326642:+	rs5019560	0.0598497599172241
ENSG00000090316;RI:4:1330649:1330782-1332210:1332405:+	rs13147602	0
ENSG00000090487;SE:15:65275931-65280957:65281154-65281744:-	rs7172670	0
ENSG00000091073;A3:7:76091153-76106260:76091153-76106431:+	rs882108	0.159923304789649
ENSG00000091073;MX:7:76091153-76092862:76093026-76111825:76091153-76109738:76110094-76111825:+	rs3762030	0.917144784286703
ENSG00000091073;SE:7:76121570-76126654:76126794-76129758:+	rs1978294	0.147525708408599
ENSG00000091106;AF:2:32481962-32489807:32489949:32481962-32490656:32490801:-	rs385076	0
ENSG00000091436;AF:2:173940564:173940730-174034533:174024738:174025135-174034533:+	rs3769183	0
ENSG00000091527;A3:3:133305566-133306003:133305566-133306006:+	rs9840108	0
ENSG00000092010;A3:14:24605510-24606107:24605510-24606194:+	rs6573579	0
ENSG00000092020;SE:14:35579835-35585816:35585943-35591108:-	rs113528366	0.130581296416552
ENSG00000092531;AL:15:42822017-42823611:42825256:42822017-42837334:42837543:+	rs200854165	0
ENSG00000092531;SE:15:42807552-42820460:42820618-42821873:+	rs1060291	0
ENSG00000093000;SE:22:45560177-45562190:45562311-45564049:+	rs8137392	0.31138517808644
ENSG00000093144;AF:6:127648289-127651954:127652094:127648289-127664481:127664707:-	rs6915525	0
ENSG00000093167;AF:3:37216096-37217309:37217548:37216096-37217551:37217828:-	rs7628444	0
ENSG00000093183;SE:3:42605178-42605257:42605472-42610357:-	rs342535	0
ENSG00000095794;SE:10:35416495-35426710:35426807-35437296:+	rs11010130	0
ENSG00000099250;AL:10:33489946:33491923-33496500:33494377:33495281-33496500:-	rs10827211	0.000121283946510314
ENSG00000099331;AL:19:17322583-17322704:17322908:17322583-17325269:17325346:+	rs3760632	0
ENSG00000099331;RI:19:17322460:17322583-17322704:17324093:+	rs139802300	0
ENSG00000099917;SE:22:20922918-20929400:20929519-20936898:+	rs5995708	0.14269873071002
ENSG00000099977;AL:22:24313554:24313812-24315957:24315293:24315532-24315957:-	rs8141342	0.268831034316986
ENSG00000100023;A3:22:22049785-22051036:22049785-22051174:+	rs12484060	0
ENSG00000100023;AL:22:22049785-22050156:22050349:22049785-22051174:22052201:+	rs58674696	0
ENSG00000100031;A3:22:25006000-25006217:25006000-25006325:+	rs4049911	0
ENSG00000100031;SE:22:25003990-25004957:25005198-25005932:+	rs55796677	0
ENSG00000100055;SE:22:37699443-37700213:37700327-37705253:+	rs3830145	0
ENSG00000100109;A3:22:26907283-26908065:26907119-26908065:-	rs66522555	0.14272362360065
ENSG00000100109;A3:22:26907283-26908065:26907161-26908065:-	rs134141	0.144932008901561
ENSG00000100219;AF:22:29195141-29195948:29196121:29195141-29196286:29196557:-	rs7288918	0
ENSG00000100225;A3:22:32871111-32874968:32871111-32875120:+	rs11107	0
ENSG00000100242;A5:22:39136437-39136894:39136437-39137012:-	rs113457588	0
ENSG00000100342;A3:22:36649265-36650944:36649265-36650983:+	rs76753349	0
ENSG00000100342;SE:22:36649265-36649884:36650037-36650983:+	rs13057901	0
ENSG00000100359;RI:22:40803021:40803075-40803205:40803332:+	rs2018393	0
ENSG00000100365;SE:22:37257245-37260087:37260171-37260961:+	rs760518	1
ENSG00000100376;SE:22:45732292-45733715:45733849-45736267:+	rs738177	1
ENSG00000100445;A5:14:24910132-24910215:24910132-24910884:-	rs118119904	0
ENSG00000100445;A5:14:24911001-24911304:24911001-24911384:-	rs8008309	0
ENSG00000100445;AL:14:24909992:24910132-24911384:24910498:24911001-24911384:-	rs11625820	0
ENSG00000100445;SE:14:24911001-24911384:24911466-24911552:-	rs74905464	0
ENSG00000100461;A3:14:23374455-23374545:23374430-23374545:-	rs201248067	0
ENSG00000100461;SE:14:23374662-23374815:23374868-23375404:-	rs2295680	0
ENSG00000100599;AL:14:93043822-93052792:93052925:93043822-93081752:93082373:+	rs10147664	0
ENSG00000100600;SE:14:93170706-93170985:93171052-93176017:-	rs9791	0
ENSG00000100600;SE:14:93199160-93207407:93207524-93214834:-	rs1242093	0
ENSG00000100664;AF:14:103800574:103800934-103801990:103801198:103801522-103801990:+	rs112999017	0
ENSG00000100731;SE:14:71435827-71436576:71436716-71443659:+	rs2810077	0
ENSG00000100902;AF:14:35747839:35747924-35777200:35761657:35761806-35777200:+	rs2277461	0
ENSG00000100991;A3:20:33609159-33622926:33609135-33622926:-	rs6060127	0.0379120213378576
ENSG00000100997;AL:20:25275379:25275666-25282855:25280834:25281520-25282855:-	rs145380090	0.0277434190020547
ENSG00000101166;A3:20:57612354-57613521:57612335-57613521:-	rs151359	0
ENSG00000101191;A5:20:61545758-61557784:61545758-61557791:-	rs13040088	0
ENSG00000101191;AF:20:61545758-61557784:61557821:61545758-61569148:61569304:-	rs62200158	0
ENSG00000101307;AF:20:1559340-1569206:1569393:1559340-1600515:1600642:-	rs2422631	0.916815035741049
ENSG00000101307;AL:20:1546876:1546913-1558984:1558796:1558842-1558984:-	rs2243603	0.890996072749159
ENSG00000101460;RI:20:33147540:33147709-33147976:33148149:+	rs6120675	0
ENSG00000101558;SE:18:9937063-9944921:9945055-9950392:+	rs636407	0
ENSG00000102445;SE:13:46918966-46919582:46919735-46923421:-	rs67973418	0.414953858036703
ENSG00000102445;SE:13:46935708-46936673:46936733-46937250:-	rs2765624	1
ENSG00000102445;SE:13:46942950-46946076:46946732-46952025:-	rs2765624	1
ENSG00000102524;SE:13:108939207-108955124:108955241-108955601:+	rs9587551	0
ENSG00000102572;AL:13:99104413:99105463-99109422:99108236:99108814-99109422:-	rs12463	0
ENSG00000102575;A5:19:11688494-11688839:11688494-11688891:-	rs78023425	0
ENSG00000102575;RI:19:11688408:11688494-11688839:11689009:-	rs76639504	0
ENSG00000102858;SE:16:4733933-4736260:4736304-4738797:+	rs841225	1
ENSG00000103121;MX:16:81010076-81014375:81014484-81030919:81010076-81015411:81015482-81030919:-	rs2602446	0
ENSG00000103121;MX:16:81010076-81015411:81015482-81040339:81010076-81030919:81031034-81040339:-	rs2602446	0
ENSG00000103121;MX:16:81015482-81022145:81022201-81030919:81015482-81030528:81030625-81030919:-	rs2911149	0
ENSG00000103121;SE:16:81010076-81012139:81012312-81015411:-	rs9937731	0
ENSG00000103121;SE:16:81010076-81014375:81014484-81015411:-	rs8044314	0
ENSG00000103121;SE:16:81010076-81015411:81015482-81030919:-	rs2602450	0
ENSG00000103121;SE:16:81012312-81014375:81014484-81015411:-	rs9921914	0
ENSG00000103168;RI:16:84213776:84213950-84214649:84214792:-	rs2278043	0.424383649102738
ENSG00000103168;RI:16:84215352:84215469-84215548:84215664:-	rs3208968	0.650809289232934
ENSG00000103168;RI:16:84216682:84216755-84216850:84216934:-	rs62049864	0.988112269974111
ENSG00000103222;SE:16:16196574-16199257:16199317-16200595:+	rs11861085	0
ENSG00000103249;RI:16:1499277:1499328-1500498:1500667:-	rs11859230	0.137872845581128
ENSG00000103275;A5:16:1362604-1364021:1362559-1364021:+	rs8056919	0
ENSG00000103313;SE:16:3299780-3301957:3302049-3304158:-	rs224219	0.0201263705630924
ENSG00000103326;SE:16:583998-586029:586142-596817:+	rs8063034	0
ENSG00000103496;AF:16:31044416:31044843-31045334:31045107:31045156-31045334:+	rs57576577	1
ENSG00000103496;RI:16:31044416:31044627-31044711:31044843:+	rs58726213	0.915418766814968
ENSG00000103811;A3:15:79224383-79224714:79223848-79224714:-	rs62013198	0.00735624667988132
ENSG00000103811;AF:15:79228092-79229377:79229575:79228092-79229660:79230057:-	rs62013200	0.0272117729014281
ENSG00000103876;A5:15:80445247-80445368:80445183-80445368:+	rs11856087	0
ENSG00000104064;SE:15:50601995-50638569:50638592-50647182:-	rs12904112	0
ENSG00000104324;AF:8:98041697:98041722-98078237:98067755:98067873-98078237:+	rs10086925	0
ENSG00000104497;SE:8:82736175-82741665:82741751-82751847:-	rs1376841	0.881295210147985
ENSG00000104497;SE:8:82752317-82752433:82752678-82754357:-	rs33958809	0.989584894456505
ENSG00000104517;RI:8:103269860:103269945-103271213:103271357:-	rs487571	0
ENSG00000104518;RI:8:144643172:144643274-144643540:144643593:+	rs1545536	0
ENSG00000104660;AL:8:29962002-29963262:29966040:29962002-29994788:29995864:+	rs4733384	0.132364070223283
ENSG00000104714;AL:8:615992:618792-623289:621794:622204-623289:-	rs1703936	0
ENSG00000104714;SE:8:624047-640898:641096-642478:-	rs4735905	0
ENSG00000104870;SE:19:50016007-50016644:50016730-50017139:+	rs62128087	0
ENSG00000104886;AL:19:2230093:2230611-2233997:2233155:2233904-2233997:-	rs4807210	0
ENSG00000104894;A5:19:49838866-49838971:49838832-49838971:+	rs354022	0
ENSG00000104894;RI:19:49838971:49839043-49840166:49840290:+	rs56222689	0
ENSG00000104907;SE:19:13220652-13220729:13220815-13220972:-	rs35601737	0
ENSG00000104964;AF:19:3061255-3062172:3062408:3061255-3062698:3063105:-	rs66817181	1
ENSG00000104972;A3:19:55145472-55146039:55145472-55146092:+	rs57772408	0.208631541408918
ENSG00000104974;A3:19:55106867-55107104:55106867-55107220:+	rs10416264	0.202042699422708
ENSG00000104974;SE:19:55105246-55105662:55105743-55105906:+	rs13345054	0.0638252299218135
ENSG00000105193;RI:19:39924305:39924401-39926298:39926348:-	rs484379	0
ENSG00000105223;MX:19:40854675-40871460:40871492-40872326:40854675-40871625:40871837-40872326:+	rs10417488	0.961432988856196
ENSG00000105223;SE:19:40854675-40871460:40871837-40872326:+	rs10417488	0.961432988856196
ENSG00000105287;AF:19:47217258-47217667:47217856:47217258-47219388:47219853:-	rs184341	0
ENSG00000105321;AF:19:47759716:47759866-47761587:47760789:47761166-47761587:+	rs7254371	1
ENSG00000105339;MX:8:142166069-142170731:142170886-142175285:142166069-142173432:142173528-142175285:+	rs2289001	0
ENSG00000105339;SE:8:142166069-142170731:142170886-142173432:+	rs2289001	0
ENSG00000105373;RI:19:48259013:48259079-48259785:48259861:+	rs145765308	0
ENSG00000105393;A3:19:17378336-17379565:17378336-17379603:+	rs12980812	0
ENSG00000105483;A3:19:48753135-48759049:48753104-48759049:-	rs4544344	0.0212462932638464
ENSG00000105483;SE:19:48725112-48726976:48727125-48733695:-	rs10421737	3.35238430476526e-05
ENSG00000105483;SE:19:48735750-48736529:48736661-48737660:-	rs113878290	0.00153954837623303
ENSG00000105483;SE:19:48744320-48752780:48752890-48753008:-	rs12984612	1
ENSG00000105499;A3:19:48565451-48571048:48565409-48571048:-	rs4802428	0.010386279204992
ENSG00000105499;A3:19:48608701-48609779:48608670-48609779:-	rs274893	1
ENSG00000105499;AL:19:48603039:48603117-48607845:48606677:48606708-48607845:-	rs58701994	0.527122381203946
ENSG00000105499;SE:19:48598861-48599956:48600384-48601396:-	rs16981247	0.0057849455970464
ENSG00000105726;A3:19:19764953-19765352:19764883-19765352:-	rs3838913	0
ENSG00000105856;A5:7:106809630-106820324:106809472-106820324:+	rs4730221	0
ENSG00000105875;A3:7:134878229-134878330:134878151-134878330:-	rs2278128	0.123843607011394
ENSG00000105928;AF:7:24784373-24789183:24789412:24784373-24797326:24797559:-	rs1476522	0
ENSG00000105939;A5:7:138763399-138763850:138763399-138764216:-	rs144954166	0
ENSG00000105967;SE:7:115596847-115614224:115614310-115624316:-	rs6968389	0
ENSG00000105993;AF:7:157161495:157161636-157174940:157174515:157174680-157174940:+	rs12672981	0
ENSG00000106100;SE:7:30465326-30468120:30468225-30468990:-	rs5743368	0
ENSG00000106100;SE:7:30499657-30503225:30503314-30518222:-	rs1558067	0
ENSG00000106258;MX:7:99262937-99264224:99264312-99264575:99262937-99264336:99264433-99264575:-	rs145102165	0
ENSG00000106258;RI:7:99260439:99260505-99261591:99261718:-	rs145102165	0
ENSG00000106258;SE:7:99264688-99269394:99269501-99270203:-	rs61737531	0
ENSG00000106258;SE:7:99270302-99270407:99270538-99272156:-	rs776746	0
ENSG00000106591;A5:7:42976840-42976921:42974735-42976921:+	rs631132	0
ENSG00000106591;SE:7:42974735-42976763:42976840-42976921:+	rs631132	0
ENSG00000106785;SE:9:100872266-100872351:100872516-100881264:-	rs12345591	0.19022359564168
ENSG00000106853;SE:9:114325511-114326437:114326542-114332371:-	rs7871740	0.971272625251864
ENSG00000106853;SE:9:114348445-114351544:114351662-114355206:-	rs111703901	1
ENSG00000107020;SE:9:5361888-5381863:5382031-5431897:-	rs2381277	0.816027114237296
ENSG00000107263;A3:9:134494596-134497183:134494593-134497183:-	rs201725154	0.000481360646092956
ENSG00000107263;SE:9:134477536-134479348:134479440-134497183:-	rs4740173	0.227790540463216
ENSG00000107521;A5:10:100191048-100193697:100191048-100193740:-	rs8181292	0.506021417302445
ENSG00000107521;SE:10:100193848-100195029:100195171-100195392:-	rs61873923	0.0900853160934768
ENSG00000107551;A3:10:45478111-45479389:45478111-45479470:+	rs871043	0
ENSG00000107745;SE:10:74135630-74139222:74139341-74167687:-	rs11593719	0.00418410041841004
ENSG00000108448;AL:17:18631071-18634383:18634532:18631071-18638190:18638740:+	rs59143440	0.96908652931603
ENSG00000108559;A3:17:5291272-5292122:5291224-5292122:-	rs112340061	0
ENSG00000108669;SE:17:76672251-76673077:76673132-76676272:-	rs9892406	0
ENSG00000108771;SE:17:40254330-40255626:40255816-40256784:-	rs2074160	0
ENSG00000108774;AF:17:40282608-40288283:40288502:40282608-40306907:40307010:-	rs8064376	0
ENSG00000108774;SE:17:40282608-40289780:40289896-40306911:-	rs12603330	0
ENSG00000108788;RI:17:40720488:40720577-40720855:40720961:+	rs646123	0
ENSG00000108826;A3:17:48445674-48447393:48445659-48447393:-	rs8067510	0
ENSG00000108932;SE:17:66279264-66281686:66281783-66287227:-	rs11870866	0
ENSG00000108946;SE:17:66508689-66511128:66511260-66511535:+	rs34614921	0
ENSG00000108953;AL:17:1248149:1248793-1303341:1268042:1268352-1303341:-	rs11558129	0
ENSG00000109046;SE:17:25621461-25624213:25624334-25628814:+	rs7221912	0
ENSG00000109111;SE:17:26989360-26999775:26999876-27000389:+	rs9900141	0
ENSG00000109180;AF:4:48833125:48833266-48834637:48833359:48833415-48834637:+	rs13128107	0
ENSG00000109320;AF:4:103423055:103423324-103446669:103424532:103424647-103446669:+	rs230539	0
ENSG00000109323;SE:4:103611928-103612037:103612114-103635595:-	rs150900	0
ENSG00000109323;SE:4:103647840-103674980:103675152-103681875:-	rs223492	0
ENSG00000109332;A5:4:103747793-103748749:103747793-103748892:-	rs6533046	0
ENSG00000109332;A5:4:103748001-103748749:103748001-103749101:-	rs143022365	0
ENSG00000109332;AF:4:103747793-103748584:103748723:103747793-103748749:103749105:-	rs201871854	0
ENSG00000109332;SE:4:103747793-103748749:103748898-103749101:-	rs200114809	0
ENSG00000109790;AL:4:39116950-39122630:39123828:39116950-39128314:39128477:+	rs35739603	0
ENSG00000109790;SE:4:39046716-39064179:39064655-39077585:+	rs1367302	0
ENSG00000109861;A3:11:88059611-88061280:88059567-88061280:-	rs149377250	0.919017571551616
ENSG00000110075;AL:11:68377491-68380534:68382060:68377491-68382100:68382720:+	rs11228271	0
ENSG00000110079;SE:11:60048189-60050067:60050212-60059698:+	rs1947360	0
ENSG00000110324;A3:11:117857249-117857322:117857249-117857399:+	rs56356146	0
ENSG00000110619;SE:11:3061161-3061678:3061811-3062126:-	rs406598	0
ENSG00000110651;AF:11:2398524:2398845-2411642:2407316:2407869-2411642:+	rs11022617	0
ENSG00000110852;SE:12:10010236-10015098:10015172-10021804:-	rs253146	0
ENSG00000110911;AL:12:51373184:51373325-51375422:51373603:51373841-51375422:-	rs2554858	0
ENSG00000111011;AF:12:123006846-123007346:123008303:123006846-123011395:123011547:-	rs6416298	0
ENSG00000111011;SE:12:122990253-122991381:122991470-122992765:-	rs7307735	0
ENSG00000111011;SE:12:123006846-123007346:123007453-123011395:-	rs12425970	0
ENSG00000111224;SE:12:3939184-3973002:3973123-3982378:-	rs12581274	0
ENSG00000111229;AL:12:110874540:110874957-110883257:110880449:110880872-110883257:-	rs10744765	0
ENSG00000111229;RI:12:110873915:110874034-110874362:110874488:-	rs10744765	0
ENSG00000111237;AL:12:110929536:110929927-110933817:110930726:110931036-110933817:-	rs2339524	0
ENSG00000111331;A3:12:113402213-113403549:113402213-113403702:+	rs2240188	0.0300605387908713
ENSG00000111344;A3:12:113545400-113545890:113545046-113545890:-	rs1613480	0
ENSG00000111424;MX:12:48272898-48276477:48276557-48298738:48272898-48293620:48293741-48298738:-	rs3890733	0
ENSG00000111450;SE:12:131293249-131296855:131296988-131297502:-	rs9668291	0.808753717198821
ENSG00000111596;AL:12:70738008-70739960:70740406:70738008-70747609:70747693:+	rs138747306	0
ENSG00000111639;AF:12:6602138-6602224:6602764:6602138-6602883:6603007:-	rs12321186	1
ENSG00000111711;SE:12:21659910-21661317:21661495-21665229:+	rs61926330	0
ENSG00000111729;MX:12:8276556-8278157:8278273-8289384:8276556-8288181:8288332-8289384:+	rs4883072	0
ENSG00000111729;SE:12:8276556-8278157:8278273-8281860:+	rs2024301	0
ENSG00000111729;SE:12:8276556-8278157:8278273-8288181:+	rs11043439	0
ENSG00000111737;SE:12:120535177-120536615:120536739-120536834:-	rs61748076	0
ENSG00000111801;RI:6:26444185:26444532-26445932:26446213:+	rs35815698	0
ENSG00000111801;SE:6:26440876-26443610:26443670-26444185:+	rs9467757	0
ENSG00000111843;SE:6:10723474-10724789:10724866-10725194:+	rs4401659	0.939009117103546
ENSG00000112078;SE:6:36438034-36446898:36447000-36449339:+	rs1570368	0.912340872387375
ENSG00000112110;A5:6:160211819-160211972:160211671-160211972:+	rs6929124	0.19301241243341
ENSG00000112110;AF:6:160210844:160210920-160211972:160211549:160211819-160211972:+	rs6929124	0.19301241243341
ENSG00000112303;MX:6:133073888-133074557:133074630-133076982:133073888-133075015:133075088-133076982:-	rs9493423	0.0831287228322607
ENSG00000112303;RI:6:133073600:133073716-133073812:133073888:-	rs9493425	0.0907189328320128
ENSG00000112303;SE:6:133072657-133073600:133073888-133076982:-	rs1883617	0.0721320540880871
ENSG00000112303;SE:6:133073888-133075015:133075088-133076982:-	rs9493423	0.0831287228322607
ENSG00000112308;A5:6:24716552-24718768:24716552-24720088:-	rs2294687	0
ENSG00000112977;AL:5:10683208:10683683-10748287:10733884:10734380-10748287:-	rs1080440	0
ENSG00000113161;SE:5:74650522-74650881:74651039-74651190:+	rs3846662	0
ENSG00000113240;SE:5:178047674-178049394:178049460-178050257:-	rs12234109	0
ENSG00000113384;SE:5:32135792-32143855:32143986-32173916:-	rs7709533	0
ENSG00000113580;AF:5:142780417-142782776:142782894:142780417-142783941:142784109:-	rs28364694	0
ENSG00000113580;AL:5:142657501:142658976-142662133:142660685:142661606-142662133:-	rs10482682	0
ENSG00000113719;AL:5:172353572-172353715:172354102:172353572-172359439:172359539:+	rs148587689	0
ENSG00000114744;SE:3:149459505-149468044:149468169-149468465:-	rs75129849	0
ENSG00000114796;A5:3:183353581-183354009:183353535-183354009:+	rs6443901	0
ENSG00000114796;AL:3:183354099-183360695:183361019:183354099-183368084:183368363:+	rs115633522	0
ENSG00000114796;MX:3:183353581-183354009:183354099-183368084:183353581-183361268:183361330-183368084:+	rs56726778	0
ENSG00000115084;A5:2:114513121-114513432:114513121-114513947:-	rs4321376	0.0297124446355662
ENSG00000115084;AL:2:114462588:114463125-114476731:114475358:114475427-114476731:-	rs1053413	1.41697550828683e-07
ENSG00000115295;AF:2:29336862:29337178-29344240:29337744:29338015-29344240:+	rs4666166	0
ENSG00000115355;AL:2:55515314:55515491-55518812:55517546:55518300-55518812:-	rs2249856	0
ENSG00000115446;RI:2:99225042:99225189-99226219:99226502:+	rs34906456	0.93102428682092
ENSG00000115525;AL:2:86075274:86075327-86088304:86079983:86080214-86088304:-	rs1138484	0.026294813455948
ENSG00000115525;SE:2:86073686-86074505:86074685-86074984:-	rs1518990	0
ENSG00000115525;SE:2:86090608-86097195:86097381-86115947:-	rs4832215	0.0993577034979055
ENSG00000115594;AF:2:102721029:102721332-102770401:102758766:102758915-102770401:+	rs933494	0
ENSG00000115594;AF:2:102721029:102721332-102770401:102759246:102759480-102770401:+	rs933494	0
ENSG00000115594;SE:2:102770477-102772606:102772706-102774179:+	rs3917246	0
ENSG00000115677;AF:2:242207956-242212176:242212301:242207956-242254985:242255257:-	rs62186377	0
ENSG00000115756;SE:2:10537046-10548688:10548860-10559860:+	rs3771130	0
ENSG00000115762;AF:2:131862875:131862971-131878507:131865129:131865637-131878507:+	rs11901794	0
ENSG00000115866;AF:2:136741024-136742973:136743133:136741024-136743364:136743467:-	rs16832452	0.68717277486911
ENSG00000115866;SE:2:136669063-136670056:136670136-136672039:-	rs138700059	1
ENSG00000115919;SE:2:143635305-143638914:143638999-143642918:+	rs10195200	0
ENSG00000116288;A5:1:8021853-8022823:8021795-8022823:+	rs35675666	0
ENSG00000116786;SE:1:16046415-16047824:16047883-16051812:+	rs36018045	0.40687093919476
ENSG00000116977;AL:1:236708215-236708462:236708501:236708215-236711312:236716281:+	rs2799413	0
ENSG00000116977;SE:1:236706087-236706215:236706340-236706860:+	rs2273863	0
ENSG00000117009;SE:1:241695798-241699763:241699864-241712129:+	rs11556464	0.169096664727458
ENSG00000117010;AL:1:41007382-41010069:41010709:41007382-41012234:41013841:+	rs112694155	0
ENSG00000117054;SE:1:76190502-76194086:76194173-76198329:+	rs74339586	0.043587747861048
ENSG00000117226;A5:1:89479962-89480088:89479962-89480230:-	rs12146148	0.240976400675329
ENSG00000117226;RI:1:89478868:89479110-89479766:89479962:-	rs3795543	0
ENSG00000117335;MX:1:207940540-207941124:207941168-207956637:207940540-207943666:207943707-207956637:+	rs2761434	0
ENSG00000117335;SE:1:207940540-207940952:207940996-207941124:+	rs2724384	0
ENSG00000117335;SE:1:207940540-207943666:207943707-207956637:+	rs2724360	0
ENSG00000117335;SE:1:207941168-207943666:207943707-207956637:+	rs2761434	0
ENSG00000117335;SE:1:207959027-207963598:207963690-207966864:+	rs76307346	0
ENSG00000117410;RI:1:44442698:44442888-44443653:44443967:+	rs6688615	0
ENSG00000117410;SE:1:44440779-44441472:44441520-44441762:+	rs2286243	0
ENSG00000117448;SE:1:46016827-46018108:46018235-46027461:+	rs11211176	0
ENSG00000117616;AF:1:25573520-25573800:25574010:25573520-25594231:25594406:-	esv2656832	0
ENSG00000117616;AF:1:25573520-25594231:25594406:25573520-25664560:25664704:-	rs1043879	0
ENSG00000118503;A5:6:138188679-138192350:138188631-138192350:+	rs5029956	0
ENSG00000118785;SE:4:88898249-88901198:88901278-88901545:+	rs138906653	1
ENSG00000118785;SE:4:88898249-88901198:88901278-88902627:+	rs1471403	0.976720460806871
ENSG00000118900;A3:16:4908664-4908879:4908664-4909026:+	rs62036114	0
ENSG00000119185;MX:2:9552534-9554307:9554385-9563502:9552534-9558755:9558861-9563502:-	rs200823377	0
ENSG00000119185;RI:2:9546790:9547034-9547578:9547727:-	rs10929579	0
ENSG00000119185;SE:2:9547034-9547578:9547727-9548242:-	rs10929579	0
ENSG00000119185;SE:2:9552534-9554307:9554385-9558755:-	rs13001298	0
ENSG00000119487;AF:9:128348006-128412643:128412740:128348006-128419930:128420011:-	rs631287	1
ENSG00000119535;A3:1:36932509-36932831:36932428-36932831:-	rs3918001	0
ENSG00000119688;A5:14:74763152-74764342:74763152-74764633:-	rs58074716	0
ENSG00000119688;RI:14:74763036:74763152-74764342:74764772:-	rs74061773	0
ENSG00000119688;SE:14:74763152-74764633:74764772-74766251:-	rs59125388	0
ENSG00000119707;SE:14:73525413-73531680:73531801-73538335:+	rs125505	0
ENSG00000119725;SE:14:74387808-74388769:74388909-74390098:+	rs17782281	0
ENSG00000119787;SE:2:38570654-38581209:38581319-38604285:-	rs2175097	0
ENSG00000119917;AF:10:91087651:91087835-91098418:91092241:91092384-91098418:+	rs79809345	0
ENSG00000120071;SE:17:44116052-44116393:44116581-44117068:-	rs117426401	0.808110660424791
ENSG00000120451;A5:11:130780265-130781346:130780265-130781528:-	rs11222361	0
ENSG00000120451;SE:11:130749606-130750517:130750701-130773150:-	rs6590519	0
ENSG00000120451;SE:11:130776616-130777848:130777978-130779913:-	rs73022854	0
ENSG00000121417;SE:19:58146123-58151280:58151435-58152072:+	rs10404811	0
ENSG00000121716;A3:7:99952863-99954017:99952863-99954373:+	rs148413388	0.886826545728673
ENSG00000121716;A3:7:99955989-99956522:99955989-99956556:+	rs3991544	0.0551493858514224
ENSG00000121716;A5:7:99954561-99955843:99954506-99955843:+	rs3991498	0.886826545728673
ENSG00000121797;AF:3:46448654:46448993-46449559:46449049:46449185-46449559:+	rs17842821	0
ENSG00000121797;SE:3:46449132-46449247:46449272-46449559:+	rs145601769	0
ENSG00000122026;SE:13:27827980-27828357:27828418-27829379:+	rs74041074	0
ENSG00000122085;SE:2:242029459-242033692:242033847-242041668:-	rs34352272	0
ENSG00000122085;SE:2:242033847-242035808:242035853-242036658:-	rs75369095	0
ENSG00000122390;SE:16:3493837-3497482:3497620-3498471:+	rs57107859	0.00412057866316891
ENSG00000122490;SE:18:77679400-77693969:77694022-77703329:-	rs8085241	0
ENSG00000122557;RI:7:35733794:35734237-35734411:35734745:-	rs67809240	0
ENSG00000122643;SE:7:33066527-33069241:33069326-33075546:-	rs4286846	0
ENSG00000122965;AL:12:114254547:114255991-114261014:114259862:114260451-114261014:-	rs7977045	0
ENSG00000123146;MX:19:14501891-14507154:14507285-14508470:14501891-14507889:14508035-14508470:+	rs6511971	4.69448561311909e-05
ENSG00000123146;SE:19:14501891-14507154:14507285-14508470:+	rs9305048	0.00474694706934217
ENSG00000123240;SE:10:13142302-13150138:13150289-13151112:+	rs2304706	0
ENSG00000123240;SE:10:13150289-13150962:13151015-13151112:+	rs10906303	0.207351237239966
ENSG00000123329;RI:12:57870373:57870434-57870654:57870746:-	rs512490	0
ENSG00000123349;SE:12:53689423-53689623:53690059-53691634:+	rs35874650	0
ENSG00000123609;SE:2:152139468-152145405:152145591-152146107:-	rs200462564	0
ENSG00000123643;SE:5:150827374-150831904:150832052-150838349:+	rs6875844	0.053617267041282
ENSG00000123737;RI:4:122735021:122735202-122737524:122737602:+	rs2071486	0.16227921038781
ENSG00000123737;SE:4:122724172-122725777:122725914-122728695:+	rs3828485	1
ENSG00000123737;SE:4:122735202-122737299:122737349-122737524:+	rs11098646	0.912866544964722
ENSG00000123983;SE:2:223752606-223765392:223765498-223773451:+	rs6718830	0
ENSG00000123992;A5:2:220251885-220252298:220251885-220252481:-	rs2002892	0
ENSG00000124214;SE:20:47790806-47795659:47795781-47804653:-	rs6122764	0.0509809711048925
ENSG00000124222;SE:20:57245659-57246210:57246353-57248687:+	rs11474130	0
ENSG00000124228;SE:20:47846886-47847560:47847652-47849843:+	rs73116201	0
ENSG00000124256;SE:20:56185423-56185589:56185751-56186783:-	rs75922617	0
ENSG00000124422;AF:17:20931987-20945978:20946352:20931987-20946634:20947073:-	rs9914758	0
ENSG00000124562;SE:6:34725328-34725689:34725731-34730372:+	rs4282407	0
ENSG00000124588;SE:6:3000319-3002284:3002520-3003903:+	rs4149353	0.00912981936930353
ENSG00000124588;SE:6:3000319-3004729:3004885-3006702:+	rs2756078	1
ENSG00000124588;SE:6:3012908-3015764:3015877-3017118:+	rs9378352	0.0851568038837623
ENSG00000124762;A5:6:36646716-36651874:36646575-36651874:+	rs4135240	0
ENSG00000125089;RI:4:8237160:8237282-8238005:8239397:+	rs61740112	0
ENSG00000125447;A3:17:73234470-73234733:73233627-73234733:-	rs2306216	0
ENSG00000125447;A3:17:73234470-73234733:73234171-73234733:-	rs138947565	0
ENSG00000125447;SE:17:73242877-73244921:73245089-73257629:-	rs10664186	0
ENSG00000125450;MX:17:73211918-73214280:73214401-73221437:73211918-73221198:73221332-73221437:+	rs8072834	0.0207733828778768
ENSG00000125503;RI:19:55604384:55604444-55604521:55604601:-	rs57970252	0
ENSG00000125637;A3:2:113943017-113943239:113943017-113943454:+	rs2241976	0
ENSG00000125779;AF:20:3869742:3870375-3888573:3871887:3872058-3888573:+	rs61520848	0
ENSG00000125870;A5:20:16710809-16712313:16710709-16712313:+	rs2073055	0
ENSG00000125877;SE:20:3190263-3193815:3193872-3194631:+	rs1127354	0
ENSG00000125944;SE:1:23665101-23667345:23667510-23670704:-	rs7522616	0
ENSG00000125952;AL:14:65541920:65544754-65560426:65550462:65551017-65560426:-	rs2763888	0
ENSG00000125952;SE:14:65543381-65544062:65544146-65544631:-	rs884683	0
ENSG00000125952;SE:14:65544146-65544281:65544361-65544631:-	rs762810	0
ENSG00000125991;A3:20:34144042-34144726:34144042-34144744:+	rs11906494	0
ENSG00000126226;A3:13:113852578-113854741:113852575-113854741:-	rs545026	1
ENSG00000126226;A5:13:113854830-113862338:113854830-113862913:-	rs545026	1
ENSG00000126246;SE:19:36230527-36230611:36230670-36231925:-	rs73590591	0
ENSG00000126456;A5:19:50166771-50167700:50166771-50167844:-	rs73932492	0
ENSG00000126522;SE:7:65554162-65554263:65554322-65554599:+	rs34550048	0
ENSG00000126773;A3:14:60582778-60585095:60582778-60585293:+	rs219314	0.86738152632906
ENSG00000126773;SE:14:60559137-60574304:60575045-60581418:+	rs149500120	0.879121961964602
ENSG00000126777;SE:14:56047072-56068475:56068598-56078737:+	rs10139155	0
ENSG00000126804;SE:14:64971664-64977967:64978102-64988205:+	rs3842326	0
ENSG00000126804;SE:14:64978102-64983318:64983469-64988205:+	rs12385918	0
ENSG00000126860;AF:17:29646041-29647975:29648050:29646041-29648513:29648767:-	rs7210604	0
ENSG00000127022;MX:5:179126103-179126576:179126771-179132680:179126103-179131156:179131431-179132680:+	rs4701197	0
ENSG00000127084;SE:9:95792278-95794681:95794838-95795051:+	rs13290740	0
ENSG00000127314;SE:12:69004823-69018451:69018653-69042479:+	rs12318575	0
ENSG00000127507;A3:19:14866689-14867050:14866656-14867050:-	rs2335221	0
ENSG00000127507;SE:19:14865939-14866466:14866689-14867050:-	rs3829680	0
ENSG00000127507;SE:19:14876616-14877790:14877921-14883154:-	rs9305048	0
ENSG00000127540;SE:19:1599559-1602293:1602425-1605359:-	rs62122265	0.0133331876383156
ENSG00000127870;AF:13:26795467-26795919:26795979:26795467-26796140:26796791:-	rs4770974	0
ENSG00000127952;A5:7:75659842-75676980:75659842-75677130:-	rs6945686	0
ENSG00000128245;SE:22:32340806-32341486:32341664-32352126:+	rs2301415	0
ENSG00000128284;SE:22:36541647-36542188:36542456-36545094:-	rs112553549	0
ENSG00000128284;SE:22:36545419-36545819:36546012-36556717:-	rs132644	0
ENSG00000128335;SE:22:36629501-36630282:36630381-36635487:-	rs132756	0
ENSG00000128394;AL:22:39439095-39440088:39440428:39439095-39440946:39441197:+	rs5757460	0
ENSG00000128595;MX:7:128388858-128394316:128394509-128398925:128388858-128394583:128394776-128398925:+	rs12538139	0
ENSG00000128604;A3:7:128587110-128587284:128587110-128587332:+	rs138347029	0.19997712993877
ENSG00000128604;RI:7:128587077:128587110-128587284:128587589:+	rs3857851	0.205739843811329
ENSG00000128891;A5:15:40855226-40856990:40855226-40857175:-	rs4923878	0.0993046242870481
ENSG00000128891;AL:15:40823540:40824501-40849415:40846141:40846326-40849415:-	rs11630273	0
ENSG00000128891;AL:15:40848820:40849571-40854971:40854180:40854206-40854971:-	rs1813898	0
ENSG00000129055;A5:3:134201773-134204162:134201773-134204543:-	rs9832343	0.972929357840554
ENSG00000129055;AF:3:134201773-134204162:134204545:134201773-134204794:134204868:-	rs7371896	0
ENSG00000129450;AL:19:51631767-51633148:51633567:51631767-51639219:51639908:+	rs1710378	0.238600209364905
ENSG00000129460;RI:14:23944380:23944517-23944767:23944851:+	rs7151859	0
ENSG00000129657;RI:17:75084831:75085031-75085235:75085353:+	rs482929	0
ENSG00000129667;A3:17:74476023-74477457:74475936-74477457:-	rs3826287	0
ENSG00000130165;AF:19:11665180-11666337:11666530:11665180-11670006:11670051:-	rs11881637	0
ENSG00000130332;AF:19:2324195-2324741:2324905:2324195-2328386:2328585:-	rs12976273	0
ENSG00000130402;MX:19:39200116-39200897:39200982-39205109:39200116-39201916:39202001-39205109:+	rs56365761	0
ENSG00000130429;SE:7:98972404-98974067:98974197-98974961:+	rs41385645	0
ENSG00000130429;SE:7:98972404-98974981:98975078-98983325:+	rs1045012	0
ENSG00000130489;AF:22:50962853-50964430:50964574:50962853-50964675:50964868:-	rs1138404	0
ENSG00000130511;SE:19:18541740-18542163:18542228-18542457:+	rs73523074	0
ENSG00000130589;RI:20:62202038:62202221-62203461:62204574:-	rs3810491	0
ENSG00000130775;SE:1:28206565-28208482:28209554-28211806:+	rs3766398	0
ENSG00000131042;RI:19:54780661:54780783-54781404:54781454:-	rs111991506	0.0244688430227245
ENSG00000131165;A5:16:89713122-89713443:89713122-89713611:-	rs6860	0
ENSG00000131236;A5:1:40506473-40525009:40506455-40525009:+	rs115440771	0
ENSG00000131236;SE:1:40506473-40507101:40507165-40525006:+	rs3806207	0
ENSG00000131370;SE:3:15311384-15313108:15313178-15314623:-	rs1287469	0.691125588652057
ENSG00000131370;SE:3:15311384-15314623:15314912-15317175:-	rs11921297	0.0253589799099207
ENSG00000131370;SE:3:15311384-15314623:15314912-15345610:-	rs11921297	0.0253589799099207
ENSG00000131408;RI:19:50879730:50879833-50879976:50880083:+	rs73932489	0
ENSG00000131446;A5:5:180220097-180235502:180220097-180235648:-	rs34060154	0.00445635435420405
ENSG00000131446;AF:5:180236076-180236364:180236875:180236076-180237040:180237127:-	rs58963783	0.843342748857336
ENSG00000131446;AL:5:180219658:180220097-180242414:180235841:180236076-180242414:-	rs11955817	0.648616125150421
ENSG00000131669;SE:9:95888920-95893767:95893823-95896425:-	rs11366519	0.267500418313087
ENSG00000131979;MX:14:55309772-55310500:55310587-55312486:55309772-55310719:55310861-55312486:-	rs752688	0
ENSG00000132155;SE:3:12645788-12647700:12647798-12650265:-	rs6788570	0
ENSG00000132256;SE:11:5687311-5688919:5688941-5699434:-	rs55652931	0
ENSG00000132256;SE:11:5701468-5705216:5705369-5706098:-	rs12278842	0.000983983861420127
ENSG00000132274;AL:11:5729833-5730283:5732093:5729833-5735917:5736273:+	rs10838577	0
ENSG00000132388;SE:17:4192703-4200012:4200109-4210316:-	rs4790641	0
ENSG00000132432;A5:7:54825287-54826851:54825287-54826855:-	rs2699247	0
ENSG00000132530;A5:17:6661582-6662575:6661543-6662575:+	rs3752861	0
ENSG00000132530;SE:17:6661543-6662575:6662838-6662981:+	rs4796549	0
ENSG00000132530;SE:17:6663920-6665205:6665356-6665474:+	rs2271232	0
ENSG00000132669;SE:20:19915843-19916083:19916251-19937259:+	rs2424250	0
ENSG00000132676;SE:1:155658965-155678824:155678916-155679564:+	rs113607672	0
ENSG00000132694;SE:1:156908305-156908941:156909077-156909340:-	rs3765788	0
ENSG00000132792;MX:20:36322554-36323329:36323435-36361281:36322554-36355704:36355804-36361281:+	rs6063608	0
ENSG00000133104;AF:13:36909969-36920362:36920420:36909969-36920719:36920914:-	rs9576006	0
ENSG00000133106;SE:13:43462638-43463347:43463378-43469145:-	rs1359186	0
ENSG00000133106;SE:13:43491760-43493436:43493468-43500472:-	rs9533306	0
ENSG00000133106;SE:13:43543313-43543763:43543886-43544748:-	rs74564280	0
ENSG00000133106;SE:13:43544806-43565235:43565318-43566114:-	rs55768487	0
ENSG00000133193;SE:17:71205907-71208817:71208879-71223304:-	rs8387	0
ENSG00000133313;A3:18:72163666-72167117:72163666-72167172:+	rs58558076	0.0296495068968804
ENSG00000133313;A5:18:72178468-72179683:72178248-72179683:+	rs8088885	0.0250080542583405
ENSG00000133313;AF:18:72163443:72163666-72167117:72166577:72166610-72167117:+	rs3764509	0.143095536187724
ENSG00000133393;AL:16:15961195:15961373-15973661:15967342:15967484-15973661:-	rs56275653	0
ENSG00000133393;MX:16:15961373-15967348:15967484-15977865:15961373-15973661:15973745-15977865:-	rs72773964	0
ENSG00000133393;MX:16:15967484-15973661:15973745-15982415:15967484-15977865:15978062-15982415:-	rs72773964	0
ENSG00000133393;SE:16:15961373-15967348:15967484-15977865:-	rs7187038	0
ENSG00000133393;SE:16:15973745-15976806:15976877-15977865:-	rs62031709	0
ENSG00000133612;AL:7:150825771-150828159:150828373:150825771-150831487:150831621:+	rs6968877	0.029471926649104
ENSG00000133624;SE:7:149250107-149255699:149255930-149317015:-	rs146738316	0.98317981330438
ENSG00000133624;SE:7:149317128-149318137:149318263-149318351:-	rs855914	0.858294683400264
ENSG00000133805;A3:11:10524441-10526096:10524441-10526127:+	rs7943804	0
ENSG00000133943;A5:14:91636545-91639633:91636530-91639633:+	rs10148571	0.0537840952746831
ENSG00000133943;A5:14:91671211-91681749:91671169-91681749:+	rs28660222	0.0110488013278204
ENSG00000133943;AF:14:91580720:91580872-91623983:91581014:91581338-91623983:+	rs41299205	1
ENSG00000134058;SE:5:68531280-68548245:68548278-68550429:+	rs67129724	0.287758427583783
ENSG00000134077;A5:3:9405016-9406700:9404811-9406700:+	rs2596913	0.0557589179976781
ENSG00000134202;SE:1:110282115-110282455:110282530-110282862:-	rs4970777	1
ENSG00000134256;A3:1:117576756-117578778:117576756-117578790:+	rs2296449	0
ENSG00000134326;SE:2:7003709-7004463:7004574-7006557:-	rs2595173	0
ENSG00000134352;SE:5:55253119-55255454:55255499-55256230:-	rs13179290	0
ENSG00000134440;RI:18:55269587:55269718-55270044:55270175:-	rs78818942	0
ENSG00000134516;AL:5:169267856-169302230:169302881:169267856-169361656:169361875:+	rs259898	0
ENSG00000134575;AF:11:47269684-47270036:47270179:47269684-47270227:47270353:-	rs901746	0.790433830814514
ENSG00000134627;SE:11:94335145-94337150:94337222-94340605:+	rs7926234	0
ENSG00000134697;SE:1:38042157-38046943:38047146-38047824:-	rs11264065	0
ENSG00000134759;SE:18:33718835-33719382:33719576-33721100:+	rs483583	0.989288835046148
ENSG00000134759;SE:18:33726011-33726213:33726344-33734813:+	rs8084554	0
ENSG00000134802;A3:11:57193862-57194061:57193825-57194061:-	rs11822095	0
ENSG00000134802;AF:11:57193789-57194061:57194125:57193789-57194535:57194592:-	rs12420590	0
ENSG00000134809;A3:11:57297766-57298131:57297707-57298131:-	rs722823	0.989453666448896
ENSG00000134851;AF:4:56265090:56265420-56277781:56269410:56269505-56277781:+	rs80051488	0.802283441515834
ENSG00000134910;AF:11:125461607:125461782-125465776:125462690:125462813-125465776:+	rs503288	0
ENSG00000134910;AF:11:125461607:125461782-125465776:125464758:125464911-125465776:+	rs503288	0
ENSG00000135018;SE:9:86280060-86281265:86281348-86284100:-	rs17421460	0
ENSG00000135124;RI:12:121659897:121659969-121660750:121660846:+	rs1180051	0.37591747065699
ENSG00000135124;SE:12:121648101-121654758:121654805-121654937:+	rs1169721	0.0067552285989368
ENSG00000135124;SE:12:121660846-121661061:121661237-121666336:+	rs1718152	0.191725492232183
ENSG00000135218;A3:7:80303463-80305424:80303463-80305700:+	rs3211916	0
ENSG00000135241;SE:7:108156018-108161920:108161965-108166473:-	rs13307045	0
ENSG00000135272;SE:7:114619836-114654517:114654587-114655742:+	rs6961386	0
ENSG00000135317;SE:6:86223613-86223788:86223952-86224224:-	rs6454472	0
ENSG00000135365;SE:11:45958120-45959708:45959863-45967391:-	rs200068069	0
ENSG00000135476;A5:12:53662712-53662808:53662631-53662808:+	rs12823515	0
ENSG00000135506;A5:12:58112204-58112776:58112159-58112776:+	rs799265	0
ENSG00000135535;AL:6:109689024:109689528-109691614:109689887:109690220-109691614:-	rs9480949	0
ENSG00000135596;RI:6:109767339:109767615-109767899:109767975:-	rs9398202	0.010891212347523
ENSG00000135723;SE:16:67264694-67265091:67265252-67265333:-	rs11450420	0
ENSG00000135838;A5:1:182775666-182781291:182775367-182781291:+	rs73063080	0
ENSG00000135838;SE:1:182763574-182764865:182764975-182772833:+	rs6678759	0
ENSG00000135899;A3:2:231067444-231072706:231067438-231072706:-	rs1365776	0
ENSG00000135926;SE:2:219146904-219150486:219150661-219157189:-	rs2271543	0
ENSG00000135930;SE:2:233421240-233422594:233422728-233428957:+	rs35097549	0
ENSG00000135968;SE:2:109066145-109067484:109067568-109068855:+	rs67531140	0.592370545513875
ENSG00000135999;A3:2:149447942-149449111:149447942-149449190:+	rs3948092	0
ENSG00000136068;SE:3:58116635-58117654:58117746-58118535:+	rs13059967	0
ENSG00000136147;SE:13:50098352-50099909:50100073-50100523:+	rs7338494	0
ENSG00000136250;SE:7:36726399-36729702:36729785-36763627:-	rs11427708	0.0971336461559302
ENSG00000136280;SE:7:45109560-45111349:45111471-45112325:+	rs10255309	0
ENSG00000136286;RI:7:45005672:45005879-45006271:45006437:-	rs2269969	0
ENSG00000136436;AL:17:46919249-46919563:46919896:46919249-46925426:46925924:+	rs59753208	0
ENSG00000136682;SE:2:114195599-114196597:114196694-114198928:+	rs144477826	0
ENSG00000136689;SE:2:113875605-113879025:113879195-113885266:+	rs55709272	0
ENSG00000136718;RI:2:131103352:131103506-131103591:131103685:+	rs6430518	0
ENSG00000136754;SE:10:27040712-27047991:27048167-27054147:-	rs11813623	0
ENSG00000136816;A3:9:132571311-132571621:132571311-132572506:+	rs57475328	0.00927464328902788
ENSG00000136869;SE:9:120466843-120470477:120470596-120470841:+	rs10983754	0
ENSG00000137221;SE:6:43445970-43446397:43446456-43465619:+	rs73733556	0
ENSG00000137312;SE:6:30709110-30709569:30709644-30709924:-	rs114261345	0
ENSG00000137449;AL:4:15063884-15065362:15065495:15063884-15067777:15068250:+	rs12502866	0
ENSG00000137752;A3:11:104905429-104905834:104905201-104905834:-	rs568910	0
ENSG00000137752;SE:11:104902007-104903791:104903853-104904935:-	rs568910	0.120242774797804
ENSG00000137757;SE:11:104865074-104865916:104865980-104866467:-	rs612987	0
ENSG00000137757;SE:11:104874110-104877810:104878061-104893857:-	rs507879	0
ENSG00000137767;A5:15:45924217-45951105:45924213-45951105:+	rs1996672	0
ENSG00000137767;AF:15:45923782:45924217-45951105:45938079:45938206-45951105:+	rs72711297	0
ENSG00000137801;A3:15:39873429-39873909:39873429-39874030:+	rs61040173	0
ENSG00000137955;AF:1:76251928:76251959-76253182:76252388:76252650-76253182:+	rs1146609	0
ENSG00000137959;SE:1:79086256-79093591:79094078-79094636:+	rs1333973	0
ENSG00000137965;A3:1:79115590-79115871:79115590-79116226:+	rs2070123	0
ENSG00000137965;A5:1:79128602-79129450:79128563-79129450:+	rs59610674	0
ENSG00000137965;SE:1:79125168-79126239:79126339-79128389:+	rs57160941	0
ENSG00000138029;SE:2:26477342-26483849:26483931-26486248:+	rs11685594	0
ENSG00000138031;AF:2:25095588-25100791:25100896:25095588-25141182:25142708:-	rs7560156	0.945237567252872
ENSG00000138031;RI:2:25141182:25142053-25142552:25142708:-	rs36029941	0.924518368562796
ENSG00000138031;SE:2:25042983-25043253:25043320-25043593:-	rs114621898	0.11226607682245
ENSG00000138119;SE:10:95216694-95237937:95238130-95241864:-	rs10882242	0
ENSG00000138326;SE:10:79797062-79799962:79799983-79800373:+	rs12246506	0
ENSG00000138378;AL:2:191940953:191941051-192011339:191996217:191996626-192011339:-	rs12995923	0.0502754454304145
ENSG00000138386;SE:2:191514708-191520703:191520879-191523884:+	rs2293765	0
ENSG00000138398;A5:2:170441007-170460152:170441000-170460152:+	rs2276611	0
ENSG00000138398;AF:2:170440868:170441000-170460152:170441157:170441409-170460152:+	rs2276611	0
ENSG00000138496;MX:3:122274968-122277176:122277248-122278453:122274968-122277281:122277314-122278453:-	rs9289199	0
ENSG00000138592;SE:15:50716851-50724535:50724696-50731206:+	rs75701961	0
ENSG00000138592;SE:15:50774262-50776472:50776558-50781998:+	rs72738960	0
ENSG00000138600;SE:15:51017520-51018270:51018323-51018518:-	rs3109881	0.0175270749692548
ENSG00000138744;A5:4:76857388-76860896:76857388-76861154:-	rs1910907	0
ENSG00000138744;AL:4:76831809:76832506-76841062:76838620:76838926-76841062:-	rs7686066	0.00726886877672767
ENSG00000138777;SE:4:106367659-106370507:106370560-106374755:-	rs8180199	0.815579379391457
ENSG00000138777;SE:4:106374799-106377838:106377902-106395051:-	rs35053582	1
ENSG00000138801;AF:4:108622441-108640999:108641179:108622441-108641276:108641608:-	rs2074371	0.597405250581328
ENSG00000139112;A5:12:10367378-10370662:10365818-10370662:+	rs58290036	0
ENSG00000139112;SE:12:10366786-10367268:10367378-10370662:+	rs58290036	0
ENSG00000139218;SE:12:46357971-46367973:46369517-46384136:-	rs7298703	0
ENSG00000139318;SE:12:89743338-89744365:89744802-89745417:-	rs769701	0
ENSG00000139372;SE:12:104376712-104376914:104376996-104377073:+	rs4135102	0
ENSG00000139433;A5:12:110295464-110295660:110295464-110295945:-	rs11838280	0
ENSG00000139613;RI:12:56574761:56574885-56575266:56575381:-	rs796475	0
ENSG00000139620;SE:12:49075424-49075641:49075848-49075970:-	rs7314162	0.98477236958618
ENSG00000139624;A3:12:50527851-50528329:50526847-50528329:-	rs7312252	0.140532202950929
ENSG00000139624;SE:12:50524477-50526745:50527851-50528329:-	rs34573394	0.556116111074631
ENSG00000139644;MX:12:50135394-50135740:50135898-50146247:50135394-50137200:50137348-50146247:+	rs142219257	0
ENSG00000139644;MX:12:50135394-50135740:50135898-50146247:50135394-50143401:50143639-50146247:+	rs7299609	0
ENSG00000139842;AF:13:113862552:113862921-113864287:113863914:113864089-113864287:+	rs7985335	0.480589418199712
ENSG00000139842;AF:13:113863086:113863182-113864287:113863930:113864089-113864287:+	rs2476327	0.967750935677766
ENSG00000140105;A3:14:100841743-100842597:100841687-100842597:-	rs7143006	0.475220386812055
ENSG00000140105;AF:14:100841743-100841848:100842081:100841743-100842597:100842624:-	rs941928	0.716921321900046
ENSG00000140105;MX:14:100828258-100831812:100831913-100835424:100828258-100832291:100832404-100835424:-	rs4905950	0.0912615297374436
ENSG00000140105;MX:14:100828258-100835424:100835595-100842597:100828258-100841620:100841743-100842597:-	rs941928	0.121533352274779
ENSG00000140105;SE:14:100828258-100835424:100835595-100841620:-	rs10438234	0.771339078479589
ENSG00000140105;SE:14:100835595-100840473:100840581-100841620:-	rs941928	0.793664250618516
ENSG00000140299;SE:15:59956319-59960302:59960337-59961091:-	rs6151568	0.15891599795564
ENSG00000140307;A5:15:59944525-59949323:59944525-59949605:-	rs10851661	0.122277618516904
ENSG00000140307;SE:15:59944525-59949014:59949232-59949605:-	rs12910751	0
ENSG00000140374;SE:15:76588078-76602273:76602405-76603691:-	rs1875887	0.572407611460121
ENSG00000140379;SE:15:80253516-80259979:80260034-80263042:-	rs8026803	0
ENSG00000140400;A3:15:75651532-75651669:75651494-75651669:-	rs7163907	1
ENSG00000140400;A3:15:75651779-75651961:75651766-75651961:-	rs12910672	0.830843636105186
ENSG00000140400;A3:15:75660539-75660824:75660500-75660824:-	rs74026516	0.932890936258066
ENSG00000140400;RI:15:75648947:75649026-75649134:75649243:-	rs28610581	0.982030106756208
ENSG00000140400;RI:15:75650803:75650959-75651045:75651149:-	rs28610581	0.982030106756208
ENSG00000140403;AF:15:78556916:78557237-78562839:78558523:78558635-78562839:+	rs932218	0
ENSG00000140511;SE:15:89422500-89422649:89423841-89424588:-	rs7179459	0.0183541738859751
ENSG00000140511;SE:15:89430576-89436205:89436343-89438690:-	rs4932444	0.180539348954556
ENSG00000140650;AL:16:8895767-8895938:8896246:8895767-8900173:8900536:+	rs61167351	0
ENSG00000140678;RI:16:31371631:31371784-31372384:31372534:+	rs11574639	0
ENSG00000140678;SE:16:31374695-31381302:31381419-31382405:+	rs7193943	0
ENSG00000140678;SE:16:31383991-31384570:31384711-31388120:+	rs2070896	0
ENSG00000140750;MX:16:24931581-24939005:24939053-24942105:24931581-24940934:24940981-24942105:-	rs112354902	0
ENSG00000140750;SE:16:24946960-24950685:24950918-24953308:-	rs11859406	0
ENSG00000140829;A5:16:72127950-72130038:72127788-72130038:+	rs17666271	0
ENSG00000140853;AL:16:57095613-57095772:57095915:57095613-57096263:57096656:+	rs289709	0
ENSG00000140853;SE:16:57079404-57080464:57080553-57081457:+	rs158483	0
ENSG00000140853;SE:16:57108595-57109853:57109968-57110731:+	rs7203049	0
ENSG00000140943;A3:16:84093079-84094287:84093033-84094287:-	rs2280024	0.0847836288297498
ENSG00000140961;AL:16:83986975-83987718:83988153:83986975-83991245:83991255:+	rs907032	0
ENSG00000140968;SE:16:85932829-85934534:85934852-85936621:+	rs369597	0
ENSG00000140983;RI:16:722254:722384-722489:722566:+	rs7202316	0.0370604593291658
ENSG00000140983;RI:16:722254:722566-722703:722825:+	rs4984681	0.0387513816544126
ENSG00000140988;MX:16:2012657-2012737:2012910-2014277:2012657-2013150:2013257-2014277:-	rs2286466	0
ENSG00000140988;SE:16:2012910-2013150:2013257-2014277:-	rs200308687	0
ENSG00000141002;AF:16:89975374:89975515-89976999:89976248:89976333-89976999:+	rs8044906	0.80937475612859
ENSG00000141002;AF:16:89975374:89975515-89976999:89976701:89976764-89976999:+	rs62052210	0
ENSG00000141002;SE:16:89973730-89975374:89975491-89976999:+	rs62052189	0.338553917237194
ENSG00000141447;AL:18:21927629:21927802-21946856:21937089:21938475-21946856:-	rs9959808	0
ENSG00000141458;AF:18:21153538-21156445:21156911:21153538-21166251:21166862:-	rs3837911	0
ENSG00000141458;AL:18:21086307:21086606-21113319:21102279:21102870-21113319:-	rs6507705	0
ENSG00000141458;AL:18:21102279:21102870-21113319:21111686:21112248-21113319:-	rs8083301	0
ENSG00000141504;SE:17:7530111-7530261:7530362-7530461:-	rs58671763	0
ENSG00000141506;MX:17:8792539-8793290:8793443-8796903:8792539-8794055:8794229-8796903:-	rs9915880	0
ENSG00000141551;AL:17:80200543:80202707-80206751:80203894:80203915-80206751:-	rs73366229	0
ENSG00000141556;A5:17:80890731-80895147:80890611-80895147:+	rs9908751	0.00154174988612075
ENSG00000141644;SE:18:47799325-47799704:47799841-47799934:-	rs112645932	0
ENSG00000141682;SE:18:57567467-57567660:57567810-57569879:+	rs71177073	0
ENSG00000141959;RI:21:45733796:45733904-45736127:45736222:+	rs61750224	0
ENSG00000141959;SE:21:45720073-45724158:45724338-45726564:+	rs35664594	0
ENSG00000141971;AL:19:17534876-17535430:17535486:17534876-17535740:17536140:+	rs13345062	0
ENSG00000142185;A3:21:45845710-45846543:45845710-45846583:+	rs4818910	1
ENSG00000142208;RI:14:105237082:105237184-105238702:105238789:-	rs35746773	0
ENSG00000142512;A3:19:51920204-51920336:51920030-51920336:-	rs1010425	0.130046106492593
ENSG00000142512;A3:19:51920719-51920799:51920612-51920799:-	rs1010425	0.253873318750453
ENSG00000142512;SE:19:51918869-51919152:51919421-51919564:-	rs253764	0.381082847170235
ENSG00000143207;SE:1:176085817-176102983:176103036-176104146:-	rs2175177	0.741710847703709
ENSG00000143226;SE:1:161479864-161480624:161480746-161483685:+	rs373579	0
ENSG00000143294;SE:1:156756966-156760859:156760954-156761489:+	rs11264554	0
ENSG00000143337;A3:1:179853904-179858445:179853904-179858448:+	rs2245425	0
ENSG00000143537;SE:1:155032819-155033239:155033308-155034721:+	rs11589479	0
ENSG00000143537;SE:1:155033308-155033891:155033965-155034721:+	rs41264285	0
ENSG00000143549;SE:1:154130197-154141781:154141859-154142876:-	rs4845364	0
ENSG00000143570;A5:1:153935223-153935535:153935223-153935653:-	rs141859129	0
ENSG00000143612;SE:1:154185100-154186369:154186422-154186933:-	rs6671166	0
ENSG00000143742;MX:1:225971070-225974564:225974687-225976942:225971070-225976736:225976843-225976942:+	rs11583073	0
ENSG00000143742;SE:1:225971070-225974564:225974687-225976942:+	rs11583073	0
ENSG00000143774;AF:1:228327663:228327860-228333212:228328824:228329530-228333212:+	rs6426478	0
ENSG00000143774;SE:1:228328064-228328825:228328989-228333212:+	rs4653911	0
ENSG00000144524;SE:2:232653442-232656443:232656518-232658973:+	rs138809233	0
ENSG00000144711;AL:3:12938719:12940933-12944273:12942348:12943022-12944273:-	rs62242709	0
ENSG00000144843;A3:3:119298698-119299332:119298698-119299398:+	rs146666846	0
ENSG00000144895;SE:3:150270212-150276175:150276249-150280329:+	rs75087456	0
ENSG00000145107;SE:3:196051311-196053826:196053903-196054261:-	rs61615159	0
ENSG00000145246;SE:4:47584081-47584886:47584978-47589036:+	rs17654327	0
ENSG00000145545;SE:5:6633982-6644921:6645422-6651955:+	rs248805	0
ENSG00000145730;SE:5:102203097-102237060:102237117-102249638:+	rs249496	1
ENSG00000145730;SE:5:102296933-102309820:102310140-102325976:+	rs3733939	0.029175222722789
ENSG00000145730;SE:5:102345570-102353038:102353137-102355494:+	rs249496	1
ENSG00000145740;A3:5:68398955-68399789:68398955-68400458:+	rs16898496	0.084040667274738
ENSG00000145819;AL:5:142416826-142421090:142421279:142416826-142421381:142421455:+	rs246666	0
ENSG00000146094;A3:5:176936658-176936759:176936576-176936759:-	rs2112472	0.114917057406043
ENSG00000146192;A5:6:36976857-36978749:36976841-36978749:+	rs6927538	0
ENSG00000146192;RI:6:36995205:36995351-36995724:36996845:+	rs2274587	0
ENSG00000146535;A5:7:2773135-2834354:2773135-2834562:-	rs2533888	0.302957486456277
ENSG00000146707;AF:7:76241130-76241390:76241482:76241130-76247500:76247617:-	rs1638074	1
ENSG00000146707;SE:7:76247617-76247814:76247932-76254839:-	rs2006268	0.0215523245038983
ENSG00000146828;RI:7:100457772:100457854-100458760:100458884:+	rs15624	0
ENSG00000146833;AL:7:99488036:99490369-99500841:99498789:99499797-99500841:-	rs2527893	0
ENSG00000146833;SE:7:99507283-99514325:99514402-99516632:-	rs58306841	0
ENSG00000147439;AL:8:22481743:22481876-22487477:22482560:22482925-22487477:-	rs4872527	0
ENSG00000147439;SE:8:22494475-22502268:22502316-22526557:-	rs11550509	0
ENSG00000147454;AL:8:23386725-23389198:23389438:23386725-23423621:23426478:+	rs7844887	0.823717763389167
ENSG00000147813;RI:8:144658248:144658332-144658602:144658742:-	rs896955	0.776510360179727
ENSG00000148737;MX:10:114799885-114849159:114849299-114900943:114799885-114893836:114893949-114900943:+	rs10885418	0
ENSG00000149100;SE:11:32605475-32608558:32608690-32611093:+	rs201875	0
ENSG00000149231;SE:11:96120777-96121859:96121993-96123008:-	rs11021568	0
ENSG00000149262;SE:11:77692622-77698575:77698744-77702154:-	rs1790253	0
ENSG00000149476;RI:11:61101021:61101122-61102092:61102203:+	rs56046639	1
ENSG00000149499;A3:11:62378819-62378897:62378816-62378897:-	rs12291465	0
ENSG00000149547;SE:11:125439469-125440000:125440086-125442354:+	rs10790737	0
ENSG00000149557;SE:11:125333466-125338945:125339052-125351430:-	rs7103665	0
ENSG00000149577;SE:11:117057352-117057706:117057717-117058094:+	rs499713	1
ENSG00000149591;SE:11:117070148-117070349:117070545-117073718:+	rs7107152	0.920148948957149
ENSG00000149657;SE:20:60701495-60702641:60702757-60704841:+	rs7076	0
ENSG00000150527;SE:14:39788495-39790132:39790260-39796068:+	rs6571921	0
ENSG00000150637;A3:18:67614768-67623991:67614669-67623991:-	rs1823778	0
ENSG00000150991;A5:12:125396726-125397183:125396726-125397867:-	rs8963	0
ENSG00000150991;AF:12:125398320-125398551:125398687:125398320-125399133:125399478:-	rs201467433	0
ENSG00000150991;AF:12:125398320-125398640:125398850:125398320-125399133:125399693:-	rs112043091	0
ENSG00000151148;SE:12:109915569-109919442:109919547-109921336:+	rs75715278	0
ENSG00000151247;SE:4:99806212-99807605:99807697-99808230:-	rs150506777	0
ENSG00000151327;A5:14:35516160-35522484:35515834-35522484:+	rs11850487	0.0348888451332827
ENSG00000151327;AF:14:35515609:35515834-35522484:35519988:35520074-35522484:+	rs4007475	1
ENSG00000151553;AL:10:116621093-116621194:116624472:116621093-116659249:116659591:+	rs55954958	0
ENSG00000151576;SE:3:113801641-113801810:113801850-113804520:+	rs7631864	0
ENSG00000151651;SE:10:135076737-135077192:135077269-135080856:-	rs3008319	0
ENSG00000151689;MX:2:191208687-191213614:191213757-191224765:191208687-191224372:191224424-191224765:+	rs2015744	0.128982620115504
ENSG00000151725;SE:4:185618957-185621974:185622035-185623243:-	rs13132498	0.0562726936306942
ENSG00000151726;MX:4:185689604-185691409:185691486-185694235:185689604-185691553:185691630-185694235:-	rs2306706	0
ENSG00000151883;SE:5:50046022-50052953:50053049-50055477:+	rs6863575	0.0523797671641802
ENSG00000151883;SE:5:50111358-50117047:50117172-50118169:+	rs12659764	0.917247215645006
ENSG00000152242;SE:18:43796561-43819971:43820153-43833663:+	rs34068795	0.000672969966629588
ENSG00000152291;RI:2:85553631:85553927-85554102:85554808:-	rs10460586	0
ENSG00000152465;AL:10:15144583:15145682-15151701:15150293:15151214-15151701:-	rs10906843	1
ENSG00000152465;AL:10:15148372:15148697-15151701:15150293:15151214-15151701:-	rs7901643	0.370095773359897
ENSG00000152465;RI:10:15175052:15175143-15175244:15175362:-	rs10906843	1
ENSG00000152492;SE:3:191087825-191092851:191093378-191097948:+	rs1013667	0.0145636912310962
ENSG00000153071;MX:5:39394523-39418283:39418447-39424906:39394523-39423806:39423999-39424906:-	rs10512696	0.00596676520761331
ENSG00000153071;SE:5:39394523-39418283:39418447-39424906:-	rs6882168	0
ENSG00000153113;AF:5:96031489:96031611-96058343:96038504:96038619-96058343:+	rs4267886	0.968994522351519
ENSG00000153113;AL:5:96011305-96015021:96015336:96011305-96031540:96031998:+	rs13187079	0.0798462443010396
ENSG00000153113;SE:5:96065429-96066484:96066564-96071876:+	rs151830	0.243027836323413
ENSG00000153113;SE:5:96075822-96076449:96076487-96076970:+	rs7724759	0.130052085805109
ENSG00000153310;SE:8:130916831-130961212:130961313-130983189:-	rs837227	0
ENSG00000153898;A3:1:85412815-85417926:85412762-85417926:-	rs11161512	0.581248839362936
ENSG00000154099;AL:16:84209905-84211335:84211524:84209905-84211996:84212373:+	rs62049864	0.988112269974111
ENSG00000154222;RI:1:52826096:52826221-52826646:52826804:-	rs7339941	0.379245236166251
ENSG00000154723;SE:21:27102112-27106644:27106686-27107164:-	rs12627621	0
ENSG00000154813;SE:3:16302336-16305662:16305736-16306276:-	rs842256	0
ENSG00000155256;AL:10:99517480-99517625:99517928:99517480-99518993:99519064:+	rs4244329	0
ENSG00000155256;SE:10:99512939-99514484:99514615-99517022:+	rs7081652	0
ENSG00000155366;SE:1:113246428-113247722:113247790-113249700:-	rs6658555	0.0827847871471363
ENSG00000155368;A5:2:120125104-120125764:120125039-120125764:+	rs6733309	0
ENSG00000155465;A5:14:23292281-23292394:23292281-23292505:-	rs2073345	0
ENSG00000155465;AF:14:23282649-23284529:23285012:23282649-23288847:23289005:-	rs1951568	0
ENSG00000155465;AF:14:23284660-23288847:23289005:23284660-23289724:23290069:-	rs7148931	0
ENSG00000155465;AF:14:23284660-23288847:23289005:23284660-23292128:23292172:-	rs1951568	0
ENSG00000155975;AL:8:17155667-17157364:17157791:17155667-17159723:17159936:+	rs11779713	0
ENSG00000156171;A3:1:111682333-111682660:111682288-111682660:-	rs3762374	0
ENSG00000156171;SE:1:111680208-111682123:111682288-111682660:-	rs3762374	0
ENSG00000156194;SE:4:76797826-76802484:76803138-76804079:-	rs7669428	0
ENSG00000156411;SE:14:104380321-104380816:104380970-104381403:-	rs112997158	0
ENSG00000157601;AF:21:42792442:42792744-42793765:42793256:42793300-42793765:+	rs464090	0
ENSG00000157601;RI:21:42793765:42793798-42793902:42794022:+	rs462687	0
ENSG00000157601;SE:21:42799793-42802460:42802535-42803977:+	rs464397	0
ENSG00000157823;AL:15:90380847:90380954-90414707:90408691:90408925-90414707:-	rs7111	0
ENSG00000157823;SE:15:90414778-90420538:90420656-90431753:-	rs3759831	0
ENSG00000157873;A5:1:2487700-2488024:2487691-2488024:+	rs1886730	0
ENSG00000157873;A5:1:2493396-2494304:2493254-2494304:+	rs2234167	0
ENSG00000157873;AL:1:2492153-2492933:2492981:2492153-2493112:2493254:+	rs10909886	0
ENSG00000158062;AF:1:26629409-26629534:26629658:26629409-26632779:26633067:-	rs4471263	0
ENSG00000158062;AF:1:26633195-26633347:26633480:26633195-26644538:26644854:-	rs11247914	0
ENSG00000158062;SE:1:26624553-26627417:26627515-26628185:-	rs75517917	0
ENSG00000158062;SE:1:26629409-26629534:26629658-26633083:-	rs6679251	0
ENSG00000158186;AF:3:138066539:138067167-138091708:138067314:138067609-138091708:+	rs6782449	0
ENSG00000158186;AF:3:138067314:138067609-138091708:138067692:138067874-138091708:+	rs4678411	0
ENSG00000158201;AL:18:19231654:19231724-19236822:19234850:19235044-19236822:-	rs7232558	0
ENSG00000158517;RI:7:74197282:74197404-74197868:74197975:+	rs2718279	0
ENSG00000158941;AF:8:22462145:22462355-22463249:22462551:22462931-22463249:+	rs3735901	0
ENSG00000159210;A5:17:47013604-47014217:47013604-47014382:-	rs59179256	0.648306420518641
ENSG00000159579;A5:16:57220697-57238416:57220354-57238416:+	rs7197204	0
ENSG00000159579;A5:16:57220962-57238416:57220697-57238416:+	rs11076181	0
ENSG00000159658;SE:1:47150274-47150755:47150817-47152456:-	rs116715167	0
ENSG00000159658;SE:1:47152542-47154025:47154216-47155259:-	rs1440490	0.24649207736839
ENSG00000159842;SE:17:995090-1003877:1003975-1028518:-	rs184184731	0
ENSG00000160087;AF:1:1203372-1208233:1208851:1203372-1209046:1209234:-	rs74046660	0
ENSG00000160087;SE:1:1192690-1197649:1197770-1198726:-	rs60981775	0.00349446514635553
ENSG00000160087;SE:1:1198766-1201478:1201670-1203242:-	rs115231600	0
ENSG00000160216;SE:21:45379740-45380513:45380660-45387827:+	rs12626709	0
ENSG00000160218;SE:21:45479095-45482934:45483049-45483419:+	rs2838484	0
ENSG00000160221;A3:21:45560224-45560824:45560224-45561046:+	rs17004663	0
ENSG00000160223;RI:21:45646717:45648927-45649937:45649972:-	rs9974245	0
ENSG00000160255;AL:21:46326947:46327010-46330199:46327902:46328097-46330199:-	rs760462	0
ENSG00000160285;A5:21:47608735-47610980:47608735-47610990:-	rs17183081	0
ENSG00000160285;AL:21:47608388:47608735-47611795:47609039:47611149-47611795:-	rs116474329	0
ENSG00000160310;AL:21:48069651-48078657:48079342:48069651-48084207:48084857:+	rs112036208	0.0465010650152327
ENSG00000160326;SE:9:136338372-136338537:136338722-136339102:-	rs41297217	0
ENSG00000160404;SE:9:130494557-130494843:130494970-130495664:-	rs536262	0
ENSG00000160688;A3:1:154956542-154959942:154956542-154960581:+	rs7528060	0
ENSG00000160695;SE:11:118950010-118951802:118952024-118952169:+	rs15818	0.195621618576489
ENSG00000160783;A3:1:156203519-156206079:156203519-156206140:+	rs1052067	0
ENSG00000160785;AF:1:156163907:156164038-156169626:156169409:156169512-156169626:+	rs200096331	0
ENSG00000160932;MX:8:144100003-144100250:144100536-144102300:144100003-144101679:144101794-144102300:+	rs4917303	0
ENSG00000160948;A3:8:145652674-145653872:145652362-145653872:-	rs2721140	0
ENSG00000160948;A5:8:145651155-145651258:145651155-145651305:-	rs2721140	0
ENSG00000160991;MX:7:102074108-102076672:102076780-102086960:102074108-102079391:102079628-102086960:+	rs12669274	0.35219852053115
ENSG00000160991;SE:7:102074108-102076672:102076780-102079391:+	rs12669274	0.35219852053115
ENSG00000161010;RI:5:179264276:179264885-179267872:179267959:-	rs183648	0.979103660295842
ENSG00000161091;AL:19:3538259:3538754-3544807:3544197:3544730-3544807:-	rs10417686	0
ENSG00000161091;SE:19:3546166-3546253:3546423-3547270:-	rs11882042	0
ENSG00000161217;A5:3:195997412-196014403:195997412-196014486:-	rs6809764	0
ENSG00000161265;A3:19:36233704-36234056:36233520-36234056:-	rs2871921	0.0444879116635828
ENSG00000161265;A3:19:36235639-36236026:36235593-36236026:-	rs2242523	0.0683403543164218
ENSG00000161265;A3:19:36235882-36236026:36235639-36236026:-	rs34142289	0.0487389864923453
ENSG00000161265;MX:19:36235322-36235527:36235639-36236249:36235322-36236026:36236113-36236249:-	rs2871921	0.0444879116635828
ENSG00000161265;RI:19:36234971:36235046-36235224:36235322:-	rs7260184	0.0412795604819998
ENSG00000161265;SE:19:36233704-36234056:36234246-36234710:-	rs3848664	0.328894574099978
ENSG00000161265;SE:19:36235322-36235392:36235441-36235527:-	rs2871921	0.0444879116635828
ENSG00000161526;SE:17:73686852-73687474:73687611-73689520:+	rs820156	1
ENSG00000161813;A3:12:50822873-50824278:50822873-50824281:+	rs10506293	0
ENSG00000161939;A5:17:6918197-6918381:6917596-6918381:+	rs3180517	0
ENSG00000161939;RI:17:6917464:6917596-6918381:6918475:+	rs3180517	0
ENSG00000161999;RI:16:733322:733441-733530:733598:-	rs181135441	0
ENSG00000162104;A3:16:4042364-4043407:4042271-4043407:-	rs56801616	0
ENSG00000162777;AF:1:111742420-111742537:111742865:111742420-111743015:111743311:-	rs2209457	0.955841720886437
ENSG00000162892;SE:1:207073702-207074839:207074997-207075343:+	rs1150255	0
ENSG00000162909;A5:1:223949441-223949888:223949319-223949888:+	rs6704537	0
ENSG00000163110;AL:4:95507595-95508140:95509278:95507595-95539155:95539303:+	rs13435269	0
ENSG00000163121;SE:2:97166661-97170268:97170446-97170996:-	rs1585272	0
ENSG00000163219;A3:2:69040551-69043286:69040551-69043421:+	rs6546440	0
ENSG00000163320;SE:3:88105149-88106341:88106442-88107169:-	rs72921637	1
ENSG00000163378;RI:3:69037657:69037728-69038076:69038168:-	rs6808141	0.888204535628307
ENSG00000163541;AF:2:84658783-84659442:84659960:84658783-84660476:84660895:-	rs4260257	0
ENSG00000163565;SE:1:159002481-159015087:159015254-159021469:+	rs2852696	0
ENSG00000163597;SE:17:74553939-74554456:74554682-74555027:+	rs3744050	0
ENSG00000163597;SE:17:74553939-74555027:74555125-74557370:+	rs4647885	0
ENSG00000163636;A5:3:64008199-64008319:64008199-64008415:-	rs1961396	0
ENSG00000163636;SE:3:64008199-64008319:64008477-64008951:-	rs7620571	0
ENSG00000163660;AL:3:156864297:156864396-156867076:156866105:156866378-156867076:-	rs7624257	0
ENSG00000163714;SE:3:142772636-142773785:142773961-142775154:+	rs2124541	0
ENSG00000163877;SE:1:38006356-38014422:38014588-38018246:-	rs6704190	0
ENSG00000163913;AL:3:129221725-129222821:129222876:129221725-129223162:129223264:+	rs56742126	1
ENSG00000163913;SE:3:129211037-129214289:129214450-129218745:+	rs147411001	0.838577948399584
ENSG00000163932;MX:3:53195444-53199120:53199231-53212420:53195444-53207543:53207624-53212420:+	rs3773725	0
ENSG00000164054;AF:3:48511242-48514419:48514536:48511242-48520586:48520968:-	rs3135937	0
ENSG00000164068;A5:3:49750325-49750946:49750089-49750946:+	rs115522114	0
ENSG00000164125;AF:4:159092751-159093491:159093888:159092751-159094020:159094202:-	rs4691461	0
ENSG00000164181;SE:5:60083258-60095007:60095057-60139987:-	rs61160187	0
ENSG00000164305;A5:4:185559622-185569619:185559622-185569657:-	rs12510921	0.304727022034006
ENSG00000164305;SE:4:185559622-185569619:185569785-185570549:-	rs113420705	0.0181208351056288
ENSG00000164307;AL:5:96096521:96098932-96112108:96111621:96111898-96112108:-	rs7063	0.137572907675102
ENSG00000164308;A5:5:96235949-96237210:96235893-96237210:+	rs2927608	0.921669846494685
ENSG00000164308;A5:5:96245513-96248341:96245468-96248341:+	rs2548540	0.990868905220358
ENSG00000164308;AF:5:96215268:96215964-96219496:96216637:96217184-96219496:+	rs11135483	0.884885576615439
ENSG00000164308;SE:5:96219634-96222359:96222493-96224889:+	rs2247650	0.981571784293135
ENSG00000164327;AF:5:38968132-38970604:38970722:38968132-38971979:38972063:-	rs28684455	0
ENSG00000164329;SE:5:78908898-78913353:78913422-78915435:+	rs112064273	0
ENSG00000164535;A5:7:6452665-6455890:6452665-6456258:-	rs13235365	0
ENSG00000164609;SE:5:159842317-159844119:159844248-159846030:-	rs2910194	0
ENSG00000164654;SE:7:7606703-7607238:7607319-7607657:+	rs28916321	0.288424392433864
ENSG00000164654;SE:7:7606703-7607657:7607754-7612067:+	rs6973736	0.364780500224324
ENSG00000164733;AF:8:11710988-11718870:11718988:11710988-11719854:11719977:-	rs79689996	0.0905876225457479
ENSG00000164733;AF:8:11710988-11718870:11718988:11710988-11725510:11725738:-	rs79689996	0
ENSG00000164733;MX:8:11710988-11715367:11715449-11721885:11710988-11718915:11718988-11721885:-	rs2280942	0.0105127898994332
ENSG00000164733;MX:8:11710988-11715367:11715449-11725510:11710988-11724763:11724900-11725510:-	rs1736088	0.000394744055186465
ENSG00000164733;SE:8:11710988-11721885:11721972-11725510:-	rs36012705	0.0668449197860963
ENSG00000164751;AL:8:77895170:77896431-77912226:77900128:77900574-77912226:-	rs10957830	0
ENSG00000164877;RI:7:1476378:1476492-1477171:1477244:-	rs66868743	0
ENSG00000164896;AF:7:150775788-150775929:150775998:150775788-150776010:150776466:-	rs11773789	0
ENSG00000164919;AF:8:100904280-100905671:100905850:100904280-100905867:100905934:-	rs6468696	0
ENSG00000164929;SE:8:104225822-104231693:104231782-104240217:+	rs2220824	0.00524908628970314
ENSG00000164949;A5:8:95272740-95274318:95272740-95274433:-	rs2250208	0
ENSG00000165119;AF:9:86593367-86595068:86595165:86593367-86595418:86595569:-	rs796004	0
ENSG00000165417;SE:14:81670448-81676214:81676280-81682757:-	rs12878503	0
ENSG00000165801;A5:14:21543339-21543491:21543150-21543491:+	rs145744937	0.830471456358628
ENSG00000165915;AF:11:47430179:47430213-47431638:47431142:47431214-47431638:+	rs11605672	0
ENSG00000165915;SE:11:47434018-47434951:47435058-47435148:+	rs2293576	0
ENSG00000165959;A3:14:95659752-95660186:95658069-95660186:-	rs10130428	0.0112127539018573
ENSG00000166002;A3:11:93212450-93232442:93212435-93232442:-	rs80217712	0.00114558935563226
ENSG00000166024;SE:10:99923154-99946224:99946320-99967858:+	rs1325494	0
ENSG00000166128;SE:15:63481947-63516047:63516178-63536955:+	rs2652817	0
ENSG00000166484;AF:17:19281066:19281414-19283921:19283545:19283814-19283921:+	rs8079456	0
ENSG00000166825;A5:15:90347848-90348177:90347848-90348309:-	rs41276922	0.000122207199188694
ENSG00000166888;SE:12:57502082-57503826:57503893-57504912:-	rs167769	0
ENSG00000166912;AL:15:31231151:31235275-31239333:31238413:31238982-31239333:-	rs2955790	0
ENSG00000166913;SE:20:43514527-43516289:43516383-43530172:+	rs2239535	0
ENSG00000166927;AL:11:60157069-60160158:60160259:60157069-60161260:60161450:+	rs955017	0
ENSG00000166927;SE:11:60150761-60152561:60152695-60154190:+	rs950803	0
ENSG00000166927;SE:11:60150761-60154190:60154246-60156863:+	rs950802	0
ENSG00000166927;SE:11:60157069-60160158:60160259-60161260:+	rs4938939	0
ENSG00000166928;AL:11:60170534-60173362:60173389:60170534-60182910:60185161:+	rs7944025	0.911516549111837
ENSG00000166928;SE:11:60165453-60167877:60167927-60170385:+	rs200819636	1
ENSG00000166928;SE:11:60170534-60172019:60172139-60182910:+	rs3217518	0.588785758810782
ENSG00000166928;SE:11:60170534-60173362:60173460-60182910:+	rs74733740	0.598011511920489
ENSG00000166946;SE:15:43485001-43486279:43486335-43486613:+	rs74009287	0
ENSG00000167065;SE:22:31060067-31060942:31061108-31063449:-	rs5753268	0.0182746697079211
ENSG00000167077;A5:22:42191546-42191739:42191456-42191739:+	rs9611567	0.148488924584677
ENSG00000167077;SE:22:42190481-42191415:42191546-42191739:+	rs6002481	0.022612094069916
ENSG00000167207;SE:16:50741871-50743855:50743927-50744469:+	rs7194886	0
ENSG00000167208;AL:16:50700211:50703059-50709681:50705536:50707985-50709681:-	rs10193	0
ENSG00000167280;A5:17:77078959-77079102:77078145-77079102:+	rs61756761	0.0594547342827084
ENSG00000167543;A3:17:27898737-27898850:27898737-27898875:+	rs3115097	0
ENSG00000167604;RI:19:36387628:36387733-36387815:36387960:-	rs7258909	0
ENSG00000167613;A5:19:54868575-54871450:54868575-54871629:-	rs74463408	0
ENSG00000167613;A5:19:54871679-54872523:54871679-54872617:-	rs55857639	0
ENSG00000167613;SE:19:54868575-54871629:54871679-54872523:-	rs74463408	0
ENSG00000167615;A5:19:54960488-54962467:54960484-54962467:+	rs7248475	0
ENSG00000167985;SE:11:61197654-61204233:61204432-61205097:+	rs2860196	0
ENSG00000168028;A3:3:39448255-39449094:39448255-39449112:+	rs4676494	0
ENSG00000168036;A3:3:41280845-41281151:41280845-41281310:+	rs11564452	0
ENSG00000168036;AL:3:41280845-41281151:41281227:41280845-41281310:41281934:+	rs9872276	0
ENSG00000168255;A5:7:102210371-102212890:102210371-102212919:-	rs1141567	0
ENSG00000168300;AL:8:52730140:52733278-52744004:52739489:52739921-52744004:-	rs5891437	0.711705015560224
ENSG00000168385;AF:2:242254685:242255025-242263631:242255276:242255397-242263631:+	rs75170386	0
ENSG00000168385;AF:2:242254770:242255025-242259618:242255321:242255397-242259618:+	rs11554054	0.448809420771964
ENSG00000168385;SE:2:242255397-242256914:242257014-242263631:+	rs6726915	0
ENSG00000168385;SE:2:242255397-242259618:242259702-242265408:+	rs6737152	0.065077860195845
ENSG00000168385;SE:2:242255970-242256914:242257014-242263631:+	rs6726915	0.083798743958119
ENSG00000168385;SE:2:242263656-242263824:242264077-242265408:+	rs11674695	0
ENSG00000168394;RI:6:32814845:32814981-32815290:32815452:-	rs2071541	0
ENSG00000168404;AF:16:74709302-74709511:74710949:74709302-74712797:74712846:-	rs28639983	0.00111439935321892
ENSG00000168404;SE:16:74709662-74710199:74710323-74712797:-	rs6564158	0
ENSG00000168488;A3:16:28846720-28846867:28846720-28846870:+	rs2008514	0
ENSG00000168488;RI:16:28846599:28846720-28846870:28847079:+	rs11859512	0
ENSG00000168653;A5:1:39492074-39494395:39492070-39494395:+	rs111409061	0.118027757570246
ENSG00000168685;SE:5:35873750-35874551:35874644-35875614:+	rs6897932	0
ENSG00000168724;A3:5:34945130-34945827:34945130-34945866:+	rs6864535	0
ENSG00000168827;SE:3:158366946-158367794:158367850-158369885:+	rs199607574	0
ENSG00000168961;RI:17:25974056:25974144-25974296:25974458:+	rs11658560	0.129412693028253
ENSG00000168961;SE:17:25969374-25970551:25970646-25972340:+	rs36081085	0
ENSG00000168961;SE:17:25970646-25972340:25972375-25972887:+	rs9944511	0
ENSG00000168961;SE:17:25974144-25974296:25974458-25975862:+	rs8368	0.164914837796194
ENSG00000169045;SE:5:179041960-179042547:179042596-179043127:-	rs56370020	0
ENSG00000169087;AL:3:122478067:122478207-122487548:122480381:122480819-122487548:-	rs6785814	0
ENSG00000169439;AF:8:97505579:97506559-97605708:97598615:97598772-97605708:+	rs2464474	0
ENSG00000169490;A3:8:38853313-38853732:38852924-38853732:-	rs7840270	0
ENSG00000169490;A5:8:38852924-38853732:38852924-38853938:-	rs7840270	0
ENSG00000169490;A5:8:38853313-38853732:38853313-38853938:-	rs7840270	0
ENSG00000169499;SE:8:38758963-38759316:38759410-38775425:+	rs10081506	0
ENSG00000169554;AF:2:145274986-145275179:145275297:145274986-145277506:145278621:-	rs17678683	0
ENSG00000169682;SE:16:28992936-28993222:28993377-28993677:+	rs56769656	0
ENSG00000169714;A3:3:128890381-128890477:128890351-128890477:-	rs9631462	0
ENSG00000169738;RI:17:79994420:79994519-79994597:79994639:-	rs12936506	0.632333455684472
ENSG00000169764;SE:2:64068366-64069673:64069733-64083440:+	rs6546029	0
ENSG00000169902;AL:7:65821858-65824023:65824460:65821858-65824882:65825430:+	rs7806893	0.0670536904897733
ENSG00000169902;SE:7:65670509-65670781:65670908-65705312:+	rs6460278	0
ENSG00000170037;RI:17:7847441:7847566-7847794:7847956:+	rs4462664	0
ENSG00000170113;SE:15:23052755-23053652:23053780-23058915:-	rs8027341	0
ENSG00000170266;AL:3:33065739:33065817-33087612:33087098:33087281-33087612:-	rs6780220	0
ENSG00000170266;SE:3:33114205-33118586:33118729-33138503:-	rs9875798	0
ENSG00000170633;SE:12:121838021-121840545:121840610-121853962:+	rs73407618	0
ENSG00000170776;AF:15:86124971:86125338-86128933:86126141:86126395-86128933:+	rs7173705	1
ENSG00000170852;AF:7:32919554-32930589:32930765:32919554-32931148:32931509:-	rs139835645	0
ENSG00000170873;A3:8:125568646-125569922:125568595-125569922:-	rs3829036	0.0121524124464729
ENSG00000170876;SE:3:14166705-14170355:14170585-14170912:+	rs75536858	0
ENSG00000170889;A5:19:54704761-54705028:54704756-54705028:+	rs4806499	0
ENSG00000170889;SE:19:54710330-54710421:54710592-54711266:+	rs3852889	0.19957339062114
ENSG00000171049;MX:19:52264483-52265670:52265788-52271898:52264483-52266615:52266770-52271898:+	rs75508500	1
ENSG00000171055;SE:2:36782891-36783120:36783203-36785581:-	rs10194100	0
ENSG00000171298;SE:17:78075424-78075610:78075689-78078354:+	rs7210658	0.0500702639228444
ENSG00000171302;MX:17:76994045-76994230:76994368-77005746:76994045-76996182:76996352-77005746:-	rs4789904	0
ENSG00000171302;MX:17:76994045-76996182:76996352-77005746:76994045-77001454:77001563-77005746:-	rs56846101	0.0151594904726813
ENSG00000171453;AL:6:43488786-43488920:43489244:43488786-43496987:43497323:+	rs57104310	0
ENSG00000171466;A5:19:9771550-9785308:9771550-9785691:-	rs10417655	0.341139383861839
ENSG00000171604;SE:5:139028430-139059432:139059525-139059949:+	rs6580200	0
ENSG00000171604;SE:5:139028594-139059432:139059525-139059949:+	rs601336	0
ENSG00000171658;A5:3:185686506-185689404:185686438-185689404:+	rs9845685	0.183223789649692
ENSG00000171858;RI:20:60963365:60963420-60963513:60963575:+	rs6089356	0
ENSG00000172243;SE:12:10271189-10275844:10275962-10277896:-	rs56140555	0
ENSG00000172243;SE:12:10275962-10277686:10277772-10277896:-	rs11053617	0
ENSG00000172273;SE:11:118992349-118992493:118992723-118997645:+	rs608793	1
ENSG00000172322;AL:12:10134728-10136129:10136840:10134728-10137469:10138194:+	rs479499	0.185964724151544
ENSG00000172322;RI:12:10131565:10131663-10131935:10132123:+	rs1323461	0.0451565131482312
ENSG00000172322;SE:12:10124286-10131565:10131663-10131935:+	rs7304783	0.653801236346336
ENSG00000172345;A5:15:81614881-81616143:81614881-81616342:-	rs74028610	0
ENSG00000172345;A5:15:81615289-81616143:81615289-81616342:-	rs74028610	0.00298457977545828
ENSG00000172500;A3:11:65653292-65653793:65653134-65653793:-	rs687672	0
ENSG00000172500;A5:11:65651514-65651782:65651514-65651863:-	rs531784	0
ENSG00000172530;A5:16:88008809-88014642:88008791-88014642:+	rs5013697	0.208758766244389
ENSG00000172732;AL:11:65633365-65633457:65633888:65633365-65634728:65635124:+	rs35856478	0
ENSG00000172757;AF:11:65623713-65624564:65625014:65623713-65625103:65625339:-	rs1939212	0
ENSG00000172775;AF:16:57207781-57208532:57208798:57207781-57219733:57219976:-	rs113156599	0
ENSG00000172775;MX:16:57207781-57208081:57208198-57219733:57207781-57208532:57208600-57219733:-	rs8052155	0
ENSG00000172785;SE:9:175784-177723:177820-178816:-	rs201502877	0
ENSG00000172890;SE:11:71185572-71187079:71188484-71189441:+	rs12278461	0
ENSG00000173020;RI:11:67052318:67052454-67052546:67052659:+	rs10896164	0
ENSG00000173193;A5:3:122440500-122446659:122439235-122446659:+	rs6783483	0
ENSG00000173200;SE:3:122340458-122345674:122345880-122350933:+	rs17208928	0.0638316502247388
ENSG00000173209;RI:2:61412637:61412753-61413581:61413632:+	rs67060712	0.109567369644443
ENSG00000173209;SE:2:61412753-61413115:61413216-61413581:+	rs67060712	0.0877405679512382
ENSG00000173221;A3:5:95150661-95152211:95150093-95152211:-	rs8750	0.00333001691703345
ENSG00000173391;AL:12:10312217:10312620-10313385:10313001:10313061-10313385:-	rs11053648	0
ENSG00000173391;MX:12:10312620-10312946:10313061-10319311:10312620-10313385:10313524-10319311:-	rs4495967	0
ENSG00000173391;SE:12:10313061-10313385:10313524-10319311:-	rs11614964	0
ENSG00000173559;A3:2:192547321-192548016:192547321-192548455:+	rs73981869	0
ENSG00000173559;AL:2:192549022-192549603:192549802:192549022-192550325:192551665:+	rs11892451	0
ENSG00000173692;AL:2:231951895-231973278:231973836:231951895-232003450:232003784:+	rs61731723	0
ENSG00000173706;SE:3:124732834-124733557:124733856-124738106:-	rs2948779	0
ENSG00000173801;AF:17:39928114-39942155:39942322:39928114-39942755:39943017:-	rs2353023	0.983782261981938
ENSG00000173801;RI:17:39910856:39911684-39911982:39912147:-	rs8067890	0.000617700855028952
ENSG00000173801;SE:17:39928114-39929070:39929178-39942155:-	rs1865840	1
ENSG00000173818;AL:17:78397432-78398034:78398148:78397432-78398832:78398857:+	rs6565688	0
ENSG00000173818;SE:17:78389621-78395628:78395762-78396006:+	rs78496039	0
ENSG00000173915;SE:10:105152223-105153956:105154151-105156166:-	rs61869825	0
ENSG00000174021;RI:1:84971694:84971984-84972119:84972248:-	rs6666052	0
ENSG00000174093;A5:17:36361804-36365055:36361804-36365111:-	rs114141188	1
ENSG00000174093;RI:17:36361697:36361804-36365055:36365176:-	rs58740367	0.295334969743815
ENSG00000174093;RI:17:36361697:36361804-36365111:36365176:-	rs200804537	0.286705935707273
ENSG00000174125;AL:4:38792469:38792852-38802478:38797904:38800519-38802478:-	rs11096958	0.025622460762827
ENSG00000174125;AL:4:38800182:38800519-38805927:38802093:38802569-38805927:-	rs5743596	0.0425507419378361
ENSG00000174125;SE:4:38800519-38805927:38806003-38806375:-	rs5743593	0.0380047947956664
ENSG00000174600;SE:12:108686736-108687366:108687441-108723772:-	rs1317397	0.985224612879858
ENSG00000174652;RI:19:9529438:9529571-9529727:9529975:-	rs7246082	1
ENSG00000174652;SE:19:9530894-9545474:9545535-9545784:-	rs8108483	0.918355630298858
ENSG00000174652;SE:19:9544911-9545474:9545535-9545784:-	rs10406143	0.632039619074919
ENSG00000174718;SE:12:32113805-32123123:32123290-32133812:+	rs56848191	0.0187375705674676
ENSG00000174837;SE:19:6903961-6904047:6904193-6906444:+	rs330885	0.967071893235597
ENSG00000175029;SE:10:126727724-126776760:126776888-126799559:-	rs73377258	0
ENSG00000175061;SE:17:16342728-16342842:16343017-16343499:+	rs17552310	0
ENSG00000175193;SE:3:183558428-183560086:183560235-183562019:-	rs3811725	0
ENSG00000175334;A5:11:65770041-65770706:65769984-65770706:+	rs78079262	0
ENSG00000175334;A5:11:65770541-65770706:65770510-65770706:+	rs754532	0
ENSG00000175334;AF:11:65769699:65769984-65770706:65770052:65770541-65770706:+	rs1047464	0
ENSG00000175356;AL:11:9044099:9044303-9047249:9045754:9045960-9047249:-	rs72856020	0
ENSG00000175471;A3:5:94043272-94044217:94040908-94044217:-	rs845725	0
ENSG00000175471;AL:5:94039446:94040908-94044217:94042296:94043272-94044217:-	rs845725	0
ENSG00000175471;SE:5:94248681-94253601:94253678-94259667:-	rs186095	0
ENSG00000175471;SE:5:94259726-94267658:94267696-94275788:-	rs6879292	0
ENSG00000175606;SE:8:74891096-74891314:74891406-74893390:+	rs73687116	0
ENSG00000175857;AL:5:57789665-57790074:57790343:57789665-57792550:57792917:+	rs4551014	0
ENSG00000175866;AL:17:79082309-79082768:79083172:79082309-79089570:79090025:+	rs4969407	0
ENSG00000176014;A3:18:12311052-12320535:12311052-12320628:+	rs11664216	0
ENSG00000176014;A3:18:12320743-12324808:12320743-12325066:+	rs10460000	0
ENSG00000176014;AL:18:12308794-12310942:12311134:12308794-12325066:12325913:+	rs58136410	0
ENSG00000176014;SE:18:12311052-12320535:12320743-12324808:+	rs10460000	0
ENSG00000176155;AL:17:80059346:80059742-80085568:80069868:80071641-80085568:-	rs9898507	0.298207568787507
ENSG00000176597;A5:3:182971350-182987286:182971260-182987286:+	rs80054626	0
ENSG00000176731;SE:8:86129731-86131465:86131592-86132535:-	rs6990452	0
ENSG00000176915;AF:12:133306856-133307276:133308686:133306856-133310971:133311709:-	rs12303133	0.00924962793451648
ENSG00000176915;SE:12:133304749-133306265:133306856-133310971:-	rs10870499	0.00746405542308072
ENSG00000176915;SE:12:133318071-133318395:133318477-133319740:-	rs11147040	0.00280015464864968
ENSG00000176978;A5:9:140006206-140006325:140006206-140006393:-	rs4880200	0.034361180829449
ENSG00000177337;SE:18:3594482-3596577:3596673-3597174:+	rs76573302	0
ENSG00000177409;AL:7:92765076:92765304-92777507:92774919:92775353-92777507:-	rs42498	0
ENSG00000177409;SE:7:92775353-92776196:92776459-92777507:-	rs42498	0
ENSG00000177410;SE:20:47897107-47897440:47897501-47905582:+	rs238150	0
ENSG00000177426;AF:18:3450210:3450503-3456352:3451591:3451773-3456352:+	rs238533	0
ENSG00000177426;SE:18:3450068-3450320:3450503-3456352:+	rs238132	0
ENSG00000177463;RI:3:15079507:15079644-15080629:15080734:+	rs9825022	0
ENSG00000177479;SE:3:48960244-48962151:48962272-48964895:+	rs10552010	0
ENSG00000177674;SE:1:11805894-11806184:11806280-11807497:+	rs6540992	0.222918811904205
ENSG00000177697;A5:11:837618-837942:837612-837942:+	rs7924806	0.957030479741753
ENSG00000177697;SE:11:833026-834530:834591-836063:+	rs7947690	0.790468477116079
ENSG00000177697;SE:11:834591-835020:835139-836063:+	rs8672	0.957629748810462
ENSG00000177706;AL:7:195732-197130:197575:195732-208898:208976:+	rs4916935	0.0254769202653764
ENSG00000177868;AL:1:43272723:43273171-43282102:43279081:43279575-43282102:-	rs323713	0.235243300561707
ENSG00000178104;A3:1:144880861-144881430:144880858-144881430:-	rs77955958	0.016280909455293
ENSG00000178104;AL:1:144862705:144864324-144865810:144864883:144864980-144865810:-	rs74979964	0
ENSG00000178209;AF:8:145012860-145013518:145013758:145012860-145024352:145025044:-	rs6995402	0.96186844519391
ENSG00000178209;AF:8:145012860-145013518:145013758:145012860-145047571:145047697:-	rs6993022	0.733325761995733
ENSG00000178209;AF:8:145012860-145013518:145013758:145012860-145049345:145049537:-	rs11136338	0.880202846018145
ENSG00000178449;SE:12:50506084-50512276:50512335-50513819:+	rs56151073	0
ENSG00000178860;AF:8:72754982-72755172:72755227:72754982-72755880:72756703:-	rs3779761	0.0510282834366246
ENSG00000178927;A3:17:80407832-80408576:80407356-80408576:-	rs115709253	0.223054320635702
ENSG00000178927;AL:17:80401332:80401698-80402323:80401699:80402000-80402323:-	rs8008	0.250660780099773
ENSG00000179344;A3:6:32630025-32632575:32629862-32632575:-	rs9274662	0.634528464897822
ENSG00000179344;SE:6:32628026-32629124:32629234-32629744:-	rs9274131	0.113625791059512
ENSG00000179344;SE:6:32630025-32632575:32632844-32634276:-	rs9273500	0.71109271719308
ENSG00000179630;AF:13:44453694:44453870-44455088:44453969:44454255-44455088:+	rs3764147	0
ENSG00000179818;SE:2:70278437-70280863:70280924-70282846:-	rs4852405	0
ENSG00000179832;AL:8:145255444-145267897:145268370:145255444-145268909:145269392:+	rs6558326	0
ENSG00000179889;SE:16:15092262-15095633:15095713-15098044:+	rs35811052	0
ENSG00000180061;A3:19:55832461-55834016:55832412-55834016:-	rs10412726	0
ENSG00000180061;SE:19:55831534-55831759:55831826-55831926:-	rs10420693	0
ENSG00000180104;A5:5:462644-464405:462422-464405:+	rs2671891	0
ENSG00000180398;AL:2:47132410:47132733-47134949:47132956:47133121-47134949:-	rs6544939	0
ENSG00000180902;A3:2:242695429-242707125:242695429-242707128:+	rs2293764	1
ENSG00000180902;AF:2:242688245:242688357-242689566:242688405:242688423-242689566:+	rs2293764	1
ENSG00000180902;SE:2:242684292-242688280:242689344-242689566:+	rs62192002	0.0286648711042709
ENSG00000180902;SE:2:242688357-242688714:242688814-242689566:+	rs35386923	0.0375753881535628
ENSG00000180902;SE:2:242688423-242688709:242688814-242689566:+	rs34077392	1.57469706765161e-06
ENSG00000181019;SE:16:69747032-69748867:69748980-69752026:-	rs75920310	0
ENSG00000181027;A5:19:47252141-47258669:47251974-47258669:+	rs11881088	0
ENSG00000181027;SE:19:47251922-47252032:47252141-47258669:+	rs62134790	0
ENSG00000181045;SE:17:78194295-78194715:78194914-78195347:+	rs71368061	0
ENSG00000181135;SE:8:144773883-144774415:144774500-144775841:+	rs4875039	0
ENSG00000181381;A3:4:169317278-169321977:169317275-169321977:-	rs3857035	0
ENSG00000181381;AL:4:169383082:169383191-169392898:169391855:169391988-169392898:-	rs56999040	0
ENSG00000181381;SE:4:169296675-169298879:169298994-169299505:-	rs2046770	0.000593034647546562
ENSG00000181381;SE:4:169393960-169397147:169397271-169401528:-	rs4692942	0.000519268505545241
ENSG00000181523;SE:17:78184810-78185668:78185722-78185870:-	rs2269374	0.276116796625001
ENSG00000182087;RI:19:1011095:1011194-1011366:1011498:-	rs2240160	0
ENSG00000182087;RI:19:1011579:1011611-1011740:1011797:-	rs80142056	0
ENSG00000182180;AL:10:75008696:75009076-75011521:75010499:75010749-75011521:-	rs74423725	0.863382553975297
ENSG00000182196;A3:12:123465846-123466118:123465846-123466142:+	rs1790106	0
ENSG00000182196;RI:12:123465676:123465846-123466142:123466426:+	rs7313800	0
ENSG00000182224;RI:17:7761721:7761797-7761924:7762142:+	rs11657063	0
ENSG00000182247;AF:3:23244591:23244753-23250183:23244784:23244955-23250183:+	rs4858070	0.0329651658164719
ENSG00000182372;AF:8:1703944:1704248-1719098:1711928:1712051-1719098:+	rs71499040	0.911980735517908
ENSG00000182446;SE:17:79526442-79530947:79531005-79532531:-	rs9911460	0.0580177698713639
ENSG00000182473;SE:17:74085401-74087224:74087316-74090495:-	rs2666011	0
ENSG00000182487;A5:7:72645962-72648648:72645924-72648648:+	rs34913552	0
ENSG00000182541;AL:22:31671294-31672775:31673624:31671294-31674283:31675720:+	rs34771929	0
ENSG00000182551;AF:2:3517747-3518579:3521518:3517747-3523139:3523507:-	rs6748856	0
ENSG00000182718;AL:15:60653647:60653685-60656628:60654826:60655221-60656628:-	rs931967	0.000480007170460461
ENSG00000182718;MX:15:60678285-60685237:60685639-60690142:60678285-60688350:60688626-60690142:-	rs67827628	0.0498074629158402
ENSG00000182718;MX:15:60678285-60688350:60688626-60690142:60678285-60689457:60689537-60690142:-	rs11858787	1
ENSG00000182853;A5:17:4688954-4689232:4688954-4689252:-	rs3215170	0.384123141806405
ENSG00000182853;SE:17:4688954-4689232:4689347-4689453:-	rs2279961	0.050225734812723
ENSG00000182952;AL:6:26538729-26540129:26540177:26538729-26545355:26547160:+	rs9467777	0
ENSG00000183354;SE:9:5929159-5944871:5944960-5954016:-	rs73398539	0
ENSG00000183401;A5:19:11457310-11460330:11457303-11460330:+	rs10411063	0
ENSG00000183486;A5:21:42775563-42778671:42775270-42778671:+	rs61730267	0
ENSG00000183486;SE:21:42744926-42745825:42746054-42748763:+	rs28425	0
ENSG00000183621;SE:10:31139296-31146609:31146707-31165927:-	rs16932010	0.215472599652607
ENSG00000183648;SE:14:92583986-92585193:92585310-92587986:-	rs11395236	0
ENSG00000183696;A3:7:48128520-48128809:48128520-48128851:+	rs3752890	0
ENSG00000183891;AF:2:20097796-20100791:20101402:20097796-20101467:20101747:-	rs7563410	0.013910540280786
ENSG00000184014;SE:11:9161401-9161736:9161795-9163487:-	rs4420271	0
ENSG00000184047;SE:12:122693124-122694244:122694405-122701035:-	rs7964780	0
ENSG00000184182;MX:2:238925275-238933983:238934053-238940863:238925275-238939197:238939254-238940863:+	rs59945941	0.610988649403404
ENSG00000184432;A5:3:139102277-139108311:139102277-139108390:-	rs9882253	0
ENSG00000184640;AL:17:75489158-75492296:75492449:75489158-75493397:75493696:+	rs444487	0
ENSG00000184708;A3:22:31843554-31844139:31843551-31844139:-	rs8138525	0
ENSG00000184988;A3:17:41363941-41364224:41363941-41364246:+	rs78004985	0.0314893320074667
ENSG00000185000;RI:8:145541924:145542025-145542124:145542229:-	rs56180335	0
ENSG00000185088;AF:15:63448720-63448986:63449480:63448720-63449599:63449698:-	rs7172351	0
ENSG00000185088;RI:15:63446052:63446259-63447820:63447930:-	rs7172351	0
ENSG00000185201;SE:11:308438-308755:308889-309013:+	rs11246067	0
ENSG00000185215;SE:14:103589820-103590712:103590843-103592647:+	rs2234130	0
ENSG00000185324;A3:16:89760640-89760977:89760640-89761073:+	rs2162943	0.352080466511173
ENSG00000185485;SE:3:195686957-195690171:195690292-195692300:-	rs145085027	0.0142500899604174
ENSG00000185485;SE:3:195694861-195695090:195695256-195698194:-	rs78399752	0.00543116915765342
ENSG00000185485;SE:3:195711147-195712498:195712660-195717061:-	rs11924263	0.00578933214723943
ENSG00000185485;SE:3:195712660-195713390:195713475-195717061:-	rs11925423	1.13586546900254e-08
ENSG00000185499;A3:1:155162101-155162577:155162074-155162577:-	rs4072037	0
ENSG00000185619;SE:4:724899-726189:726287-727461:+	rs10034650	1
ENSG00000185627;RI:11:244041:244216-244426:244469:+	rs3829998	0
ENSG00000185658;AL:21:40556102:40559343-40568424:40565743:40566677-40568424:-	rs13051519	0
ENSG00000185864;SE:16:21850631-21852124:21852332-21854707:-	rs7184649	0
ENSG00000185963;RI:9:95473645:95475743-95477535:95477745:-	rs117579511	0
ENSG00000186063;AL:1:222842741:222843331-222846655:222843532:222843592-222846655:-	rs74145541	0
ENSG00000186088;MX:7:76950136-76950650:76950720-76955529:76950136-76952964:76953059-76955529:-	rs145135654	0
ENSG00000186088;RI:7:76958650:76958708-76959556:76959684:-	rs17151683	0
ENSG00000186469;AL:14:52417483-52418605:52418736:52417483-52433277:52435099:+	rs8014746	0.0209338221107467
ENSG00000186469;MX:14:52344375-52379727:52379846-52417368:52344375-52406499:52406809-52417368:+	rs35870554	0.0217130187408972
ENSG00000186470;A3:6:26365580-26368203:26365580-26368218:+	rs7742338	0.0021469472376335
ENSG00000186470;SE:6:26369140-26370550:26370831-26373125:+	rs72836474	0.00354412710875563
ENSG00000186480;SE:7:155094556-155095535:155095605-155099951:+	rs9718571	0
ENSG00000186517;SE:1:161024495-161026178:161026322-161029404:-	rs1974140	0
ENSG00000186594;AL:17:1614805:1615693-1616997:1615957:1616189-1616997:-	rs4790815	0.987192403068412
ENSG00000186635;RI:11:72407594:72407699-72408028:72408240:-	rs77910470	0
ENSG00000186818;SE:19:55178200-55179089:55179244-55179324:+	rs11574598	0
ENSG00000187514;A3:2:232576129-232576597:232576129-232576600:+	rs73086813	0
ENSG00000187514;A5:2:232575386-232576058:232575294-232576058:+	rs73086813	0
ENSG00000188056;SE:6:41197860-41200101:41200242-41204224:+	rs35047410	0.22421900948846
ENSG00000188313;MX:3:146254352-146255783:146255831-146262254:146254352-146258921:146258967-146262254:-	rs2587021	0
ENSG00000188313;SE:3:146254352-146255783:146255831-146262254:-	rs1997604	0
ENSG00000188372;AF:7:76063273:76063472-76069567:76069215:76069307-76069567:+	rs1638074	1
ENSG00000188603;RI:16:28503035:28503156-28503341:28503536:-	rs1137843	0
ENSG00000188676;SE:8:39847357-39862846:39862897-39871084:+	rs10109853	0
ENSG00000188921;SE:9:21016009-21017808:21017909-21026595:-	rs10964794	0
ENSG00000189013;A5:19:55324750-55325145:55324683-55325145:+	rs146935134	0.60358221449267
ENSG00000189067;AF:16:11650591-11680742:11680797:11650591-11681007:11681103:-	rs17552324	0
ENSG00000189077;A3:7:75616603-75616678:75616541-75616678:-	rs8509	0
ENSG00000189223;AF:2:113993814:113994190-114012967:114008343:114008499-114012967:+	rs7589901	0.979828207981915
ENSG00000189223;MX:2:113993147-113994090:113994190-114012967:113993147-113995667:113995789-114012967:+	rs4849181	0.781017136110788
ENSG00000189403;SE:13:31035670-31035776:31035825-31036675:-	rs4369508	0
ENSG00000196141;SE:2:201284219-201303845:201304051-201305372:+	rs3754790	0
ENSG00000196151;SE:2:160092701-160104883:160105023-160112707:-	rs13400643	0.465669281278924
ENSG00000196199;SE:13:20244503-20244980:20245104-20245346:+	rs34181844	0
ENSG00000196235;A3:19:39936277-39936444:39936277-39936522:+	rs28701704	0
ENSG00000196295;A3:7:30603614-30608449:30603509-30608449:-	rs10234545	0.024918787795367
ENSG00000196498;SE:12:124810916-124812093:124812179-124815391:-	rs12369056	0
ENSG00000196576;AF:22:50733207-50739776:50739891:50733207-50745982:50746056:-	rs62241245	0.0777727680036706
ENSG00000196576;RI:22:50719789:50719928-50719995:50720171:-	rs111925803	0.0694939768013878
ENSG00000196655;A5:11:118890134-118890860:118890027-118890860:+	rs3802884	0.321302816825516
ENSG00000196684;MX:19:16254584-16259534:16259685-16263362:16254584-16262257:16262388-16263362:+	rs75448076	0
ENSG00000196684;SE:19:16265301-16266452:16266573-16268020:+	rs11881947	0
ENSG00000196730;AL:9:90273042-90282693:90282962:90273042-90283512:90283863:+	rs2008677	0.27867681750091
ENSG00000196730;SE:9:90220090-90252858:90252996-90254269:+	rs888335	0.949959149994974
ENSG00000196735;AL:6:32610561-32610729:32611049:32610561-32611070:32611429:+	rs17612928	0.947546998115745
ENSG00000196735;SE:6:32610030-32610387:32610561-32610729:+	rs9272617	0.569630782187431
ENSG00000196756;A5:20:37063269-37063670:37063269-37063840:-	rs1578462	0.236233805417969
ENSG00000196756;AF:20:37055146-37056323:37057973:37055146-37059684:37059709:-	rs3752278	1
ENSG00000196756;SE:20:37049745-37050739:37050888-37055062:-	rs788343	0.859657362676686
ENSG00000196975;A5:2:70033630-70035038:70033564-70035038:+	rs2228203	0.0658276191919542
ENSG00000197142;AF:10:114134993:114135300-114154676:114135957:114136206-114154676:+	rs2419621	0.240372655774606
ENSG00000197142;SE:10:114186117-114186546:114186617-114186976:+	rs12355831	0.0458046696219957
ENSG00000197217;A3:8:23292194-23292905:23291991-23292905:-	rs4872133	0
ENSG00000197249;A5:14:94855000-94855138:94855000-94855156:-	rs60947266	3.77430098325246e-05
ENSG00000197249;SE:14:94849578-94854897:94855000-94856794:-	rs60947266	3.77430098325246e-05
ENSG00000197249;SE:14:94855000-94855138:94855347-94856794:-	rs1570142	0.0279055469716948
ENSG00000197535;SE:15:52628753-52630007:52630081-52632393:-	rs876548	0
ENSG00000197535;SE:15:52632591-52635314:52635394-52638558:-	rs117763590	0
ENSG00000197548;AL:3:11468400-11518608:11518781:11468400-11551659:11551813:+	rs200695341	0
ENSG00000197622;SE:1:151028469-151029127:151029262-151031955:-	rs3806386	0
ENSG00000197860;AF:5:65016656-65017744:65017957:65016656-65018584:65018862:-	rs2548787	0
ENSG00000197912;A5:16:89595987-89597091:89595932-89597091:+	rs34459628	0
ENSG00000197912;AL:16:89579445-89580754:89580979:89579445-89590414:89590485:+	rs28643511	0.820558950989873
ENSG00000197912;AL:16:89599044-89603173:89604129:89599044-89611056:89611098:+	rs647747	0.848589865632554
ENSG00000198000;A3:9:95063092-95063833:95062298-95063833:-	rs58391046	0
ENSG00000198363;AL:8:62489160:62489417-62496503:62495558:62496094-62496503:-	rs1574195	0.000323681812827103
ENSG00000198363;SE:8:62593595-62594998:62595042-62596598:-	rs2350621	0.00116419320963183
ENSG00000198431;AF:12:104682496:104682818-104705068:104703569:104703877-104705068:+	rs7974725	0
ENSG00000198431;SE:12:104682818-104684771:104684882-104705068:+	rs11111987	0
ENSG00000198563;A3:6:31506716-31506924:31506632-31506924:-	rs141464764	0
ENSG00000198563;A3:6:31508441-31509727:31508311-31509727:-	rs3130055	0
ENSG00000198836;SE:3:193333559-193334967:193335074-193336658:+	rs2887065	0.0514853777143031
ENSG00000198848;A3:16:55844922-55846815:55844919-55846815:-	rs28431211	0.303465648473504
ENSG00000198848;AF:16:55860207-55861801:55862087:55860207-55866916:55867008:-	rs8192935	1
ENSG00000198853;AF:9:35490124:35490169-35546427:35538629:35539105-35546427:+	rs7869822	0.00406527398764154
ENSG00000198911;SE:22:42274127-42274663:42274762-42276720:+	rs2281331	0
ENSG00000198912;RI:1:3807133:3807621-3809447:3809560:-	rs6701422	0
ENSG00000203485;SE:14:105181193-105181621:105181677-105185132:+	rs7156096	0
ENSG00000203875;A5:6:86387210-86387513:86387210-86387672:-	rs1173418	0.948362797300674
ENSG00000203875;AL:6:86375570:86375865-86387142:86386800:86386909-86387142:-	rs1059307	1
ENSG00000203875;SE:6:86387210-86387513:86387750-86387854:-	rs66661646	0.94765120065698
ENSG00000204054;AF:9:132251379:132251578-132265602:132265281:132265418-132265602:+	rs10819533	0
ENSG00000204054;SE:9:132255874-132264676:132265418-132265602:+	rs58104887	0
ENSG00000204070;AL:20:43994326-43995515:43997855:43994326-44002934:44005438:+	rs2741435	0
ENSG00000204099;AF:2:242749920:242750369-242755679:242755214:242755405-242755679:+	rs4675978	0.335557220916475
ENSG00000204099;AF:2:242750288:242750369-242755679:242755214:242755405-242755679:+	rs2293764	1
ENSG00000204099;SE:2:242755882-242756089:242756344-242757377:+	rs2293764	1
ENSG00000204138;SE:1:28819603-28820742:28820834-28823046:+	rs35849797	0.0246987358004812
ENSG00000204161;A5:10:50373841-50374490:50373841-50374914:-	rs35351786	0
ENSG00000204257;A5:6:32916645-32917048:32916645-32917051:-	rs714289	0
ENSG00000204305;MX:6:32149016-32149128:32149254-32150024:32149016-32149301:32149409-32150024:-	rs2071288	0
ENSG00000204387;A5:6:31802977-31803188:31802834-31803188:+	rs116510468	1
ENSG00000204421;SE:6:31687980-31688730:31688840-31689405:-	rs805295	0.123720573994131
ENSG00000204463;AF:6:31619553-31620012:31620100:31619553-31620201:31620477:-	rs805257	0.0627579075438936
ENSG00000204463;AF:6:31619553-31620024:31620135:31619553-31620201:31620482:-	rs116584375	0.213857997175843
ENSG00000204482;A3:6:31555095-31555593:31555095-31555721:+	rs2256974	0
ENSG00000204482;A3:6:31555095-31556295:31555095-31556340:+	rs2256974	0
ENSG00000204482;RI:6:31554977:31555095-31556295:31556686:+	rs3135041	0
ENSG00000204482;SE:6:31555095-31555593:31555743-31556295:+	rs3135041	0
ENSG00000204482;SE:6:31555095-31555721:31555743-31556295:+	rs3135041	0
ENSG00000204482;SE:6:31555510-31555721:31555743-31556274:+	rs2071596	0
ENSG00000204482;SE:6:31555510-31555721:31555743-31556340:+	rs2256974	0
ENSG00000204516;AF:6:31462658:31462772-31473394:31465863:31466040-31473394:+	rs181230783	0.729346888728396
ENSG00000204525;A3:6:31237320-31237743:31237302-31237743:-	rs115762318	1
ENSG00000204577;A3:19:54721346-54722230:54721343-54722230:-	rs3852892	0.252056737113723
ENSG00000204577;RI:19:54726619:54726654-54726815:54726959:-	rs11881993	0
ENSG00000204642;AL:6:29693340-29693788:29694303:29693340-29695734:29697128:+	rs146837238	0.269568942770075
ENSG00000204642;AL:6:29693820-29694180:29694303:29693820-29694660:29695073:+	rs146837238	0.269568942770075
ENSG00000204642;RI:6:29693788:29693820-29694180:29694303:+	rs116000478	0.549592875950793
ENSG00000204642;SE:6:29693340-29693788:29693820-29694660:+	rs146837238	0.269568942770075
ENSG00000204977;A5:13:50571352-50571803:50571267-50571803:+	rs61960451	0
ENSG00000205020;A3:17:34539292-34539736:34539292-34539899:+	rs11651338	0
ENSG00000205560;A3:22:51009968-51010435:51009962-51010435:-	rs131747	0
ENSG00000205629;SE:16:25123317-25137285:25137447-25139796:+	rs277912	0
ENSG00000205853;SE:22:32756826-32758959:32759045-32763677:-	rs5998440	0
ENSG00000206190;A3:15:25933143-25936862:25932975-25936862:-	rs2066706	0.00446318512198433
ENSG00000206337;AL:6:31431056-31431148:31433586:31431056-31444804:31445283:+	rs2596534	0
ENSG00000206503;RI:6:29912277:29912393-29912836:29912868:+	rs144893864	0.0977905648783594
ENSG00000206573;A5:3:9429811-9431964:9429811-9431974:-	rs2728928	0.968373877533629
ENSG00000206573;A5:3:9432181-9433111:9432181-9433363:-	rs2728928	0.968373877533629
ENSG00000213523;RI:5:139930646:139930754-139931567:139931769:-	rs717097	0
ENSG00000213689;A3:3:48507708-48508029:48507708-48508464:+	rs11797	0.879481661817547
ENSG00000213689;RI:3:48507229:48507708-48508029:48509041:+	rs11797	0.386629195664142
ENSG00000213753;SE:19:59097723-59102865:59102991-59110334:+	rs2305122	0
ENSG00000213928;SE:14:24634164-24634266:24634392-24635056:+	rs10142310	0
ENSG00000213983;RI:14:24034815:24034910-24035273:24035369:-	rs45621931	0
ENSG00000214021;RI:3:9859329:9860604-9862230:9862425:+	rs3872717	0
ENSG00000214078;A3:20:34214748-34215202:34214725-34215202:-	rs6058303	0.875672125270147
ENSG00000214078;RI:20:34213966:34214303-34214489:34214725:-	rs6060524	1
ENSG00000214078;RI:20:34220085:34220156-34220233:34220307:-	rs113522583	0.967917626337895
ENSG00000214087;A5:17:79650156-79650566:79650156-79650623:-	rs112316349	0.156148192569537
ENSG00000214087;RI:17:79649064:79649705-79650043:79650156:-	rs62080196	0.14265593483856
ENSG00000214087;RI:17:79649064:79650156-79650566:79650624:-	rs62077222	0.529362483572342
ENSG00000214087;SE:17:79649179-79649521:79649705-79650043:-	rs35821128	0.0210592243384961
ENSG00000214135;SE:3:197348739-197349058:197349201-197350091:-	rs1445	0.531840496804062
ENSG00000214135;SE:3:197351068-197351343:197351591-197354651:-	rs73891642	0.947439206495937
ENSG00000214176;SE:17:62801218-62810981:62811363-62817885:-	rs11871616	0
ENSG00000215440;SE:20:57276214-57280554:57280625-57282179:+	rs2182249	0
ENSG00000217801;AF:1:998459:998581-1001210:999875:999969-1001210:+	rs3813194	1
ENSG00000221914;MX:8:26196503-26197419:26197489-26211984:26196503-26208115:26208197-26211984:+	rs6557915	0
ENSG00000221926;AL:17:15531962:15532512-15539350:15535946:15535988-15539350:-	rs150557424	0
ENSG00000221983;RI:19:18685680:18685782-18685913:18686051:+	rs3761036	0.493969065676161
ENSG00000221983;SE:19:18682697-18683161:18683417-18684103:+	rs201294870	0.0564235386712315
ENSG00000222041;AL:2:87769823-87779742:87780211:87769823-87820726:87820932:+	rs62137999	0
ENSG00000223865;AL:6:33048712-33051291:33051789:33048712-33052727:33052734:+	rs141530233	0.315558135805142
ENSG00000224397;A5:20:48894517-48894714:48894150-48894714:+	rs4811019	0
ENSG00000224397;AF:20:48884036:48884200-48894028:48892854:48892927-48894028:+	rs6125961	0
ENSG00000225190;A5:17:43553092-43555171:43553092-43555266:-	rs117551853	0
ENSG00000225241;AF:1:144593363:144593965-144598512:144594045:144594483-144598512:+	rs3009751	0.230018685696735
ENSG00000225241;SE:1:144598780-144604410:144604508-144606369:+	rs2938036	0.968158736376844
ENSG00000225241;SE:1:144615303-144617150:144617252-144618082:+	rs151155946	0.159783294581796
ENSG00000225241;SE:1:144618296-144619347:144619419-144619883:+	rs1343473	0.275540399555856
ENSG00000225484;SE:10:81565878-81568515:81568588-81574369:-	rs2259113	0.576332176859605
ENSG00000225663;SE:17:79782430-79784256:79784391-79791114:-	rs8069408	0
ENSG00000225733;A5:3:14987661-14988594:14987661-14988617:-	rs1142981	0.97639411411144
ENSG00000225733;AF:3:14987661-14988594:14989014:14987661-14989520:14989931:-	rs6791192	1
ENSG00000226752;AF:9:123605378:123605717-123607271:123606578:123607177-123607271:+	rs34025993	0
ENSG00000226752;SE:9:123605717-123607271:123607474-123609572:+	rs29001669	1
ENSG00000226979;A5:6:31540223-31540511:31540079-31540511:+	rs3093974	0.696434500265061
ENSG00000228315;A5:22:24002187-24029018:24002187-24029025:-	rs10222270	1
ENSG00000228315;AL:22:24000281:24002187-24025912:24020797:24021029-24025912:-	rs7289661	0.400480316735767
ENSG00000228315;MX:22:24002187-24025912:24026054-24032419:24002187-24029025:24029182-24032419:-	rs28559723	0.846806797914682
ENSG00000228315;SE:22:23981129-23982495:23982610-24002052:-	rs142912174	0.0168272198549849
ENSG00000228695;SE:16:55794605-55798609:55798816-55801277:+	rs12149366	0.000708007382174309
ENSG00000231721;A3:7:130629648-130630479:130629206-130630479:-	rs59060763	0
ENSG00000231721;SE:7:130668868-130686956:130687079-130737184:-	rs1877727	0
ENSG00000232956;A5:7:45024025-45025481:45024025-45025620:-	rs6964406	0
ENSG00000232956;MX:7:45023645-45023956:45024025-45026124:45023645-45025620:45025696-45026124:-	rs10228004	0
ENSG00000232973;AF:2:38325722:38325898-38349127:38328066:38328208-38349127:+	rs232546	0
ENSG00000233429;SE:7:27136007-27138693:27138985-27139398:+	rs1008410	0.0110660645059662
ENSG00000234127;A3:6:30167041-30168812:30166930-30168812:-	rs1579220	0
ENSG00000234127;SE:6:30168915-30172433:30172542-30181082:-	rs2517614	0
ENSG00000234741;A5:1:173834420-173834609:173834420-173834648:-	rs143835627	0
ENSG00000234741;SE:1:173833842-173834367:173834420-173834648:-	rs57022387	0
ENSG00000234745;RI:6:31323944:31324219-31324465:31324734:-	rs2507975	0.228242000810705
ENSG00000234745;SE:6:31323369-31323515:31323583-31323944:-	rs5875313	0.104636242393601
ENSG00000235505;A3:11:104778345-104779562:104777843-104779562:-	rs10895744	0
ENSG00000235505;SE:11:104776284-104777177:104778345-104779562:-	rs11226547	0
ENSG00000235531;AL:8:72877769-72914457:72914640:72877769-72964774:72965282:+	rs1155489	0
ENSG00000235750;SE:1:175135873-175145536:175145610-175146747:-	rs12084108	0
ENSG00000235750;SE:1:175146820-175161776:175161852-175161996:-	rs10798342	0
ENSG00000236790;AL:2:8147901:8148889-8200478:8180064:8180478-8200478:-	rs72777294	0
ENSG00000239998;MX:19:55087576-55088932:55089190-55098668:55087576-55098477:55098527-55098668:+	rs7257319	0.211156786761625
ENSG00000239998;SE:19:55087576-55088932:55089190-55098668:+	rs7257319	0.211156786761625
ENSG00000240065;AF:6:32811913:32812051-32823915:32821938:32822066-32823915:+	rs1351383	1
ENSG00000241163;AL:3:72109915:72110245-72149055:72146879:72148162-72149055:-	rs11719454	0
ENSG00000241468;SE:7:99055978-99056770:99056886-99057709:-	rs2404488	0
ENSG00000241878;AF:22:32022002-32024839:32024968:32022002-32034352:32034391:-	rs11703808	0.0851422127319142
ENSG00000242048;A3:7:151504122-151504458:151504122-151504529:+	rs10257529	0
ENSG00000242086;AF:3:195415518:195415668-195435005:195428256:195428540-195435005:+	rs11925423	0
ENSG00000242086;AF:3:195426019:195426078-195435005:195428256:195428540-195435005:+	rs6809312	0
ENSG00000242086;AL:3:195410736-195412689:195413218:195410736-195415404:195415733:+	rs112207499	0
ENSG00000242086;AL:3:195416309-195423232:195423296:195416309-195435005:195435139:+	rs59223325	0
ENSG00000242086;AL:3:195435712-195438437:195438745:195435712-195451551:195451952:+	rs2251333	0
ENSG00000242086;SE:3:195385036-195388627:195388712-195389442:+	rs6806338	0
ENSG00000242086;SE:3:195389604-195390495:195390638-195390957:+	rs200260138	0
ENSG00000242086;SE:3:195410736-195412689:195412810-195415404:+	rs56170658	0
ENSG00000242086;SE:3:195415668-195416210:195416309-195425901:+	rs11925423	0
ENSG00000242086;SE:3:195416309-195423232:195423460-195425901:+	rs11926303	0
ENSG00000242247;SE:22:43204896-43206819:43206950-43213148:-	rs5751375	0.930487093676504
ENSG00000242349;A3:1:11905823-11907491:11905823-11907634:+	rs198367	0.926040885855529
ENSG00000242550;SE:18:61570209-61575194:61575274-61582736:+	rs5825542	0
ENSG00000242802;RI:7:4829463:4829560-4830090:4830222:+	rs73671922	0
ENSG00000243678;A5:17:49243924-49244188:49243858-49244188:+	rs75812107	0
ENSG00000244482;A5:19:54745003-54745452:54745003-54745538:-	rs111666280	0
ENSG00000244482;SE:19:54742965-54743777:54743827-54744150:-	rs73614906	0.00773848284464337
ENSG00000245060;A5:5:180258941-180261312:180258806-180261312:+	rs764960	0.138527350189826
ENSG00000249915;AF:5:306717:306875-314532:308312:311517-314532:+	rs6861230	0.007278305332842
ENSG00000249915;AL:5:306875-311408:312526:306875-314532:315089:+	rs2721034	0.341868365251092
ENSG00000251022;RI:4:83821230:83821376-83821487:83821719:-	rs3940815	1
ENSG00000251230;AL:4:185765739:185766079-185771649:185767432:185767688-185771649:-	rs59674005	0
ENSG00000254505;AF:14:24681035-24681757:24681910:24681035-24682615:24682694:-	rs1242017	0
ENSG00000255031;AF:11:67818207:67818399-67820447:67819560:67819908-67820447:+	rs10896289	0
ENSG00000256594;A5:12:9801529-9806279:9800924-9806279:+	rs7302081	0.0933430939174667
ENSG00000256594;SE:12:9806404-9807817:9807899-9808469:+	rs2080211	0.0176080493940087
ENSG00000256594;SE:12:9808575-9809164:9809293-9809517:+	rs10771987	0.175013946728715
ENSG00000257621;SE:14:58752474-58755436:58755531-58758353:-	rs7153897	0
ENSG00000258289;AL:14:65392798-65398856:65401103:65392798-65410017:65410774:+	rs10142016	1
ENSG00000258875;SE:14:91709357-91710257:91710325-91710699:+	rs1815252	6.82355789008425e-05
ENSG00000258929;SE:14:50474137-50477324:50477403-50477652:-	rs28376142	0
ENSG00000259354;AL:15:45768750-45769967:45771942:45768750-45789311:45789479:+	rs60350201	0.381328168925041
ENSG00000262580;AF:17:78177764-78177891:78178134:78177764-78179132:78179748:-	rs2304856	0.382783306297774
ENSG00000262580;SE:17:78177764-78178298:78178395-78179132:-	rs1138680	0.193112169276204
ENSG00000266714;A3:17:73587793-73587894:73587793-73588058:+	rs736522	0.00362775801720351
ENSG00000266714;A3:17:73588382-73588509:73588382-73588545:+	rs736521	0.0461597623720363
ENSG00000266714;A3:17:73611419-73611584:73611419-73611604:+	rs62089226	0.603766095219193
ENSG00000266714;A3:17:73619934-73620029:73619934-73620095:+	rs62089218	0.940773831857463
ENSG00000266714;SE:17:73602102-73603014:73603084-73606247:+	rs820142	0.0311228641171684
ENSG00000269352;SE:19:50361684-50361811:50361883-50362100:-	rs10422386	0.0286163638798473
ENSG00000269640;A5:19:17516804-17516886:17516796-17516886:+	rs28413174	0.520334136508907
ENSG00000269640;AL:19:17517105-17523906:17524003:17517105-17525200:17525813:+	rs11668883	0.658305309899423
ENSG00000269640;AL:19:17524114-17524945:17525156:17524114-17525200:17525258:+	rs10420449	0.543151354393025
ENSG00000269640;RI:19:17516633:17516796-17516886:17517105:+	rs139759654	0
