# Supplementary material for: Defining the genetic and evolutionary architecture of alternative splicing in response to infection
Source: Nat Commun. 2019 Apr 11;10:1671. doi: 10.1038/s41467-019-09689-7 (PMC6459842; doi:10.1038/s41467-019-09689-7)
Supplement: Supplementary file 9 — Source Data [file 41467_2019_9689_MOESM9_ESM.zip › SourceData/Fig4E.csv]

present_NS	present_LPS	present_PAM3CSK4	present_R848	present_IAV	count
FALSE	FALSE	FALSE	FALSE	TRUE	26
FALSE	FALSE	FALSE	TRUE	FALSE	7
FALSE	FALSE	FALSE	TRUE	TRUE	8
FALSE	FALSE	TRUE	FALSE	FALSE	3
FALSE	FALSE	TRUE	FALSE	TRUE	3
FALSE	FALSE	TRUE	TRUE	FALSE	2
FALSE	FALSE	TRUE	TRUE	TRUE	3
FALSE	TRUE	FALSE	FALSE	FALSE	10
FALSE	TRUE	FALSE	FALSE	TRUE	2
FALSE	TRUE	FALSE	TRUE	FALSE	1
FALSE	TRUE	FALSE	TRUE	TRUE	2
FALSE	TRUE	TRUE	FALSE	FALSE	2
FALSE	TRUE	TRUE	FALSE	TRUE	1
FALSE	TRUE	TRUE	TRUE	FALSE	22
FALSE	TRUE	TRUE	TRUE	TRUE	35
TRUE	FALSE	FALSE	FALSE	FALSE	5
TRUE	FALSE	FALSE	FALSE	TRUE	8
TRUE	FALSE	FALSE	TRUE	FALSE	1
TRUE	FALSE	FALSE	TRUE	TRUE	4
TRUE	FALSE	TRUE	FALSE	FALSE	4
TRUE	FALSE	TRUE	FALSE	TRUE	4
TRUE	FALSE	TRUE	TRUE	FALSE	1
TRUE	FALSE	TRUE	TRUE	TRUE	4
TRUE	TRUE	FALSE	FALSE	FALSE	1
TRUE	TRUE	FALSE	FALSE	TRUE	4
TRUE	TRUE	FALSE	TRUE	FALSE	1
TRUE	TRUE	FALSE	TRUE	TRUE	14
TRUE	TRUE	TRUE	FALSE	FALSE	4
TRUE	TRUE	TRUE	FALSE	TRUE	16
TRUE	TRUE	TRUE	TRUE	FALSE	78
TRUE	TRUE	TRUE	TRUE	TRUE	684
