# Supplementary material for: Defining the genetic and evolutionary architecture of alternative splicing in response to infection
Source: Nat Commun. 2019 Apr 11;10:1671. doi: 10.1038/s41467-019-09689-7 (PMC6459842; doi:10.1038/s41467-019-09689-7)
Supplement: Supplementary file 9 — Source Data [file 41467_2019_9689_MOESM9_ESM.zip › SourceData/Fig3BC.csv]

gene	Rate_Noisy_Splicing_NS	Rate_Noisy_Splicing_LPS	Rate_Noisy_Splicing_PAM3CSK4	Rate_Noisy_Splicing_R848	Rate_Noisy_Splicing_IAV
ENSG00000000419	0.109917834721916	0.149194256639874	0.157711552514599	0.168954807355365	0.240802157995378
ENSG00000000457	0.386459288693635	0.306711361254501	0.424803193707569	0.268494915309906	0.444993375289412
ENSG00000000460	0	0	0	0	0
ENSG00000000938	0.0590221503254852	0.0676399212194109	0.0700874901947739	0.0862665920391199	0.111192540316433
ENSG00000001036	0.291223138643816	0.385198277917822	0.356657897505727	0.495563878906276	0.238474679384824
ENSG00000001084	0.0681976720237499	0.116216410177484	0.145084450091411	0.178075310506282	0.242508021810591
ENSG00000001167	0.0106884461065218	0.012707715595468	0.0223414588877533	0.0257611480333521	0.0246395423551539
ENSG00000001561	0.0834724540901502	0.0685562681609084	0.12719309333603	0.0649812491917755	0.285176318020849
ENSG00000001617	0.064933024491848	0.0805499325236167	0.0482207003946134	0.0258131130614352	0.0534139599796602
ENSG00000001629	0.136732726350208	0.163698275039799	0.197561834918624	0.19422385692902	0.17077172359522
ENSG00000001631	0.328931268026262	0.404550631604107	0.40008724771033	0.409541660259681	0.611836007227735
ENSG00000002016	0.355714597002068	0.268418907935186	0.100188190525411	0.174060065744723	0.075187969924812
ENSG00000002330	0.0825900592157615	0	0.212089077412513	0.580270793036751	0.0765696784073507
ENSG00000002549	0.111243685651482	0.165646278738311	0.186889694461838	0.28271327769443	0.296034553978137
ENSG00000002822	1.00785610302055	1.36458455930287	1.46716794354145	1.86448006444659	1.68532265992061
ENSG00000002834	0.0936497515560319	0.122535959364679	0.11625366025861	0.166485237514838	0.152671037750113
ENSG00000002919	0.0883191969430564	0.0606590108328958	0.0982030975317892	0.129098993766523	0.0791873236455689
ENSG00000002933	0.296536823297655	0.313761977971113	0.281411822168661	0.397352738821255	0.363957204571287
ENSG00000003056	0.0105912515314422	0.0111962268478171	0.0110978627868429	0.0133818174089087	0.0342232225270616
ENSG00000003393	0.0502389109115105	0.0702968510945002	0.109167012598888	0.086135259872683	0.076028392747659
ENSG00000003400	0.147022414155939	0.122036504612028	0.113640711127321	0.11399352398276	0.100016462847664
ENSG00000003402	0.142934271169436	0.182019498428838	0.205520287983709	0.259457168243339	0.208177313384356
ENSG00000003436	0.104875613159736	0.156480161906551	0.148220175479768	0.250688828882241	0.106500168435483
ENSG00000003509	0.0725906603594729	0.152633727315063	0.206486282112141	0.175848383080155	0.102239498656574
ENSG00000003756	0.0191144135176095	0.0336082368056832	0.0412041052739501	0.0567142943851571	0.0308499330979785
ENSG00000004059	0.0119198233196356	0.0172635163139324	0.0219246107904851	0.0260423997599707	0.00982654693906115
ENSG00000004399	0.129801831817504	0.150801375243087	0.146440947335266	0.231407967425461	0.171632167136974
ENSG00000004455	0.099644128113879	0.432673388032497	0.197857312207203	0.485675159095478	1.47664341314241
ENSG00000004468	0.730367843599108	0.307531565064586	0.454699132103289	0.395912672277269	1.41213141566347
ENSG00000004478	0.00944437551239722	0.0115308237654482	0.0106199001478382	0.0137673933531003	0.0146007141962901
ENSG00000004534	0.141328328532245	0.180371384920389	0.185457254804264	0.208926264990429	0.189329593893825
ENSG00000004660	0.641076092190037	0.930427289228794	1.08783512638281	1.16366764841187	1.9017586811179
ENSG00000004700	0.258340946807438	0.380889547632263	0.406352831793529	0.47578947577954	0.31541195401225
ENSG00000004766	0.318541542026561	0.383019343779149	0.348577629018624	0.368442946309018	0.679188495802386
ENSG00000004779	0.188655401761297	0.255989682417448	0.323163750652234	0.345303938405388	0.234075623501988
ENSG00000004799	0.00830000195642531	0	0	0	0.0340136054421769
ENSG00000004809	0.0789889415481833	0.517862995739102	0.724946695095949	0.273224043715847	0.651912235400137
ENSG00000004846	6.56158357771261	4.77493440334305	3.2794392027352	3.74629470026974	4.72727272727273
ENSG00000004864	0.313452186078148	0.364339500334734	0.397577831708776	0.502144253184222	0.523640894923185
ENSG00000004866	0.0488350026477741	0.109170953406549	0.10716144637335	0.403879590557086	0.663507472772356
ENSG00000004897	0.0610432265995936	0.0574096605472913	0.0611521248471683	0.0586084641138914	0.0994749803325907
ENSG00000004975	0.28233747108545	0.216720993160871	0.275076270993663	0.225261746402264	0.465136273100246
ENSG00000005007	0.061939247729385	0.108465697036415	0.10825418486679	0.150468358506975	0.107344095507063
ENSG00000005020	0.102158192697833	0.128190719889487	0.169164417037805	0.202574522837322	0.120897775235513
ENSG00000005059	0.031190138455378	0.0468533960824424	0.0395358807552771	0.0420807293778843	0.0404799591816954
ENSG00000005075	0.015688310548554	0.0118601537063735	0.0121686384891667	0.0460195237137658	0.0477842183201481
ENSG00000005100	0.0499697548997255	0.0707135783205008	0.0884441804381793	0.0451908590199565	0.475162916248868
ENSG00000005156	0.212295512677657	0.252690107381328	0.257596447128741	0.304208102025548	0.380741115534175
ENSG00000005175	0.145868555008084	0.177310669282899	0.234939936104717	0.214248587723237	0.144555440462423
ENSG00000005194	0.0270835358488092	0.0310470237874626	0.03752362882359	0.0464052467003693	0.0322913950943529
ENSG00000005238	0.109805173301773	0.117661088608149	0.120062724835649	0.132689054751417	0.4057555119111
ENSG00000005249	0.888357363731075	0.526139699248015	0.511661096735189	1.65514333628198	2.10228496538347
ENSG00000005339	0.163044305884339	0.207392050166172	0.245090037209442	0.280999646775251	0.311175321962256
ENSG00000005379	0.161450775059181	0.25791957905326	0.301638256596091	0.288507931019748	0.499544191683969
ENSG00000005381	0.165060374432259	0.0980392156862745	0.353556056568969	0.0919117647058824	0.153236956891536
ENSG00000005436	1.10875077885351	1.13407103059757	1.1407431681295	1.13737681610023	0.999731894718221
ENSG00000005483	0.162718635122548	0.225813179594461	0.247641617772225	0.302573403596815	0.23404746167433
ENSG00000005486	0.0856483588946242	0.101565437910919	0.126884980234286	0.116822056573573	0.136739806275402
ENSG00000005700	0.0957428352791483	0.110056536211689	0.113644541896369	0.136406032323853	0.134267983941926
ENSG00000005801	0.0229042601923958	0.0640820315708208	0.113122280637418	0.118234628254407	0
ENSG00000005810	0.134901820140833	0.208909968414853	0.252355465595022	0.270022914200999	0.319712204686192
ENSG00000005812	1.88932731081699	2.26696588352849	2.37949425965411	2.39881579799137	2.07115999449757
ENSG00000005844	0.0581896656297042	0.0708199862582734	0.0722634052811023	0.102631461300184	0.104301678626038
ENSG00000005882	0.0412318437396807	0.161064425770308	0	0	0
ENSG00000005955	0.0530000241004079	0.0669675382753531	0.0683622259091693	0.081839781064658	0.077060571722048
ENSG00000005961	0.225296773075117	0.19833329441419	0.194351567577855	0.144001315876316	0.946633608683451
ENSG00000006007	0.0228588819991059	0.0368935382496018	0.0423243611485556	0.0772374131333327	0.0551892716411187
ENSG00000006015	0.19328885017155	0.382696938424493	0.245266071334457	0.303148183548425	0.437413545431153
ENSG00000006074	0.107250922964339	0.107075088713857	0.0788974869734694	0.176551569628245	0.176579911951137
ENSG00000006075	0.0392172945408762	0.0349585106441767	0.0372597804784997	0.0460208872059047	0.0872055967532947
ENSG00000006114	0.0923960544466158	0.114411732172965	0.106076412390172	0.111836560982903	0.22729526932745
ENSG00000006118	0.208333333333333	0	0.165016501650165	0.292397660818713	0
ENSG00000006125	0.0554342297213099	0.0988059187831566	0.103193595990597	0.132320515136779	0.144215136879687
ENSG00000006194	0.167643144837383	0.250752256770311	0.220329024676851	0.309494666899808	0.434782608695652
ENSG00000006282	0.199308270552322	0.298737975147063	0.147389964561871	0.350661040050222	0.235177312111117
ENSG00000006327	0.0158695021775611	0.0227503415874535	0.0222967501925662	0	0.0358208955223881
ENSG00000006451	0.0795719015302838	0.0905099235006488	0.107955909646213	0.0973825062401635	0.0960202537075378
ENSG00000006453	0	0.422386483632524	0.369795717742632	0.404139054207262	0
ENSG00000006459	0.183137324773552	0.278131898733503	0.272620699352609	0.285262253741794	0.374139616491199
ENSG00000006530	0.29941355927896	0.382446041470815	0.427412536520332	0.414353041769171	0.522431753281762
ENSG00000006576	0.13476366558242	0.145406393201691	0.196307837062239	0.208752532391344	0.829376116303457
ENSG00000006607	0.166388181938842	0.119959485208261	0.205934384678017	0.115543671464772	0.43357566768399
ENSG00000006625	0.0155231294628997	0.0334560053529609	0.0144675925925926	0.0322745132466007	0.183287053247429
ENSG00000006634	0.133730369797355	0.179882978052518	0.155235834219006	0.584971508667149	1.27790290877873
ENSG00000006652	0.415341577602563	0.57450088265159	0.554458160866005	0.579097597794708	0.513741275570895
ENSG00000006695	0.671261215183655	0.766316206516854	0.842185823194261	0.683613012479718	0.585189344313432
ENSG00000006704	0.187562332478773	0.297504662711779	0.369088734848742	0.529251377434542	0.421071472769198
ENSG00000006712	0.00446454264534206	0.00775254658017779	0.0081528572163381	0.015909579277753	0.027883015244744
ENSG00000006715	0.142514654570198	0.268708380565408	0.261041512709082	0.301890389220912	0.551504903505718
ENSG00000006744	0.186043959212786	0.175786666371351	0.163765112376678	0.177785799737913	0.185062603069357
ENSG00000006747	0.241872820511688	0.35248180496456	0.416841897731802	0.449396962979942	0.478072001642001
ENSG00000006831	0.468220648116471	0.481455327140842	0.593832318616591	0.644842907628788	0.425623474819997
ENSG00000007047	0.174992089102077	0.255192051034281	0.237568433461536	0.256203957676891	0.347481422368637
ENSG00000007080	0.054077869606713	0.0615515573681296	0.080074858889029	0.106570347133292	0.0726137321180479
ENSG00000007168	0.141509903898392	0.148963339312725	0.189272893335253	0.227139576885933	0.102012898277815
ENSG00000007202	0.117882067902501	0.161312473236891	0.167804644844213	0.242058088020014	0.354642161699426
ENSG00000007237	0.126910122247866	0.216164877296527	0.235486503201988	0.311355092685451	0.304382811097473
ENSG00000007255	0	0.0227117874176698	0.0262605042016807	0.0865800865800866	0
ENSG00000007264	0.160157821548657	0.194980467886676	0.229908432799402	0.221831636777708	0.312098234541012
ENSG00000007312	0.0698067048607956	0.423745166600935	0.333317369857765	1.07032879281331	0.684483839257591
ENSG00000007341	0.282866167634872	0.302663438256659	0.484377229276644	0.832278817651894	0.375622360874772
ENSG00000007376	0.21973725175159	0.230934683764872	0.291527190367131	0.274806848089161	0.205724786196149
ENSG00000007384	0.124162985892498	0.0599921523180824	0.141302033675519	0.0690131124913734	0.111941694140026
ENSG00000007392	0.0907007957698829	0.115319840602848	0.135527116733894	0.146656360526553	0.15289862429935
ENSG00000007520	0.0879463693083765	0.162746952574406	0.15106841193306	0.152196938815552	0.306993796709915
ENSG00000007541	0.0814415675762366	0.0575376273622796	0.129001581247286	0.07058296756279	0.0945176295849865
ENSG00000007545	0.0162443144899285	0	0	0	0
ENSG00000007923	0.185403546893682	0.25647721000363	0.235924755085719	0.268551722197171	0.326614829342249
ENSG00000007944	0.945427430088252	0.959459284532005	0.985853755231618	0.990285976450737	1.52567320387281
ENSG00000008018	0.0510794471963503	0.0549131170961013	0.0650578127861192	0.0697137967772776	0.157940925409738
ENSG00000008083	0.0930231914444209	0.178360461187378	0.185355242723391	0.310424137020224	0.254494227602858
ENSG00000008118	0.417974002689377	0.207913020549079	0.241340906559751	0.340704777477773	0.407379056950398
ENSG00000008130	0.0271820175255403	0.0372877673495525	0.045500525247043	0.0399458507747199	0.039020906586554
ENSG00000008256	0.0663426563359877	0.10550133756184	0.151597982097936	0.194637718423915	0.0736909832403729
ENSG00000008282	0.0188172354146229	0.0202837448269942	0.0212974490848683	0.0225629163129261	0.0571679448468695
ENSG00000008283	0.0258397932816537	0.0346420323325635	0.0250941028858218	0.0561797752808989	0.0611620795107034
ENSG00000008294	0.0588414575487898	0.0698606351427666	0.0686960777903598	0.080994615089823	0.0811400182552881
ENSG00000008382	0.118197863004136	0.105267553191569	0.114499226158992	0.0453514739229025	0.193388172359446
ENSG00000008394	0.00957818435283155	0.014032134397852	0.0135063336671477	0.0247801952725667	0.0171734958155668
ENSG00000008405	0.0463712745816207	0.0454706059223966	0.0574618164394166	0.07626761020704	0.083708827777872
ENSG00000008441	0.156776322913196	0.204446065605922	0.161306508775729	0.123007171644045	0.282531589691862
ENSG00000008513	0.0785176944367962	0.101819900397938	0.119317932056654	0.124544884204709	0.215642084009495
ENSG00000008516	0.0395178604879033	0.216903179450332	0.0861941675895164	0.206896551724138	0.225155819681887
ENSG00000008517	0.0160720025715204	0.0152346130408288	0.0147232037691402	0	0.00964506172839506
ENSG00000008710	0.339005589449726	0.349772450001482	0.323608339075541	0.310869455820291	0.160496319167208
ENSG00000008735	0.541485112563544	0.582010582010582	0.400201676435369	0.354513888888889	0.598122468916272
ENSG00000008838	0.0298620805121754	0.02898938316292	0.0351491886926477	0.0461062365865787	0.0351007767663038
ENSG00000008853	0	0	0.826446280991736	0	0
ENSG00000008869	0.184894526040025	0.274682132928244	0.295073247365175	0.364559552708107	0.465234726298223
ENSG00000008952	0.12945517417997	0.116636290523426	0.13395892100091	0.123663570227354	0.164885142983482
ENSG00000008988	5.23919546914376e-05	0.000118684802645583	0.129412501169901	0.183214654440473	0.228363443428434
ENSG00000009307	0.00845404918509172	0.0102300260228653	0.0130575876871937	0.0141391036996909	0.0204547799058395
ENSG00000009335	0.248882264624042	0.30409305173722	0.305376588898979	0.385892834790038	0.383475878942231
ENSG00000009413	0.116144509343265	0.12651629670118	0.163025563629422	0.16471571260865	1.29424120833947
ENSG00000009780	0.263866239190509	0.39748169604536	0.567869046294369	0.548670834285472	0.394917061186341
ENSG00000009790	0.059481866046432	0.0769534580163732	0.0603609551427628	0.0581211780770026	0.441024114545104
ENSG00000009830	0.352356959035241	0.404765803787893	0.518597161300673	0.695849943497317	1.06319992831408
ENSG00000009844	0.0709580631702999	0.115491285924554	0.110465142544759	0.119480088316056	0.1644309917456
ENSG00000009954	0.207185474473926	0.323224437222934	0.378388764787436	0.359242691194279	0.388036260173824
ENSG00000010017	0.154551264999113	0.196057401245193	0.218418451377729	0.248976846674447	0.183519313201953
ENSG00000010030	0.148132955128596	0.246540293506352	0.0902333250594219	0.173009552754194	0.264991858066873
ENSG00000010072	0.612148411301306	0.601226544002837	0.771006106358322	0.653247442910675	1.08878154422361
ENSG00000010165	0.225055175727364	0.341006732152013	0.291142781815751	0.327521797442512	0.471421730152455
ENSG00000010244	0.0109180962665666	0.0114182292327785	0.00988160205013265	0.012306559474965	0.0123158660962122
ENSG00000010256	0.0930593235327303	0.101500644662362	0.105208361696732	0.106181018954631	0.103199986541579
ENSG00000010270	0.0145707408479892	0.0197425449150415	0.0271163160376441	0.03466713343832	0.0227084981142402
ENSG00000010278	0.014537691647378	0.0177258912314065	0.0277938634592457	0.0408394750994681	0.0142525049392113
ENSG00000010292	0.0599099695332634	0.0555240154865214	0.074096286628249	0.0702609703845152	0.0714105517872783
ENSG00000010295	0.283496094828628	0.28775750880443	0.34786225127576	0.386969577883637	0.562326468699778
ENSG00000010310	0	0	0.209484577514317	0.103626943005181	0.144404332129964
ENSG00000010318	0.830382492390613	0.959450271950272	0.779953346089899	0.793896886920143	1.05955255833958
ENSG00000010322	0.160135884345711	0.162558695471349	0.152620729757081	0.178987677048108	0.167573806254551
ENSG00000010327	0.106054998476039	0.0953695093043107	0.0891944313252536	0.0797068598911984	0.0958919957821174
ENSG00000010361	0	0	0	0	0
ENSG00000010379	0.984311197077155	0.649350649350649	0.271915584415584	0.531468531468531	0.847394605057659
ENSG00000010539	0.190980477696586	0.4437759822209	0.417626028220355	0.767235951485349	1.02128619308284
ENSG00000010610	0.0354506134601806	0.0510472839493427	0.0761131294867598	0.0416227643536435	0.0437256086245735
ENSG00000010626	0.0652741514360313	0.288184438040346	0.120481927710843	0.189393939393939	0
ENSG00000010803	1.17011457222756	1.07807148785098	1.20734502828315	1.3284964625121	1.494441814236
ENSG00000010810	0.191256006298552	0.375590860430078	0.481575776811503	0.774310223424905	0.391001979016641
ENSG00000010818	0.0735756871646218	0.0915924131290626	0.117887805697391	0.144741789589371	0.147242656087671
ENSG00000011007	0.0804566449297737	0.111959835401854	0.105523937651725	0.130232205044213	0.194510775083684
ENSG00000011009	0.0056443096435711	0.00468365189804799	0.00557252870703603	0.0133275731141233	0.0327409176171889
ENSG00000011021	0.222381655310102	0.249092026484682	0.263619262977473	0.296984740420841	0.594242261238244
ENSG00000011028	0.0366688937879686	0.0946547912359803	0.0993991129583225	0.119097149989598	0.2957061073183
ENSG00000011114	0.303234619435955	0.368051216593153	0.407304216015975	0.483448264479085	0.38513083268222
ENSG00000011132	0.0832038772014276	0.139577211341163	0.14418083770258	0.192070480279037	0.110369629929128
ENSG00000011143	0.160706013077868	0.110864745011086	0	0.239234449760766	3.39962784350489
ENSG00000011198	0.0940034496121804	0.20664240461221	0.187385521740176	0.274689024044115	0.290829114939816
ENSG00000011243	0.0931915366818679	0.114096128094094	0.157538041037727	0.158960533496431	0.153797981997335
ENSG00000011258	0.0283913972170231	0.0817656448100551	0.0706685440612047	0.111924211983498	0.058813272304898
ENSG00000011260	0.105605893651319	0.123531564247206	0.144276670957208	0.159404978950067	0.234148017956027
ENSG00000011275	0.18539255229029	0.202963178609655	0.218400794235108	0.209890581638356	0.221637446160069
ENSG00000011295	0.018147267378298	0.0188714851858841	0	0.0278625478387331	0.0166306336271412
ENSG00000011304	0.00303850298296222	0.00308411646559165	0.00395305630692341	0.0041411792407371	0.0065237040735587
ENSG00000011376	0.258905400584019	0.419515650938026	0.460467539306896	0.482410180340645	0.579679516782063
ENSG00000011405	0.0843040207662349	0.119589393199809	0.10370129139455	0.119142661813435	0.158514499048399
ENSG00000011422	0.140412623771441	0.148454381096768	0.14737715847992	0.164448379690989	0.189648288405352
ENSG00000011451	0.357806003979545	0.309913469888112	0.347649461760373	0.238779918999789	0.781387199188012
ENSG00000011454	0.137461158257634	0.24077953156034	0.24119336816329	0.287789212980834	0.26385051621353
ENSG00000011478	0.0117924528301887	0.0507681792740197	0.025974025974026	0.0538020086083214	0.20006455490506
ENSG00000011485	0.0529953620633267	0.0725922253204674	0.0800149571769711	0.0848059979238516	0.11507893695832
ENSG00000011566	0.089385166851032	0.129241206143592	0.146252165471548	0.174871300867054	0.224232664163724
ENSG00000011600	0.309126736096389	0.302974942704144	0.29554850162037	0.288771670055577	0.347422569455513
ENSG00000011638	0.191754554170662	0.280406589554855	0.295540032240731	0.354015278554127	0.466962409526033
ENSG00000012048	0.471770782286139	0.590638774081176	0.378929225083071	0.962058712278744	0.497040440607983
ENSG00000012061	0.0448804440417208	0.0461602721184851	0.0403277733668586	0.0933158367627594	0.0957704271609739
ENSG00000012124	0.251637998436845	0.328511884397241	0.354893311335697	0.374823953747442	0.365340040652114
ENSG00000012232	0.499519556070643	0.703994685371236	0.717395818175936	0.974800603543896	0.858678188537072
ENSG00000012660	0.0292641335660955	0.0455048171582289	0.0567240130923795	0.0613976637636885	0.0791632571580176
ENSG00000012779	0.331421668125331	0.413026234179456	0.370991488687167	0.398629327502673	0.289989782235031
ENSG00000012822	0.10042659870592	0.0844774202020473	0.103251098665334	0.0947361453227181	0.0676562017145207
ENSG00000012963	0.429190729502708	0.424593900955306	0.445774573387963	0.452892594660268	0.812734839229158
ENSG00000012983	0.158502670142198	0.190235826976624	0.193211441404642	0.251110841678959	0.456857292935683
ENSG00000013275	0.0329175956548214	0.0456051898528598	0.0504441631599563	0.0567359639878917	0.0359641366885954
ENSG00000013288	0.226867603999919	0.299290756041241	0.311506720883388	0.350852673005056	0.270561508686657
ENSG00000013306	0.00339709391317901	0.00424260624755089	0.00292462364043344	0.00727531660126187	0.00167884971628117
ENSG00000013364	0.0138062340630844	0.016232731699957	0.0186693637929535	0.0226460973365609	0.0257036080609486
ENSG00000013374	0.20511083869038	0.268081313215992	0.27095226712137	0.300468413792186	0.666347500408296
ENSG00000013375	0.0578862020647333	0.0664496281667415	0.054522948593769	0.0434119032261702	0.145877990347324
ENSG00000013441	0.0177360629278037	0.0183447485627929	0.0206501919878006	0.0232227190514286	0.0164464812709455
ENSG00000013523	0.0196052138867601	0.033908507223114	0.0389887074430125	0	0
ENSG00000013561	0.220464774171153	0.301085160606056	0.317987123750485	0.395902454571117	0.31057203260787
ENSG00000013573	0.107015122475947	0.263701366557518	0.173611111111111	0.222120098039216	0.4305426716141
ENSG00000013583	0.149572104223676	0.145946173813508	0.141725520256897	0.175909185341329	0.222616691380979
ENSG00000013588	0.517241379310345	0.419540229885058	0.196485439893148	0.268838108717263	0.321888412017167
ENSG00000013725	0.311143092676821	0.265760688487058	0.238061436825084	0.26946682023074	0.352335440191501
ENSG00000013810	0.109679920277791	0.143116101956208	0.205829104958584	0.301508232006759	0.23954469555632
ENSG00000014123	0.0227619443565673	0.0326198615921932	0.0209511671336412	0.0395463686034674	0.0351116898277036
ENSG00000014138	0.233649567438918	0.266005810761332	0.348698694248139	0.560295987922912	0.501523941694839
ENSG00000014164	0.361333118999022	0.427359223728014	0.425143030602991	0.610547618522516	0.899429589450521
ENSG00000014216	0.138888123244048	0.248691354898428	0.280038214906262	0.292135288230494	0.177895160767309
ENSG00000014257	0.261859579532833	0.381665853143307	0.369035203414534	0.472498848673377	0.46243677774933
ENSG00000014641	0.038202967886902	0.0646202017389554	0.065146439675532	0.0798650767095646	0.0386431257208229
ENSG00000014824	0.26228230578294	0.330558621064945	0.289109653772304	0.421241220342055	0.998045032434415
ENSG00000014914	0.116760090324687	0.123479766635268	0.112709776167489	0.109737164285008	0.142369720437666
ENSG00000014919	0.0960098170253952	0.146434979555897	0.172361188574595	0.205636529165941	0.417237684050959
ENSG00000015133	0.129269567987245	0.175762012031269	0.253797211694199	0.293647567988786	0.196045901883214
ENSG00000015153	0	0	0	0	0
ENSG00000015475	0.0370294660707016	0.0531341771436994	0.0619318738317653	0.0916033480992797	0.08572016333714
ENSG00000015479	0.00373047867659108	0.00594636245535363	0.00734922823686206	0.00675095017100045	0.00447311525164451
ENSG00000015568	0	0	0	0	0
ENSG00000015676	0.500500292260316	0.810173365436676	1.05084323483331	1.26392551842657	1.32655545719938
ENSG00000016864	0.031793777126986	0.0919878576027964	0.0867763434988645	0.0930665425779432	0.25277870711126
ENSG00000017260	0.100571215974178	0.173060937366744	0.196342924338183	0.256061578942852	0.18659358640102
ENSG00000017797	0.0231192353995893	0.029269776933921	0.0365240598641243	0.0214578809227706	0.0431258915173146
ENSG00000018189	0.039103079448378	0.0602444611456595	0.0583766502332058	0.095601647655934	0.0914772944270365
ENSG00000018280	0.286562475454032	0.293521667313907	0.279778798042383	0.391220884708162	0.391974083187902
ENSG00000018510	0.0558550333571332	0.0842766534607753	0.0686467295212856	0.0658663349608635	0.10862053543504
ENSG00000018699	0.536691206174127	0.576393556514322	0.497779832853372	0.665230395088739	2.7073037544489
ENSG00000019144	0.165865982158092	0.251907457688331	0.297969562581668	0.340755429113448	0.294062482618138
ENSG00000019169	0.255295994016486	0.351370421525745	0.372130852232077	0.480310955632984	0.276910118219608
ENSG00000019582	0.0171673243378847	0.0147995162055461	0.0145229335079668	0.0167544940355037	0.0192850991720317
ENSG00000019991	0.224097859350913	0.289449112978525	0.193126022913257	0.4	0.206320966382575
ENSG00000019995	0.0861944640959829	0.142064171874125	0.144539258837307	0.107861904859895	0.129810311266907
ENSG00000020129	0.556125442631552	0.725315153501861	0.612527772386191	0.726870500495439	0.69904349845829
ENSG00000020426	0.188749855936112	0.430288988054987	0.226170297309815	0.393138242495869	0.322004531520725
ENSG00000020633	0.218519984455158	0.342599204299405	0.421316993806512	0.401024024213443	0.322576629249233
ENSG00000020922	0.488305130536642	0.733282957408048	0.852017772369413	1.06457825584631	0.965908580661298
ENSG00000021355	0.178534771090246	0.210947053076588	0.198068238720727	0.184550889253782	0.171890041237946
ENSG00000021574	0.0964999211382516	0.164336352954188	0.136114209049392	0.139313857801288	0.129866086513535
ENSG00000021762	0.139446494390184	0.180271217744886	0.162334182438771	0.177691381207799	0.297234185747221
ENSG00000021776	0.187883832300968	0.255081876115306	0.277475540419628	0.335709762380363	0.336000526142832
ENSG00000022277	0.127352520744182	0.202668601168481	0.241279735369575	0.356465438141744	0.253000283581438
ENSG00000022556	0.265725007990894	0.305944055944056	0.417602790155237	1.30026223776224	0.347222222222222
ENSG00000022567	0.464933675588413	0.576996726561503	0.537049517024486	0.837303430194402	0.55418420370014
ENSG00000022840	0.0829403519859038	0.107109181304404	0.126181851499736	0.145884475550517	0.113411520393406
ENSG00000022976	0.0596302921884317	0	0.0829187396351575	0	0
ENSG00000023041	0.395187309277496	0.513582541499914	0.521771844617882	0.550465451451681	0.428402926790253
ENSG00000023171	0.264644635536028	0.396566405430658	0.355762029681408	0.250159662768015	0.423605206214969
ENSG00000023191	0.0176548288703888	0.0236295288273127	0.0296811305518518	0.026912365334887	0.0199542121821471
ENSG00000023287	0.0975634639542002	0.108675488768564	0.155457360798363	0.181782213241332	0.257650704923839
ENSG00000023318	0.0290569324325893	0.0388381947651414	0.03658973858916	0.047229557573296	0.0461346284034769
ENSG00000023330	0.103934250619234	0.120511833390283	0.122160555725105	0.118338347172114	0.134756833788006
ENSG00000023445	0.0648229205864587	0.0802274448642458	0.0882807611103426	0.109559720097537	0.142163616597784
ENSG00000023516	0.283542518548246	0.479392927537246	0.326225797352155	0.355769136480959	1.78362612949821
ENSG00000023572	0.0349810133896482	0.0264310852546147	0.0870989869693993	0.071141317300416	0.159663493577143
ENSG00000023608	0.127355594569133	0.137939642662331	0.0978525169418861	0.102450154228315	0.24886218758375
ENSG00000023697	0.289805783806681	0.385404397169307	0.492062698054627	0.432564589141126	0.673272774550481
ENSG00000023734	0.031919865286829	0.0332434810226883	0.0344930589002872	0.0403283391159068	0.0563571182733472
ENSG00000023892	0.503898011553681	0.631082367462913	0.737744302110733	0.837144182229445	0.850460349342249
ENSG00000023902	0.163545983989789	0.207652058357681	0.229609268798213	0.283636789358214	0.322842153069659
ENSG00000023909	0.456672132532149	0.610375382232208	0.697033555761568	0.772420933082721	1.05580204705894
ENSG00000024048	0.123994464848881	0.16497516477994	0.17762991301704	0.178847103673039	0.226388293120199
ENSG00000024862	0.182311028947635	0.251079043091772	0.260721934607059	0.258772391571701	0.260819996151632
ENSG00000025039	0.0518129343205513	0.081377607396711	0.0851388304624679	0.132130291433533	0.205207047479505
ENSG00000025156	0.0635262283281536	0.0432713578270615	0.0229369102129894	0.0520908483960665	0.131341170653174
ENSG00000025293	0.115073017535053	0.181657722926974	0.215426559111034	0.257318285260084	0.24534651434868
ENSG00000025434	0.143093226799976	0.124171026336223	0.176128752287693	0.258664772983942	0.269353721236127
ENSG00000025708	0.0185167676969217	0.0220051195354027	0.0228521989291632	0.0216080429786643	0.0277977333936742
ENSG00000025770	0.0671595132017207	0.0612903042698393	0.0703792349130531	0.0685061537903523	0.0706870774176667
ENSG00000025796	0.178129472475801	0.247224113975243	0.236315906097086	0.281580929036326	0.502121759856714
ENSG00000025800	0.0201595040003232	0.0170164413195552	0.0261808248927209	0.013184346915926	0.193385720906927
ENSG00000026025	0.00110132969561472	0.00215690714108157	0.00283949338854667	0.00454245139075364	0.00158783725548304
ENSG00000026103	0.0277777169629417	0.0633081224110961	0.0481094738475476	0.0613526308706857	0.0282715316595228
ENSG00000026508	0.0499328417692327	0.0690926493258661	0.0810543134415914	0.107941200253295	0.0786082528165754
ENSG00000026652	0.79852486376172	0.768016163801964	0.865452181000168	1.03317224382191	1.28410229821148
ENSG00000026751	0.0373991970057259	0.0405034625630402	0.0454613630428516	0.0450733932016266	0.0489326147119608
ENSG00000026950	1.94133333333333	1.69814920816638	2.1039755351682	2.15747330960854	2.80990319540821
ENSG00000027075	0.293310579519987	0.548025208156589	0.862752888420236	0.877632679626129	0.896756912552606
ENSG00000027697	0.047628463665189	0.0657496696122385	0.073741700088067	0.105784914792424	0.150440063976185
ENSG00000027847	0.261307981814543	0.497323571341569	0.489520934427285	0.441979661704175	0.759838569131706
ENSG00000027869	0.485627973752509	1.01238183504385	0.998588744957813	0.684772795037126	1.03551347379438
ENSG00000028116	0.308033775566034	0.365687110270428	0.362143303692694	0.422838146333222	0.870648231104571
ENSG00000028137	0.291511297857596	0.347437960381584	0.379027054229457	0.450949426220086	1.03993131351157
ENSG00000028203	0.03263998227319	0.029471671435503	0.0331084765949601	0.0422216975740098	0.0437005441069692
ENSG00000028277	0.0423878642633889	0.0639546920077873	0.0601049238618712	0.0767567310051288	0.140438798861087
ENSG00000028310	0.0870147116299016	0.100152108854697	0.0939650453084184	0.103993127621696	0.114103329868107
ENSG00000028528	0.133448298685539	0.172598471782085	0.195705623178316	0.22232971707428	0.201820932957399
ENSG00000028839	0.0640878839847309	0.0973018585704651	0.100704590343596	0.126512338388672	0.125395724264487
ENSG00000029153	0.517023205515351	0.560990951006103	0.554932615784853	0.710552751312134	0.782014341924584
ENSG00000029363	0.000372856077554064	0.00086724251569709	0.000996861367803139	0	0
ENSG00000029364	0.0847242979614644	0.11685660443037	0.114554064658916	0.11639410617921	0.105448360534954
ENSG00000029725	0.322890117070918	0.351411157813258	0.354101120265543	0.380532772053253	0.37828180865349
ENSG00000030066	0.104192474459757	0.109320189259029	0.12181229409617	0.127084858942883	0.11709299911527
ENSG00000030110	1.29501948758853	1.42240628945648	1.30626521387473	0.952849274552548	0.835333639185222
ENSG00000030582	0.0161803609982534	0.026961750929286	0.0300560011053194	0.0323756824850694	0.0146272688578221
ENSG00000031003	0.0830964332345859	0.0764630489049847	0.0852637035622587	0.0951412749425795	0.101948264213764
ENSG00000031081	0.350684681225499	0.526400712689884	0.568318469688749	0.661154912938065	0.713036889138161
ENSG00000031691	0.178834250787601	0.286258075820203	0.286449230548609	0.211688072610772	0.305310377654617
ENSG00000031698	0.0532228945724793	0.0521753948139065	0.0541643445600443	0.0517955512983472	0.0768956960814535
ENSG00000031823	0.0269311106560844	0.0291738916544529	0.0432352643625494	0.0513257231204708	0.0516115370726661
ENSG00000032219	0.129590343333469	0.143996646950159	0.154993921781565	0.179661775841093	0.354379683831225
ENSG00000032389	0.454365257021899	0.376855848553962	0.583121117423174	0.828818656727432	1.09906064179712
ENSG00000032444	0.0658703805993393	0.0796234678393172	0.0931370644922858	0.0968984967346281	0.0913183392994942
ENSG00000032742	0.0646983537155846	0.137583469334744	0.118120557079278	0.167030550823896	0.16860469533515
ENSG00000033011	0.0394156768172467	0.0173490631505899	0.0707627408705577	0.0626591686928865	0.0710227272727273
ENSG00000033030	0.0383766019788801	0.0459279284967335	0.0489218219162796	0.0551176223949839	0.0431874744990259
ENSG00000033050	0.0654875787237107	0.0731463642205105	0.0694488322987453	0.0584664488261896	0.0812976995349362
ENSG00000033100	0.0717057792637776	0.0521920668058455	0.0716337326042364	0.0578825531887116	0.170357751277683
ENSG00000033170	0.204480117944466	0.246545714945943	0.470127628765098	0.599045492827553	0.677874264251666
ENSG00000033178	0.168584814775075	0.183604639424532	0.187794769312984	0.202538696549823	0.2312460022244
ENSG00000033327	0.142439031935892	0.207744568618862	0.214679469887344	0.274384702853169	0.316914649017279
ENSG00000033627	0.03189690672666	0.0585400703612199	0.0604905358034675	0.0719555298187731	0.0784677389660899
ENSG00000033800	0.0830305553176425	0.127375850850086	0.153400467595879	0.154092638254012	0.364249064441865
ENSG00000033867	0.0551884370511342	0.0663277048055732	0.113849882209131	0.15754875450686	0.0878551637047478
ENSG00000034152	0.123720444688932	0.147889147383545	0.177417551087061	0.247700257347583	0.241516754837353
ENSG00000034510	0.0540225201702292	0.0606782496532137	0.0728447190197149	0.0851343514401701	0.110519149611091
ENSG00000034677	0.0541753879868837	0.0796603144349271	0.0786872170731654	0.0922509329589845	0.0819059902815646
ENSG00000034693	0.0376493508558182	0.072583923627431	0.0735622131746891	0.0328731097961867	0.0893461210133257
ENSG00000034713	0.00452940343673324	0.00646872892866342	0.0118817501287986	0.0202079947718345	0.0223945325252581
ENSG00000035115	0.550097756967493	0.500848228892573	0.84534981575755	0.609795953772179	0.625889796619945
ENSG00000035141	0	0	0	0.0589622641509434	0
ENSG00000035403	0.167681297098066	0.335901975283931	0.492780512356123	0.630409337855192	0.421211522073187
ENSG00000035499	0.232820400887628	0.475952388018155	0.237847156000776	0.133090965798296	1.11175536229184
ENSG00000035681	0.104649710724173	0.144680915063187	0.173244199546978	0.205315971720164	0.184505233751179
ENSG00000035687	0.481592386698826	0.665673692168224	0.73368089122357	0.739897099488871	0.824959573063563
ENSG00000035720	0.519907171633109	0.603868290809326	1.21030172312142	0.545353415993212	0.629990385325464
ENSG00000035862	0.038885736481985	0.0681190259941486	0.068854707209789	0.143686368514846	0.0507234659800218
ENSG00000035928	0.017276148204054	0.0787348925598991	0.040501050118799	0.173259417124342	0.200169292020939
ENSG00000036054	0.037051898863999	0.0437876052424541	0.0595182558803544	0.0583309516067088	0.092819746926361
ENSG00000036257	0.0632660465316963	0.0874268369465822	0.10502478011375	0.10049988660719	0.111375078005482
ENSG00000036448	1.4272453617737	0.796383921976372	2.11637854038461	2.2868769105161	2.68789321386013
ENSG00000036549	0.0888777010399572	0.11519585940686	0.151408411867353	0.135762199252515	0.169618421325914
ENSG00000037241	0.0177116542685087	0	0.0176928520877565	0	0
ENSG00000037474	0.131398045169262	0.166605407399074	0.176289085476493	0.209878954648376	0.145632501755551
ENSG00000037637	0.151731086690443	0.182262395267305	0.181923462642155	0.209624866542996	0.182821973445874
ENSG00000037749	0.0128369704749679	0.0597327211416486	0.0344961713658493	0.0304739033248733	0.0757575757575758
ENSG00000037757	0.490294551997173	0.522950149366449	0.652599909448851	0.997670464582229	1.27684513082766
ENSG00000037897	0.0266666666666667	0.0167731780073128	0	0.0136446240208125	0
ENSG00000038002	0.319367494616427	0.331810839075952	0.320991102880856	0.49567054016481	0.345593111812936
ENSG00000038210	0.236088763926243	0.256652836649318	0.266549389227518	0.286782127895921	0.602700881048589
ENSG00000038219	0.125735040386642	0.151300069824309	0.191598973678355	0.221237055385508	0.260385873487346
ENSG00000038274	0.00937005818563095	0.0123104199465651	0.0144176903035746	0.0138303535180715	0.0356882840507806
ENSG00000038358	0.0368474531523584	0.0345440684365919	0.0433762051814011	0.0486844035085343	0.0463652367176064
ENSG00000038382	0.163543291029435	0.217309441992603	0.262426701232674	0.350363108450594	0.326682485947823
ENSG00000038427	0.0645968585639448	0.156206809606897	0.145435202309448	0.395888505846172	0.290844939383664
ENSG00000038532	0.231299945004946	0.342337633206039	0.350346639233232	0.548438136401162	0.497241807621562
ENSG00000038945	0.141417975752711	0.363508852602293	0.30886959050943	0.473921355209378	0.819287841100229
ENSG00000039123	0.0942539717074606	0.109867599315864	0.128830233356734	0.1545806791591	0.154724974585429
ENSG00000039319	0.15333467531368	0.243896377926927	0.285044770556999	0.419496972258376	0.3257263054405
ENSG00000039523	0.0117778335000987	0.0151082357809857	0.0118281735419373	0.0199886084599049	0.0215656974242419
ENSG00000039560	0.118986564728278	0.138677808831083	0.131032763847211	0.172371103720722	0.380273355123118
ENSG00000039650	0.221042404591077	0.260966584007271	0.234950307133209	0.253902210258984	0.456439790490658
ENSG00000040275	0.0310480532368639	0.02050020500205	0.043387480084013	0.0213675213675214	0.16041383907628
ENSG00000040341	0.0886902123401134	0.0655314148154407	0.109478195444992	0.115581939411683	0.107552292856572
ENSG00000040487	0.118739405074392	0.218887754155209	0.202351864053686	0.198450268082894	0.227153418096936
ENSG00000040531	0.11152346987783	0.114537675515957	0.138231845830239	0.105577502868077	0.221608393206887
ENSG00000040633	0.0989906839494949	0.140955567297591	0.150670680018314	0.201995088722053	0.0966842030321425
ENSG00000040933	0.232628664536822	0.421116427019216	0.498034487125314	0.580202905657177	0.560779852799089
ENSG00000041357	0.0239084837945786	0.0188008905664913	0.0164138264910677	0.0197095620493565	0.0172558736548652
ENSG00000041802	0.10227164308834	0.13081088847449	0.162549315144422	0.169153454897982	0.184104228789706
ENSG00000041982	0.432900432900433	0.0504299781284963	0.0375662589763018	0.0774673638764755	0
ENSG00000041988	0.167817568271651	0.217915662411157	0.16945511352174	0.216687598524232	0.47097017494184
ENSG00000042088	0.211797998218902	0.228215974392173	0.313691541867971	0.407585348493187	0.258821157030733
ENSG00000042286	0.100582471107052	0.14195231732203	0.140453210184294	0.173113484413043	0.174737392354149
ENSG00000042429	0.168889295215372	0.208839358703065	0.19508033645798	0.181619079608111	0.176793656940718
ENSG00000042445	0.0461847283945342	0.0448179271708683	0.142477001818138	0.126807978558255	0.0961947599734427
ENSG00000042493	0.022822830572001	0.0359942963313893	0.0352600493154908	0.0439532771404087	0.026026654211809
ENSG00000042753	0.0138349414850464	0.0145074841294078	0.0224873113441133	0.030080442661813	0.0224974978770471
ENSG00000042832	0.433776159774544	0.481199514020141	0.791040508383218	0.760583295246617	1.06110219785031
ENSG00000043093	0.0358682791448586	0.0411764056141892	0.0417947220042927	0.0441746948982853	0.0610945887553374
ENSG00000043462	0.240963483526694	0.22839983565387	0.289958474704747	0.375877030486548	0.496242089875898
ENSG00000043514	0.524759462384568	0.256563069218144	0.599667755750806	0.514894511565915	0.640238436932586
ENSG00000044090	0.047852933395533	0.0593081402987733	0.07465181028597	0.0363931153956426	0.0137174211248285
ENSG00000044115	0.00729586854593917	0.0110201614545732	0.0131139826910352	0.0167204228843924	0.0151996211325601
ENSG00000044459	0.568742098910621	0.621200250215086	0.835409103241009	1.0643345801703	1.14881442691152
ENSG00000044574	0.000597910446246189	0.000591757016615153	0.000863092847153955	0.00076126720769416	0.000870840210634652
ENSG00000047056	0.171922268819403	0.260754197647903	0.270079358520628	0.393657223942768	0.399950333983891
ENSG00000047188	0.254918787225686	0.307502006070559	0.308137308300404	0.388723353653746	0.40086386647075
ENSG00000047249	0.212590075737118	0.288003812394864	0.349763388379975	0.458887244034168	0.424004103620138
ENSG00000047315	0.0360019083373342	0.0463628186500347	0.0484421697183149	0.0545924607027665	0.0845029930590683
ENSG00000047346	0.133863418334652	0.142811509570933	0.187777711548615	0.232532489473418	0.305237117284544
ENSG00000047365	0.372954538937979	0.394316072670852	0.491784264384661	0.478814236123694	0.482585279345126
ENSG00000047410	0.0809954307549871	0.101023592681489	0.12897045730018	0.130267649801913	0.118997173242852
ENSG00000047578	0.430001589431433	0.633233208532581	0.582507070372495	0.78900679680671	0.719876095588985
ENSG00000047579	0.628390373174301	0.440713282244734	0.532606982464013	0.407431223237972	0.312761375972174
ENSG00000047621	0.179734962721263	0.191853756133707	0.291524428454209	0.246032379187498	0.397179074768545
ENSG00000047849	0.0662250402770086	0.0883829798839106	0.0921417880947553	0.0823147144908401	0.0857746548631407
ENSG00000047932	0.279615807512808	0.399362524985279	0.341358401226395	0.674028757627065	0.581493252567505
ENSG00000048028	0.10550943083195	0.116344915822225	0.149969728345873	0.142869652534994	0.158544094347366
ENSG00000048052	0.341867238929029	0.252967472845543	0.32881147285683	0.417921106019389	1.02139580600256
ENSG00000048140	0.0693795476570983	0.0993429433620113	0.127396245185985	0.160383882109654	0.550067148144503
ENSG00000048162	0.256219629074031	0.39366876140134	0.354949659654155	0.413489527305065	0.673060743732122
ENSG00000048392	0.335618054210769	0.410437060394832	0.499389271085115	0.526544570973815	0.522510582161815
ENSG00000048405	0.514285553520249	0.652189311560038	0.685144147565193	0.618912557554469	0.490004255568973
ENSG00000048471	0.74762306883738	0.935990721665019	1.32598454033587	1.63477796152454	1.19806707106743
ENSG00000048544	0.28555000623851	0.321737576259459	0.327819343886252	0.438132037040236	0.389321017663264
ENSG00000048649	0.0755188934544069	0.110018155978184	0.113287992181005	0.114263852830632	0.239427422221364
ENSG00000048707	0.260238156581608	0.373337964667092	0.474379382400444	0.651654601695812	1.09258710427425
ENSG00000048740	0.234643642928285	0.312924021836893	0.569552875516304	0.629045153202338	0.481655976213807
ENSG00000048828	0.120179795044812	0.173169885700988	0.177762279628695	0.258391210492708	0.153020284916851
ENSG00000048991	0.250146467597908	0.491077128273388	0.367284563294252	0.463489490375858	0.549670120558342
ENSG00000049130	0.320286391068943	0.235934168897063	0.391761798873986	0.3948884711161	0.539989834633738
ENSG00000049239	0.584541362498161	0.707479005449728	0.640026915755582	0.691159388639324	0.297844764256326
ENSG00000049245	0.301792831294609	0.318684361219507	0.376294989486099	0.415012994986084	0.890245232381013
ENSG00000049246	1.39754070199806	0.77936612324484	0.85956416464891	1.34075251722311	2.1481849330264
ENSG00000049249	0.0432911813387808	0.0420651552226626	0.0442045648983025	0.0469583173790569	0.0695518355559326
ENSG00000049449	0.0154329728387152	0.0231084032016394	0.0324928443853807	0.0443965452343281	0.0440720327824855
ENSG00000049541	0.0477679273188898	0.0577860775634477	0.0360498122029893	0.0800039981378831	0.244839792902428
ENSG00000049618	0.1099554668286	0.164736547532496	0.174859624549676	0.309658981331444	0.237537790672287
ENSG00000049656	0.015494416474196	0.0169240067883716	0.0151462455504485	0.0207278473007283	0.0238824711616191
ENSG00000049759	0.106107025293251	0.103089835268452	0.11228316541681	0.165226320848972	0.318159033090294
ENSG00000049860	0.153064696286725	0.176679309900561	0.203992885347685	0.255478079412888	0.0825033810177845
ENSG00000050130	0.0235998801809363	0.0311953591143717	0.0450129166879346	0.023965778871589	0.0411368887256387
ENSG00000050393	0.707217452409121	0.663597586415375	0.690268241403921	0.739528476198275	0.833787418671834
ENSG00000050426	0.386109546403721	0.375871186326784	0.302942978864718	0.42264019915584	0.68987189961478
ENSG00000050438	0.388762662112358	0.471610944287808	0.438932116585845	0.583308746801589	0.66804984932074
ENSG00000050628	1.74825174825175	2.55754475703325	2.69865067466267	5.13219284603421	1.12994350282486
ENSG00000050730	0.083254370758619	0.211601603744744	0.22761415530792	0.264515657640275	0.319496715338634
ENSG00000050748	0.0352933386781798	0.0663164620338173	0.0728464913887498	0.117477682754393	0.119670713112831
ENSG00000051009	0.108229847595708	0.178963524888781	0.186973499177245	0.283329881574907	0.205855472154904
ENSG00000051108	0.0777338338227653	0.0859380888369863	0.112597948650809	0.110893306845065	0.152447596987284
ENSG00000051128	0.181346554271076	0.19637263323056	0.240337186771742	0.268901819497303	0.229937949562395
ENSG00000051382	0.304657748014194	0.428069334798083	0.469414740757985	0.54056488470303	0.5365232172299
ENSG00000051523	0.0625402452579649	0.0953741851941109	0.0986416337151421	0.115905447272099	0.111131333347694
ENSG00000051596	0.785634118967452	1.63934426229508	1.07692307692308	1.37362637362637	0.757575757575758
ENSG00000051620	0.0998634333342749	0.11412751407088	0.113870425039057	0.147216174150333	0.140005875365228
ENSG00000051825	0.133210647940802	0.242773054469646	0.212871820264181	0.28739000583479	0.255002971483703
ENSG00000052723	0.103277170053194	0.125139043381535	0.0839731285988484	0.118064958098898	0.0874015883138536
ENSG00000052749	0.152532230189495	0.154605534408413	0.122696457262807	0.139269955354739	0.19590834851199
ENSG00000052795	0.453562152558338	0.542548383158982	0.716626391018657	0.752004120047324	0.907055869420028
ENSG00000052802	0.0250418070427552	0.0462601262520998	0.0438031849443243	0.0446460594122791	0.0591464656037854
ENSG00000052841	0.198414334314375	0.253596236719462	0.245687809460297	0.308437264998674	0.455119874317611
ENSG00000053254	0.409300969750077	0.87927180668746	0.602459743022492	1.28841463401334	1.54749973643328
ENSG00000053371	0.0665974768919137	0.0170357751277683	0.132672563225032	0.0701754385964912	0.0254452926208651
ENSG00000053372	0.0227583067819754	0.00237416904083571	0.0135038572538573	0.0348760334265699	0
ENSG00000053501	0.0730136713745207	0.0683348626682678	0.0915296587869591	0.0995078691022384	0.138021237368126
ENSG00000053770	0.13010154641368	0.138217446462293	0.193510828485469	0.185540808775639	0.207175200653046
ENSG00000053900	0.245568898239474	0.262697799496976	0.276219645212798	0.328707706905399	0.59243264434535
ENSG00000053918	0.403479545994293	0.575416286360775	0.430727446647068	0.421300611291948	0.627811640913801
ENSG00000054116	0.325036697428022	0.302227780441606	0.292507180192919	0.303158422552351	0.349513349073216
ENSG00000054118	0.170831258068982	0.209437406865475	0.235432544590224	0.205017319705903	0.209900500267575
ENSG00000054148	0.0377554391429515	0.0446229361892012	0.0637805947540461	0.0320077838996698	0.027027027027027
ENSG00000054267	0.0511526603433426	0.0871001342067735	0.109062795728417	0.140314103072972	0.169888406107841
ENSG00000054282	0.375851907867796	1.00832561991595	1.215066295164	1.89584631517715	1.19172876535287
ENSG00000054523	0.0688008820903921	0.0990129516120764	0.11386081074794	0.135446555553504	0.13053844946426
ENSG00000054611	0.548469523331904	0.716947006422604	0.764690651427154	0.970922750560019	0.971717794216575
ENSG00000054654	0.107587004037997	0.0847373771276496	0.111677947142955	0.10056872704161	0.062728369570083
ENSG00000054967	0.226271288305563	0.225962028164702	0.210957792297961	0.208303463773944	0.277496964979459
ENSG00000054983	0.104171080548222	0.165687931058921	0.164492943041408	0.160522885378579	0.156227084329517
ENSG00000055044	0.0631646146299251	0.0544420247686825	0.0524798402670015	0.0687498515183042	0.107133125303643
ENSG00000055070	0.00481108473923921	0.00538490506760111	0.0033357795716859	0	0.00178545922011141
ENSG00000055130	0.0380444652523214	0.0515750009193748	0.0472325720661024	0.0590215357492822	0.0953638548414091
ENSG00000055147	0.0354357208472546	0.023145944412931	0.0253899837820536	0.0390320182730763	0.0506809657839751
ENSG00000055163	0.135987666719636	0.230300413475475	0.182789710293942	0.215690097257431	0.183849185089074
ENSG00000055208	0.0882764662409578	0.119423634334386	0.128397670009789	0.129021683554616	0.328162735079017
ENSG00000055211	0.141060253534634	0.110840129812617	0.10867915642066	0.11206024477421	0.220946153977186
ENSG00000055332	0.252342343073999	0.364874134509471	0.379114336168346	0.417563052320802	0.409049259069675
ENSG00000055483	0.152178350355197	0.141368337667679	0.173039610567011	0.16097875658414	0.162078373587358
ENSG00000055609	0.132630817446444	0.163550274651487	0.170653974963696	0.214853937172491	0.227489061400754
ENSG00000055917	0.0387656107393363	0.0524933196485853	0.0509333198296353	0.0668767050368846	0.0806334795227267
ENSG00000055950	0	0	0	0	0
ENSG00000056050	0.120993916931034	0.0744047619047619	0.251677852348993	0.170487042984733	0.180288461538462
ENSG00000056097	0.020613820914068	0.0275409460687458	0.026304628388205	0.0303549366291746	0.0337072678538875
ENSG00000056558	0.142486428065439	0.215375414771706	0.256489219790231	0.376525182797413	1.26593659363645
ENSG00000056586	0.063065537164789	0.0862764642764359	0.0911246491204588	0.0987348608129818	0.127307338966726
ENSG00000056972	0.0498275227418508	0.0270865336996563	0.0211222262158233	0.0222738734841804	0.0514374929924747
ENSG00000057252	0.0458540058335058	0.0510873710400082	0.0713005747900804	0.0936525390683501	0.0551546870119804
ENSG00000057608	0.102167037528676	0.124901288223252	0.142111713211914	0.159536009160376	0.346107277639304
ENSG00000057657	0.185132765668433	0.23472384395845	0.212561513604732	0.365143051601974	0.728611774299109
ENSG00000057663	0.25751902528807	0.425179598489215	0.430732348889927	0.428520525697427	0.508928259306476
ENSG00000057704	0.823176856626264	0.79975960982826	0.948592771226068	1.37098243929902	2.17973602484472
ENSG00000057757	0.041939244101023	0.0523659534175125	0.0383180565996879	0.0580908701404083	0.255675608560403
ENSG00000058063	0.233374713386202	0.295552374322863	0.307807649991451	0.396400020474364	0.415267104380204
ENSG00000058091	4.27450870154179	4.11688482791388	4.03493281174055	4.34925904440003	4.35380688895528
ENSG00000058262	0.0321744364440469	0.0353727501414313	0.0405488833020594	0.0546481931860463	0.0241354169750503
ENSG00000058272	0.0739736807539242	0.126589325097112	0.158036757504734	0.141936723482892	0.199597795832815
ENSG00000058453	0.24222700023237	0.364586446699237	0.396285592208709	0.456161960056253	0.333876380916958
ENSG00000058600	0.247281680773854	0.297198761924871	0.305200110021175	0.343810164466082	0.353049030151646
ENSG00000058668	0.284589209610383	0.237110494633497	0.337611180632329	0.239680896654262	0.190908890498693
ENSG00000058673	0.168729889367162	0.202983893695819	0.197792373140907	0.200814398418533	0.356135249903357
ENSG00000058729	0.105439113404544	0.118108674897883	0.0934771715149708	0.0696652946298549	0.132548080754522
ENSG00000058799	0.0939851044752663	0.0812555425447719	0.115003835749707	0.201349567608868	0.166615515502863
ENSG00000058804	0.447324771102273	0.274677618340253	0.562256949124077	0.614726175601048	0.837940548712332
ENSG00000058866	0.233471960920927	0.155566617541131	0.407976679830188	0.442188731818278	0.800549037040608
ENSG00000059122	0.789465265380924	0.897115838047622	0.756758206392743	1.47560457538283	1.51786194541226
ENSG00000059145	0.255342405888445	0.33023120402333	0.367527008931198	0.369464164758115	0.56940545191412
ENSG00000059377	0.250761136004158	0.417143961556329	0.457842920775237	0.623732848988258	0.285776597279273
ENSG00000059378	0.165995574706228	0.231615540281372	0.225529747392026	0.277415965517005	0.28122352227351
ENSG00000059588	0.0234466588511137	0.0878750878750879	0.0968617633699866	0.300837552420444	0.383324963250539
ENSG00000059691	0.212807807260747	0.3499644738896	0.459766119565919	0.530535912787094	0.44884097816018
ENSG00000059728	0.140017463391019	0.138667010821943	0.138219228849441	0.137528971605132	0.148433765193708
ENSG00000059758	0.15952449594772	0.199337076871198	0.188644824385231	0.171299767521115	0.233684755978776
ENSG00000059804	0.00809828144611384	0.00651118984266663	0.00703706325927334	0.0211451169334416	0.0799306548637919
ENSG00000060069	0.320207740821378	0.414728785307892	0.496913272343161	0.465364434388152	0.525775979824916
ENSG00000060138	0.0239286300379449	0.037029763263959	0.0326014133409971	0.0487128766146789	0.0318935616801576
ENSG00000060237	0.0369865123333304	0.0628961087587884	0.0660388766115638	0.0862232025088555	0.162230124348814
ENSG00000060339	0.0571122998940923	0.0829890302553165	0.0806605274450519	0.0922749423164175	0.0930269959686989
ENSG00000060491	0.376562711662687	0.369601303167312	0.369606604293555	0.410848170846823	0.494289993368214
ENSG00000060558	0.0533472352194098	0.0666776715473308	0.0655842246161756	0.0888024947440738	0.0775094033010094
ENSG00000060642	0.230084657338823	0.415090281915969	0.310611199815622	0.358160246952966	0.630320847641762
ENSG00000060656	0.875615763546798	1.18226600985222	0.431034482758621	0.888192267502612	0.27098800275705
ENSG00000060688	0.0537479099187857	0.0934119530361474	0.0875153543750921	0.108544863501762	0.0804340103411924
ENSG00000060749	0.0873150601508594	0.0803987779385753	0.118583076427503	0.102512295762201	0.123356659783322
ENSG00000060762	2.64810675636798	4.44829510483535	4.24163407214255	2.94814608307778	5.13010111193196
ENSG00000060971	0.0630140698401302	0.102375355038363	0.117993125475085	0.213881589853019	0.0797896211547284
ENSG00000060982	0.271757718554459	0.300955378520134	0.348305613110599	0.444160552761755	0.534102247187656
ENSG00000061273	0.0487879698233322	0.0678767679078003	0.0635798364068747	0.0908571953761003	0.109591523869979
ENSG00000061794	0.131840561147623	0.125063899820637	0.183115914957415	0.194430007401477	0.19891687784255
ENSG00000061918	0.135423468459459	0.0472928372482411	0.0474330357142857	0.0262054507337526	0.334792502282522
ENSG00000061936	0.275256717203856	0.29896606717475	0.363033086459061	0.461693852156516	0.709220186292042
ENSG00000061938	0.181624094891474	0.25380225362625	0.273952016963906	0.262212603438974	0.290564028408796
ENSG00000061987	0.133701213046281	0.182729410189427	0.206680846969305	0.225673103602679	0.228784164086769
ENSG00000062194	0.0808275596839152	0.102074714567258	0.117020017803361	0.100684374053502	0.208824885885036
ENSG00000062282	0.239919324114231	0.247038885936024	0.254546670893763	0.321051364868396	0.355496339299721
ENSG00000062485	0.0166689920826427	0.0278076946192365	0.0250423464098145	0.016823322281604	0.112330585721926
ENSG00000062582	0.0233190827827439	0.034642956329476	0.0170614602007974	0.0133439212243719	0.308066035797122
ENSG00000062598	0.0319640849299787	0.0367906514141226	0.0360001197165927	0.0505822548856044	0.0921052576983554
ENSG00000062650	0.314172900876922	0.422749614169791	0.467675128358254	0.490690072186688	0.537764952277712
ENSG00000062716	0.046372939788823	0.0495308921293131	0.0666806701374161	0.0804594759105543	0.0651319365051265
ENSG00000062725	0.150579265751772	0.163223161874999	0.174568963329936	0.158682980241183	0.347584926305595
ENSG00000062822	0.157722929714213	0.157138137841018	0.20699094974675	0.140271132860399	0.229659618309108
ENSG00000063046	0.127553370374449	0.138969548462566	0.138775949472141	0.164427267922217	0.137354293069661
ENSG00000063176	0.479223753569385	0.876492721044392	0.691210923044951	0.839182962289007	1.06553900599776
ENSG00000063241	0	0	0	0	0
ENSG00000063244	0.0128215930529693	0.0159195321866231	0.0148676117492063	0.0222405052963028	0.0183528088027077
ENSG00000063245	0.0168588370159069	0.0157448806428892	0.023467151028919	0.0103524219150436	0.0253409805327652
ENSG00000063438	0.0851681920067325	0.128655375243862	0.12429056818386	0.152100402340098	0.207069771549608
ENSG00000063660	0.0235737859500236	0.064641510692957	0.0737825666769574	0.0281214848143982	0.0915750915750916
ENSG00000063761	0.112501752511301	0.168457695695801	0.113073757518202	0.234324499030381	0.204351756198347
ENSG00000063854	0.0213521569456944	0.0177291282344156	0.00486210900226217	0.0122421366952727	0.102886430142157
ENSG00000063978	1.83190983122143	2.23486389211268	2.54870275230183	2.21089364495134	2.3104606631744
ENSG00000064012	0.226592061691361	0.210033000252672	0.295439173845054	0.267423962166721	0.861032233208346
ENSG00000064102	0.187633900817028	0.257975131306676	0.303769911751166	0.314051475577887	0.288038665821677
ENSG00000064115	0.165662509585079	0.218106980070027	0.439919314096472	0.399765080771025	0.437603419847106
ENSG00000064201	0.895486080431074	1.38178099200442	1.31134129222586	1.20090950514825	1.05158510628294
ENSG00000064225	0.0868369610956616	0.213083327609442	0.260194726899006	0.312293912163101	0.325507270562615
ENSG00000064313	0.196991412433033	0.297549049608722	0.284679747056127	0.314120438611395	0.283643674075842
ENSG00000064393	0.24703882315367	0.30045473614024	0.314715608719985	0.391173625695253	0.546651216953031
ENSG00000064419	0.125504979885763	0.181630782220115	0.174677002164679	0.221133733730344	0.272297851961269
ENSG00000064490	0.0209854369578149	0.0250783699059561	0.0238038805433415	0.0645661157024793	0.0297933430818533
ENSG00000064545	0.117926810100338	0.200785985431041	0.176500632146277	0.196350744850769	0.0543940634404103
ENSG00000064547	0.172127945394463	0.220195743863494	0.192853888850931	0.262624698634283	0.210018045436881
ENSG00000064601	0.0567490683907796	0.0807114792809319	0.0883203173555314	0.11436203593117	0.0515176522024297
ENSG00000064607	0.519500861468957	0.561269439820518	0.694672686563355	0.828810083323382	0.753978549938712
ENSG00000064651	0.168150796978053	0.361414682476	0.387292392213156	0.446797271529238	0.277597362474716
ENSG00000064652	0	0	0	0.0617283950617284	0.0871037655957929
ENSG00000064666	0.00139659621972842	0.00361112800190068	0.000826063970393867	0.00374052333822303	0.00416250416250416
ENSG00000064687	0.428172492913172	0.450032359010492	0.434866679917074	0.463748976526613	0.478629984590494
ENSG00000064703	0.0422556162661204	0.0469851213782302	0.0391279239882611	0.0485001700043785	0.0596421471172962
ENSG00000064726	0.0258397991871744	0.0342826981531139	0.0368581532043608	0.0350918001025844	0.0734252393252053
ENSG00000064886	0	0.0411522633744856	0.110813392423022	0.0423885835670558	0.337125138752573
ENSG00000064932	0.0806076568161067	0.0924740480216959	0.0914470038573631	0.0990250017351975	0.133831637508514
ENSG00000064933	0.374404786342901	0.530372452528276	0.410467035389868	0.531414920042075	0.622237309108675
ENSG00000064961	0.00783316016548445	0.00438032940077094	0.0220754866263278	0.0301690977028673	0.0121377074643202
ENSG00000064989	0	0	0	0	0.0872320450633704
ENSG00000064995	0.592395054698034	0.840436218753761	0.845832345243031	0.976401062997169	1.22987337841586
ENSG00000064999	0.314340455760937	0.341398957877288	0.300978190560343	0.414324569980905	0.610019010872379
ENSG00000065000	0.166899064057793	0.172151677826511	0.178093486020436	0.192615167696709	0.209269187616169
ENSG00000065029	0.371177023161235	0.407759909096708	0.339579505692425	0.430230589204556	0.571365226362351
ENSG00000065054	0.0327568134171908	0.0497017892644135	0.040453074433657	0.0548395162756865	0.0525210084033613
ENSG00000065060	0.245542501994508	0.3276496260888	0.294278043674505	0.27410973574159	0.335045648871467
ENSG00000065135	0.00856317100931731	0.0108608385390252	0.0120647627979102	0.0156750276552295	0.0148962560057859
ENSG00000065150	0.0836676804841282	0.107100921290686	0.124955616716352	0.175320062165887	0.0919480729863347
ENSG00000065154	0.0391989422058967	0.0451637067834272	0.0561679550201166	0.0875747714253775	0.0603590932259772
ENSG00000065183	0.00738699311537843	0.0114935260510933	0.0146684696267756	0.0153573838377531	0.0263106819980696
ENSG00000065243	0.0958324807398916	0.142760735051925	0.15387035382595	0.199569879643788	0.191762297156631
ENSG00000065268	0.147841393396761	0.223789425874861	0.194902662812147	0.347145049056417	0.238276977625349
ENSG00000065308	0.125198990814655	0.177649510982844	0.138826148197951	0.0427350427350427	0.282342351917824
ENSG00000065328	1.66666666666667	0.357142857142857	0.408163265306122	0.574229691876751	0.368929462138694
ENSG00000065357	0.0190330671441744	0.0266680421329393	0.0393157539280804	0.0309654023535687	0.0454473621233812
ENSG00000065413	0.143541042233425	0.315962579342867	0.361270423272507	0.660600065597342	0.424544075437267
ENSG00000065427	0.00513116584423983	0.00431810145452443	0.00608663527617966	0.00619904054023121	0.00725482085741797
ENSG00000065457	0.0268889724255357	0.0171086398631309	0.0843617932220439	0.0497112106574707	0.0660289161165842
ENSG00000065485	0.145748096253771	0.24548530318522	0.219180336579067	0.339384495458035	0.106702903988304
ENSG00000065491	0.695648412882419	0.842794047697346	0.786376480066125	0.827201435488216	0.991904690296456
ENSG00000065518	0.0742273525815427	0.0849843670138996	0.0970374600522458	0.135753877593888	0.0789012884006725
ENSG00000065526	0.107092701237265	0.107005641944727	0.117130117662907	0.141044041052836	0.152597392363424
ENSG00000065548	0.159237061283926	0.198571901481949	0.200074171314384	0.192287500485747	0.199536870180316
ENSG00000065559	0.575724195433472	0.639875599610316	0.669132192414448	0.717412078237966	0.908267357437196
ENSG00000065600	0.296591039226321	0.335708809810479	0.32934425749786	0.342850366031385	0.930471049809447
ENSG00000065613	0.02251589218626	0.0262925338425844	0.0305275780217756	0.0341423829713663	0.0363503962149024
ENSG00000065615	0.0957533608814073	0.126531795516963	0.133430741507589	0.17152654775925	0.262569199798479
ENSG00000065618	0.119778839925809	0.0969180853809736	0.0503718801492836	0.0512715653707458	0
ENSG00000065621	0.751359794340814	0.64740515909827	0.634302777356714	0.834818598734953	0.419477526993967
ENSG00000065665	0.708792943998306	0.726648534453997	0.723632971130895	0.911611969145659	1.83020773067215
ENSG00000065802	0.0969792224839142	0.087348447017371	0.0793416589509897	0.0892857142857143	0.126267321087727
ENSG00000065809	0.194679800162353	0.356887613832778	0.416253291673515	0.585619093858808	0.412316867704998
ENSG00000065833	0.155941108970314	0.177779918199781	0.183351026410309	0.169349977214845	0.126652100475536
ENSG00000065882	0.407443508258581	0.783738225954274	0.892665321853812	1.20258633859601	0.63120456706013
ENSG00000065883	0.394771794340683	0.479464050866008	0.524144353070687	0.585557062139054	0.789700586073899
ENSG00000065911	0.0570115188210364	0.0674654029119767	0.0773609520882444	0.158616641278683	0.18154982507055
ENSG00000065978	0.000905880788275519	0.000999811894580942	0.00126089836485805	0.000774025870311301	0.0021147243454843
ENSG00000065989	0.447122640952553	0.453910340628197	0.523512461811627	0.556594582564465	0.560860563207887
ENSG00000066027	0.0528177749211353	0.0775383919415806	0.066382118491776	0.133275002705218	0.188113280133288
ENSG00000066044	0.118546184776701	0.108670580077286	0.118458854392418	0.0436125925427556	0.202524211900258
ENSG00000066084	0.0682308839612057	0.0811018246040031	0.0835738652879389	0.0939053003211731	0.148168272569409
ENSG00000066117	0.0966188394521397	0.113835511127499	0.139781452410491	0.138856095240497	0.143775724353139
ENSG00000066135	0.207360286049516	0.234119934205928	0.247564185837228	0.223816041562483	0.243330770205783
ENSG00000066136	0.141014135531156	0.14814481208293	0.170794845185364	0.186583524448548	0.33253850919655
ENSG00000066294	0.837932827828036	1.15450487892552	1.42761924979252	1.78558430925533	2.70960372006765
ENSG00000066322	0.019793083356712	0.0232318392356725	0.0142386647846866	0.0126878791864065	0.0203438103956871
ENSG00000066336	0.0325287267188619	0.0573346766833564	0.0650331990528217	0.0703306504299092	0.142812298119323
ENSG00000066379	0.043946933689783	0.0559295550148252	0.0588041108024386	0.0759575000903682	0.0738258324109159
ENSG00000066422	0.302932748080199	0.301646324899424	0.325388709082371	0.281302076103399	0.526718784599448
ENSG00000066427	0.0477955650741427	0.0427067527682485	0.0619209405519151	0.0478581376503272	0.065176230595297
ENSG00000066455	0.155276277824305	0.229151308366658	0.264327123946066	0.267263593868445	0.28554729681237
ENSG00000066557	0.0996268798556711	0.181164199728848	0.145566119466173	0.152234773436948	0.219582259303377
ENSG00000066583	0.021025095695392	0.0171734173482086	0	0.0181300593852362	0.0861326442721792
ENSG00000066739	0.12356458895	0.140753021140666	0.178780576701693	0.272332235498082	0.266327064060064
ENSG00000066777	0.0926290908535287	0.111271317734106	0.117383809392732	0.145427569103102	0.210829316400684
ENSG00000066827	0.169599622248208	0.237197164516822	0.314535785277988	0.34192054005613	0.325655873094041
ENSG00000066855	0.421825617035547	0.452748973475745	0.599531444720493	0.499624566780679	0.620529807721926
ENSG00000066926	0.102229020197745	0.118747428746159	0.0814019606903175	0.134507432167145	0.382420360996321
ENSG00000066933	0.261439050570319	0.372094201561598	0.347250000228202	0.426162929273125	0.427573234741754
ENSG00000067057	0.122882984424932	0.12528912160036	0.179531538301354	0.221976626681635	0.152688179778345
ENSG00000067064	0.0080313544076073	0.0129967749861086	0.00630892560898496	0.0328696508393108	0.0298983833534076
ENSG00000067066	0.111087067129528	0.159369657252297	0.177948493559439	0.205892997519261	0.30818664385039
ENSG00000067082	0.455963968155883	0.724192868025471	0.878286577703065	0.768382123516314	1.09869652978245
ENSG00000067113	0.0609276529695416	0.0861989399742648	0.101068640622393	0.134246037860824	0.0284575981787137
ENSG00000067167	0.0192822441178209	0.0275709511719393	0.0311728896978326	0.0342644407988136	0.0423520102782376
ENSG00000067182	0.0644212813289653	0.0893389184543077	0.0949964588768284	0.123845072990549	0.130148006708667
ENSG00000067191	0.835836050936291	1.10592839878253	1.1549756881816	0.954318162556149	1.40089878103785
ENSG00000067208	0.173810103075131	0.194345870545709	0.211909846025117	0.209875098418586	0.161789139365541
ENSG00000067221	0.184517415988952	0.279434284112189	0.498804369739576	0.522129579433745	0.916423084249526
ENSG00000067225	0.00389286035738888	0.00616481146199371	0.00685257928703461	0.00991170418622537	0.00478677503861577
ENSG00000067248	0.0734260842956824	0.0630189060878628	0.0715011388665114	0.0974384528795995	0.0844979776231517
ENSG00000067334	0.169662553611614	0.158866336257511	0.231014824525933	0.202556638734224	0.139963727026867
ENSG00000067365	0.031737705359785	0.016581714841367	0.0479589770446068	0.0220176040765466	0.0695605571559425
ENSG00000067369	0.0855828743934941	0.117335720093831	0.119842502536085	0.121295184081902	0.272643744267859
ENSG00000067533	0.443472051024297	0.323328251782478	0.39052482495437	0.51942829266913	0.843421582051198
ENSG00000067560	0.0171362882408931	0.0239585771118546	0.0253039326246368	0.0407871569262886	0.0144622443563513
ENSG00000067596	0.0836590052292427	0.0986458809186193	0.102135046684705	0.104536648157673	0.110175015911478
ENSG00000067704	0.0230517772160504	0.0330391800921808	0.038287345233456	0.0559510405435952	0.0312230580503614
ENSG00000067715	0.888888888888889	1.94003527336861	1.27371273712737	1.98412698412698	1.23456790123457
ENSG00000067836	0.00457561198810341	0.023108030040439	0.0261463039507834	0.0340404099611618	0.0418150000554306
ENSG00000067900	0.116079049105409	0.153738246948286	0.164455783705114	0.176445722820641	0.222614911668774
ENSG00000067955	0.771363686981939	0.753006430490889	0.728455915867836	0.720917877945058	0.835335699801527
ENSG00000068001	0.0743091014410307	0.0524658971668416	0.0246062992125984	0.0547045951859956	0
ENSG00000068024	0.123659287401543	0.286749199481702	0.264332255132034	0.377317506544061	0.633315718854237
ENSG00000068028	0.645135373549122	0.580643009337217	0.325997723288688	1.04220702227624	0.456112944091001
ENSG00000068079	0.592502480873979	0.653911487602666	0.692347000814961	0.737452775304477	0.958553123447498
ENSG00000068097	0.0389380773652902	0.064684667862347	0.0456306916195366	0.075135025960613	0.124131935828353
ENSG00000068120	0.00189365247689744	0.00134112976771632	0.00160010240655402	0.00427006377085761	0.00721209426385103
ENSG00000068305	0.133157764825265	0.198468628360194	0.188167079153701	0.166344153686457	0.13334556849675
ENSG00000068383	0.439687024247169	0.486789445313764	0.610672576552004	0.951347711930817	1.10212472786745
ENSG00000068489	0	0.0771604938271605	0.512445887445887	0	0.383664925025234
ENSG00000068650	0.122346704394356	0.205776474305452	0.212861544921737	0.32376595306544	0.395529207380516
ENSG00000068654	0.206644209839326	0.181511026472176	0.19326853709787	0.208698327673288	0.553691566593526
ENSG00000068697	0.0183600619463708	0.023541859260475	0.0283026498059015	0.0333594677758013	0.0325615376267678
ENSG00000068724	0.605746988277078	0.80353103806238	0.912581479845705	1.05176175868311	0.784933786163791
ENSG00000068745	0.032725304196978	0.0416081427546641	0.048689038172433	0.0556845922158559	1.35934286078259
ENSG00000068784	0.374783686319657	0.36265358001267	0.421204300485941	0.413262444395754	1.6918156933473
ENSG00000068793	0.106957800099162	0.209243900796672	0.24573522312514	0.359319401492942	0.284248336306849
ENSG00000068796	0.153742453823274	0.152402758721782	0.219125070871748	0.203597256493195	0.265208191634392
ENSG00000068831	0.13485645102226	0.111019488839625	0.10883391309624	0.122170344598051	0.138427003859316
ENSG00000068878	0.0544355861846385	0.0581899800386168	0.0585530762211392	0.0865646334280021	0.0834411790750804
ENSG00000068903	0.232282404441575	0.278475121490428	0.297433055755248	0.329658609635095	0.300655100818677
ENSG00000068912	0.036169404113633	0.0287736700797515	0.0364275987016164	0.0312280422822454	0.068027314485486
ENSG00000068971	0.0853435264086914	0.147448228674456	0.121277829965602	0.10376770609537	0.107105230495872
ENSG00000068976	0.142008175731355	0.189630326596123	0.208362367806196	0.125894454795296	0.298755553657474
ENSG00000069206	6.66666666666667	7.69230769230769	0	0	4.61040452637345
ENSG00000069248	0.201600568288478	0.232497427629869	0.228496260459242	0.308585631137054	0.416044215928013
ENSG00000069275	0.00441170331278201	0.00876962202929054	0.00801378370797772	0.0116560545838306	0.0242832765207572
ENSG00000069329	0.00891784976358497	0.0108941527234279	0.00998761557580858	0.0127623973945855	0.0172142526945436
ENSG00000069345	0.11466384721779	0.143562020282492	0.14703628241368	0.148322593927314	0.202190658683029
ENSG00000069399	0.171898965788224	0.174888505637496	0.180132599581216	0.199616430393725	0.511481186728477
ENSG00000069424	0.108963545179934	0.150351836676188	0.153301828054369	0.267984522574438	0.203962708501294
ENSG00000069493	1.21200372450127	2.29873350894688	2.70863617343417	2.47484773542001	1.10839694519928
ENSG00000069849	0.0902554092007426	0.116402799340821	0.12625338869623	0.162772651703852	0.0627715398340658
ENSG00000069869	0.0757880926467987	0.128238679698017	0.0971947178468732	0.332558462120783	0.239703670295855
ENSG00000069943	0.934579439252336	1.02040816326531	1.25786163522013	1.3986013986014	0
ENSG00000069956	0.049337203444024	0.0387270453196746	0.0384862518883864	0.0571836664248009	0.0531393589285584
ENSG00000069966	0.13958140093956	0.504251135033178	0.434760051880674	0.358376211460472	0.450078722545934
ENSG00000069974	0.146793424301249	0.244585543168873	0.245897590066792	0.236727335271497	0.320512012855247
ENSG00000069998	0.373379283582619	0.485186167984495	0.454094822912435	0.354507119969957	0.557746182045976
ENSG00000070010	0.012002115969444	0.021134446333638	0.0252859206076129	0.0295828594329614	0.0218377223863659
ENSG00000070047	0.103460676007714	0.0972138978278651	0.133700700873415	0.159435171250933	0.115282653051573
ENSG00000070061	0.0792896897872205	0.0994005749855638	0.122699896386271	0.154442669297353	0.197372111987361
ENSG00000070081	0.0199831927056874	0.023229074744526	0.010356096333936	0.048110998649526	0.0288122180931299
ENSG00000070190	0.262270394387524	0.288314303341878	0.359666984865538	0.291657026550669	0.650944973436078
ENSG00000070214	0.283843466874191	0.366199495580219	0.469471866824657	0.54700278995907	0.484310383311027
ENSG00000070269	0.35522126180574	0.444771458944889	0.58190754343628	0.581402355469001	1.18076809719279
ENSG00000070366	0.195849945422203	0.26274311724782	0.274496308127298	0.280940153775196	0.282473205542453
ENSG00000070367	0.052743644653533	0.0593122887463362	0.0616971569616788	0.0828508131502341	0.0727659292627559
ENSG00000070371	0.261484595269356	0.505759098782355	0.430914541853161	0.555400241181859	0.974600979102869
ENSG00000070413	0.709937562443012	0.823498576686602	0.836923954875699	1.00826739603693	0.845580314667205
ENSG00000070423	0.204442557119012	0.227422923161321	0.257544967261387	0.232933553033767	0.479398225280784
ENSG00000070444	0.0789265982636148	0.142323429994663	0.113378684807256	0.25062656641604	0.429736800112185
ENSG00000070476	0.0906732600391907	0.116921065340868	0.0746945285961863	0.069215090216676	0.13684221156602
ENSG00000070495	0.637686773386515	0.469063886757815	0.110599693840624	0.27009847099508	0.340276322541315
ENSG00000070501	0.100962184813824	0.092737971060974	0.131423751698123	0.17376906502889	0.206433028680471
ENSG00000070540	0.492122107188132	0.615888485144094	0.741994960303444	0.733910122111255	0.706471659010019
ENSG00000070610	0.0628298987714114	0.067965100030527	0.0625958473655336	0.0585729784537193	0.0592243756979024
ENSG00000070614	0.166944283934075	0.169805810848094	0.218458928877213	0.225590374844633	0.186213400560676
ENSG00000070669	0.00546537683773296	0.00917335422590913	0.00783570572730653	0.0221303465826598	0.0275308041968038
ENSG00000070718	0.75049481516367	0.958606674417626	0.799776175245512	0.642338166681685	0.92479520571116
ENSG00000070731	0.0735438208205093	0.0650546020360506	0.163473230624914	0.13900390393943	0.167163808103405
ENSG00000070756	0.00215824982380431	0.00346425900362205	0.00415757987096586	0.00574404533558471	0.00380643927410279
ENSG00000070759	0.243818464129714	0.512335806869801	0.527942675688545	0.4828703911768	0.510517882183755
ENSG00000070761	0.0184152703596626	0.0305966225697646	0.0283070658040165	0.0195647036123229	0.283029256453722
ENSG00000070770	0.0525378277990628	0.067950849720302	0.0806195015423381	0.0790622759802091	0.0818820100432087
ENSG00000070785	0.125365241840635	0.14467830052613	0.120930490093563	0.11007026403156	0.0797448165869219
ENSG00000070814	0.0198551415718482	0.0319813693812023	0.0281166974238851	0.0370428479041608	0.0293329121278563
ENSG00000070831	0.0166587703005768	0.0206895338399449	0.0275850380183306	0.0321989863458666	0.0245430414604178
ENSG00000070882	0.326209418115846	0.611744276327546	0.687156075533302	0.802207923694007	0.588360361308671
ENSG00000070950	0.364907218263786	0.815882451793529	0.63299042323821	0.516296447973467	0.925640232468916
ENSG00000070961	0.0822899606557125	0.0855146343877656	0.0918996180087522	0.144797607375253	0.272224045068485
ENSG00000071051	0.751094572539562	1.83779109452975	1.74893942417248	2.05938547171274	3.79580189164938
ENSG00000071054	0.103339813169679	0.132785283822045	0.152975715683412	0.183331227678451	0.153341526870938
ENSG00000071073	0.157856131507523	0.204407456472815	0.273021068097082	0.319814267572247	0.236090189015699
ENSG00000071082	0.00220830509842107	0.0019561851223471	0.00153667898431326	0.00178555158622109	0.00372188314156389
ENSG00000071127	0.0393693896356768	0.0663096149405411	0.0809410112463618	0.119364254716095	0.0556655691356522
ENSG00000071189	0.184470292321212	0.237471246332216	0.235321999738736	0.298545747014992	0.394852737303886
ENSG00000071205	0.174375952736385	0.233645222890725	0.329103138683895	0.39867193816538	0.491706780107799
ENSG00000071242	0.312194401201017	0.390965772683647	0.376036473878464	0.570121219000961	0.79282477354069
ENSG00000071243	0.252063378200098	0.248570890179573	0.238553054145106	0.218052439883447	0.144866447734714
ENSG00000071246	0.0680349247561258	0.0868352392761603	0.0849898659803775	0.0584795321637427	0.0544045286849915
ENSG00000071462	0.024737271019193	0.0293271161095317	0.0381736509068968	0.0316162290838232	0.00899992800057599
ENSG00000071537	0.0441056016223834	0.0476229783350527	0.052659364127297	0.0677308980699793	0.121971601423077
ENSG00000071564	0.277951589635347	0.371927954903863	0.358684371415239	0.337916651872507	0.457881384826088
ENSG00000071575	0	0.0250752256770311	0.0381970970206264	0.0441891294741494	0.0200352620612278
ENSG00000071626	0.0192969238524595	0.026556233880335	0.0280633398371838	0.0421994961515719	0.0376852597391553
ENSG00000071894	0.0524082976354797	0.0516954347069149	0.0523185341889827	0.0607460502275527	0.0345442289833737
ENSG00000071967	0.123588927313364	0.255943913228771	0.215331610680448	0.59043438940827	0.29904994348901
ENSG00000071994	0.0165976209135126	0.0141734482162741	0.0167481145818965	0.0132730200209474	0.015602973546584
ENSG00000072042	0.0224988565094348	0.0322158897667913	0.0436847186942568	0.136523201205725	0.357920829231667
ENSG00000072062	0.0331975366196801	0.0376687967484076	0.0456642233244207	0.0827274705536392	0.109451256577647
ENSG00000072110	0.0225367662633002	0.031029332227499	0.0397811377498358	0.0656367972678968	0.0404535370524954
ENSG00000072121	0.139038973862373	0.137926771369528	0.149888471463764	0.170371304391879	0.182101139249874
ENSG00000072135	0.205306904369498	0.364421377965428	0.52983284176064	0.521217167028702	0.453468719891761
ENSG00000072163	0.0826532637268316	0.139294006510415	0.182441866489693	0.278913829400784	0.173552410090501
ENSG00000072201	0.560683823800908	0.35801072160726	0.207187732728312	0.194006467679092	0.296160130718954
ENSG00000072210	0.0220138172039928	0.0263346185099128	0.0370950403345566	0.0608823826675091	0.0346874553250446
ENSG00000072274	0.350019304579868	0.39076558789056	0.269143872906208	0.271652840242296	0.647360421766873
ENSG00000072310	0.0294467502267965	0.0267000776906442	0.0361542108035616	0.0332782073478714	0.0346824300713758
ENSG00000072364	0.183270694925704	0.218538819928177	0.234337889481196	0.269045035592181	0.331317675808727
ENSG00000072401	0.131516147025563	0.200375707592076	0.210293688085411	0.323484634112508	0.408762577128174
ENSG00000072415	0.00548726953467954	0.0198202959830867	0.0175664922559557	0.0183992646523145	0.070376786487657
ENSG00000072518	0.084808153100722	0.126844599540587	0.176153321483681	0.160653954514748	0.289976546299539
ENSG00000072609	0.0511750816602432	0.0941264204907898	0.100768312978018	0.109876091686256	0.0869214518966776
ENSG00000072682	0.0222222222222222	0.102005192096951	0.155581312274875	0.191766352620967	1.58696043736852
ENSG00000072694	0.0492610837438424	0	0	0.150375939849624	0.204259908077155
ENSG00000072736	0.157562368049492	0.111293276279529	0.1859235644945	0.183505844405498	0.151542211749475
ENSG00000072756	0.231741275436365	0.289351050516768	0.273974954345649	0.187796743424891	0.237239522814616
ENSG00000072778	0.127813080636221	0.104753391864609	0.0993729978082504	0.118963273982015	0.0605203599013377
ENSG00000072786	0.310063556842096	0.378123459850325	0.423547319827527	0.544732325465046	0.684730907894742
ENSG00000072803	0.0489823861785565	0.0575101441491155	0.0522195526224795	0.0669483456206065	0.129965533613108
ENSG00000072818	0.204016028538253	0.282138864101458	0.277131041503227	0.340923036013293	0.214437817294275
ENSG00000072840	0.424570794055686	0.484404197194555	0.655996342416204	1.16066056522049	1.08268403284882
ENSG00000072849	0.0205553456386177	0.0299412161643868	0.02957132834803	0.0220711934855102	0.0382094487861751
ENSG00000072858	0.0854700854700855	0.129585962228879	0.207308593649404	0.134939001085231	0.215050695409774
ENSG00000072864	0.745415515630061	0.951160335819309	1.00762765374251	1.23403145077411	0.667461583060037
ENSG00000072958	0.028539617879358	0.0276223864114731	0.0544345621785803	0.0437871575884214	0.0880021178482746
ENSG00000073008	0.0444445736148417	0.0693736805791807	0.0738893315458924	0.0734322228157543	0.857279256091992
ENSG00000073050	0.0414802536113805	0.0765184398034729	0.0669697846994755	0.110423440303117	0.117682367418396
ENSG00000073060	0.154815914582434	0.459947501945965	0.571478287647885	0.747063691125883	1.40555471562755
ENSG00000073111	0.279893097484487	0.57550310787284	0.748844706623272	1.63295396318929	1.21609586890597
ENSG00000073150	0.277881413162465	0.264526546533296	0.215204489522328	0.131158198046244	0.314556198154706
ENSG00000073169	0.215363870556556	0.17821045092509	0.172245033689532	0.196584573255946	0.176286281371273
ENSG00000073331	0.23244791597218	0.536817365613985	0.702610026930597	0.822021738786524	0.728795280243745
ENSG00000073350	0.0107509541471806	0.0763835647556578	0.0282461070132303	0.0429737859905458	0.0605693519079346
ENSG00000073417	0.401855051423897	0.429911135125753	0.438757131194459	0.556745180522856	0.521356537406851
ENSG00000073578	0.0309625658191574	0.0399441189150539	0.0546627873524776	0.0446750990647826	0.164952925307689
ENSG00000073614	0.107664263629499	0.1279900774344	0.149291788190811	0.159453872934773	0.181125266117067
ENSG00000073712	0	0	0	0.053248136315229	0.0255232261357836
ENSG00000073737	0.498322407312976	0.85042313043049	0.863637398915109	0.916482626656339	0.630224122623961
ENSG00000073756	0.0163981702177949	0.00217313524594603	0.00198791967162204	0.00349206909194715	0.00948286647199618
ENSG00000073792	0.144108604697994	0.328955282318885	0.386266239001197	0.655793568430008	0.688739916342989
ENSG00000073803	0.109349395770562	0.0492449113591596	0.168350547484125	0.241593646068313	0.0985520198937529
ENSG00000073849	0.119020158190824	0.190378763338244	0.198127562020086	0.285386096646238	0.247688817186454
ENSG00000073910	0.237990436727251	0.364105450628842	0.442621419981117	0.602747678369359	0.621080544521963
ENSG00000073921	0.0510896424341076	0.082162921343031	0.0924764320157857	0.125885388591848	0.327116397195064
ENSG00000073969	0.0417127426681175	0.0685053405967364	0.0644737689722319	0.0651736096386816	0.185801453792688
ENSG00000074054	0.145196788406882	0.14289014949192	0.163272828003984	0.213638301271336	0.171679086027783
ENSG00000074071	0.0209205020920502	0.0398406374501992	0	0.0541125541125541	0
ENSG00000074181	0.148546549164937	0.255590728161174	0.281157382653111	0.399630483247511	0.429704809544813
ENSG00000074201	0.138342812990429	0.12772713270328	0.148056866564675	0.153120557104003	0.18496296770908
ENSG00000074266	0.244476571050385	0.328044025163349	0.312737110877456	0.331331644952791	0.380781666210492
ENSG00000074319	0.0940800395584925	0.106805130883229	0.115089827062378	0.109069990637232	0.0776813809237986
ENSG00000074356	0.126208177382388	0.0927716661950561	0.0998449413090957	0.120037117311811	0.176665186801007
ENSG00000074370	0.100657886134961	0.163003462266666	0.2002958798914	0.353639202750224	0.177730989686663
ENSG00000074410	0.501534545998952	0.148100408822227	0	0.112160566706021	0
ENSG00000074416	0.495222521735842	0.798575238530871	0.95997900615918	1.40801605143465	2.04066943374652
ENSG00000074582	0.00902527075812274	0.0118343195266272	0.00946969696969697	0.0360059631838216	0.0324675324675325
ENSG00000074603	0.195617411135433	0.232272173101315	0.28017752963151	0.293063943790046	0.253674721834966
ENSG00000074657	2.72699640916008	2.78520104908671	2.62245255790867	2.94117647058824	3.01624129930394
ENSG00000074660	0.398750448558268	0.338171327778678	0.334904427741655	0.534827372739716	0.658446955109794
ENSG00000074695	0.0629202778945677	0.064913818719584	0.0784593854814409	0.12825243984489	0.0991218947497284
ENSG00000074696	0.0348675034867503	0	0.0645994832041344	0.24330900243309	0.14367816091954
ENSG00000074706	0.786931659583596	0.691740398561489	0.825223316625118	0.972705820351265	1.14901488645098
ENSG00000074755	0.134102717097129	0.190249543737854	0.209236705867472	0.278136135458685	0.36222447368967
ENSG00000074800	0.00257089487561659	0.00353236031872894	0.00406692362099595	0.00520002730968649	0.00457094829705633
ENSG00000074842	0.00442185777323039	0.0072624580777327	0.0123790315018366	0.0122920114086786	0.0114507994207666
ENSG00000074935	0.118391287380195	0.0158052789631737	0.0677297644691228	0.0850575497095952	0.060595567867036
ENSG00000074964	0.626936461586715	0.816898341714206	0.813195539110837	0.837627424289155	1.11473636730566
ENSG00000074966	0.988182055244108	1.20983239356106	1.08569390333643	1.16376499812846	1.75891345603042
ENSG00000075089	0.112446714028613	0.118316584010513	0.162558141182459	0.201753486950601	0.178089737241717
ENSG00000075131	0	0.0153609831029186	0.0245098039215686	0.0138121546961326	0.0297002610086722
ENSG00000075142	0.0160714469365644	0.0276036709039957	0.0304039810771337	0.0290709480877613	0.0326417079579852
ENSG00000075151	0.11488811361964	0.127982651998961	0.129842353690288	0.209465226443748	0.134076575130987
ENSG00000075188	0.0628454852779741	0.114992697501297	0.084264127408303	0.155915122221155	0.161263312304979
ENSG00000075223	0.14402421599322	0.238136994138204	0.304847674597072	0.57222938805698	0.389181765772813
ENSG00000075234	0.0638554455356905	0.101187237585422	0.117937566270291	0.126025997290034	0.133236805826631
ENSG00000075239	0.0348001576454249	0.0231508414477645	0.0537304372434985	0.014257692890046	0.232522420712011
ENSG00000075240	0.118913826638865	0.18455179219197	0.207502086222812	0.29470630136031	0.487026682584803
ENSG00000075292	0.189719725044337	0.273833513964833	0.320766262935693	0.404667020252939	0.648635254730657
ENSG00000075303	0.376629882741326	0.642622817082275	0.578036741566955	0.538439308965678	0.769927460240995
ENSG00000075336	0.120539576149803	0.0965927822312125	0.143537362862417	0.196011435390819	0.384502039801841
ENSG00000075391	0.286904729609356	0.351737497702334	0.309062793477488	0.440646869292707	0.638386742192582
ENSG00000075399	0.137111679860121	0.149124389571933	0.115143598002236	0.180880450053706	0.173060998255122
ENSG00000075407	3.05113860411275	3.6361971567363	4.42850913683538	4.34941165029661	4.97255855089952
ENSG00000075413	0.277485546210886	0.389239362777726	0.425722325900565	0.477989241075655	0.380889493987431
ENSG00000075415	0.023071131506292	0.0313747707724878	0.0298483444548246	0.0364969413699501	0.0548585377317744
ENSG00000075420	0.0932363235782768	0.131366121321243	0.151449900082311	0.181629729090583	0.17012951150816
ENSG00000075426	0.114312923736428	0.155481666083976	0.202183994651956	0.209579380293716	0.254293820283736
ENSG00000075539	0.0679755174510461	0.0987509492633854	0.103034245526609	0.144386962127284	0.149899208835012
ENSG00000075568	0.0988194197316724	0.144598149281837	0.168279342115168	0.233284360696656	0.185225370667861
ENSG00000075618	0.0774735120696214	0.117124783483598	0.171671602370294	0.322447284097148	0.212144681563834
ENSG00000075624	9.14310195088005e-05	6.90246585394894e-05	8.74743363716361e-05	0.0002331398674801	0.000135816419661871
ENSG00000075651	0.457882104777983	0.533375850246475	0.586752938114629	0.743545272118619	1.22169678546607
ENSG00000075711	0.34514017099481	0.476315381349187	0.501596106011515	0.649856061801746	0.411785801339225
ENSG00000075785	0.11844664382242	0.190132258485425	0.265855684848635	0.370449427820738	0.188788207107621
ENSG00000075790	0.088038758969342	0.13368949091851	0.11906706435823	0.161774547717729	0.113671741218431
ENSG00000075826	0.651869350837049	0.827058611097348	0.783809959302952	0.61616643761995	1.36191076562198
ENSG00000075856	0.0992830554266742	0.102482629238857	0.117733318806542	0.123153266448222	0.128293187810518
ENSG00000075884	0.14247784261045	0.45492815418191	0.475912615749014	0.622052056763043	1.45454424485197
ENSG00000075914	0.2007749449059	0.187882346489739	0.23859193088779	0.317479705943129	1.13205805752949
ENSG00000075945	0.0991137101044914	0.131742875855229	0.132977505807561	0.227619030690838	0.189887009727705
ENSG00000075975	0.223744481952484	0.136915198988492	0.227574180166152	0.368978800860062	0.276664946839821
ENSG00000076003	0.0275281218292616	0.027314452682438	0.0402177130406932	0.094152265167	0.166174326108295
ENSG00000076043	0.359365210437755	0.687562061405292	0.700164908259651	0.841291497726469	2.85477209987882
ENSG00000076067	0.201513882142303	0.0248880039820806	0.117604617604618	0.0801790801790802	0.299440480733104
ENSG00000076108	0.286081529979303	0.324337031481053	0.33823720977622	0.395404790552082	0.500135809748938
ENSG00000076201	0.0789051222036063	0.0953891969968979	0.0936996612443073	0.092820071144652	0.104038859502944
ENSG00000076242	0.0837024528605124	0.112512260527823	0.12490576972356	0.130879584131743	0.150915232214393
ENSG00000076258	0.0892857142857143	0.373134328358209	0.435308700271515	0.479228373965216	1.30111524163569
ENSG00000076321	0.103133966789281	0.130408521898888	0.165840218257193	0.149951580066601	0.13846137212961
ENSG00000076356	0.31769152137345	0.430485265630679	0.444547499665549	0.700811867620328	0.616714477270982
ENSG00000076513	0.404746664747859	0.494726117348839	0.46954105846805	0.524573191831215	0.609321286373295
ENSG00000076604	0.0337231121097179	0.0526059309180848	0.0733860109042702	0.118107664159462	0.321474341597865
ENSG00000076641	0.312189703076746	0.366269792092933	0.437565323912379	0.570347477968301	0.900528100750771
ENSG00000076650	0.216951537942175	0.264645074170968	0.218040180121584	0.309178903756498	0.361360161890528
ENSG00000076662	0.147256227941508	0.0904897429830181	0.131338505681417	0.140497765919419	0.124253342709318
ENSG00000076685	0.217279962514909	0.275379610290193	0.319421282472077	0.384266974019571	0.197627918318996
ENSG00000076924	0.0172990194292274	0.0198436017229448	0.0197318789311727	0.0130170280732674	0.0294204502348417
ENSG00000076928	0.0505029868489629	0.0560459887335097	0.0522357830132079	0.0591164304462367	0.0788800671110267
ENSG00000076944	0.0028663362771558	0.00251777549499466	0.00369200320218133	0.00325768865761898	0.00397855684784577
ENSG00000076984	0.0215133075173643	0.0252075118385279	0.0266360118880727	0.0250992561493178	0.0132684652808492
ENSG00000077044	0.0411607732205831	0.0515400620235478	0.0468606015770171	0.0662981560671377	0.0694857556414869
ENSG00000077097	0.00636954720830598	0.0115125939109586	0.0146787222860983	0.0171764596343239	0.0226572456338456
ENSG00000077147	0.104361597065305	0.163012260643491	0.168623284009924	0.245359451506801	1.43812539276374
ENSG00000077150	0.100858476241347	0.113374489049216	0.112202360555166	0.111906529783503	0.117251664139488
ENSG00000077157	1.00768607779992	1.34060197564828	1.24430156323064	1.39982501636193	0.927671586648934
ENSG00000077232	0.0685117582469336	0.0970664866922644	0.0703740820325057	0.140529743998204	0.114890414741458
ENSG00000077235	0.0253393545097956	0.0384768133265253	0.049008231644502	0.065440905864702	0.0405907160907777
ENSG00000077238	0.846007612213755	1.03616196945733	1.0693160562938	1.03016827304484	1.41424804173326
ENSG00000077254	0.232854233880669	0.282950356397698	0.277811152932891	0.27906881028908	0.225177607255523
ENSG00000077312	0.0973594644374978	0.0991966332268116	0.151229204642038	0.137204324149582	0.182120680870254
ENSG00000077348	0	0	0.0415627597672485	0	0
ENSG00000077380	0.123395307685042	0.255732448172033	0.221360610536922	0.249976686827224	0.262847875565308
ENSG00000077420	0.420204464387974	0.669319674664024	0.766834321663498	0.920179206555694	0.809434513877424
ENSG00000077454	0.0222222206782751	0.0363143779357178	0.0307047349608082	0.0401447711389944	0.0546366509451656
ENSG00000077458	0.00709007314820844	0.0127505389272714	0.0155207725959617	0.0163506559767241	0.0397439762437063
ENSG00000077463	0.0138397867980119	0.0132767406287545	0.0360614178617734	0.0255933581926306	0.0611448964145169
ENSG00000077514	0.326101163865897	0.511322320145344	0.515223695618999	0.464344530317294	1.35855589554194
ENSG00000077549	0.0795232777342025	0.120626068750203	0.138101567969984	0.160348140081633	0.174906589140886
ENSG00000077585	0.547857885444073	0.79773499818521	0.942102689699097	1.1549319041032	0.893801538021178
ENSG00000077782	0.0329077816073245	0.0515814608785129	0.0423690758780018	0.094770256112066	0.0209818805026327
ENSG00000077809	0.0447428120627094	0.0778423339802757	0.13199645501635	0.0993948174998383	0.129268064104169
ENSG00000078043	0.0931228253052852	0.169080463048526	0.131492984543622	0.190484838034084	0.138404130200424
ENSG00000078070	0.17870580907677	0.312792246269388	0.273484405198491	0.464390994571459	1.4437805516585
ENSG00000078081	0.252960279317289	0.302822295110005	0.360173961516567	0.417046157834722	0.649685964838631
ENSG00000078098	0.214007774831435	0.526967616933641	0.412544113428973	0.424597225667074	0.468761926302924
ENSG00000078124	0.669812107846659	0.855039850371012	1.04721457318898	1.23019915452223	1.02912476568864
ENSG00000078140	0.105230797043645	0.136912963002888	0.178287378860527	0.189793740519645	0.201353404461993
ENSG00000078142	0.268865550694348	0.385477210479876	0.405808636315852	0.478850900267041	0.519734476913744
ENSG00000078177	0.336396549787386	0.391087304974429	0.374476428332724	0.598079780438366	0.548186059352001
ENSG00000078237	0.180876489677177	0.132925242023868	0.155248229926558	0.190568892284923	0.491879402005896
ENSG00000078246	0.315559054869067	0.467399979482484	0.524764935155444	0.420619232995243	0.655002259206727
ENSG00000078269	0.151064092905846	0.184598056122003	0.242926881907977	0.297495853128087	0.32407526663515
ENSG00000078304	0.310722188558963	0.252332408190925	0.344659499653494	0.525752166089225	0.763074143535098
ENSG00000078369	0.0355031900673198	0.0542393600588052	0.0608712782845858	0.0712816392845614	0.156384748104531
ENSG00000078401	0.0850031564470936	0.134975062514718	0.146234901460435	0.159835739302643	0.145163772739168
ENSG00000078403	0.512752375259125	0.559916302009994	0.592937586707825	0.712880168317156	0.743635840853554
ENSG00000078618	0.0900241490220861	0.126706794594112	0.143014538129923	0.148098072945231	0.106582598543091
ENSG00000078668	0.015789371955075	0.0267306666432732	0.0389588266446785	0.0475293374210066	0.0227632959012585
ENSG00000078674	0.0197446397329817	0.028477188809966	0.0285678570615958	0.0481676091298882	0.0280419159604449
ENSG00000078699	0.692878240641077	0.911577928650996	0.874716132416781	0.969689725965819	1.020464778369
ENSG00000078747	0.284489468907934	0.329846552412213	0.348635133563606	0.413451944030287	0.345524132357932
ENSG00000078804	0.00918105031215571	0.00711845102505695	0	0.0264830508474576	0.0946354815899917
ENSG00000078808	0.0591550206906836	0.0825255480471976	0.0775054989297305	0.0977048876161181	0.0546449063008798
ENSG00000078902	0.0779061612309044	0.0930097196068378	0.112472193896127	0.107130843656271	0.173565968956892
ENSG00000078967	0.64474995410799	0.575387333686771	0.400516795865633	0.498178371571473	0.928015242534229
ENSG00000079134	0.14178797647647	0.168737205489017	0.174273946829731	0.167537029095401	0.27128831201385
ENSG00000079215	0.0268241117166529	0.052422600885259	0.0588694844790831	0.0560974680658423	0.0956807450090823
ENSG00000079246	0.0109466077680143	0.0171688304391705	0.0160689267734696	0.0212515124271287	0.0248934068530213
ENSG00000079263	0.264659581018025	0.269923586025529	0.290034875861716	0.300262756267086	0.421166088150622
ENSG00000079277	0.316846998515773	0.482269426180186	0.516549820534515	0.635009357989057	0.867151862993879
ENSG00000079308	0.167330578557022	0.205130048420774	0.319886339291287	0.389404182862559	0.266865792146712
ENSG00000079313	0.0661408856371783	0.0767752831962884	0.078457568062357	0.0810507124260175	0.0932975875650144
ENSG00000079332	0.061450993730018	0.0688552771596226	0.0824082399529536	0.0834190497088748	0.1306159684967
ENSG00000079335	0.818479037851005	0.863338292160402	0.806274747084516	0.949269300780048	0.994835496300943
ENSG00000079337	0	0	0.0806451612903226	0	0
ENSG00000079387	0.0257211449058715	0.0650460447848833	0.0725879768003114	0.106106610185648	0.0842083866957801
ENSG00000079432	0.0467954524584382	0.0481314558853336	0.0595814446517657	0.0654325966868168	0.147221920819868
ENSG00000079459	0.0701577477673376	0.0906374014656741	0.0966816745640953	0.111720657344212	0.0782679346569504
ENSG00000079462	0.0556173526140156	0.162337662337662	0.139533598585323	0.0462962962962963	0.0523012552301255
ENSG00000079616	0.321625200851039	0.242681977945319	0.300676522174893	0.33112582781457	0.466320520255328
ENSG00000079785	0.0211578405692963	0.0154907007562506	0.0202779526519283	0.0140043635076992	0.032963741269821
ENSG00000079805	0.0276582971681854	0.0390527693052934	0.0493008272372208	0.0538348495426726	0.0389416699283623
ENSG00000079819	0.0112175810171015	0.0342606291739906	0.0297237920416354	0.0699345745147279	0.0252766359050971
ENSG00000079950	0.0387343349461423	0.0332701172142267	0.0482038313683153	0.0502091648819672	0.0572253580797166
ENSG00000079974	0.944168048645661	1.47630147630148	1.68290991096569	1.95911413969336	1.07992233358399
ENSG00000079999	0.0113911821422845	0.0146427060350171	0.0223756188356699	0.0243041061875846	0.0200424743630309
ENSG00000080007	0.421896193677848	0.475072858609671	0.398941300065518	0.436055239137431	0.494460596455249
ENSG00000080189	0.0341301272787069	0.0381862145203054	0.0342768527925919	0.0487401524320376	0.1207783348064
ENSG00000080200	0.0815289650367435	0.103009065117784	0.154564906050601	0.159436972976971	0.13785448546475
ENSG00000080298	0.22373111552898	0.282444068299661	0.436759736007902	0.389835622405795	0.394272293989451
ENSG00000080345	0.0762310994581995	0.109071502921278	0.13021512297923	0.139963774145206	0.132471038374974
ENSG00000080371	0.0423011836051059	0.0498707245007813	0.0501586350754901	0.0612673112776431	0.0903899156024953
ENSG00000080503	0.615324353725905	0.655674186930135	0.826595973984474	0.783664950889262	0.603860084969997
ENSG00000080546	0.340046744028985	0.327012639088192	0.285320624392573	0.250175899972563	0.359609722655569
ENSG00000080603	0.047240161744674	0.0459147182191262	0.0491603592353211	0.0497139954555359	0.0698118795141254
ENSG00000080608	0.0638773574434679	0.0755994374199974	0.0718870356846182	0.0988221321543999	0.0531998446153626
ENSG00000080802	0.059128573138966	0.0850894726445996	0.0963737897581481	0.0999711839849195	0.090463465392225
ENSG00000080815	0.081412834586741	0.126634676198404	0.145103129341599	0.181007347670407	0.172221921858098
ENSG00000080819	0.117223251565053	0.165023317788141	0.147757337706945	0.138231744822425	0.198122718467073
ENSG00000080822	0.128170226148676	0.0879147335227262	0.0776392067516616	0.0658701018742461	1.10279984517189
ENSG00000080824	0.00578721557284963	0.00526636947651757	0.00748809374801711	0.00705444070006245	0.00578857907574145
ENSG00000080845	0.0178151248639799	0.0137646835854372	0.0197063794062545	0.0294626862748783	0.00885040756943178
ENSG00000081014	1.46185966322132	1.61640986041316	1.97892141932052	2.2458533923691	1.57350574080546
ENSG00000081019	0.112887168586467	0.106105559437581	0.15318907566294	0.155343989365441	0.169674710688213
ENSG00000081041	0.0110328628922514	0.0180076617765042	0.0156259154423191	0.0175529110629968	0.0170903349913889
ENSG00000081059	0.0684611962807452	0	0.0548601103090333	0.0196347928529354	0.0353757091345744
ENSG00000081087	0.0691102342572185	0.0853686598466911	0.10556749278557	0.128050919279726	0.12184314581286
ENSG00000081154	0.00860319349044196	0.0251787038346204	0.0196065783903461	0.0158293651449151	0.0147046447193667
ENSG00000081189	0.208446835430233	0.657395821484093	0.669075258627497	0.888788218205247	0.284459503150838
ENSG00000081237	0.082550140099122	0.145174155975165	0.16449611873862	0.169285661841848	0.422827064467864
ENSG00000081320	0.0192111743108889	0.0343335437969009	0.0347535401415723	0.0554941702069922	0.0782391319200932
ENSG00000081692	0	0.0123685837971552	0	0.0141442715700141	0
ENSG00000081721	0.383472318554372	0.436647720678756	0.539635510689601	0.585966099169852	0.211485277371075
ENSG00000081760	0.226295656187274	0.456262448072379	0.526131636852358	0.63556266276039	0.379187881391223
ENSG00000081791	0.149577893897666	0.185159888046356	0.190583663229638	0.242412642817142	0.183722722160195
ENSG00000081870	0.791937121423538	0.658029046362528	0.633181654024782	0.697417422192161	0.815790372465533
ENSG00000081913	0.194083291249623	0.312318160215913	0.378285808468911	0.572392642721845	0.80253241687807
ENSG00000082014	0	0	0	0	0.0109217999126256
ENSG00000082068	0.457452139910939	0.53957081024656	0.598669318600109	0.819222312525667	0.600072325369871
ENSG00000082074	0.0741655561346546	0.113132909212608	0.122592537948768	0.121387107173415	0.121932351176694
ENSG00000082146	0.0355312994282305	0	0.0868636707072417	0.0166112956810631	0.11658286503007
ENSG00000082153	0.000146970209138608	0.00270649027701284	0.00205729646849158	0.00251497310890641	0.00380084948595283
ENSG00000082212	0.0252432598063399	0.0241175563375838	0.0299376223788483	0.0318965105086449	0.0334512001013216
ENSG00000082213	0.0393244052390349	0.0379005456353816	0.074126248966425	0.0149276011344977	0.0175661506267839
ENSG00000082258	0.225363167110512	0.290368796227023	0.279715494450693	0.325231806749971	0.801471931032941
ENSG00000082269	0.282591772012235	0.308137022093487	0.391879852482303	0.380785249350844	0.884554152795655
ENSG00000082397	0.0383722961936882	0.0635224527402266	0.078291265050849	0.0923716433860534	0.103761992509472
ENSG00000082438	0	0.075187969924812	0.0892857142857143	0.145642808065952	0
ENSG00000082512	0.29293136764454	0.429961194361774	0.689554800075027	1.08478529277237	1.01930708089828
ENSG00000082515	0.087953428425835	0.0952910227481324	0.0980283545226786	0.120657112793408	0.0940614220381809
ENSG00000082516	0.0598676584492732	0.0256984663690573	0.0723499702203182	0.0767584839556428	0.0706665624920931
ENSG00000082641	0.188170525501536	0.360134348255006	0.38850188896548	0.41301398538973	0.558286566914695
ENSG00000082701	0.252261726886978	0.422542209936035	0.506332078255362	0.792276932900273	0.751020859470625
ENSG00000082781	0.117759588334344	0.480793361123687	0.385546152575481	0.814027501105001	0.495864139186444
ENSG00000082805	0.29048519402008	0.410791393875764	0.466076073851779	0.653645375251797	0.524197223968434
ENSG00000082898	0.0662038414707271	0.0655515687032581	0.0707428569987438	0.0796656229138328	0.074416352809361
ENSG00000082996	0.552086656577826	0.818828367612468	1.00354767138353	1.21999566883155	0.920228522678573
ENSG00000083093	0.261184650428654	0.301929728147411	0.252693214760034	0.277532825657289	0.111461251167134
ENSG00000083097	0.325843348952062	0.300268941298219	0.336545203673817	0.308532376087609	0.729749931197784
ENSG00000083099	0	0	0	0	0
ENSG00000083168	0.0380398118323615	0.0422935495547608	0.0488630845549249	0.0460483230659037	0.0427024630879103
ENSG00000083223	0.279014702834365	0.357188288927736	0.391702722681847	0.529364735990536	0.263513005069624
ENSG00000083290	0.331131116296707	0.470822263058078	0.504340138127572	0.710769734401433	0.668459950467168
ENSG00000083312	0.023601745321304	0.0307804121473071	0.0359590320478326	0.0444793050504849	0.0336536417462134
ENSG00000083444	0.066739608904731	0.0922971235346732	0.112351750826615	0.160286442985794	0.0639987340201142
ENSG00000083457	0.23885046588094	0.261286965587414	0.211135146371712	0.242547456567638	0.29882318628182
ENSG00000083520	0.0218080448451372	0.0475882871683157	0.0365465138496135	0.0348912814957011	0.02409056813011
ENSG00000083535	0.753434490940696	1.00784715399826	1.10357320582639	1.05532463770584	0.909020823169651
ENSG00000083544	0.535597557445465	1.08523389689584	0.998878869849649	1.16672816963224	1.12952425535246
ENSG00000083642	0.0481404206734338	0.0769741429558184	0.125139960957735	0.099583318566435	0.112667412267156
ENSG00000083799	0.244675095479898	0.278809862339502	0.287939097746345	0.320425981763768	0.256030934110601
ENSG00000083812	0.0436300506732962	0.110255505148889	0.147283684115848	0.164473684210526	0
ENSG00000083814	0.190096145988029	0.356945387288453	0.268775643693881	0.721079973659179	1.0148466249779
ENSG00000083817	0.992739189011119	1.03887570600253	1.39898159156431	0.964919873836097	2.65793175480244
ENSG00000083828	3.886925795053	3.79746835443038	4.394861392833	3.96108408617095	5.69105691056911
ENSG00000083838	0.360449984064929	0.372136944265634	0.371910828490122	0.339208618079427	0.641824208956013
ENSG00000083844	0.448733052594276	0.873437801686943	0.990334123268989	1.05942355356442	0.802803087825867
ENSG00000083845	0.00216383357783137	0.00139964266426307	0.0013320671830101	0.00367656044191743	0.00184851736876121
ENSG00000083896	0.216452501243143	0.255733624710865	0.283748905045941	0.311819359883539	0.221571308616937
ENSG00000083937	0.023940872483844	0.0212123456135495	0.0240140853064329	0.0273540223172808	0.05239206878643
ENSG00000084070	0.107966589749866	0.146591548822184	0.134860182935654	0.198583479396826	0.306781755787007
ENSG00000084072	0.0491803572890664	0.0387330291839984	0.0455054614847507	0.0790937025672159	0.114855413413363
ENSG00000084073	0.531650416629112	0.669211487783046	0.704767785259849	0.976828086612904	0.800052387125706
ENSG00000084090	0.092739375625431	0.0976319034621177	0.140743329860022	0.13174375289687	0.136258652278408
ENSG00000084092	0.0667963947907822	0.0698510746289971	0.0933136666802098	0.120723760988279	0.105214856003837
ENSG00000084093	0.306343201750719	0.315781381101997	0.38834549051675	0.40387874745045	0.420637532988839
ENSG00000084110	0.131450309278903	0.178330529551512	0.141151681305697	0.188421873842617	0.304486594496081
ENSG00000084112	0.249844416028503	0.333895960988682	0.359364632989119	0.483108383842707	0.397675740267838
ENSG00000084207	0.00570423335158091	0.00636728381447901	0.00703402759922997	0.00472226791793004	0.00803092513357425
ENSG00000084234	0.0386748486093131	0.0500699379508495	0.0604780777357728	0.0713701028487293	0.0335838437491491
ENSG00000084444	0.204937358663127	0.315967332476159	0.235839200621716	0.347160974531085	0.85494191679108
ENSG00000084463	0.00370641677080007	0.00759581878291449	0.00444098764422989	0.00760021415416396	0.0168856949006853
ENSG00000084623	0.0136830719593112	0.0217161673286108	0.0229181174102233	0.0269908875550143	0.0323594475384305
ENSG00000084652	0.179981511488429	0.150238162138376	0.14118342813975	0.111468611383296	0.320124365201666
ENSG00000084676	0.128320481338514	0.1902832795236	0.203819339106618	0.23444989760099	0.253236459332535
ENSG00000084693	0.201109665975246	0.224439483563174	0.253984609626647	0.168438515709642	0.277184018707474
ENSG00000084731	0.27587251731905	0.647628284152053	0.495566503612392	0.782032754643879	0.166025807051448
ENSG00000084733	0.4883222658629	0.702325137001334	0.80510887325404	0.828593340585769	0.777453567559103
ENSG00000084734	0.204730208466037	0.208049655648587	0.228544088144014	0.23424428617593	1.01387288342974
ENSG00000084754	0.075706355762967	0.120370410851281	0.143229564020722	0.167093493006801	0.117490993424923
ENSG00000084764	0.0544941597276994	0.0361141206211629	0.0857708831776903	0.105920314253648	0
ENSG00000084774	0.152380928395875	0.173912327817117	0.162242841201606	0.212492037499211	0.136738177547167
ENSG00000085063	0.143045999866645	0.230807038060094	0.296909416470221	0.454269401552468	0.170180257144169
ENSG00000085117	0.0392832797709737	0.0589042197603087	0.0599870683670925	0.0843971864976059	0.0490968711834167
ENSG00000085231	0.22045495752568	0.196207183274792	0.210138500724381	0.18979705357721	0.291021285763947
ENSG00000085265	0.139491262990172	0.152859756062122	0.15395703575915	0.142591897330207	0.118618230335185
ENSG00000085274	0.510865547664796	0.517349498327759	0.57953821249467	0.486947729806735	0.589072897500924
ENSG00000085377	0.159434394957155	0.245391543600023	0.29753255593798	0.327822243895525	0.384357536117895
ENSG00000085382	0.196219576994929	0.127010341392646	0.301493216589418	0.269184040264016	0.305877624745929
ENSG00000085415	0.154416084807906	0.161958105356767	0.18786955177443	0.19553621361433	0.210360543348999
ENSG00000085433	0.0308418201704893	0.0658955358395896	0.0551823200483536	0.0588488006444258	0.0386565182886555
ENSG00000085449	0.0721133308539732	0.0947197035797499	0.150329740508754	0.214638236265236	0.279014315607411
ENSG00000085491	0.632639464576428	0.901564020921146	1.04099676560591	1.1416455203069	0.870820315227586
ENSG00000085511	0.169248919842639	0.317256684094274	0.274612365530593	0.418479725080967	0.333002652304228
ENSG00000085514	0.0569525763903443	0.0872694137134921	0.095630921831455	0.125031625865796	0.13954713435612
ENSG00000085644	0.423496279142695	0.6802136059102	0.558883768561188	0.803212851405623	0.549487075752482
ENSG00000085662	0.0339333393169306	0.0360173769942009	0.046889057513077	0.0819578224455242	0.103849736021349
ENSG00000085719	0.0152332551762447	0.00921658986175115	0.0349182479398492	0.0270786269060822	0.0295068659146951
ENSG00000085721	0.36802623108531	0.413755113562094	0.407331517661489	0.475812896331289	0.578605084808353
ENSG00000085760	0.626270532215357	0.636087615393612	0.63141079002415	0.657229279915343	1.28866913662027
ENSG00000085788	0.0606060606060606	0	0.0326797385620915	0	0
ENSG00000085831	0	0.0586510263929619	0	0.0311526479750779	0.255548220602144
ENSG00000085832	0.163213832837808	0.223537291988792	0.231736539871886	0.28189582425101	0.248415748172279
ENSG00000085978	0.148549000715618	0.156213873338729	0.180894283105319	0.189111228368592	0.498911046968586
ENSG00000085982	0.308225445561933	0.300658074047736	0.389249474641378	0.431938383033588	0.627219488527349
ENSG00000085998	0.0224913937571077	0.0459634372816947	0.0142274429947661	0.0342388422343184	0.0139943688330785
ENSG00000086015	0.180218435773308	0.241555181506847	0.222953106335481	0.310875375041239	0.300345759650363
ENSG00000086061	0.0147348724991201	0.0149148195493201	0.0171092915977036	0.0170246676991374	0.0181555831458506
ENSG00000086062	0.0702197275053911	0.124158909229549	0.160456308793416	0.194171899277767	0.495204446671024
ENSG00000086065	0.0969919289402712	0.146225423516394	0.162030643217398	0.249197108606656	0.339035849775793
ENSG00000086102	0.200146574097501	0.21554864843996	0.266491861778901	0.274931351257185	0.471183275807928
ENSG00000086189	0.0127394573954241	0.0136209614148947	0.0144725231056767	0.0320785958827437	0.0157534726960648
ENSG00000086200	0.561462039506411	0.553278745813512	0.674637943137157	1.03056943733477	1.59964797891415
ENSG00000086232	0.177905722227233	0.207197292614956	0.222083307699405	0.242907709109844	0.216179042626958
ENSG00000086300	0.0833624279032063	0.0867098396961654	0.117491913109927	0.130973325876817	0.115471512108893
ENSG00000086475	0.354303707765482	0.276166541440939	0.331352915691563	0.301160883375346	0.272208881992911
ENSG00000086504	0.00108337666840007	0.00377415458937198	0.00130917469627147	0.00389206019719772	0.00832190408619884
ENSG00000086544	0.17803213557829	0.218975517843004	0.208431051681558	0.2027608270721	0.205630354744122
ENSG00000086589	0.195051946773408	0.242913328659771	0.253281740595652	0.260723842517635	0.313085506504131
ENSG00000086598	0.0538739748983332	0.068923438298617	0.0650647601407494	0.0870659696291973	0.0485192590684769
ENSG00000086619	0.21435466043145	0.317809244788508	0.303262736512389	0.381629866942829	0.223174251080789
ENSG00000086666	0.0483798958901967	0.0587722160738286	0.0739742781516023	0.0966867491598249	0.304625048394635
ENSG00000086730	0.0464922132625231	0.100316662449122	0.110869780157121	0.139738989287494	0.119480368434063
ENSG00000087008	0.279853529144289	0.385039031457146	0.39872831431483	0.688020664872631	0.744732057025731
ENSG00000087053	0.0581331916936555	0.112766019785527	0.110319265777293	0.14903309270138	0.492142356856091
ENSG00000087074	0.00728866579025056	0.0063853462927415	0.00787069359214508	0.00768773912525553	0.00498132386117857
ENSG00000087077	0.086350752362121	0.12049330674089	0.160820139490781	0.0920516713362739	0.348213921005534
ENSG00000087086	0.000330148616980901	0.000394977283493236	0.000422618420360443	0.000440704008286083	0.000346700090486725
ENSG00000087087	0.0166030743925029	0.0198791150153797	0.0233550380543754	0.0269705148697381	0.0271507601473884
ENSG00000087088	0.0204246208373407	0.0225380826361707	0.0183405356284794	0.0290152153746387	0.0935925276343302
ENSG00000087095	0.0532545509952007	0.117274169824143	0.0766458018236066	0.0553186964514432	0.223299876039486
ENSG00000087152	0.0145545136466122	0.0222779784330967	0.0133357095293984	0.0175549421961274	0.0196577995581976
ENSG00000087157	0.209664449519555	0.295255703123692	0.339684222759955	0.531930627136999	0.554010943594192
ENSG00000087191	0.0190360673064111	0.0221677115011855	0.0271557385819276	0.0268065680704957	0.0357894289840668
ENSG00000087206	0.473476323962575	0.57461681060846	0.591320627875132	0.653947274664106	0.627377396130688
ENSG00000087245	0.0300411614811794	0.244460392930833	0.441574081671481	0.627450980392157	0.047699052085017
ENSG00000087253	0.942385982297425	1.10043417722186	1.10972136632145	1.19992722702989	1.4774943986902
ENSG00000087263	0.0650851675704993	0.0842305754174415	0.0819133242933629	0.0905246145587498	0.0530604389910692
ENSG00000087266	0.151681423663909	0.193693036177874	0.20892377033853	0.215048128854862	0.185337877283575
ENSG00000087269	0.0664488623397777	0.0784749850401568	0.0952002073309541	0.116736720242708	0.0722576338031974
ENSG00000087274	0.124747967553465	0.152658133821757	0.189329472442369	0.16698045753203	0.172884120948335
ENSG00000087299	0.830032069420864	1.1104343452521	1.11457611457611	0.740753158900412	0.52656511058741
ENSG00000087301	0.235646743360343	0.340301507225028	0.472062013869068	0.568944803000615	0.246634823311489
ENSG00000087302	0.00680188423783077	0.0118410959528961	0.0150935836837561	0.0203638855807978	0.0190570247095501
ENSG00000087303	0	5.20467032967033	6.96333646028768	7.55514705882353	5.36272275221156
ENSG00000087338	0.141767059727412	0.260073953697884	0.301937119523669	0.451660534040299	1.41988094377705
ENSG00000087365	0.0119698960800962	0.0115015155861997	0.0145041388025472	0.0160016153498411	0.0167586079028406
ENSG00000087448	0.709585049733749	0.99698251679328	0.683358348114795	1.38121546961326	1.02040816326531
ENSG00000087460	0.0150862331357811	0.0330511342614048	0.0449241294391944	0.0549264100857489	0.0138040688050114
ENSG00000087470	0.0748525913520588	0.102146397071435	0.111624306386342	0.128712603260933	0.132014306388098
ENSG00000087502	0.0161107987311667	0.0205377451380085	0.0236217927565056	0.0231435244804002	0.0479491492861243
ENSG00000087586	0	0.0721500721500722	0.062111801242236	0.18796992481203	0
ENSG00000087589	0.0770264001833602	0.218138616094002	0.058411214953271	1.10479797979798	1.50385336983986
ENSG00000087884	0	0.114942528735632	0	0.569259962049336	0.0906618313689937
ENSG00000087903	0.202237870942355	0.206240607631529	0.218219924394634	0.298576653098938	0.367432840055853
ENSG00000087995	0.521852576647097	0.255427841634738	0.617283950617284	0.348567643649611	0.314465408805031
ENSG00000088035	0.103573359032925	0.223663466258342	0.199113477161722	0.222297750754507	0.241943509162979
ENSG00000088038	0.0365924384539746	0.0308289619657168	0.030727780638181	0.0361868759519264	0.0532897998255051
ENSG00000088179	0.204935620717898	0.297910273896751	0.332841731864462	0.273292235845007	0.424604712160034
ENSG00000088205	0.0462405381231804	0.0500952562319446	0.0517864219029247	0.0512039374557848	0.0919385470995984
ENSG00000088247	0.00681567386836225	0.00533909448324465	0.00683887820849349	0.00605211815441635	0.0106692704412635
ENSG00000088256	0.021551724137931	0.0396825396825397	0.197883510418577	0.0786163522012579	0.256331506331506
ENSG00000088298	0.269279157948191	0.379927535631333	0.418630436745648	0.508082016840348	0.382792930908687
ENSG00000088356	0.0347585715439378	0.0549187144805155	0.0485674597749884	0.100611532236328	0.0937523955414491
ENSG00000088387	0	0.0420875420875421	0.164375679099574	0	0.0187828700225394
ENSG00000088448	0.112108621817437	0.189178436800695	0.275748690827622	0.417113672991719	0.526749887745047
ENSG00000088451	0.309367670117573	0.315057251113569	0.317273155313114	0.305636580792841	0.375294896936444
ENSG00000088682	0.14600024086611	0.12858187717483	0.118139680305973	0.168985129521874	0.269940673601249
ENSG00000088766	1.98917566603052	1.52610330182027	1.59608260291537	1.59512446296874	3.15553213076336
ENSG00000088808	0.373005499936226	0.35682103071971	0.475374414053223	0.495337995337995	0.545150459518055
ENSG00000088812	0.073490845434208	0.111326206570323	0.108821520430444	0.162202263805036	0.374410715585091
ENSG00000088826	0.208166713139437	0.300824634251841	0.266131028790504	0.246438899134923	0.300727684648769
ENSG00000088827	0.177543687715817	0.210153780243105	0.210379805046601	0.213851104301051	0.295239245360895
ENSG00000088832	0.0248942355490639	0.0264170064082386	0.0330386693907821	0.0300235631929123	0.0203065537230975
ENSG00000088833	0.142254426753237	0.158841941102315	0.173433088434685	0.24026656661913	0.300254779737979
ENSG00000088854	0.236486020287745	0.298542970205516	0.326156929558521	0.384834679803106	0.452508562127877
ENSG00000088882	1.18786549707602	0.0905661111759832	0.123196276792113	0.0991977484203228	0.390362325846197
ENSG00000088888	0.158058736152592	0.155165442125147	0.109786912754273	0.135857055245901	0.158584099838127
ENSG00000088930	0.115186650615206	0.15018110592693	0.157083524647456	0.15249370942945	0.328290449265936
ENSG00000088986	0.0326811030819125	0.0445386958257407	0.0480979867436836	0.0659961007294414	0.0378796574760669
ENSG00000088992	1.09850154533405	1.07242817098787	0.466178159726547	0.425515121302758	1.44245773791367
ENSG00000089006	0.0508117462399955	0.0817823995512058	0.0947767676083252	0.0961186921417725	0.169936124615548
ENSG00000089009	0.131639496513474	0.145884491248587	0.322124564479087	0.567191944226983	0.071564425691553
ENSG00000089022	0.653589761427559	0.762786095856434	0.732877494879154	0.775727643884821	0.999531859088858
ENSG00000089041	0.0533987919699674	0.0491403897446196	0.0525266800371754	0.0512731499988997	0.0571931476461266
ENSG00000089048	0.0987429129074293	0.0857511146585502	0.0953024367671605	0.138573751146591	0.202626099757922
ENSG00000089050	0.1390757201429	0.0321750321750322	0.0806451612903226	0.0515995872033024	0.437158469945355
ENSG00000089053	0.0617489923502306	0.0954792490624944	0.101868747678833	0.118980162835046	0.122277627682988
ENSG00000089057	0.365085305450338	0.578516137867702	0.57996575790492	0.73376314197032	2.08773906301306
ENSG00000089060	0.208790486732528	0.232353536562733	0.270732206678332	0.322534439934494	0.272307634460915
ENSG00000089063	0.508956517399796	0.456839800379769	0.514235304148646	0.5767115760655	0.414148237615132
ENSG00000089094	0.428852012639515	0.458264664433882	0.472333429849262	0.524008945477155	0.533289431778639
ENSG00000089101	8.92857142857143	0	9.09090909090909	5	2.93760089144441
ENSG00000089127	0.160649782092876	0.207474936171565	0.194011750185654	0.222574737588407	0.576227699477502
ENSG00000089154	0.0909552949545736	0.129198933578398	0.116870323223996	0.133887627615285	0.148500216074756
ENSG00000089157	0.00296388702103948	0.00422994147332851	0.00480931620884712	0.00785363656926604	0.00220789834081828
ENSG00000089159	0.0328098851914955	0.0339738670163741	0.0343733720528653	0.0445595528114825	0.0547846760987249
ENSG00000089195	0.132197641162807	0.163066039929522	0.126958868146055	0.181276725289023	0.305792444468256
ENSG00000089220	0.0302550347534043	0.0457247370827618	0	0.0304692260816575	0
ENSG00000089234	0.124779319503671	0.14179074805136	0.159101170193245	0.169136892326154	0.132945618919963
ENSG00000089248	0.066521635154013	0.043695011333646	0.0400026405070862	0.109986188417199	0.0834337456445132
ENSG00000089280	0.00583421142354207	0.00711567151491235	0.00817503075743232	0.00945977448363315	0.00541223571889611
ENSG00000089327	0.0239377821780488	0.0397062522168977	0.0482382738128821	0.0557163028047013	0.0204081851990859
ENSG00000089335	0.0608766233766234	0.0297619047619048	0.0631313131313131	0.0755607520062977	0.030826140567201
ENSG00000089351	0.11313390550688	0.165569837644493	0.166630008707107	0.198554312403159	0.157329164994699
ENSG00000089486	0.00227998176014592	0.010351966873706	0	0	0
ENSG00000089597	0.0174594842794472	0.02803158203177	0.0249897991219592	0.025407240257892	0.0310891941924357
ENSG00000089639	2.97645417530844	3.04653299659264	3.0669236014454	3.0426540645074	3.02529876061501
ENSG00000089692	0.714285714285714	0.711940706531184	0.809043899907852	0.357103293515176	0.439051623487509
ENSG00000089693	0.0101966152430884	0.0138549131846189	0.0187558150877632	0.0227406973226293	0.0219829284862739
ENSG00000089737	0.107835816335642	0.166803803572444	0.190927856221119	0.179945935164912	0.256321719100913
ENSG00000089775	0.0683526999316473	0.0877963125548727	0	0.260756192959583	0.334448160535117
ENSG00000089818	0.0419390775652985	0.0375989766637598	0.0413362833032798	0.0496120552486808	0.113118937857767
ENSG00000089876	0.543183654803733	0.737178074072573	0.85197655722219	1.21647618676786	1.184670651937
ENSG00000089902	0.191885702133487	0.267492320176099	0.2993351871294	0.307499322151777	0.477276205802423
ENSG00000089916	0.383109426562524	0.498489774835106	0.509718192255441	0.57808835745275	0.604560040915847
ENSG00000090006	0.0457398846794533	0.0729882939858559	0.132275406615697	0.131173705407798	0.307293974860661
ENSG00000090013	0.100186061313334	0.171967832288704	0.214165302392741	0.237275717809242	0.270152388872322
ENSG00000090020	0.272372080526511	0.376436628552288	0.394684443292937	0.555116888188161	0.578439513594277
ENSG00000090054	0.233301376764716	0.383915067544554	0.393184788109623	0.454201729740987	0.746248146348384
ENSG00000090060	0.0194082884645961	0.0255606629478501	0.0269356876519774	0.0332912062950088	0.0290288484352488
ENSG00000090061	0.0731713013281157	0.0726837625836313	0.0797288616221085	0.0701390335428851	0.186808606373203
ENSG00000090104	0.00833017356093234	0.0173202640417495	0.00619664341012844	0.0346574894018017	0.00623159257454125
ENSG00000090238	0.0451554350755725	0.120836167810479	0.0690154586423529	0.217583877436552	0.184154120892896
ENSG00000090263	0.019208605455244	0.0529118452264137	0.0431615811631459	0.0363108206245461	0
ENSG00000090266	0.0220610450178184	0.0357928997323463	0.0437529956591237	0.0457877461961866	0.059045938494869
ENSG00000090273	0.134588410078651	0.222665689786385	0.225718516761672	0.209660765070404	0.233905706695764
ENSG00000090316	0.0627297723196677	0.0633831765394233	0.0877750294634389	0.108335664715194	0.259998447343338
ENSG00000090339	0.0100339888630845	0.0186573966071861	0.021647409661183	0.02970019417472	0.0205912473952094
ENSG00000090372	0.0108305349669972	0.0102758860950441	0.0158912411428932	0.0136159649386709	0.0205245933794057
ENSG00000090376	0.0459147788318852	0.0729359473924528	0.078813162263885	0.108713399864336	0.0644349285464259
ENSG00000090382	0.0179535361769045	0.0121836198858641	0.0162202696011642	0.0106261791268689	0.00631381828454386
ENSG00000090432	0.198080750902634	0.205183621129748	0.241444994683917	0.19980185627432	0.452917204058084
ENSG00000090470	0.0118397633925584	0.027598493034666	0.0178350034062783	0.0307886381372874	0.0314663310258024
ENSG00000090487	0.0533050287131437	0.0660219910431166	0.0732810097548614	0.0912019049576162	0.109319079633986
ENSG00000090520	0.04143449462156	0.0522500893172503	0.0420846807833366	0.0606561589442161	0.0572103112196493
ENSG00000090565	0.48374524795666	0.413121622625651	0.541785212646805	0.484629991439832	0.620996735923179
ENSG00000090581	0.215115328972287	0.221983775774155	0.231615763170385	0.226712829375316	0.219613879906518
ENSG00000090621	0.0116022597938352	0.0198171930056567	0.0228145582082803	0.0352367490982595	0.0500809557942622
ENSG00000090659	0.0658721514745308	0.0617302537418378	0.0401868428755283	0.0524408131378072	0.0819672131147541
ENSG00000090661	0.0605594877164798	0.107152193158702	0.0695435899387946	0.138082687102295	0.0273122180285773
ENSG00000090674	0.0658361444914388	0.0748816432973819	0.0661301249093327	0.0974191566024348	0.0944559183910399
ENSG00000090686	0.273049366838807	0.377427908308651	0.434792960746076	0.473245408236392	0.373969712375411
ENSG00000090857	0.136881542031729	0.19382770293224	0.165822987284541	0.239424846300279	0.178890774981977
ENSG00000090861	0.0860915289721433	0.0907802626037632	0.11034862113787	0.128752918504941	0.0962913795204644
ENSG00000090863	0.0604175621692139	0.071015204930343	0.0921742930543818	0.0848534991628173	0.138675366551691
ENSG00000090905	0.134096307623114	0.166811010861894	0.186010280334291	0.212351853594637	0.349822348575705
ENSG00000090924	0.0994352005411647	0.123115083650412	0.102799740364788	0.140583753012757	0.108161397708201
ENSG00000090989	0.097992616329695	0.152720289587663	0.164721080213136	0.182003406538271	0.260757845921907
ENSG00000091009	0.0449460866563013	0.0601554821311455	0.0614656887296437	0.0651100835996924	0.0802284048741401
ENSG00000091039	0.0974801119041376	0.127586652204675	0.141255681930722	0.171551383405854	0.140272033597151
ENSG00000091073	0.269092051620048	0.609919288021323	1.06863488259184	0.958803334371588	0.552289454557669
ENSG00000091106	0.228516067570138	0.358775054881109	0.297219119453866	0.52397240540964	0.492531418510068
ENSG00000091127	0.104954963406736	0.147918511242009	0.198349625482105	0.183534008725386	0.24903004162119
ENSG00000091140	0.0786664751332859	0.177442922081816	0.181000556066442	0.236658475089407	0.0955296149738327
ENSG00000091157	0.227754355335954	0.308461209318958	0.299625665650646	0.404003961718057	0.478119739188622
ENSG00000091164	0.0493373328965728	0.0517256285478892	0.0542054208971388	0.0599963924853496	0.0631443974437987
ENSG00000091317	0.0618667088107418	0.0675967509108497	0.0764100769470304	0.122045837974777	0.0985669415298161
ENSG00000091436	0.102513395658987	0.169594359792302	0.219823372605223	0.260573962427474	0.278478185902226
ENSG00000091483	0.0442615513246823	0.0586087981581257	0.0853068713451734	0.131887107976356	0.221924988494668
ENSG00000091490	0.132444970590342	0.191452240834776	0.179402494900869	0.313412877522512	0.226826438870642
ENSG00000091527	0.0723970929460497	0.0752566526443354	0.0674777719640709	0.042235811428529	0.0561479664493409
ENSG00000091542	0.301808493246677	0.394886199302338	0.41708935396268	0.674525463800716	0.598334229695906
ENSG00000091592	0.92743544092174	1.11350706523148	1.17773100113398	1.14310115980986	1.04553035041315
ENSG00000091640	0.0337763169284961	0.0431175049220028	0.0599552720970668	0.050735625547194	0.156690327744134
ENSG00000091651	0	0	0.211864406779661	0	0
ENSG00000091732	0.847020541436416	0.665762869942468	1.00649492736521	1.24036904142202	1.09244176622016
ENSG00000091947	0.0161225321803403	0.0393213145461446	0	0.0337723741979061	0.0265392781316348
ENSG00000092010	0.018054686788644	0.0297017319769636	0.027802487938584	0.03631098329415	0.0270272122252522
ENSG00000092020	0.0563562312196038	0.0701506296236959	0.0726886484217829	0.101168390781907	0.0880490183957699
ENSG00000092067	0	0.21505376344086	0.108695652173913	0.176056338028169	0
ENSG00000092094	0.630408102300725	0.516074996429259	0.603501005004533	0.741595394236585	0.795975702252742
ENSG00000092098	0.0636335606140539	0.146618867224758	0.101419765640875	0.225282333803203	0.575361675811942
ENSG00000092108	0.192996046282387	0.203719173248738	0.219332107166213	0.227897252178773	0.276917315975439
ENSG00000092140	0.187133835277532	0.352544173888065	0.328606131468611	0.470450978148149	0.258958956433667
ENSG00000092148	0.0785373145405114	0.104733393377242	0.118888705484005	0.154215969794233	0.0988441126528263
ENSG00000092199	0.0585558325767113	0.0999413428622247	0.111641495508987	0.160861489312236	0.0694049877202617
ENSG00000092201	0.00457549250137717	0.00364739915720667	0.00943945330138792	0.00920354776218404	0.014304540132543
ENSG00000092203	0.0202410847279001	0.0231189068905707	0.0288793750933068	0.0278369352722936	0.0299774261526509
ENSG00000092208	0.137094851856385	0.238143307203069	0.292390973237349	0.405489238742135	0.573819774190469
ENSG00000092295	0.346853647352758	0.4908533243005	0.367211787267115	0.344086447004961	0.791323589765671
ENSG00000092330	0.904142463732076	0.844168414838734	0.908985601052072	0.913947836954992	1.01864238836908
ENSG00000092439	0.0933364861285937	0.116269567209742	0.130278470037998	0.1449710431074	0.148107164061306
ENSG00000092445	0.252026754761249	0.37225095543513	0.362561187468962	0.592764730553537	0.496461393809463
ENSG00000092531	0.0435509082265108	0.0722337890071721	0.0615412211610286	0.0788779590833628	0.0872937076730655
ENSG00000092621	0.153310885619644	0.179501090903757	0.285818353485217	0.357547648160746	0.0855243116629225
ENSG00000092758	0.252525252525253	0.443974630021142	0.185445068163593	0.27489888776542	0.478948434052198
ENSG00000092820	0.0433109332991615	0.0730295311777217	0.0767954414915141	0.0805944951898679	0.0507615222741275
ENSG00000092841	0.000749670315356804	0.000693258225476856	0.00105214427002231	0.00103484531132286	0.00170399068315585
ENSG00000092847	0.265302611152063	0.366854168450198	0.322040080217835	0.381820711995847	0.752270577329616
ENSG00000092929	0.105260707804192	0.109898367651525	0.126631329198493	0.109809872618027	0.151231804195004
ENSG00000092931	0.126666876951968	0.139868293194886	0.179185535753523	0.202746225016849	0.135123364820093
ENSG00000092964	0.0736357856801678	0.105522078635879	0.227350579007682	0.22375379913503	0.153022535925103
ENSG00000092978	0.89727687361739	1.23943015450854	1.30568772889776	1.20267898241706	2.21763487332889
ENSG00000093000	0.0724807061753874	0.104519211626518	0.0983691720651933	0.112392494136044	0.122083559413999
ENSG00000093010	0.105417644472385	0.126622007659394	0.18445453025254	0.192487828901889	0.101436966581843
ENSG00000093072	0.0891590395446823	0.0737531936889477	0.0455041582616695	0.0937467916944339	0.219978699716274
ENSG00000093134	0.0810280605522137	0.0796894240405664	0.0742309686845554	0.0833118908614886	0.0756670080069595
ENSG00000093144	0.0579943153930758	0.0630280708109051	0.109723138071994	0.157872885757047	0.0499251123315027
ENSG00000093167	0.105086148091532	0.140920841117354	0.152348222634732	0.171156718104508	0.163036651948156
ENSG00000093183	0.186115733314339	0.192539765115439	0.307257038045443	0.222960203530479	0.254143294262954
ENSG00000094804	0.162746397121397	0.171418048679699	0.123411402480601	0.176611727817009	0.259701168324658
ENSG00000094880	0.021050998073074	0.0514273539069202	0.0370285068860624	0.0422245637859565	0.0419578440844168
ENSG00000094914	0.269076295583761	0.24465671464341	0.265053982478602	0.26911525401535	0.319023512862571
ENSG00000094916	0.0330687830687831	0.0569476082004556	0	0	0
ENSG00000094975	0.092454136949105	0.146113877737229	0.124842305608423	0.152046984329079	0.189260617675467
ENSG00000095015	0.0357722332791542	0.0336260832305643	0.0379101844633137	0.032590346825567	0.0252586328684053
ENSG00000095059	0.0425818536680347	0.0413066833490808	0.0359976047245646	0.0441396849339851	0.0159038664827727
ENSG00000095066	0.337743691978656	0.537349471129973	0.392359631125609	0.458174124736784	0.917700743444725
ENSG00000095139	0.0137949407987288	0.0181622864455715	0.0216908320542186	0.0265396332605763	0.0414918319993021
ENSG00000095209	0.177919523458721	0.3167979159137	0.298496581055019	0.404205509340883	0.218764698229237
ENSG00000095261	0.0571898558138005	0.195883187235507	0.240438261568948	0.288108350592265	0.302564342232253
ENSG00000095303	0.0934049004445179	0.113917157312888	0.149956853131619	0.106415314029609	0.148892580341638
ENSG00000095319	0.0444253688756774	0.0543922780105424	0.0529229961906493	0.0662671590981623	0.0552869408121743
ENSG00000095321	0.0458093643956832	0.082429023344754	0.0735607831200682	0.0463337867125811	0.0302626294762182
ENSG00000095370	0.203696684686947	0.370245900286879	0.448381218772974	0.453798313718146	0.463389349506609
ENSG00000095380	0.1393441190758	0.222425570193144	0.244192504864727	0.322140277008929	0.257482792758886
ENSG00000095383	0.455612049869103	0.504878052436263	0.506316884951707	0.585568167501	0.661891589885553
ENSG00000095397	0.335201611929586	0.508415542757492	0.470683789988276	0.538455733594577	0.430588954681509
ENSG00000095485	0.75648883913924	0.694684543833099	0.624794296876696	0.504739229406337	0.518875644380257
ENSG00000095564	0.182210846990501	0.214574439367522	0.224865244037857	0.244090693327028	0.374667522213582
ENSG00000095574	0.752555150765143	0.807433425896361	0.895812860434677	0.97938991823206	0.854815580364046
ENSG00000095585	0.150375939849624	0.18862114837347	0.395703670753392	0.338975629105026	0.426086346223663
ENSG00000095587	0.532879818594104	0.524475524475524	0.833612071239924	0.854679900520308	0.61099955305368
ENSG00000095787	0.0367359363436261	0.0417341544469084	0.0472530259798581	0.0544848795169205	0.0745836969142539
ENSG00000095794	0.0297548202808855	0.0399857828327706	0.062103680460221	0.0952602540430006	0.068178176193225
ENSG00000095906	0.230089809248126	0.203005446101533	0.127039968728623	0.271518990108573	0.236807366173747
ENSG00000095951	0.534050822281678	0.911958500208583	1.18056440426232	1.34955841437836	1.41524283416695
ENSG00000096060	0.142695322678277	0.158997610877967	0.164916886145903	0.193242879407415	0.260293704202644
ENSG00000096063	0.123868719169777	0.130895517435637	0.17403596900881	0.220757035101689	0.143370157346102
ENSG00000096070	0.221053163747812	0.233521033869553	0.228857275486156	0.210037731795642	0.226431237451053
ENSG00000096080	0.0353956780616901	0.0438084478853945	0.0453616695208687	0.059342698880837	0.0357766761473614
ENSG00000096384	0.00500404898501141	0.00441676380298424	0.00561967303379874	0.00435648569461758	0.00446791271913583
ENSG00000096401	0.119852106357049	0.134937946690191	0.155847792691147	0.142248989949547	0.248348121035108
ENSG00000096654	1.002049394688	0.514536766652739	0.838220420625526	0.61228154527726	0.716568753162518
ENSG00000096696	0	0	0	0	0.00526149636956751
ENSG00000096717	0.0601100335085518	0.0630470070999453	0.0747493843167365	0.0849375281611284	0.0724818140575781
ENSG00000096746	0.0114834315034142	0.00671709854082042	0.00868125272151374	0.00874893599686486	0.174673471279135
ENSG00000096872	0.488155293895676	0.711093421182791	0.694951733708676	0.739364113746047	0.742768264870529
ENSG00000096968	0.121773733236145	0.219477887222522	0.2045306171042	0.234305107234588	0.258764118155623
ENSG00000096996	0.805522636758362	0.8337056355732	0.809101587582468	0.911402585344937	0.959812858103762
ENSG00000097007	0.688468992753206	0.486238381175685	0.762249710687005	0.697509161021322	2.40858091227041
ENSG00000097033	0.148505695038611	0.177722506092143	0.195936841459578	0.212012322349713	0.167044550699494
ENSG00000099139	0.436307662096169	0.539675634470805	0.563047117777277	0.781199187207152	0.466294265827745
ENSG00000099194	0.0857865842856832	0.104073285001917	0.056715466543866	0.145288476481234	0.154684415878668
ENSG00000099203	0.00246402523161837	0.0163821003845355	0.00689560060681285	0.00519696497245609	0.00588720122453785
ENSG00000099204	0.0605185854157615	0.0430370607886313	0.0357499393155743	0.0514850157084882	0.0779383228614759
ENSG00000099219	0	0	0.359712230215827	0	0.15625
ENSG00000099246	0.110764112493012	0.112680912565157	0.128727677934013	0.13677919418817	0.227416518117778
ENSG00000099250	0.0585057257610235	0.11147945482803	0.09358871365785	0.144960685950173	0.254817894738168
ENSG00000099290	0.137727308778561	0.251999842377557	0.318058656116962	0.291265539033103	0.164022032562784
ENSG00000099308	0.162120876899271	0.195986845467203	0.190908595098429	0.235128972741623	0.264467537866596
ENSG00000099326	0.702556016048508	0.965389377747769	0.805792137258532	0.913149592237633	1.87914608182423
ENSG00000099330	0.82217677293947	0.301243290605733	0.418262887194122	0.521818957422214	0.711386827657153
ENSG00000099331	0.0932353400316782	0.111581423824871	0.112183009276394	0.137330584331915	0.178187918523867
ENSG00000099337	0	0	0	0	0
ENSG00000099338	0.0703439484618185	0.124863960380306	0.0997977432403662	0.0282326369282891	0.184464432294058
ENSG00000099341	0.0675469382989546	0.0772250996053318	0.0938870602020978	0.0877944166165948	0.0864975210893117
ENSG00000099364	0.1400920658589	0.189546587127586	0.187880218239802	0.252170813642786	0.30003958627064
ENSG00000099377	0.00349198589237699	0	0	0	0.0725047806756804
ENSG00000099381	0.111292846615944	0.128561703002937	0.109047043845261	0.136230083184157	0.60849252497602
ENSG00000099622	0.0333647213847877	0.0466997600918144	0.103786240136528	0.0249063609240713	0.0104027598855343
ENSG00000099624	0.0414782276006612	0.0196743888642959	0.0274266077580862	0.0297571503538644	0.0309846936559346
ENSG00000099783	0.0334407203125036	0.0399261115274994	0.0422974602168287	0.0573858858703517	0.0476471313398675
ENSG00000099785	0.356661422869347	0.673092748979555	1.10414285324519	1.30987863086357	0.633035854200264
ENSG00000099795	0.597350557900044	0.857185411773852	0.81421966761495	1.24096855921956	0.51269916262625
ENSG00000099797	0.0425781324409773	0.0369780407327341	0.055129737279089	0.0595805715663662	0.0355285730559124
ENSG00000099800	0.0336776655938295	0.039363981545737	0.034169572357228	0.0715038395813265	0.00938086303939963
ENSG00000099804	0.00487133818940132	0.0154729603675328	0.0130709519582215	0.00227531285551763	0.0225326929536246
ENSG00000099814	0.105713443034017	0.261994838453839	0.128422323618484	0.0638138138138138	0.0878957958275972
ENSG00000099817	0.0411989898637944	0.0575041137614107	0.0695167065195903	0.0921294979303025	0.042794271001607
ENSG00000099821	0.104402003816503	0.138001615249844	0.131058657869777	0.0794780955309009	0.115107340316721
ENSG00000099840	0	0	0	0	0
ENSG00000099849	0	0	0	0	0
ENSG00000099875	0.00786788999720404	0.0151198981480842	0.0126841206588817	0.0169902388381622	0.0253784447722226
ENSG00000099889	0.144146128830082	0.118273211117682	0.144857556735876	0.288853446748184	0.0797448165869219
ENSG00000099899	0.0700867823771179	0.0819232681813858	0.0753307870808956	0.0836883228167428	0.0945146524231413
ENSG00000099901	0.0585669949769103	0.0260014547031949	0.035853570233705	0.0435636546886481	0.078820803352026
ENSG00000099904	0.28412380577438	0.351626284459754	0.308856792419746	0.336648934070891	0.32803366858079
ENSG00000099910	0.157167614950338	0.107990459487566	0.132269505753898	0.247025945780442	0.536600477753687
ENSG00000099917	0.086625246243061	0.129747201914261	0.140387706721402	0.182630191577214	0.120885182049504
ENSG00000099940	0.190013039242945	0.257789425794069	0.294184359205254	0.298173441186062	0.302427145534274
ENSG00000099942	0.0306857159255424	0.0500971273344702	0.0829097761551043	0.0802918473836645	0.0731529776191756
ENSG00000099949	0.0440055459973565	0.0568433965193432	0.0440310068911503	0.0470103026832316	0.0836576814646866
ENSG00000099956	0.0685642265529736	0.0795963403725039	0.0887378149834925	0.101618859997222	0.139827002082095
ENSG00000099968	0.194647756935478	0.159488738704125	0.171002151786986	0.228742616604139	1.30774648892269
ENSG00000099977	0.0222046777854535	0.0193948797517455	0.0410874477847018	0.0343406593406593	0.0237394359510018
ENSG00000099985	0.253106106520909	0.291707340634088	0.308448447118915	0.335265942092744	0.456880174908784
ENSG00000099991	0.239005443530894	0.343384242206491	0.313421281937295	0.302288808378998	0.279041344217793
ENSG00000099992	0.175798765825717	0.303116279997944	0.282208569746615	0.512430369054735	0.954885685410012
ENSG00000099995	0.027680849652777	0.0344412299000961	0.0367449410793997	0.0451574372543841	0.0788310718374651
ENSG00000099998	0.308354956664535	0.320957621990235	0.377983323180346	0.609996141766686	0.357523951750545
ENSG00000099999	0.128329263854491	0.173496830619468	0.207271789510912	0.220523880085183	0.277017432299629
ENSG00000100023	0.0967056797308998	0.123920814666065	0.120905971000693	0.154022632194962	0.161206234295246
ENSG00000100024	0.190235172912565	0.189511275560745	0.133131788938655	0.339727949467806	0.375623226045142
ENSG00000100028	0.0215096614806912	0.0436545198391425	0.0480698200924213	0.0785184845738529	0.0396328488106629
ENSG00000100029	0.0592745869861253	0.0538772781859628	0.0656424485667002	0.0659012286911148	0.0966708106635524
ENSG00000100030	0.574991192517111	0.737904891170981	0.781451569265912	0.874251417093555	0.727436187777885
ENSG00000100031	0.24113336232273	0.359273049583012	0.371115794657307	0.397834310132017	0.262536627228399
ENSG00000100034	0.471704133992118	0.457045211557308	0.495076626364721	0.568158545049936	0.629891428682292
ENSG00000100036	0.786308973172988	1.2847965738758	1.66493236212279	1.23022847100176	0.879120879120879
ENSG00000100038	0.0459565468559115	0.058356995776477	0.0727211731754521	0.0356940516531515	0.0932445758800727
ENSG00000100055	0.0812472739077757	0.15300034702542	0.157089453909507	0.226592845951653	0.354128116172488
ENSG00000100056	0.345815827286288	0.375338714034121	0.339051277802809	0.325203425057569	0.281435477582847
ENSG00000100060	0.419479275408305	0.467963213591982	0.421200641377343	0.675776840148202	0.637672095028396
ENSG00000100068	0.107804722218852	0.228244106631417	0.176854273628467	0.267209544093917	0.370642755321875
ENSG00000100075	0.0326922855844497	0.0318829146522234	0.0374870070983882	0.0395550430183131	0.0383593490292805
ENSG00000100077	0.340080043524818	0.462544055409869	0.52993545008317	0.803403577912823	0.658069755910982
ENSG00000100079	0.122673721097327	0.132026261119866	0.121800850523815	0.166878171405111	0.100580997090203
ENSG00000100083	0.0783192981859952	0.0869016321913634	0.102161149684397	0.119532247174137	0.161992953117923
ENSG00000100084	2.94244915620943	3.03770002712232	2.76225946617008	3.72866127583109	2.37137706282069
ENSG00000100092	0.0575702925963593	0.0815474941764854	0.075113966000055	0.0943348988877092	0.233526596983699
ENSG00000100097	0.00311608357695841	0.00389098601028769	0.00607419327255222	0.0077551399181486	0.00525121153698563
ENSG00000100099	0.0672435339124379	0.0556833436702295	0.0572545441463039	0.0578060334416035	0.0956612505806071
ENSG00000100100	0.234869786646058	0.38808181900849	0.280977060948337	0.391902047154743	0.256805443934048
ENSG00000100104	1.43471146545197	1.3317713721351	1.24284446105561	1.20274345444611	1.21017309824675
ENSG00000100105	0.126023944549464	0.247377853512354	0.378430535577851	0.423227221060136	0.225225225225225
ENSG00000100109	0.00616678290655363	0.00783599983465807	0.00621599868512247	0.0105399713531496	0.00956384236568055
ENSG00000100124	0.109855764906761	0.26381322495977	0.195114658524938	0.205161534867368	0.592689702704746
ENSG00000100129	0.0264487007092373	0.0432942226715428	0.0448911110468015	0.0601703730132771	0.0293247057562088
ENSG00000100138	0.276829363566245	0.260629348676043	0.274636779384069	0.326753946199479	0.696560445038591
ENSG00000100139	0.193588703901417	0.322671810604362	0.355159621566951	0.412287698157567	0.419210129577335
ENSG00000100142	0.146549142041913	0.154589145330391	0.164170716308739	0.226742089196694	0.222020885578269
ENSG00000100147	0.118127647364241	0.106036291714659	0.114587482199562	0.112853470437018	0.168897639761825
ENSG00000100150	0.188896818961765	0.237521156122867	0.277875468212989	0.263406938230084	0.255116424559199
ENSG00000100151	0.177520762212236	0.267854327627644	0.168828147136096	0.312545427226213	0.258393057746476
ENSG00000100201	0.0194160691315221	0.0275619342827772	0.0298857439978998	0.0449468871773947	0.0506640272503508
ENSG00000100207	0.154069773438671	0.182301941791294	0.211069907539364	0.273172967860324	0.229004418174631
ENSG00000100209	0.546630856699917	0.653532474322728	0.532902964216089	0.543969328681679	0.778064400111663
ENSG00000100211	0.381273681873205	0.258571428571429	0.361958910478502	0.266666666666667	0.684432794524538
ENSG00000100216	0.0205964846386551	0.0195852633905785	0.017169404645297	0.0143866841059583	0.0353684896225517
ENSG00000100219	0.0291834624156237	0.0103764641801155	0.0145603834012694	0.0187150724535183	0.0354535965386746
ENSG00000100220	0.0191869077079469	0.0292219254431512	0.0280139706436813	0.0375894350554152	0.141132058784626
ENSG00000100221	0.0611725515081611	0.0844593178361646	0.0833460702775061	0.122736927381181	0.275472466695787
ENSG00000100225	0.0196586159696501	0.0260937014635974	0.0332780398240254	0.0350657422794703	0.0524592477558872
ENSG00000100226	0.140201933176004	0.182803485021761	0.161037467929592	0.242525209996572	0.284287914069637
ENSG00000100227	0.220039149169388	0.274066924706643	0.273557730381558	0.331505466869265	0.591514277667487
ENSG00000100239	0.297448935567939	0.346387840011742	0.349905765620246	0.401475780668649	0.375321440407498
ENSG00000100241	0.0852998962186234	0.0960765362478833	0.0961531584391864	0.108947789605352	0.0980463441869222
ENSG00000100242	0.125148002838954	0.188563377002687	0.189639801986544	0.239761622931476	0.19709863044364
ENSG00000100243	0.181529595950877	0.260707905665226	0.308357912827958	0.375989435384682	0.155372798834366
ENSG00000100258	0.0557666781412604	0.055312725827506	0.0551654542519684	0.0695742366229005	0.064782576792961
ENSG00000100263	0.125908704312237	0.149828097123976	0.181141969486173	0.269382006490912	0.177258935123624
ENSG00000100266	0.0340365446773165	0.0567370464596255	0.0549327652489634	0.0692292709043133	0.0430849369259631
ENSG00000100280	0.147875490674366	0.1737872744482	0.165890655905696	0.275621082608815	0.231545322364807
ENSG00000100281	0.218855657556775	0.270752593235307	0.342220419585935	0.271770771333167	0.610935768339357
ENSG00000100284	0.0367148405215438	0.0515031686407663	0.0561726539044356	0.064914456978997	0.0805013454069219
ENSG00000100292	0.0467097470113479	0.0822254757930412	0.0851493008130801	0.112594232720641	0.109449942732825
ENSG00000100294	0.491248161631748	0.466820133497722	0.699017384230829	0.58905955916561	1.21336454980002
ENSG00000100296	0.432914438270913	0.316891997420294	0.374695648820018	0.394850729488188	0.430077626558241
ENSG00000100297	0.136800179433028	0.172010819314959	0.209155570795325	0.278329459572861	0.523271889127783
ENSG00000100299	0.143887461868503	0.133763073678208	0.163143102785176	0.152634811233993	0.146078546291745
ENSG00000100300	0.029378136703844	0.0351072027954472	0.0390309251404974	0.0721407736248667	0.028753128216471
ENSG00000100304	0.251266617179671	0.321511641572135	0.427317878858021	0.456062166165913	0.419730867750455
ENSG00000100307	0	0	0	0	0
ENSG00000100311	0.0865538744813527	0.193898277978066	0.136715004497734	0.180233157758748	0.274912044779169
ENSG00000100316	0.00140923787136407	0.00144247867758723	0.00129659795067757	0.00264774058919782	0.000957485162544048
ENSG00000100319	0.0244429642266999	0.128841714824375	0.0994075343959297	0.13462715272314	0.0649519355676799
ENSG00000100324	0.173962144852338	0.257742274908687	0.276702473929327	0.418552061839083	0.351676873349391
ENSG00000100325	0.1554296981889	0.194031901707447	0.245355122713038	0.236417598753304	0.179713443428933
ENSG00000100330	0.210276265460475	0.31958241224438	0.336669985641533	0.320900680304446	0.265932020068176
ENSG00000100335	0.00540832882639264	0	0.0247908273938643	0	0.030441400304414
ENSG00000100336	0.214592274678112	0	1.31578947368421	0.202020202020202	0.152516522623284
ENSG00000100342	0.0548121241320754	0.0639928832587538	0.0747492987447622	0.118760627323128	0.133494305352551
ENSG00000100345	0.0132984813763883	0.0160005716951153	0.020293762365025	0.0286752352245537	0.0246145701056178
ENSG00000100347	0.0813643122475034	0.0774375876977873	0.0732442621433558	0.0591454463946453	0.0907427893827321
ENSG00000100348	0.0292628893909869	0.0379964992594587	0.0343604953646616	0.0295246530853262	0.0324569944823109
ENSG00000100351	0.242704511778478	0.22129839590157	0.312372812372812	0.56452079999106	0.36148323441215
ENSG00000100353	0.0175456795652029	0.0238643286145415	0.02229010876605	0.0263542910970445	0.0192752455260806
ENSG00000100354	0.0567142364274341	0.0575304547931275	0.0731090815680193	0.0767515147557301	0.224468467611039
ENSG00000100359	0.10001085159113	0.115035806386089	0.0992509860599216	0.098365510404573	0.117017429516352
ENSG00000100360	0.0204312051333431	0.0756682235200583	0.0883863399139684	0.104136627254958	0.239215988352043
ENSG00000100364	0.0126359783118775	0.0119988577569487	0.0144740698092955	0.0171226586664499	0.0144209430977366
ENSG00000100365	0.0701870607402837	0.1460964980339	0.166960062689349	0.199393285972567	0.166188851140166
ENSG00000100368	0.0743836777599234	0.0874542483544394	0.107609105513845	0.147993440762464	0.201119300762707
ENSG00000100372	0.126865693485676	0.166688460952873	0.146558705620257	0.220286508346977	0.190167899380591
ENSG00000100376	1.21044087958005	1.42480855476856	1.26623084758632	1.51729351952201	1.27651723822771
ENSG00000100379	0.0374602628613082	0.0607751481540418	0.0488720819707292	0.0158428390367554	0.0576752116729926
ENSG00000100380	0.198355880730862	0.175478584834813	0.219185600018061	0.240374348956499	0.177236831647657
ENSG00000100385	0.0914857161402721	0.108786296917848	0.0703610886588782	0.160347129409102	0.15300718252657
ENSG00000100393	0.103669742659712	0.12938891492946	0.145479864619281	0.155629543458401	0.15675570937579
ENSG00000100395	0.0929010061891095	0.0666327452725199	0.0930645656905937	0.111172666692384	0.272853446911648
ENSG00000100401	0.177221125033056	0.232742413144062	0.304488224374147	0.328298489401282	0.242659210364913
ENSG00000100403	0.0397927864064703	0.0438918662456173	0.0465207590335534	0.0341649856972422	0.0732922430379791
ENSG00000100410	0.256349577128979	0.527495055931639	0.581967880401721	0.688561435284291	1.03835378762555
ENSG00000100412	0.150115784690451	0.196285963485648	0.166689037071219	0.246453954929409	0.165395353172424
ENSG00000100413	0.0620475439868317	0.0823658403695227	0.108575298582071	0.141004231470316	0.146523999879775
ENSG00000100416	0.0129985673322824	0.0450647802038266	0.0616407272453573	0.0541928267964815	0.190952266262723
ENSG00000100417	0.134954023454906	0.212525586184561	0.300621123372318	0.274550027665521	0.142780493450276
ENSG00000100418	0.864332063008403	0.904643858815347	0.996763739719819	1.14398804605414	1.64160621098991
ENSG00000100422	0.076208070584884	0.119218526976517	0.0971974981402342	0.210975668746966	0.160868536628568
ENSG00000100425	0.319451125812043	0.349010964162757	0.378215898162974	0.396023682796876	0.36929842381425
ENSG00000100439	0.0251246986762027	0.0623581853817699	0.0609927572937146	0.0834773039272277	0.0683316031792194
ENSG00000100441	0.275466023191527	0.460370779209708	0.478612973647715	0.5147310847805	0.399189776905942
ENSG00000100442	0.0615682633244524	0.0649840439227508	0.0828163138783961	0.0921558100151555	0.0783189114712776
ENSG00000100445	0.0725513905683192	0	0	0.0554323725055432	0.0643500643500644
ENSG00000100450	0.261096605744125	0.0762195121951219	0.225996544489695	0.151975683890578	0.36115569823435
ENSG00000100453	0.112907591977359	0.0379812034034732	0.0145687645687646	0.0549511165263609	0.0231720084053823
ENSG00000100461	0.0311756702832577	0.0342370789204038	0.0290658757995082	0.0362182506615131	0.045539031600143
ENSG00000100462	0	0.00430966796064127	0.00448736562646757	0.00730796831598065	0.0172108732464369
ENSG00000100478	0.14336917562724	0.0666187119657336	0.1171299887061	0	0.394736842105263
ENSG00000100483	0.215759245461956	0.365362177408202	0.314813023325926	0.273694062770912	0.571955719557196
ENSG00000100485	0.187398083406219	0.259576818872271	0.298267025273575	0.353303315830539	0.312712200636025
ENSG00000100503	0.137920262862611	0.145912278194145	0.136409320526971	0.230057408919466	0.220263665076263
ENSG00000100504	0.12579282275613	0.237209905444106	0.233840873602978	0.399839013900792	0.273732056266621
ENSG00000100519	0.0566683497149187	0.0731156685344219	0.0644125195947525	0.0616358050549465	0.0904185799004156
ENSG00000100522	0	0.0364298724954463	0.0160720025715204	0	0.0322372662798195
ENSG00000100523	0.0751119605047895	0.084031928659932	0.0978334756758829	0.0886783268751188	0.254966941013326
ENSG00000100526	0.4069289032634	0.537227494653041	0.635112878926163	0.669216141165457	0.491321055860012
ENSG00000100528	0.0728640253767304	0.065392392553677	0.051318304424837	0.0658916034092276	0.41880565608435
ENSG00000100532	0.837105977043053	0.914030486613629	1.13645258353289	1.04336982841945	0.922516636852856
ENSG00000100554	0.00559891899594549	0.0116057888947958	0.0112093899070051	0.0215325468606842	0.0369898429687212
ENSG00000100558	0.0934916756694187	0.536877051307577	0.34007471990301	0.596596596596597	0.310137623570459
ENSG00000100564	0.0208008320332813	0.0110803324099723	0.0314736292324791	0.0695249130938586	0.121562693833055
ENSG00000100567	0.00928680287625721	0.0107504556559035	0.0110623326818879	0.015710158467798	0.0287047567231081
ENSG00000100568	0	0	0.00271694832364288	0.00384822596782883	0.00673128702207862
ENSG00000100575	0.476179982328336	0.514683620950651	0.613525015759916	0.577969470140049	0.654946570148225
ENSG00000100577	0.1214308753391	0.0715061727730309	0.0758224973426489	0.0416663421624442	0.177643723303682
ENSG00000100578	0.354496537727429	0.373907109618812	0.270214295932065	0.535673239571731	0.939884442970555
ENSG00000100580	0.181445522058469	0.241908520351634	0.253077022446754	0.324665766686433	1.78839747740095
ENSG00000100591	0.0122750924408955	0.0136148023595687	0.0129882539730967	0.00777278875231928	0.0126066159759086
ENSG00000100592	0.227386988899361	0.460220534378199	0.517575616926665	0.745866103763942	0.438434858764966
ENSG00000100596	0.120511593764229	0.131367395859615	0.156580674317297	0.16204440178314	0.28922780989134
ENSG00000100599	1.0814768881336	1.14621063881645	1.12724478205334	1.15098712008851	1.88698521406454
ENSG00000100600	0.0309130949369136	0.0401138472779913	0.05346217411506	0.055895958905478	0.0273631897567389
ENSG00000100601	0.205490184257376	0.299336558332894	0.363003206564449	0.342841853170265	0.355432778892324
ENSG00000100603	0.0288842082221125	0.0431878479860049	0.0459353297767912	0.0478548451162295	0.0547004205256809
ENSG00000100604	0.0833333333333333	0.113269239308077	0.129346638003292	0.0530785562632696	0
ENSG00000100605	0.277307718010134	0.599446546283561	0.76369051135719	0.714471345096616	0.518897936392283
ENSG00000100612	0.14985053877306	0.136245227842625	0.183883506638068	0.249728985463542	0.109662636516844
ENSG00000100614	0.00460978916190788	0.00683955104338549	0.0185609286131834	0.010218736193781	0.022725742745836
ENSG00000100628	0.0380778530367808	0.122264620189521	0.145279122452428	0.163229624834435	0.202376280927326
ENSG00000100629	0.49791252581683	0.528373187760059	0.668572021065662	0.777467986503126	0.831202645922246
ENSG00000100632	0.152570520789201	0.176895800755591	0.183220772277498	0.255684187618017	0.322561146020657
ENSG00000100644	0.282775943475845	0.319272030373197	0.337843335392666	0.378749815490731	0.359292870174179
ENSG00000100647	0.138420883827729	0.19130417877164	0.220478971062017	0.285688967367082	0.361139083386622
ENSG00000100650	0.00135162699027074	0.00195303152843481	0.00230913455253345	0.00149009089554463	0.000616564625221193
ENSG00000100664	0.00081058076610227	0.000676042245218567	0.000689749539857471	0.000512531031871584	0.000965438906408649
ENSG00000100697	0.0825273766943333	0.141925287516911	0.133903978793162	0.164163920589327	0.400472659583306
ENSG00000100711	0.172577430056573	0.317919330336097	0.493698512654124	0.481658745742475	0.315911187672511
ENSG00000100714	0.0852818454127366	0.107120973842945	0.1267969602381	0.212123323124046	0.177888498120778
ENSG00000100722	0.0337005743072442	0.0362227409941071	0.0595429821335928	0.0525709486741665	0.0197374823398047
ENSG00000100726	0.0899624619635715	0.119743736569884	0.106989203698136	0.127345981894437	0.120879281979573
ENSG00000100731	0.239042322300846	0.313547863354227	0.337719873646998	0.398340213716921	0.676795899276005
ENSG00000100749	0.0642329698025451	0.0743935635718265	0.104681481417522	0.131948346421966	0.0871806212363488
ENSG00000100764	0.316856780735108	0.0483091787439614	0.157977883096367	0.265392781316348	0.000729362682887693
ENSG00000100767	0.0459066564651875	0.16260162601626	0.0466200466200466	0.0233644859813084	0.910198052256417
ENSG00000100784	0.323264093580168	0.44819123849783	0.65484732767599	0.55967128644075	0.512404767894629
ENSG00000100796	0.0468280019775549	0.076008125854389	0.08401400643645	0.0937572984499903	0.120567865933835
ENSG00000100802	0.166038928660469	0.391142176026059	0.13941282597999	0.450301836609697	0.411773545892812
ENSG00000100804	0.0937118409613874	0.100067796134716	0.109579348940794	0.104516613939873	0.348449169495508
ENSG00000100811	0.068948486174169	0.0722481303020053	0.0839782489435429	0.0843838697431362	0.0663640042017111
ENSG00000100813	0.102014353901387	0.0648065979074388	0.0679066453011014	0.0677452682099823	0.0916907840072432
ENSG00000100814	0	0	0	0.115473441108545	0
ENSG00000100815	0.193418288213249	0.184012100747335	0.25937810916536	0.268186867903033	0.370156360934568
ENSG00000100823	0	0	0	0	0.0201775625504439
ENSG00000100852	0.242575372770781	0.320740977096962	0.40588879258953	0.31920198168274	0.481122978715842
ENSG00000100865	0.0907536362200131	0.176243558127975	0.144180924739121	0.294158544437799	0.331335382327411
ENSG00000100883	0.0288084480417142	0.0348129269878916	0.0443790670295031	0.0362389216526701	0.0440482939186532
ENSG00000100888	0.0732816201483188	0.0923696809328312	0.0902292457783546	0.0909782536135188	0.0885233732951721
ENSG00000100897	0.00204560434100372	0.00247251793380439	0.00570002230911753	0.00602547736505925	0.00372093341400979
ENSG00000100906	0.00546750408137727	0.0055865977970083	0.00655209405229879	0.0085242680558115	0.02451200747576
ENSG00000100908	0	0	0	0	0.0127420998980632
ENSG00000100911	0.0112334638052337	0.00909429752950334	0.0116956492240019	0.0106402982525976	0.0402587547561604
ENSG00000100916	0.456731618780322	0.494568659530296	0.463558779379192	0.701521168843292	0.377384932631284
ENSG00000100918	0.0311568444620882	0.0489475063971245	0.071894830005144	0.0629295205512452	0.0670945312153263
ENSG00000100934	0.0830934593549875	0.109568095382367	0.108028028968848	0.108803355291096	0.10279703435846
ENSG00000100941	0.010603333183826	0.00789807842128824	0.0114303164357034	0.0127917626987074	0.0137656262074925
ENSG00000100949	3.62161503819745	3.61516507077457	3.61504065921895	3.62135432675865	3.61428500902939
ENSG00000100979	0.00534188034188034	0.0234125639668836	0.0271583671958473	0.039028626384413	0.0235839891261587
ENSG00000100982	0.0098606344640505	0.0194329773602559	0.0199729321919179	0.0232280373049178	0.0460668876665795
ENSG00000100983	0.123191402324429	0.149053733641821	0.155720078076073	0.154162981052042	0.1958599478162
ENSG00000100985	0.0193021644528763	0.0333719631582354	0.0268275671818529	0.0333369818363309	0.0229455400769574
ENSG00000100991	0.198778762931644	0.258129782709305	0.259793216241926	0.317288431111311	0.398214919000737
ENSG00000100994	0.0511254379287004	0.0995159950453948	0.075876631232868	0.0964765234945862	0.146640079379104
ENSG00000100997	0.132523079838704	0.175291209677133	0.180125287609491	0.194223353615136	0.156981731145682
ENSG00000101000	0.0491138358917553	0.0274348422496571	0.0435918147549812	0.0431778929188256	0.106815513010752
ENSG00000101017	0.258071737733068	0.303415306762186	0.290626968594679	0.355753710878439	0.486903648621699
ENSG00000101019	0.655705146379479	0.800876730170008	0.865610682011052	0.974587199030211	0.602064585343302
ENSG00000101040	0.4607556600869	0.617222312993392	0.652273744963265	0.823556671717613	1.40932700618931
ENSG00000101052	0.0379859611880229	0.05400168192791	0.0354346947719957	0.066591652400761	0.0329190683391921
ENSG00000101079	0.0320050647074704	0.0302587878652787	0.0692705257063036	0.0761162259842717	0.0797633045609178
ENSG00000101082	0.702656978380123	0.445324283559578	0.569661421066886	0.592728227062804	0.545320648179374
ENSG00000101096	0.0553403431101273	0.167348990878403	0.132877957955357	0.0603318250377074	0.124087188478128
ENSG00000101104	0.487304295337786	0.734622293523035	0.948341899722331	1.29454472912206	1.02984260877163
ENSG00000101109	0.260538061218634	0.308584739859214	0.357960412986208	0.335444567513378	1.81273091280638
ENSG00000101126	0.627596090776251	1.01427026497836	1.05630639581106	1.22881910188137	2.7456485503964
ENSG00000101132	0.162375407570126	0.0804322465770246	0.123433242058289	0.124394708850949	0.400221276824909
ENSG00000101138	0.114128771998998	0.128965798342812	0.1939700013349	0.205729251152318	0.183506561437012
ENSG00000101146	0.289376123457763	0.465817848643224	0.500439206853011	0.598643917599027	0.508049103504482
ENSG00000101150	0.175309753074651	0.190109269041193	0.171777299081237	0.240675823718799	0.382218993010244
ENSG00000101152	0.123871633248771	0.118291619972606	0.151383986543127	0.141627750715593	0.141241710168803
ENSG00000101158	0.0136845622256517	0.0197555228077678	0.0251347400034198	0.0323565113425929	0.0107730929017453
ENSG00000101160	0.194510669053688	0.293587249359681	0.301729630286985	0.359800547997675	0.388188052769819
ENSG00000101161	0.137337120787631	0.162677254595113	0.166776539711896	0.196103263310952	0.329439234078187
ENSG00000101166	0.0999725785194564	0.119045374146806	0.113894460757949	0.101283436973445	0.116468732028429
ENSG00000101181	0.1065506705462	0.178786376157744	0.215764003254805	0.2638198468099	0.132888506674914
ENSG00000101182	0.00414334658970377	0.00423715207719994	0.00443132811518832	0.00500770308308419	0.00804539911179578
ENSG00000101187	0.114219779750292	0.10108060468044	0.111124193525646	0.133391363377934	0.181400904424475
ENSG00000101188	1.53157175521912	1.56884459210041	1.97226047609679	1.55277079854555	2.92152537031201
ENSG00000101189	0.054822905005127	0.0547413351165324	0.0592789977155006	0.0769602695691152	0.11395364549115
ENSG00000101190	0.108932461873638	0.429685004153089	0.451464468878098	0	5.88235294117647
ENSG00000101191	0.213627324645214	0.305179764673426	0.414283216179687	0.475835423635692	0.20737183823609
ENSG00000101193	0.355279736310428	0.313304093224748	0.325726918487854	0.29137757065168	0.49465207450083
ENSG00000101194	0.361990282278927	0.304874909953929	0.412731385483851	0.764126440919343	0.626722010945102
ENSG00000101199	0.0965945562792938	0.165049090492039	0.171486613609008	0.212368822744442	0.111120921757596
ENSG00000101216	0.184741476662364	0.235943645888784	0.266323755362923	0.320187958175195	0.877974759698012
ENSG00000101220	0.11100553951477	0.208274432193007	0.173671994141793	0.287170680754201	0.400790284649725
ENSG00000101224	0.0668695056356042	0.11136304068237	0.14089923275601	0.14130281246065	0.100541052951936
ENSG00000101236	0.312930533643081	0.528859796963904	0.619239636134277	0.695419067703973	0.907557286106963
ENSG00000101246	0.0434136982887507	0.0358697032917453	0.0305067605848754	0.0407372639139762	0.0806905452179557
ENSG00000101247	0.178007279145999	0.193889292560678	0.270915124004362	0.212151131653058	0.242434743008005
ENSG00000101255	0.262894391297703	0.198184397139536	0.154178402620389	0.153221386217549	0.465608465608466
ENSG00000101265	0.0652299262477237	0.101296948895309	0.104590117625323	0.161184236106176	0.393193650236566
ENSG00000101266	0	0.00328415039453548	0.00109974705817662	0.00443168025487812	0
ENSG00000101290	0.0820740810640577	0.100524391135967	0.111247910324515	0.123277503796917	0.143428113663283
ENSG00000101294	0.0692483835853958	0.097026136833985	0.0985160027194433	0.124209202902346	0.0882229903609494
ENSG00000101310	0.0450602174722831	0.0647811220510136	0.0623199927416635	0.0860352625406433	0.115163628758832
ENSG00000101335	0	0	0	0	0.233644859813084
ENSG00000101336	0.450877296884519	0.755706675136142	0.819353426723402	0.961772991956619	0.525146320543367
ENSG00000101337	0.25935846595667	0.418869868197901	0.436084684987697	0.510532830414235	0.696456302112797
ENSG00000101343	0.130503129026021	0.1200222045211	0.124707092379113	0.145350759062313	0.185392497257463
ENSG00000101346	0.27826060131381	0.980583568575714	1.20813335321114	1.84528350424316	2.3879475315831
ENSG00000101347	0.139041833777572	0.177416538284834	0.185275855119853	0.225855316177614	0.188123811976944
ENSG00000101350	0.465166480476992	0.262849595271707	0.26957957712427	0.340993737159389	0.470489865862829
ENSG00000101361	0.00289535441134366	0.0165150297757258	0.00815328169588259	0.00298418382572366	0.00712758374910905
ENSG00000101363	0.055604098816427	0.150813314661209	0.066203243958954	0.0497760079641613	0.0734214390602056
ENSG00000101365	0.0257345974357176	0.017639856862361	0.0188796401141754	0.0257249556550988	0.0143046995729782
ENSG00000101367	0.0204076806791019	0.0220893098655232	0.0240128190160735	0.0267185658800151	0.0200073213968846
ENSG00000101384	0.0874177573257576	0.0802796571828666	0.0772661067280091	0.118605075143272	0.143668491801339
ENSG00000101391	0.325877275476503	0.411613568166789	0.429786387738991	0.3812248644396	0.405374073802017
ENSG00000101407	0.379579638137345	0.549805141010461	0.530780230174471	0.537643983334388	0.613393692196657
ENSG00000101413	0.114930874768704	0.105990578860757	0.121794605575482	0.154114030249948	0.202777552597309
ENSG00000101421	0.0170621590269835	0.0212739794979392	0.0336393055002196	0.0452272628544008	0.0284007891396448
ENSG00000101425	0.00748055056852184	0.0188536953242836	0.0853638587054817	0.0875895946522495	0.0341752678820445
ENSG00000101439	0.00676444374530024	0.00591715976331361	0.00563785865454672	0.00193431080506016	0.0061285333698642
ENSG00000101442	0.0802698719181049	0.0986226273747814	0.0911841206860735	0.154758905386048	0.0754535356252703
ENSG00000101444	0.0928036628284206	0.114372187134016	0.102284339496209	0.142582085128172	0.0815198295689136
ENSG00000101445	0.269166181597606	0.0875307809981627	0.122623527719003	0.14519540989147	0.23320267199034
ENSG00000101452	0.713412430936357	0.745792959413902	0.806568259307391	0.677990864266705	0.947268410175778
ENSG00000101457	0.0214156923555705	0.0322963511234599	0.0304588892037173	0.0326070973925237	0.173947284623694
ENSG00000101460	0	0	0	0	0.0873172817694406
ENSG00000101464	0.112570591431027	0.20937031243421	0.241650684006603	0.2120102406436	0.806102758512855
ENSG00000101473	0	0	0	0	0
ENSG00000101474	0.0205452997306588	0.0296351317343473	0.040926622837003	0.0389899912592983	0.02817087023356
ENSG00000101493	0.288660724049143	0.384331674443605	0.420853105208188	0.63470433115668	0.529236251869572
ENSG00000101544	0	0	0.0251284606844263	0.00722438953908395	0
ENSG00000101557	0.0246110734462252	0.0269285643248603	0.0364053121133779	0.0307596739039076	0.0673937042526342
ENSG00000101558	0.012270297606719	0.0156595505159359	0.0190687563801614	0.0205115522603086	0.0349822935675831
ENSG00000101574	1.2721234222701	1.39424969338553	1.36313309107427	1.63953959371603	1.89353466805516
ENSG00000101577	0.0416875104218776	0.0141402714932127	0.100595421393422	0.0607041683528936	0.0652422586198871
ENSG00000101596	0.134061936409299	0.177349177171709	0.202887225660617	0.220879739651593	0.240968363459338
ENSG00000101608	0.0152680595265249	0.0163089462524	0.0223294581665406	0.0248849875050638	0.0592094301119936
ENSG00000101624	0	0	0	0.242728813785555	0
ENSG00000101639	0.269677153508989	0.324268735830776	0.33921823130883	0.36718015311226	0.338446984017626
ENSG00000101654	0.246953098698536	0.247814681804983	0.310049875246123	0.392062542957928	0.700883943715209
ENSG00000101665	0.152433421471912	0.307384780208526	0.370447823741556	0.649433287964312	0.439401612969917
ENSG00000101745	1.02651689035519	1.33424038639224	1.23620589709966	1.35794529753329	2.66366472677289
ENSG00000101751	0.273863459859998	0.404246610245544	0.463791354658337	0.420261317641196	0.518527861575039
ENSG00000101752	0.154917498047727	0.200116440494123	0.190158709078413	0.242750988419991	0.258615413406144
ENSG00000101773	0.611544027370968	0.798860516688336	0.945722811118035	1.03973092781505	0.901549172426377
ENSG00000101782	0.0651232090056809	0.0683263395937892	0.0675021812456266	0.0606399812757168	0.0853625355213418
ENSG00000102189	0.240530723990361	0.28117299468083	0.31398414364846	0.412304529792919	0.352317157175361
ENSG00000102524	0.0265677077556392	0.0310653152487259	0.056674936648213	0.0283926891925099	0.0642668877140631
ENSG00000102531	0.182422102157663	0.201347171806797	0.264823573994096	0.258059699856986	0.35257741626437
ENSG00000102543	0.169874208673527	0.175568370552717	0.270149844201702	0.119187256422869	0.580683182551184
ENSG00000102547	0.392153186992857	0.406994343965325	0.38744950354618	0.526025755664319	0.715665091784375
ENSG00000102554	0	0.181818181818182	0.0609756097560976	0.017905102954342	0
ENSG00000102572	0.374816593484218	0.315436322384583	0.379122180004696	0.501707228906194	1.35778528748234
ENSG00000102575	0.00957715460375538	0.0143284620304121	0.0247729135361837	0.0293322494271532	0.00550427331305481
ENSG00000102580	0.157877657040801	0.259009856365515	0.266355547023815	0.337242743596517	0.284201152157809
ENSG00000102595	0.43761790627939	0.625296692501931	0.595598099735805	0.811750947758404	0.376411587596466
ENSG00000102606	0.224872890052669	0.301102865233361	0.356841925227531	0.385214256505301	0.445435861543518
ENSG00000102699	0.102392996133205	0.176111761734966	0.209633342918347	0.299686345824293	0.354311725331079
ENSG00000102710	0.0164630698975332	0.0238484488666566	0.00906449540908215	0.0242513595090158	0.0141030844530417
ENSG00000102738	0.213419913585242	0.277342743875348	0.289727569809922	0.194942985512819	4.9993535970958
ENSG00000102753	0.0657677322209142	0.0741089881164004	0.0837155932224916	0.095923182942638	0.147359014962948
ENSG00000102755	0.535274940868993	0.564689192613633	0.508391004584114	0.781779969519879	1.18876504240962
ENSG00000102760	0.303731229569186	0.435035455460572	0.469939134733227	0.710311771465928	1.06065706889397
ENSG00000102763	0.379322682940568	0.38100708334587	0.445113083802014	0.707915529663656	0.943720271840212
ENSG00000102780	0.214547061276166	0.393707218576342	0.407938283233317	0.470515020448875	0.493977066442966
ENSG00000102781	0.311701549881362	0.539965647159702	0.572191622831129	0.667011997237556	0.567208780002368
ENSG00000102786	0.0998851867546483	0.138040994463575	0.174047160925054	0.17304761286932	0.0933659100895728
ENSG00000102794	0.912562091133564	1.03762715731113	1.05273998503225	1.00454088461073	1.4291820527195
ENSG00000102796	0.15795298032753	0.100870746861631	0.297302395774382	0.332245575104983	0.351483522065559
ENSG00000102804	0.02068588419891	0.00732265652610981	0.0151064500420681	0.0190252768677774	0.0471138835972678
ENSG00000102858	0.177249892587213	0.233570870838388	0.237163292951582	0.285169588858753	0.310476759397316
ENSG00000102871	0.4165738950464	0.515900609364694	0.626846472439456	0.659249271359475	0.623768844352813
ENSG00000102878	0.0251952632905014	0	0.0334672021419009	0.0840756721075236	0.0812314637746463
ENSG00000102879	0.00875216286176345	0.0187989130575789	0.0120174066409416	0.0255058418384185	0.0159547763812228
ENSG00000102882	0.0113553324415327	0.0134601579325197	0	0.00953652489032996	0.0180312474396385
ENSG00000102886	0.337247551137118	0.317151558204023	0.366718087384919	0.310472133671963	0.351824065068075
ENSG00000102890	0.0638391838447461	0.0400016919334839	0.0592383919398137	0.0759430177860498	0.0616740923586857
ENSG00000102893	0.166110525686207	0.256527725418417	0.238843225477569	0.296968055612055	0.305897855037625
ENSG00000102898	0.006765899864682	0.00457186591975759	0.0109984526042063	0.0123720567631022	0.00622820129546587
ENSG00000102900	0.132094472388307	0.150436896793941	0.14797417931694	0.17664060691723	0.146412173312963
ENSG00000102901	0.399224089183214	0.435355710037451	0.621250100974777	0.359488841211831	0.418354851814208
ENSG00000102908	0.474303258550359	0.518083953082426	0.610860665829594	0.612291673889742	0.707759020896418
ENSG00000102910	0.176025933659575	0.195200807351965	0.187048252156452	0.221326206066626	0.341211355006823
ENSG00000102921	0.176190697684812	0.259772059745823	0.300026511632126	0.295271547856354	0.371103140112129
ENSG00000102931	0.255240558551393	0.251531474087802	0.288951535596733	0.383738949776395	2.88941467155948
ENSG00000102962	0	0.00700741137205105	0.00349699258637572	0.0141263704914149	0
ENSG00000102974	0.0443525455727389	0.042683940091281	0.0471099205429073	0.0503031466219367	0.0478114243015064
ENSG00000102977	0.0373507630582097	0.0696991503479056	0.0502866682906925	0.0582158080277112	0.0522317161548856
ENSG00000102978	0.0579709158864315	0.0425323137066033	0.0313964290702543	0.0456621343926667	0.0627142584183782
ENSG00000103005	0.0652475156969822	0.109872612689256	0.109189891979293	0.13001580009421	0.125381393761535
ENSG00000103018	0.0522149315635258	0.0891638264475702	0.0702063670382061	0.0993855389399201	0.0496777210982457
ENSG00000103035	0.114741566299714	0.119867614357674	0.142012321328636	0.124335899131542	0.330378236828201
ENSG00000103037	0	0.0581395348837209	0.118858954041204	0	0
ENSG00000103042	0.0661876184885915	0.110924400004271	0.0745121726875977	0.102779327030829	0.128357192174235
ENSG00000103043	0.043090611647787	0.0862684273131648	0.102450995522437	0.141843993961378	0.157012441824584
ENSG00000103047	0.224887583744824	0.316770484393357	0.287575517915774	0.517865217873042	0.309501674560948
ENSG00000103051	0.0821411162789413	0.140887420455434	0.116161982372914	0.0930884732401514	0.140989050870862
ENSG00000103061	0.137892367857569	0.187245112460054	0.125434993661978	0.14644532227047	0.155809191214787
ENSG00000103064	0.0848261040810672	0.225895226124468	0.234424926307379	0.258959904832983	0.189129322652912
ENSG00000103066	0.111715918142169	0.182848245217549	0.286016216547379	0.279557669948849	0.18617083080723
ENSG00000103091	0.391728975066686	0.539770792415622	0.523043852147161	0.578211484626757	0.815928489191885
ENSG00000103111	0.0091617027973009	0.0151839827618132	0.00963907410650312	0.00601620698711183	0.017306746345062
ENSG00000103126	0.348599118860006	0.556486748472573	0.574152840773485	0.689892880161449	0.776312340441188
ENSG00000103145	0	0.0328407224958949	0	0.0471475719000471	0
ENSG00000103148	0.264271900730687	0.299305506629085	0.29526894998151	0.267443472523163	0.4850166098601
ENSG00000103150	0.739147868377483	0.809613319011815	1.11097327391999	0.399084499631695	0.817201562234675
ENSG00000103152	0.0219567037471567	0.0851054802878535	0.124984314163929	0.101683775532059	0.0518658937917986
ENSG00000103154	1.58763721521135	1.97981883852572	1.9685440614777	2.05745033739057	2.96785990856492
ENSG00000103160	0.266347421017372	0.430248198550264	0.375439348198866	0.440385680116844	0.300479846110248
ENSG00000103168	0.243852754263024	0.223389723648365	0.21429568751086	0.286618179353208	0.261356265362047
ENSG00000103174	0.0175882171767525	0.040684816186017	0.0366316316723046	0.0582304916483135	0.0349964786434754
ENSG00000103187	0.0350984680458259	0.0538085040347726	0.0623129276369375	0.100573671289627	0.0387238128958752
ENSG00000103194	0.172184832891256	0.19133401073044	0.227239475726858	0.267137237179551	0.356242550775329
ENSG00000103196	0.229112045806938	0.532548565653701	0.580428223807265	0.628170947488336	0.443703983480885
ENSG00000103197	0.120523123344552	0.129825293103156	0.136572129138522	0.162269558466776	0.156691721569421
ENSG00000103199	0.528239266763145	0.618737299418401	0.71418853515686	0.839193035325632	0
ENSG00000103202	0	0.0443262411347518	0	0	0
ENSG00000103222	0.194520108089403	0.282363482997199	0.291758714283392	0.348590183306327	0.339860181528869
ENSG00000103226	0	0	0.0194099378881988	0	0
ENSG00000103245	0.0334545642399764	0.0507739134387857	0.026899113587075	0.0396560278309028	0.0261096605744125
ENSG00000103248	0.472998890530803	0.439357886161002	0.532854208459098	0.589866311240135	1.60489916587478
ENSG00000103249	0.0413014513096068	0.0484186180362975	0.0587758603231043	0.0625814372680525	0.0474680488726646
ENSG00000103257	0.575809344183839	0.689868906898246	0.922558278393163	0.732567460304964	0.516665876789449
ENSG00000103264	0.180610132334587	0.200918781381112	0.347682788560595	0.162836974608471	0.434586612181411
ENSG00000103274	0.0627708735677588	0.0505620712166342	0.0625873278450098	0.0921431764177938	0.0979692897430026
ENSG00000103275	0.0124868558253708	0.0171959488897385	0.0236071479588303	0.0246852235747497	1.04749322117307
ENSG00000103313	0.168550819999415	0.149862825441307	0.207431813538266	0.256633211534693	0.197266116870104
ENSG00000103316	1.17707728297177	1.00372665014854	1.00892826476543	0.769441357895387	0.666665850294324
ENSG00000103319	0.534750251853919	0.568624840987159	0.708118267827069	0.595204277507292	1.6474661110649
ENSG00000103326	0.00635093531929542	0.0078919667157208	0.0106684017089648	0.0101587115611596	0.0155255395124981
ENSG00000103335	0.0885014466061973	0.105504916066516	0.11791606987404	0.125233220468514	0.104326947014923
ENSG00000103342	0.0104051182875303	0.0123841174394632	0.0143749676381559	0.0157906539517081	0.0116509213076149
ENSG00000103353	0	0	0.00345351567896118	0.00949369284352145	0.0216122757726389
ENSG00000103356	0.115835977085063	0.270072364427881	0.282785682294706	0.428694286730876	0.951346463806125
ENSG00000103363	0.0596518086095163	0.104824796629358	0.137246243450246	0.108545862079929	0.0968206366584412
ENSG00000103365	0.352390946678008	0.508083363400437	0.528112375993777	0.575463230808314	0.698186941887156
ENSG00000103381	1.1727601386864	1.60922889897855	1.68350919929527	1.92518505961462	1.43049063939692
ENSG00000103404	0.114775490573052	0.124213390664705	0.135437636963827	0.201528148210192	0.193844790230857
ENSG00000103415	0.0176865730420637	0.0164070562435501	0.00663481953290871	0.0146198830409357	0.0153186274509804
ENSG00000103423	0.377080786376221	0.489310757463469	0.601980258553204	0.493468851116497	0.845578300356949
ENSG00000103429	0.0493118306638298	0.0795897296192614	0.0606128457929524	0.130311709565154	0.0983741040297706
ENSG00000103479	0.0627075798589171	0.0974116125327217	0.0889919159449892	0.117881294622098	0.100132267716178
ENSG00000103489	1.12983942357368	2.54433192822182	2.46225349246946	3.15750668876181	2.94230351936193
ENSG00000103495	0.00167665699776659	0.00493973523019166	0.0251887982177209	0.00800493100356901	0.00235001057504759
ENSG00000103496	0.278682652199809	0.380501455380865	0.518896761988356	0.523224680618568	1.48902696402229
ENSG00000103502	0.010927528630125	0.00661572557970295	0.00972747615188067	0	0.00452591083955646
ENSG00000103507	0.142240004210304	0.14064172663044	0.15861223982155	0.165735020576821	0.210615183953216
ENSG00000103510	0.0446085746630811	0.0518181430338968	0.058127114853957	0.0583423912522185	0.072953837288503
ENSG00000103512	0.217555908122133	0.168657323150415	0.170124063629765	0.218562365471034	0.39688522628569
ENSG00000103522	0.237841583056005	0.315314438562919	0.461501428925196	0.491676273675507	0.409016293733459
ENSG00000103528	0.275482093663912	0.578034682080925	0.728291316526611	0.587371512481645	1.0077519379845
ENSG00000103540	0.0199144279338643	0	0.0215118646395965	0.01240602362049	0.0591462222187018
ENSG00000103544	0.156645330570173	0.240503219429671	0.266029680729557	0.312236374660313	0.333475494138611
ENSG00000103549	0.0197840969422154	0.020824561730797	0.0255914398898782	0.0220365682389641	0.0334750972321846
ENSG00000103550	0.471698113207547	0.178571428571429	0.20703933747412	0.495049504950495	0
ENSG00000103569	0.184050334606575	0.309943799747093	0.35917123744781	0.508126427143041	0.597079237636317
ENSG00000103591	0.469557498627112	0.60643859317099	0.657184012857617	0.761265585937876	0.546616081647536
ENSG00000103642	0.48578471735791	0.644205125512319	0.701407857290354	0.878204889655648	0.680619438059637
ENSG00000103653	0.0152550205531861	0.0155105835956641	0.0178060285470484	0.0170388595079491	0.0222649163111163
ENSG00000103657	0.121730379518619	0.167302725738346	0.176018382262802	0.216307198241996	0.30956682848317
ENSG00000103671	0.10853522201048	0.11210660785988	0.1214684324641	0.120220120863955	0.122842468920796
ENSG00000103707	0.428941043143863	0.524664065515203	0.332241348741409	0.613774523527284	0.541748301733492
ENSG00000103769	0.122138946411149	0.156822069946611	0.169599020361548	0.183567165199687	0.12181034121108
ENSG00000103811	0.0998608039829506	0.207765820452937	0.267864917525129	0.304004153878429	0.0830984909862297
ENSG00000103855	0.156115214938744	0.236032047330441	0.204845820831636	0.333945525913392	0.334821428571429
ENSG00000103876	0.0994558647905852	0.16423482032685	0.181644313388352	0.244412585378793	0.119158445765695
ENSG00000103888	0.0236564556934299	0.0203582631979749	0.0353756137002273	0.0390233314731932	0.00964041260965969
ENSG00000103932	0.110325757950456	0.130110476409269	0.121879722564824	0.111833481693537	0.181389340637858
ENSG00000103942	0.873789169192634	0.268832559530598	0.880232941755356	0.708382526564345	1.47160775732204
ENSG00000103966	0.0441819735268611	0.0719297329576719	0.0779155511827547	0.0705918820469842	0.0831499003440802
ENSG00000103978	0.112834629740841	0.17901812577919	0.18396286071184	0.184876913393953	0.229303594427527
ENSG00000103994	0.0160652347412013	0.026124991158623	0.0190806047184777	0.0282114452702757	0.0342599868620614
ENSG00000103995	0.105984071379486	0.179343378151011	0.0998010664926782	0.229798480728635	0.16397623772149
ENSG00000104043	0.819919995838804	0.889976849462273	1.02467838720395	0.976689022803933	0.869805777561501
ENSG00000104064	0.196379789776557	0.244139174765192	0.241196275626441	0.270378645183563	1.45583976630236
ENSG00000104067	0.0992063492063492	0.0771604938271605	0	0.234649455896199	0.0935086872586873
ENSG00000104081	1.72770183960301	1.95192313060043	2.53317723486739	3.44179206951853	3.5157144820635
ENSG00000104093	0.121245789518761	0.215015810484506	0.251478127387166	0.327643970340844	0.286045461887698
ENSG00000104129	0.192584661400854	0.196654491066414	0.202007928149061	0.274977884908488	0.420639957969024
ENSG00000104131	0.0801755642653949	0.0979407678180827	0.0974159103093044	0.126154395684299	0.155108801242085
ENSG00000104133	0.129650036311905	0.21740701355433	0.213424042837996	0.346078607083344	0.403891092891312
ENSG00000104142	0.269632223129159	0.396634365874547	0.33089162900998	0.379516106779107	0.440682924238837
ENSG00000104205	0.203051535282717	0.266230458250356	0.256817472296032	0.296470878899826	0.229130751469536
ENSG00000104218	0.220737333962664	0.371110927019098	0.483024291095319	0.306436651683384	0.478711559430348
ENSG00000104219	0.2347312664962	0.286406477069293	0.344370971654175	0.358027773916984	0.373819467111785
ENSG00000104221	0.154072929218047	0.226680017335315	0.284116848629626	0.279584143058193	0.208973716599461
ENSG00000104228	0.114591291061879	0.223214285714286	0.175071441062805	0.448076560154785	1.39131138159076
ENSG00000104231	0.098763388242073	0.167269162419354	0.143579214170281	0.0571023317804434	0.222821028560274
ENSG00000104267	0.0371681285546726	0.0319719315293044	0.0633638458051742	0.0605957735853231	0.0880605593322553
ENSG00000104299	0.181610547702873	0.202272467229697	0.245693487567877	0.309928000838612	0.641350263949838
ENSG00000104312	0.16374986044258	0.20943742187431	0.236464998637597	0.243065516477909	0.187981202751747
ENSG00000104320	0.20373283800502	0.396650299391084	0.406379999952289	0.550935318067114	0.369892865143215
ENSG00000104324	0.98331569371598	1.45106831107028	1.95710940460259	2.5289167779031	0.657302371862328
ENSG00000104325	0.121174591627776	0.144571729245854	0.137546210248058	0.163091107224669	0.219121344390257
ENSG00000104331	0.0270562770562771	0.0392618299396434	0.0341402554514661	0.0309998872731372	0.101078167115903
ENSG00000104356	0.19747175935368	0.264738464556942	0.190793001180539	0.250662706068175	0.149313962873285
ENSG00000104365	0.102614311511685	0.126616150953726	0.138631381038021	0.157348945423835	0.217320806146987
ENSG00000104368	0	0.0767362079611313	0.0784474842818837	0.142902480897572	0.444756554307116
ENSG00000104375	0.931699287549566	0.897355782061885	0.73722505155814	0.648062715284238	0.843417795830567
ENSG00000104381	0.0398962696987832	0.0669811117572312	0.160712173449527	0.139392184405043	0.182088442958008
ENSG00000104388	0.137548295348133	0.188017643082914	0.203378139444789	0.214958686740451	0.277222091441317
ENSG00000104408	0.00946029060284302	0.01383887385519	0.0144191453071435	0.0160718906407427	0.0147066658068389
ENSG00000104412	0.0981376127375887	0.106552058721316	0.107118233311374	0.134211098976394	0.133855820748642
ENSG00000104419	0.0430399351025476	0.0536869414531351	0.0556151682810761	0.0870915769342572	0.078246662892738
ENSG00000104427	0.077131572883962	0.228021998984397	0.226818348008115	0.194186595108254	0.236446397392262
ENSG00000104432	0	0.0606060606060606	0	0.0375798571965427	0.288600288600289
ENSG00000104442	0.0636806384338119	0.0655125479969333	0.0661272543617924	0.0380157338588297	1.58803534186406
ENSG00000104447	0.0513392039201267	0.066006600660066	0.210526315789474	0.051150895140665	0.135877387482009
ENSG00000104450	0.137663761156637	0.0457546084922511	0.119363760195184	0.0587170109007458	0.0510204081632653
ENSG00000104472	0.0307049864898059	0.0697471665213601	0.0671842340997313	0.126243317967845	0.0589275191514437
ENSG00000104497	0.0942185459131404	0.102470262947614	0.125592563455516	0.128954802880187	0.214614168805869
ENSG00000104517	0.070887253212603	0.0866971550669775	0.0909103895684441	0.110429851989308	0.134374878848661
ENSG00000104518	0.0539323140358553	0.063775980363054	0.0593079758508534	0.0608779100993662	0.049421344161751
ENSG00000104522	0.0228551197101411	0.0170816659236552	0.0336190204850452	0.0116156675702722	0.0228825637496569
ENSG00000104529	0.0206490650203171	0.0186657706683931	0.0254998764193878	0.0288722544895982	0.0167227802211648
ENSG00000104549	0.0117329783427873	0.011720292799401	0.0176666718588121	0.00911593493002601	0.0220893680919448
ENSG00000104613	0.341249668511998	0.361063735604307	0.45492137632768	0.506989769257467	0.468321463297503
ENSG00000104626	0.526003769277027	0.493552614837485	0.703166595699977	0.989213206857002	0.698255667178927
ENSG00000104635	0.0183150183150183	0.0546863537540181	0	0.0469186589729883	0.075187969924812
ENSG00000104643	0.471887290865951	0.450124280498734	0.503406135198547	0.417284358864624	0.715078692694587
ENSG00000104660	0.0897636106601499	0.0941779030828149	0.102022417549233	0.258891731012797	0.426613205157672
ENSG00000104671	0.196246101360989	0.186936261132705	0.16437286571395	0.135983796089311	0.349452899257791
ENSG00000104679	0.0561407699013981	0.136978393916999	0.135836841357296	0.211722474386052	0.452108404355439
ENSG00000104687	0.10623436771979	0.125672957259365	0.147032550084128	0.168891512213943	0.0915642263386252
ENSG00000104689	0.140418694707064	0.117027939692617	0.172878535457485	0.167366664927011	0.188641571624948
ENSG00000104695	0.0452500149890237	0.0487406761039693	0.0469459378126473	0.0632973500123643	0.054912543056716
ENSG00000104714	0.420894841463812	0.560477711092643	0.580023636817053	0.613766222697188	0.86061798260695
ENSG00000104728	0.144758447843747	0.488721804511278	0.745086923658352	0.352733686067019	0.544590056514692
ENSG00000104731	0.390592598948453	0.568716079698221	0.569988939040674	0.634348492652356	0.900773018608804
ENSG00000104738	0.0389296504199536	0.111516508503678	0.060304158171732	0.121065919683186	0.0894114491360619
ENSG00000104756	4.77014144695742	5.31803890503999	5.06999977476776	5.60079430575987	5.33625538818213
ENSG00000104763	0.0708867433793958	0.0834195494866036	0.1063708898699	0.126042319492934	0.122649948899972
ENSG00000104765	0.0257158848837072	0.0300876390367764	0.0325807509049908	0.0381051520791287	0.0465811520270844
ENSG00000104774	0.0874374711861502	0.111290146536257	0.117062990609965	0.116088776550036	0.0392260408316717
ENSG00000104783	0.488565741950338	0.612371157803006	0.642423811732245	0.696443994887708	0.625835203067217
ENSG00000104805	0.128750548953113	0.183145894354376	0.261702157224025	0.358963007360795	0.542617857261544
ENSG00000104808	3.06122448979592	0.746268656716418	0.271739130434783	1.25	0.617390766948891
ENSG00000104814	0.224029359545009	0.245996781390307	0.219260372351242	0.169108493004635	0.222212690174392
ENSG00000104823	0.0908079391380652	0.0792088543272735	0.132336085077252	0.0918567434139321	0.126038269714862
ENSG00000104824	0.0478157609361392	0.0549634151442957	0.042841521820176	0.0498441181895193	0.0549994354098971
ENSG00000104825	0.0469478178715249	0.0418206737267776	0.0442605200926113	0.0434489395541689	0.0730931810904793
ENSG00000104852	0.235756621893053	0.310731354674625	0.32235702863553	0.31768034583809	0.448433815743333
ENSG00000104853	0.0239517885124453	0.0351807875466211	0.0411347294607214	0.0522806646245451	0.0315351817948572
ENSG00000104856	0.190045426066414	0.235929591123231	0.258218201367076	0.278231375011518	0.365984115596874
ENSG00000104859	0.0719845638502942	0.0659316329404386	0.0755731861604567	0.0729741852943573	0.0909186936067341
ENSG00000104863	0.0644745325596389	0.238095238095238	0	0	2.56691531373409
ENSG00000104870	0.0349299282936605	0.0368348446825879	0.0590056187209196	0.0589809744473816	0.0428010213580074
ENSG00000104872	0.0805550673695405	0.0564485720040314	0.0998975205960085	0.0598575020587883	0.0909689528469144
ENSG00000104881	0	0	0.0686813186813187	0.0629326620516048	0.37424233054819
ENSG00000104884	0.106577227106829	0.206350105668492	0.181147570269921	0.341754623648258	0.102815526157169
ENSG00000104885	0.113430625264615	0.174090361036723	0.193785929468651	0.225724909824671	0.212628982580919
ENSG00000104886	0.0154436801660858	0.0144085870809525	0.0101593737629123	0.0123715907711088	0.0258908122988727
ENSG00000104889	0.0278234924994968	0.108736114753504	0.0955770118206666	0.149811728133865	0.39844933926418
ENSG00000104894	0.0375147382018395	0.0529699631650969	0.0700660015193512	0.0853099268078046	0.0449337205613769
ENSG00000104897	0.00122267481193821	0.00250319648805086	0.00348421403106296	0.00328482539364322	0.00416061189184959
ENSG00000104903	0.458996511223633	0.398205215343338	0.413454017208627	0.513851962195446	0.593679064082417
ENSG00000104904	0.0378790155665358	0.0515216868570158	0.0567160883296437	0.082779387171102	0.0666236044888914
ENSG00000104907	0.16084902850079	0.142435376437736	0.190453461635533	0.160495732067161	0.208113140303491
ENSG00000104915	0.289860465810828	0.409713072530746	0.435196784564879	0.531802900639035	0.203070649863369
ENSG00000104918	0.0150511739915713	0	0.0762195121951219	0.0786163522012579	0.00921489126428308
ENSG00000104921	0.0642238643001972	0.0887780956865653	0.0752043086339893	0.108540260430327	0.0695849904066939
ENSG00000104936	0.146190955014484	0.198692826412437	0.160976398682224	0.158600392413342	0.294736001703215
ENSG00000104938	0	1.57912979651756	0.801323090055484	0.950697924123121	1.38888888888889
ENSG00000104946	0.00242412489091438	0	0	0	0
ENSG00000104951	0.0310056333064106	0.0414483045142807	0.0441619954980244	0.0529341935220462	0.0566765695081854
ENSG00000104957	0.00738218762279395	0.0147202448472383	0.0048036180882923	0.022026167009188	0.00890390937452207
ENSG00000104960	0	0	0.00328428796636889	0	0
ENSG00000104964	0.0372913454991302	0.0466376476777631	0.0379640516207429	0.0455280002623912	0.128971241050528
ENSG00000104969	0.134485837604016	0.126768121269485	0.14269106368337	0.155309114715441	0.146888130833569
ENSG00000104972	0.785814297964264	1.07411859323975	1.19558023233861	1.35654645117165	1.03295852560594
ENSG00000104973	0.0293945542238432	0.0390991403931193	0.0279344238391189	0.0288714849012737	0.0486689050525188
ENSG00000104976	0.315431076349744	0.322184891938619	0.307313210408044	0.457269534234938	0.27502662653392
ENSG00000104979	0.031446105172316	0.0360768828730218	0.0419893869805036	0.0635873288801313	0.0277322910591204
ENSG00000104980	0.0960546267646929	0.087820458509995	0.0853057613744229	0.0886878002556339	0.136620109494566
ENSG00000104983	0.130892325074623	0.133152137366099	0.203975206191061	0.324659776379627	0.387806637806638
ENSG00000104998	0.17580427681462	0.172614280560369	0.15998896749594	0.196890939021779	0.194347940169892
ENSG00000105048	0.0889429389020543	0.0933723082729027	0.0767118278020279	0.243717097282344	0.164886583252728
ENSG00000105053	0.0537223521893188	0.0794626776870943	0.0992504283872117	0.0949717036134777	0.104501224651832
ENSG00000105058	0.0906831433674336	0.0981891883165066	0.120957513791083	0.148572543521748	0.190983247593523
ENSG00000105063	0.0780302148726597	0.0721363924676891	0.0767358495557838	0.064207295342791	0.064820545062533
ENSG00000105088	0.0591715976331361	0.0664451827242525	0.140845070422535	0	0
ENSG00000105122	0.344212781685342	0.354924806265165	0.338026307188004	0.363680922066978	0.353303580638002
ENSG00000105127	0.032351956418723	0.0463315466844295	0.0419277418402156	0.0447743336284811	0.0611044918504105
ENSG00000105131	0.555107980976637	0.336700336700337	0.483919966093141	1.13636363636364	0.962545937919244
ENSG00000105135	0.0922727963133896	0.161731432521264	0.18180556555215	0.231365158169441	0.346992233878976
ENSG00000105171	0.0379482048316865	0.049387917567499	0.0502571688055464	0.0880568885589936	0.110624821458081
ENSG00000105176	0.064275036080525	0.0772886744120275	0.0519085560858615	0.0873763850364768	0.0829897707693698
ENSG00000105185	0.108821156430165	0.130639996380334	0.128014515726022	0.106068458528075	0.126768034384796
ENSG00000105186	0.0567891707357463	0.0717792137509065	0.0772212916873872	0.0923042240873739	0.069088298561037
ENSG00000105193	0.00390139195364489	0.00522936680381812	0.00667587588447063	0.00796885525785942	0.00779703134073844
ENSG00000105197	0.0349684535269595	0.0411383549725737	0.0524976910610702	0.056304595721901	0.384043490149733
ENSG00000105202	0.0118164780587864	0.0304039814986028	0.0355298214728424	0.0438319791758787	0.0265947597485511
ENSG00000105204	0.0509099501407304	0.0359337381867836	0.0389375608399388	0.0327203121097614	0.0399857828327706
ENSG00000105220	0.0175638957492299	0.0276633288038727	0.0335781495289231	0.0407423037864892	0.0301031321035056
ENSG00000105221	0.0316603076927836	0.0480633503057546	0.0524968154588773	0.0640175033624116	0.0768558048553231
ENSG00000105223	0.0200096816827638	0.0433547151520413	0.0529209127599768	0.075049333981141	0.0305697356585483
ENSG00000105229	0.484040265245063	0.479440338123876	0.534725219507142	0.474686341464106	0.91090523052025
ENSG00000105245	0.0485122181990326	0.101866311332686	0.0639647487898381	0.137638117415245	0.188753110457474
ENSG00000105246	0.0327076548855455	0.0318318014821513	0.0288681749272004	0.0307809693337172	0.0500235404896422
ENSG00000105248	0.244934318124255	0.457756669403222	0.539909267597835	0.667412822213705	0.456252186436749
ENSG00000105254	0.191000485608526	0.240072999884346	0.297058396190552	0.261178098332945	0.19774816703718
ENSG00000105258	0.0705532862978091	0.0611587144390382	0.124787294384572	0.0907590759075908	0.0938086303939963
ENSG00000105281	0.0197760991013415	0.0219815876665128	0.0263761899023328	0.0517830914636316	0.0448404677800775
ENSG00000105287	0.0352539863564523	0.0496652521765007	0.0725054536232563	0.0560014042335768	0.0445758188175863
ENSG00000105298	0.402195023616935	0.406082510970418	0.414608589482276	0.6118868425689	0.641876468850784
ENSG00000105321	0.0405450488213507	0.0575099859069781	0.0623120448649396	0.0485508009563395	0.0647350408449283
ENSG00000105323	0.051306114434754	0.0539835678278575	0.0698915101268262	0.0711946120020999	0.108766428951419
ENSG00000105325	0.0436370563725923	0.0434035608244799	0.0410004104906225	0.0604546472728603	0.0585447245190897
ENSG00000105327	1.1441685824261	2.20618151717945	1.82939165882049	1.82471677173295	2.65134760556735
ENSG00000105329	0.429135265608855	0.448001916559104	0.453692868857446	0.44343749056449	0.433722296574586
ENSG00000105339	0.379651815934011	0.504140978969142	0.511340459058539	0.792435432055175	0.500556912317009
ENSG00000105341	0.0348724986951167	0.0639408710274852	0.00786163522012579	0.0753683871487237	0.0508328500361606
ENSG00000105355	0.0689693724652943	0.101211318659403	0.114824464395427	0.157372968788429	0.244304824051327
ENSG00000105364	0.0319082042825349	0.0317753805998807	0.0448231989779261	0.0477083776823304	0.0878338168786699
ENSG00000105369	0	0	0.0110889332446219	0	0
ENSG00000105371	0.205761316872428	0.0477554918815664	0.234741784037559	0.178370952822285	0.14502666587363
ENSG00000105372	0.00880289027808543	0.00892460228156774	0.0129996432865621	0.01532846315391	0.00881722693732747
ENSG00000105373	0.00740402767885225	0.0144280228329291	0.013002251293282	0.0162143520162951	0.00840631490626512
ENSG00000105374	0.259580476684487	0.144953550365947	0.185987633750449	0.204914794446944	0.212346177587091
ENSG00000105376	0.934314105045812	0.255560603493473	0.231286457373553	0.562793969762432	0.395914377777876
ENSG00000105379	0.0170244051453424	0.043285987898819	0.0218892954682368	0.0641025641025641	0.0343532271036897
ENSG00000105383	0.0680257101066628	0.222796498559117	0.14896611079573	0.403279704296506	0.146596115234293
ENSG00000105397	0.126350486597857	0.123991139885514	0.148247221010627	0.141800696186208	0.142464685890988
ENSG00000105401	0.11976970895084	0.158418476107212	0.154426241405818	0.159436813069619	0.0709672795479396
ENSG00000105402	0.0106750561737943	0.0160625691610814	0.0212551384450448	0.025219020236669	0.0291938384576198
ENSG00000105404	0.0190587750507092	0.0196813140925029	0.0166821251384346	0.0256088990204919	0.039232011996721
ENSG00000105429	0.265882042747248	0.263728886043159	0.295197269771398	0.201381980795348	0.274809183213105
ENSG00000105438	0.164979475953259	0.167565791365918	0.180056709808632	0.226250657806074	0.175532031945177
ENSG00000105443	0.0159495819090268	0.0158062605900292	0.0134527140215512	0.0163023265940929	0.0179863718991266
ENSG00000105447	0.0712250712250712	0.0727455865803959	0.0678103691646118	0.05049624006884	0.100291757840992
ENSG00000105483	0.697238222912655	0.861505686231632	0.909043182298685	0.998610674296451	0.887007262205672
ENSG00000105486	0.190738937114675	0.240008158460631	0.342047190655625	0.283068765608637	0.401373362333686
ENSG00000105497	0.837669958431532	0.595036926063372	0.924474064962548	0.672183232049248	1.4594701123348
ENSG00000105499	0.839742741804553	1.02295816744923	1.19207354158392	1.29490910579262	1.7017764227304
ENSG00000105509	0.386100386100386	0.0142663150674378	0.0208358089502088	0.0141376140378236	6.25328122265648
ENSG00000105514	0.12531328320802	0.564605701592003	0.31055900621118	1.33333333333333	0.925925925925926
ENSG00000105520	0.029794609334709	0.0487178535113476	0.0730126442625933	0.0602742130325483	0.0412113278873729
ENSG00000105552	0.176788955146487	0.150205009540048	0.287053280828152	0.186185585345249	0.797564877854292
ENSG00000105556	0.141922347435814	0.154838995946728	0.148823878807707	0.150550325281077	0.361047330814333
ENSG00000105559	0.511887686782971	1.06103590410873	1.18745728944719	1.32329939344109	0.572087579628786
ENSG00000105568	0.0171260491335835	0.0263359433261173	0.0316014628469564	0.0396832907825362	0.0375441716603658
ENSG00000105576	0.0251825012621148	0.0346319514898084	0.0394179482467666	0.0343444036664212	0.118076343247647
ENSG00000105607	0.0295974949968142	0.0388747963669593	0.0309417424383288	0.0468852683354714	0.0789927482530292
ENSG00000105612	0.0201865619791216	0.0505767447201356	0.0442534713065718	0.0379767337347558	0.0292130501322242
ENSG00000105613	0	0	0	0	0.426202483122056
ENSG00000105617	0.00308071472581639	0	0.00326989732522399	0.00957304231284702	0.0277777777777778
ENSG00000105618	0.0756800969335192	0.0966175946417505	0.103663312638486	0.136386580662646	0.10855826180721
ENSG00000105619	0.0425395952944378	0.0214431576135883	0.0475188535683244	0.0643114657500844	0.0747375254461738
ENSG00000105639	0.0618722112477738	0.0608869432821691	0.0784376112280576	0.0774882222056462	0.0791188823175089
ENSG00000105640	0.0340136054421769	0.268943285877405	0.328662515420627	0.235155790711346	0.0676132521974307
ENSG00000105643	0.0336784317098882	0.0370795334305131	0.0320854975795124	0.0528367743746938	0.0469753200893667
ENSG00000105655	0.0396110336897256	0.0487077672961803	0.0822866001696894	0.084230190256976	0.0952236255646064
ENSG00000105656	0.29842425946499	0.315730897070375	0.348410943224475	0.316782842502171	0.499016951037793
ENSG00000105662	0.469968403017017	0.489930765200351	0.67277728237369	0.628640377390444	0.706334738652992
ENSG00000105663	0.0962423003158093	0.125356639694273	0.118947872178894	0.109907509644156	0.197065266239499
ENSG00000105669	0.0421721853743866	0.068188245206175	0.0590502640299602	0.0784581548895433	0.0571864693527074
ENSG00000105671	0.0310028191500369	0.0477097286232718	0.048032723165375	0.0468299968936482	0.060067243956455
ENSG00000105676	0.587405944912943	0.769935867246647	0.763689002200942	0.781430818857982	0.657953853495589
ENSG00000105697	0.105042383905377	0.0967520149638575	0.0975337233513499	0.0572618479593124	0.496475877992466
ENSG00000105698	0.0349362837192322	0.0374583836453731	0.0355166332689939	0.038490692700118	0.0686669900548822
ENSG00000105700	0.159424342555888	0.254761981746434	0.276441573735169	0.3017667773299	0.280960512880688
ENSG00000105701	0.0167409833882857	0.0333161631456163	0.0360257712121791	0.0511325532566343	0.0255293406511488
ENSG00000105705	0.0569438498229931	0.06648063139173	0.0735207175755053	0.0624332297731319	0.0869290765520612
ENSG00000105707	0.458496513516095	0.182941234183735	0.30957799926872	0.316127255722452	0.791290666437716
ENSG00000105708	0.535758257994161	1.36027363040679	1.17845117845118	0.765776752155995	1.53686029613919
ENSG00000105711	0	0.00398025792071326	0.00311448860097172	0	0
ENSG00000105717	0.089414393374395	0.133709795988305	0.16457883400238	0.209708377902312	0.177497025980405
ENSG00000105723	0.0313497422715832	0.0323199257440827	0.0359933584147906	0.0336976958455261	0.0756614195776605
ENSG00000105726	0.0806817220044404	0.0872439632362967	0.0890396231307627	0.102606494518824	0.118454852569848
ENSG00000105732	0	0	0	0.139082058414465	0.172117039586919
ENSG00000105738	0.420171663268161	0.712499062364813	0.753163419555189	1.17300095205892	1.00609223731392
ENSG00000105755	0.580829107096352	0.600795820983701	0.65283406251743	0.660716655333267	1.09001709678484
ENSG00000105767	0.0760800731775964	0.0352112676056338	0.0421348314606742	0.0329815303430079	0.126580127344182
ENSG00000105771	0.11612831358035	0.122714123809016	0.125454223001593	0.147568269778501	0.279441405074138
ENSG00000105778	0.477651776735726	0.595343442578793	0.628744828574203	0.679101991718347	0.579127104859886
ENSG00000105793	0.0909385113268608	0.0414823008849558	0.0512820512820513	0.107172498629081	0.104497937592493
ENSG00000105810	0.436788993281405	0.752387576614473	0.369849297184937	0.84530045099611	0.419066739963511
ENSG00000105819	0.0583596075795452	0.0553934433664483	0.0761836436799756	0.0863278137359986	0.118371851661032
ENSG00000105821	0.0503099845233234	0.0554870156674818	0.0599781783273852	0.0796395768577634	0.0447157539655464
ENSG00000105825	0.0622385492624928	0.0519970642361062	0.0491420753103455	0.0776822419620522	4.35792225685504
ENSG00000105829	0.0760308083320089	0.0754634749965199	0.084630973399075	0.0637043143263392	0.330230382200987
ENSG00000105835	0.316889089808261	0.326114148358316	0.302529125966381	0.378102071677567	0.732823157431217
ENSG00000105849	0.0275633958103638	0.0220945647370747	0.0350450732029103	0.0456764711108045	0.181159420289855
ENSG00000105851	0.197189409242825	0.223760980289497	0.2078377928164	0.301492743282038	0.368285660942968
ENSG00000105854	0	0.0665335994677312	0	0	0.0686408693127618
ENSG00000105855	0.319021081664093	0.41211463527871	0.385937714127125	0.421617576599438	0.48308411113933
ENSG00000105856	0.0192574235742766	0.0218930580123009	0.0278342952611606	0.0339012580158949	0.0389584705659127
ENSG00000105866	0.683904311663268	1.25025278061878	1.12560134027945	0.909087866306117	1.59783141217318
ENSG00000105875	0.169713291412282	0.27564118878295	0.390905820910322	0.444234266536875	0.519964742663294
ENSG00000105879	0.0131567537996069	0.0628115426774793	0.0456176300079131	0.0448066435900342	0.0807804975081787
ENSG00000105887	0.106408329703534	0.129144691348157	0.162546303420329	0.17464296035576	0.384957453864811
ENSG00000105928	0.0602531523499506	0.126709943238094	0.158691308155131	0.251118720172459	0.0707939269458165
ENSG00000105939	0.149221145991154	0.228913431998917	0.20479341781288	0.267915777086563	0.554060942300062
ENSG00000105953	0.0287851066912081	0.0379815152340072	0.0373741030520118	0.0471740000445854	0.0283205349913689
ENSG00000105967	0.417726494856717	0.576210708242206	0.611953415329291	0.625404638070046	0.794170119409765
ENSG00000105968	0.0267560586997884	0.0625519912035992	0.0581241029369298	0.0450190563909855	0.0748371488310192
ENSG00000105976	0.0326902931435381	0.0379721323861096	0.0382576170098844	0.0460029241987409	0.164649154929394
ENSG00000105993	0.0625187183287396	0.0950753434217281	0.109814277229215	0.128325357120913	0.126647247345095
ENSG00000106003	0.114144121676954	0.129956268619818	0.121020450128863	0.111797254385277	0.131711004964403
ENSG00000106009	0.0888096557211448	0.17149342636471	0.0990364725420636	0.140965609410353	0.270536036276824
ENSG00000106012	0.299563965547855	0.473959772732984	0.524239799041284	0.717716318338709	0.60943983636863
ENSG00000106028	0.0568571752715392	0.044988977867761	0.0503674012972106	0.0663587846174642	0.065664254585892
ENSG00000106034	3.67647058823529	0	1.13636363636364	2.89855072463768	2.01511335012594
ENSG00000106049	1.02871498505922	1.17546106777008	1.42810923725958	0.96326764285965	0.737877969823763
ENSG00000106052	0.0551155814489211	0.082803773512559	0.0891887989385498	0.107976865369737	0.0907109467722459
ENSG00000106066	0.0604032628990139	0.0701086357711769	0.0691298108786125	0.0535696074838513	0.0487453862013081
ENSG00000106069	0.289275862646511	0.651465843703702	0.784093548016657	0.97903475332752	0.412284919499143
ENSG00000106070	0.308832282557352	0.510199073881694	0.572108197610896	0.750815109141046	0.599545920009579
ENSG00000106077	0.387864823348694	0.385356454720617	0.48758865248227	0.492507492507492	0.315656565656566
ENSG00000106086	0.16688073198885	0.296646396105378	0.309061202481276	0.432537699714977	0.480961141621636
ENSG00000106089	0.627258466179285	0.568692459944223	0.448379556980653	0.60009071735116	0.637770581263748
ENSG00000106100	0.041101520756268	0	0	0.0138811771238201	0.019153418885271
ENSG00000106105	0.136919493139154	0.156632924953115	0.17187488377806	0.189294259584329	0.298488329656391
ENSG00000106123	0.0649389819133207	0.0421463783532749	0.106620083703018	0.12243648607285	0.0646729217125024
ENSG00000106144	0.0818765125242651	0.128574304551958	0.173010380622837	0.14040014040014	0.0757310499957559
ENSG00000106153	0.00277505725082998	0.00467445651078691	0.00324642167669734	0.00489900193508995	0.00454127725844995
ENSG00000106178	0.581500109938349	0.530395951250012	0.557035968170199	0.675038314784046	0.863321086787283
ENSG00000106211	0.00415241005879813	0.00170811697185023	0.00280489173117918	0.00226387756950104	0.000664789471314035
ENSG00000106244	0.0680532954784352	0.0918390872198996	0.0895636066646672	0.108637976914843	0.152369816044488
ENSG00000106245	0.104149652193881	0.142172751267232	0.123805550333346	0.123682353570962	0.346045647396138
ENSG00000106258	1.50793650793651	1.06957688016056	0.965923131301649	0.917262486589147	0
ENSG00000106261	0.0230084397767709	0.0262714205495304	0.0276106838136131	0.0398891639771504	0.134117138733825
ENSG00000106263	0.0401626963163159	0.0544154964897491	0.0683910322727241	0.079552463370839	0.0811471089287524
ENSG00000106266	0.273488461452967	0.364042856534686	0.41497114512274	0.417207065011889	0.497541976990827
ENSG00000106290	0.00261377968925264	0.00711519407563584	0.00794731046772725	0.0193462973973223	0.0169866830574662
ENSG00000106299	0.28036063213818	0.336846551507055	0.359673124227933	0.380439666742295	0.419598760876801
ENSG00000106305	0.0367917586460633	0.0589094684531133	0.0358905416774928	0.0227894268900591	0
ENSG00000106330	0.108225108225108	0.0892857142857143	0.140056022408964	0.264550264550265	0.138121546961326
ENSG00000106341	0.0642549398306344	0.142396718385661	0.170733272608923	0.161869270007236	0
ENSG00000106344	0.0662918012604202	0.0838569659860777	0.0845427479285559	0.108335147254417	0.10599595417125
ENSG00000106346	0.0622224737670489	0.0575821247805219	0.0534143858460484	0.059830011962779	0.114495168323261
ENSG00000106348	0.0289337789754674	0.0291197550641517	0.0355728975177938	0.0378746760939289	0.0359829368766979
ENSG00000106355	0.0454658971848397	0.037384102734395	0.0527661804749961	0.0705268071993444	0.12744913445848
ENSG00000106366	0.157627109668268	0.165860559135575	0.281427939764143	0.265526890585248	0.207823443727342
ENSG00000106367	0.00647752299520663	0.0101194090265129	0	0	0.0143554407120299
ENSG00000106392	0.059809744127826	0.0769704433497537	0.231912997870445	0.149292470558158	0.0994532979923584
ENSG00000106397	0.0550325306460153	0.079563101828901	0.0808286047742832	0.0958644378239397	0.0533882173372385
ENSG00000106399	0.0155339805825243	0.0717190561591784	0.0525291729089546	0.0754005655042413	0.0451127819548872
ENSG00000106400	0.0200642054574639	0.019716052770231	0.0166241826443533	0.0648468361601014	0.0429430289149728
ENSG00000106404	0.0093984962406015	0.0330578512396694	0	0	0.0220590300746372
ENSG00000106443	0.112320612881034	0.238787302176063	0.243930798071461	0.240918168072859	0.231237988084148
ENSG00000106459	0.144413821055082	0.179913863539805	0.212514368927021	0.204105355001326	0.243818074350326
ENSG00000106460	0.27838647759196	0.225015333374466	0.273847255256311	0.216294956331523	0.207419144404158
ENSG00000106462	0.102643840595276	0.127681406052125	0.213214218656923	0.233156922472853	0.15004617070852
ENSG00000106479	5.1514494445806	6.03395950936531	5.66493401650823	6.29227289532633	7.54139904391566
ENSG00000106524	0.0874444657734241	0.126318455145776	0.197452231568403	0.22720317828235	0.121077165060167
ENSG00000106546	0.0537212697249717	0.0702743515701284	0.0740253558803518	0.0685104386122824	0.0942762099449728
ENSG00000106554	0.126113820814158	0.199235732778734	0.19529855740121	0.261615180726354	0.291305795931048
ENSG00000106560	4.86187845303867	3.70165745856354	5.431675242996	4.23888076842765	4.6378242868538
ENSG00000106565	0.270081780035141	0.290685168780892	0.325352690325939	0.325803130775609	0.277192168494007
ENSG00000106591	0.0615406892557197	0.0787140608169691	0.131824673184664	0.131789974410286	0.102237873452232
ENSG00000106605	0.0769164623792771	0.0678793104070319	0.120435232401383	0.124830618272774	0.0784167985492721
ENSG00000106608	0.0437585325750273	0.0941362066099876	0.0996621374827607	0.0798087521670864	0.14963523224249
[truncated: 6,812 more rows]
