# Supplementary material for: Defining the genetic and evolutionary architecture of alternative splicing in response to infection
Source: Nat Commun. 2019 Apr 11;10:1671. doi: 10.1038/s41467-019-09689-7 (PMC6459842; doi:10.1038/s41467-019-09689-7)
Supplement: Supplementary file 9 — Source Data [file 41467_2019_9689_MOESM9_ESM.zip › SourceData/Fig4B.csv]

All	sQTL, P<10-5	sQTL, P<10-10	sQTL, P<10-30
7340093	1138	578	71
28154	77	48	14
3405	30	23	7
177867	192	98	15
5853	27	19	5
