# Supplementary material for: Defining the genetic and evolutionary architecture of alternative splicing in response to infection
Source: Nat Commun. 2019 Apr 11;10:1671. doi: 10.1038/s41467-019-09689-7 (PMC6459842; doi:10.1038/s41467-019-09689-7)
Supplement: Supplementary file 9 — Source Data [file 41467_2019_9689_MOESM9_ESM.zip › SourceData/Fig3E.csv]

PC_NMD	Pct_SplicingNoise_sample	condition	population	color
2.64136571322149	0.162179697338612	NS	AF	#525252
2.93613950410875	0.187303636807225	NS	AF	#525252
3.06971881963727	0.166699149593913	NS	AF	#525252
2.64959899896406	0.218332613107452	NS	AF	#525252
3.27897233002797	0.189557038570606	NS	AF	#525252
2.48524465444283	0.164574071099796	NS	AF	#525252
1.46348285869645	0.179524752887011	NS	AF	#525252
3.16673578318389	0.194752330345872	NS	AF	#525252
3.62210897986494	0.151834805632557	NS	AF	#525252
3.97868776652034	0.1689268569378	NS	AF	#525252
3.14771047273665	0.172718111995346	NS	AF	#525252
4.20917342461015	0.16073643929996	NS	AF	#525252
2.98334905054215	0.180991418272808	NS	AF	#525252
3.89894632631319	0.191530814056016	NS	AF	#525252
2.29365857876394	0.164509782109217	NS	AF	#525252
3.67191687951151	0.180024674175432	NS	AF	#525252
3.37442604101931	0.212859592715627	NS	AF	#525252
3.06804290002012	0.16931148013579	NS	AF	#525252
3.61391480516722	0.158935755789015	NS	AF	#525252
4.03560050548824	0.174652647390502	NS	AF	#525252
2.11639964727973	0.177970125074573	NS	AF	#525252
2.68336900412639	0.187368752064834	NS	AF	#525252
1.74925713635722	0.164918501467536	NS	AF	#525252
4.05256290694251	0.185862977478618	NS	AF	#525252
3.26444069402287	0.166628096992421	NS	AF	#525252
3.43207136909645	0.174280837227878	NS	AF	#525252
2.86894154830723	0.173677433088651	NS	AF	#525252
1.75306565703701	0.193452152721157	NS	AF	#525252
4.06065013106833	0.187863407665434	NS	AF	#525252
3.61901030162741	0.152149475776955	NS	AF	#525252
4.0012354555426	0.159950196957324	NS	AF	#525252
3.66955665004552	0.221299839145687	NS	AF	#525252
2.55284639142156	0.171542439677144	NS	AF	#525252
3.26455889689002	0.205530329529338	NS	AF	#525252
4.09026903992696	0.163981634101499	NS	AF	#525252
4.04853175843954	0.148179723664878	NS	AF	#525252
3.35190303206569	0.151625766389486	NS	AF	#525252
4.77917719069643	0.151258264876608	NS	AF	#525252
3.91713458673296	0.185768715832505	NS	AF	#525252
3.29699190475991	0.219164881402446	NS	AF	#525252
4.24713339729071	0.179896268538867	NS	AF	#525252
3.08474830584148	0.177241199496795	NS	AF	#525252
3.42174408917898	0.178895274963197	NS	AF	#525252
2.91238019684184	0.16209722094615	NS	AF	#525252
2.86530439108868	0.164755945823174	NS	AF	#525252
2.46620911165545	0.199750588611897	NS	AF	#525252
3.04213168486836	0.25821175581493	NS	AF	#525252
3.62156144175621	0.18586228616776	NS	AF	#525252
2.87432384611625	0.199408790313128	NS	AF	#525252
2.52328257603468	0.180947551598022	NS	AF	#525252
3.49722812973388	0.160072483878465	NS	AF	#525252
3.0237303679595	0.174458259788455	NS	AF	#525252
3.52297862746782	0.173644422317449	NS	AF	#525252
3.1504819934661	0.184631445085579	NS	AF	#525252
3.82796188881604	0.214954119786259	NS	AF	#525252
4.00999073813343	0.169269594080311	NS	AF	#525252
3.9375478470996	0.176022663271023	NS	AF	#525252
4.22816003250101	0.195057771929593	NS	AF	#525252
3.90036415109897	0.142449756954298	NS	AF	#525252
3.26135096591036	0.156435017706591	NS	AF	#525252
2.98269777464261	0.169792619915622	NS	AF	#525252
3.59536711289934	0.172830126145861	NS	AF	#525252
3.46578967799512	0.193365986901245	NS	AF	#525252
3.39792814287637	0.204496797814946	NS	AF	#525252
3.49342025243689	0.206578969684062	NS	AF	#525252
3.6930055007379	0.169396774159804	NS	AF	#525252
3.37707984878581	0.140177534782438	NS	AF	#525252
3.65681324758751	0.186866598699448	NS	AF	#525252
3.55892034766052	0.229607991049764	NS	AF	#525252
3.3680324299015	0.150555732147342	NS	AF	#525252
3.56557108011171	0.180873151977484	NS	AF	#525252
2.60593951341359	0.199184214214606	NS	AF	#525252
2.61102413023422	0.167163575563601	NS	AF	#525252
1.87632210979001	0.165707906889238	NS	AF	#525252
2.32114123458511	0.177872805035261	NS	AF	#525252
2.93468132470573	0.154315968345894	NS	AF	#525252
3.19339569924791	0.158860151354618	NS	AF	#525252
2.45932011896145	0.183940276456247	NS	AF	#525252
3.39648281012718	0.1855383161614	NS	AF	#525252
4.05611228222863	0.170085044796167	NS	AF	#525252
2.95966360503414	0.186494881996908	NS	AF	#525252
3.90505863934757	0.164203316855553	NS	AF	#525252
3.57977967141091	0.178744008836488	NS	AF	#525252
2.91246294152765	0.15758799733423	NS	AF	#525252
2.7088128480696	0.159480895141763	NS	AF	#525252
4.05669281121595	0.185652521619843	NS	AF	#525252
3.71574944226058	0.19460041133454	NS	AF	#525252
2.87326561141109	0.156583542993852	NS	AF	#525252
2.86298080799657	0.16833019346243	NS	AF	#525252
3.05023306952344	0.207369719848718	NS	AF	#525252
3.66138210476202	0.17804534806723	NS	AF	#525252
3.5623378599392	0.16692650051768	NS	AF	#525252
3.12676187935182	0.167574875709258	NS	AF	#525252
3.89733320379189	0.153078490559774	NS	AF	#525252
3.72961852870973	0.153281840861441	NS	AF	#525252
2.97492596173954	0.194669982304748	NS	AF	#525252
3.73615491328986	0.229740850717415	NS	AF	#525252
3.34778982445465	0.18133200869391	NS	AF	#525252
3.38411331446392	0.174330168746609	NS	AF	#525252
2.87588687927101	0.201124109612651	NS	AF	#525252
2.39486799952824	0.193015254088151	NS	EU	#969696
2.36145560457808	0.186385126958328	NS	EU	#969696
4.31061612763048	0.177781071767177	NS	EU	#969696
3.16475983631673	0.177258994577776	NS	EU	#969696
3.36009235509466	0.156496519260511	NS	EU	#969696
3.32981938631507	0.202013239624698	NS	EU	#969696
3.45249747410321	0.180313608787595	NS	EU	#969696
3.57005233772931	0.172950822392837	NS	EU	#969696
3.31274448800968	0.203416575596222	NS	EU	#969696
2.74781252944128	0.226057301935221	NS	EU	#969696
2.62236595800573	0.173724966971097	NS	EU	#969696
2.90270577760553	0.205436469288846	NS	EU	#969696
2.71215279544792	0.146001008090028	NS	EU	#969696
2.35918742416373	0.230691756016352	NS	EU	#969696
2.82027984467421	0.200525317339357	NS	EU	#969696
2.22895216432225	0.152196742841773	NS	EU	#969696
0.80200023760253	0.233759130162746	NS	EU	#969696
2.49519499639668	0.173362647088615	NS	EU	#969696
4.11319597019096	0.151899875280828	NS	EU	#969696
3.54239501794653	0.199136387512607	NS	EU	#969696
2.61287601961735	0.190182476008272	NS	EU	#969696
2.7031671686195	0.248842376521002	NS	EU	#969696
3.50668057327468	0.165665413414442	NS	EU	#969696
2.0807466200065	0.183326159588639	NS	EU	#969696
3.34155310975093	0.187079785377143	NS	EU	#969696
2.68692737083388	0.156422864691254	NS	EU	#969696
2.72464497216712	0.216371876211522	NS	EU	#969696
3.54193649737855	0.189604613865819	NS	EU	#969696
2.44499664745511	0.1826850422809	NS	EU	#969696
3.35396207139469	0.17506583304253	NS	EU	#969696
2.89094644398233	0.195573980489863	NS	EU	#969696
2.67830579807402	0.136291543371125	NS	EU	#969696
2.71380918024496	0.203966824214112	NS	EU	#969696
2.95458812126279	0.167337501969695	NS	EU	#969696
3.40688390320347	0.185701565217011	NS	EU	#969696
3.12710852293521	0.215469243694753	NS	EU	#969696
3.28605033424961	0.173604208779961	NS	EU	#969696
3.67406011704226	0.174983237872837	NS	EU	#969696
3.15497635338872	0.190793819880443	NS	EU	#969696
3.00411221334948	0.22954305853779	NS	EU	#969696
3.37771370302259	0.172023844597796	NS	EU	#969696
2.44180652068349	0.221966139994746	NS	EU	#969696
3.27883265160939	0.158248380396565	NS	EU	#969696
1.50664662887968	0.185185601051205	NS	EU	#969696
2.55807083639774	0.229856609150525	NS	EU	#969696
2.91999348843052	0.198506995890784	NS	EU	#969696
3.13519837233116	0.190397320275464	NS	EU	#969696
3.04407582550025	0.188528349306188	NS	EU	#969696
2.99805242272306	0.183085620519788	NS	EU	#969696
2.47219054381677	0.216929651306093	NS	EU	#969696
2.06829654573874	0.196774174675314	NS	EU	#969696
1.25124130825202	0.203962354482052	NS	EU	#969696
2.80683463920266	0.192768873281233	NS	EU	#969696
2.64015504165675	0.175567549129536	NS	EU	#969696
3.48356199377374	0.153461077669278	NS	EU	#969696
3.41681981559145	0.23033446315964	NS	EU	#969696
3.41551476482832	0.192665418004676	NS	EU	#969696
2.60327197743061	0.16221498680845	NS	EU	#969696
2.12290687039664	0.169483617157138	NS	EU	#969696
2.65971352382589	0.153861305707657	NS	EU	#969696
2.13517841003707	0.190117197821393	NS	EU	#969696
3.23226280993566	0.171047676913938	NS	EU	#969696
3.28253501065542	0.151413211174898	NS	EU	#969696
2.69635203645476	0.174913944578864	NS	EU	#969696
2.35496752133497	0.194088383562682	NS	EU	#969696
2.66708122815164	0.174191994694434	NS	EU	#969696
2.90058328594444	0.13707392753594	NS	EU	#969696
1.89510679453895	0.154603244340981	NS	EU	#969696
3.73077693193429	0.170034011715416	NS	EU	#969696
2.41304749410258	0.222241291497646	NS	EU	#969696
2.83366209552171	0.158004116741935	NS	EU	#969696
3.06922000058691	0.17016746707743	NS	EU	#969696
3.14973242920272	0.205505690671088	NS	EU	#969696
2.75366427645936	0.2275428633544	NS	EU	#969696
3.04823105684984	0.206489982466215	NS	EU	#969696
3.12246077968192	0.178389745040977	NS	EU	#969696
2.93670419393696	0.197552071417333	NS	EU	#969696
2.68586609975504	0.215935597213935	NS	EU	#969696
2.65867440026624	0.246207845687031	NS	EU	#969696
2.90325345695219	0.198987332149843	NS	EU	#969696
2.34252567963278	0.237447304989486	NS	EU	#969696
2.57061675135838	0.149475589790422	NS	EU	#969696
3.06495865387659	0.16397664938516	NS	EU	#969696
3.0892481860325	0.192245802785271	NS	EU	#969696
2.48719857968196	0.197483967234149	NS	EU	#969696
3.16645655987044	0.161346741241745	NS	EU	#969696
2.53412089414867	0.222635845868433	NS	EU	#969696
2.72028260134599	0.215585115834615	NS	EU	#969696
2.05754814607868	0.212215494269998	NS	EU	#969696
1.68833457381567	0.255525023849496	NS	EU	#969696
3.17007156999492	0.185526228340894	NS	EU	#969696
3.15578496082966	0.19693961776802	NS	EU	#969696
2.84012007092569	0.177416028854016	NS	EU	#969696
3.70158454727184	0.204967970465298	NS	EU	#969696
3.27312680508267	0.260789510665052	NS	EU	#969696
1.92210273670503	0.139749318861001	NS	EU	#969696
2.42866882641419	0.163852218787783	NS	EU	#969696
3.51126351227712	0.18784906350016	NS	EU	#969696
2.93575772666293	0.190345878523701	NS	EU	#969696
3.23023443603387	0.153407261589458	NS	EU	#969696
0.0209118344228187	0.251411519933045	LPS	AF	#E31A1C
1.63134753069449	0.230127888252834	LPS	AF	#E31A1C
1.19848515653528	0.197942929183384	LPS	AF	#E31A1C
1.44356415908018	0.246240291977203	LPS	AF	#E31A1C
0.904065326660429	0.299483141746211	LPS	AF	#E31A1C
-0.324866404612121	0.277488084590528	LPS	AF	#E31A1C
0.34434102044097	0.248723664180276	LPS	AF	#E31A1C
0.498080645309381	0.25028659583045	LPS	AF	#E31A1C
2.23175098318935	0.202052788437542	LPS	AF	#E31A1C
1.59484878788351	0.236338293784595	LPS	AF	#E31A1C
2.77936798931258	0.204854267728441	LPS	AF	#E31A1C
1.62172264652945	0.197745209206743	LPS	AF	#E31A1C
-0.605969776394499	0.234104833610377	LPS	AF	#E31A1C
1.93870572982435	0.226504419461967	LPS	AF	#E31A1C
1.78058241162614	0.179209405201114	LPS	AF	#E31A1C
2.36365531599355	0.198118449532424	LPS	AF	#E31A1C
0.861015813450967	0.276229140596761	LPS	AF	#E31A1C
1.71068185291595	0.221967988160631	LPS	AF	#E31A1C
0.93903356299385	0.245939237195566	LPS	AF	#E31A1C
2.43640305459843	0.198110171724819	LPS	AF	#E31A1C
1.63145516332146	0.21268718528465	LPS	AF	#E31A1C
2.05333949177384	0.211689482522749	LPS	AF	#E31A1C
2.25409167250578	0.23020442188475	LPS	AF	#E31A1C
0.979973718145014	0.280258266776764	LPS	AF	#E31A1C
0.55474269681458	0.224948338322925	LPS	AF	#E31A1C
1.34780769730958	0.219301010529315	LPS	AF	#E31A1C
2.46527784035433	0.238016796437612	LPS	AF	#E31A1C
1.3490647626556	0.23115260025798	LPS	AF	#E31A1C
0.522089729397611	0.289129541928241	LPS	AF	#E31A1C
0.287075908493399	0.263490143851051	LPS	AF	#E31A1C
1.40886302255121	0.214044214771836	LPS	AF	#E31A1C
-0.898308058700776	0.250936378932492	LPS	AF	#E31A1C
1.4789316485324	0.230448547478294	LPS	AF	#E31A1C
2.46161124254475	0.203431308787396	LPS	AF	#E31A1C
1.02550304405012	0.200774220782442	LPS	AF	#E31A1C
1.63540984431497	0.205486669253536	LPS	AF	#E31A1C
1.46066119335086	0.218483485546537	LPS	AF	#E31A1C
1.5075491249855	0.239574265854063	LPS	AF	#E31A1C
0.818923452312827	0.22748806241385	LPS	AF	#E31A1C
0.972493017313057	0.221118692121501	LPS	AF	#E31A1C
-0.280496812003491	0.274613887509664	LPS	AF	#E31A1C
2.47994258288719	0.217791799652188	LPS	AF	#E31A1C
1.07611437953421	0.273019582171812	LPS	AF	#E31A1C
1.54030411127821	0.226487486514982	LPS	AF	#E31A1C
0.717708098686173	0.212885131193621	LPS	AF	#E31A1C
0.249479003838281	0.221904458697429	LPS	AF	#E31A1C
1.71871078487977	0.197393364744749	LPS	AF	#E31A1C
1.28394675944825	0.211363670111374	LPS	AF	#E31A1C
0.127860989172001	0.232261186863204	LPS	AF	#E31A1C
2.05680010759335	0.199103486460206	LPS	AF	#E31A1C
2.08784944224386	0.254432463077696	LPS	AF	#E31A1C
1.14252645498359	0.283011374992399	LPS	AF	#E31A1C
1.69162677184405	0.217757344403221	LPS	AF	#E31A1C
2.37843480476283	0.204406358315009	LPS	AF	#E31A1C
1.72107083188402	0.199743206316118	LPS	AF	#E31A1C
1.72900818899167	0.192625582506957	LPS	AF	#E31A1C
0.430841903137501	0.219381386421904	LPS	AF	#E31A1C
2.45591246245342	0.262715956318466	LPS	AF	#E31A1C
1.06087208604275	0.250609841895876	LPS	AF	#E31A1C
2.3517603414719	0.202314393642412	LPS	AF	#E31A1C
0.477204351239738	0.205402964246493	LPS	AF	#E31A1C
1.94779714411521	0.191529443988156	LPS	AF	#E31A1C
0.363685464976161	0.243717958696993	LPS	AF	#E31A1C
1.19374575905612	0.264424821199636	LPS	AF	#E31A1C
1.16686262871285	0.242456185841566	LPS	AF	#E31A1C
2.65659164208743	0.17701490676415	LPS	AF	#E31A1C
1.81220100675074	0.234477287807096	LPS	AF	#E31A1C
1.39541874117697	0.268490785433416	LPS	AF	#E31A1C
1.28720517789481	0.189879037995449	LPS	AF	#E31A1C
0.35391798663163	0.23719385561818	LPS	AF	#E31A1C
1.51512115770989	0.210297375619011	LPS	AF	#E31A1C
0.537306636048678	0.244166796922309	LPS	AF	#E31A1C
0.768633983446885	0.197007979325858	LPS	AF	#E31A1C
0.112384450206158	0.227168831156937	LPS	AF	#E31A1C
-0.0722369164406284	0.235596019868514	LPS	AF	#E31A1C
0.625012242534003	0.188898352576023	LPS	AF	#E31A1C
-0.033165026458157	0.199531671764392	LPS	AF	#E31A1C
-0.716338556822903	0.230467722388411	LPS	AF	#E31A1C
1.05690070229366	0.244269069373024	LPS	AF	#E31A1C
2.84190861784957	0.195518254711965	LPS	AF	#E31A1C
1.25147962342803	0.215394705638974	LPS	AF	#E31A1C
1.23020775969693	0.193130723419765	LPS	AF	#E31A1C
0.262774363126672	0.237236154658197	LPS	AF	#E31A1C
0.524263734359298	0.196901940102867	LPS	AF	#E31A1C
1.90086666484022	0.2161558568436	LPS	AF	#E31A1C
0.998053993890462	0.263391800890752	LPS	AF	#E31A1C
1.24336793704823	0.233885190875587	LPS	AF	#E31A1C
0.867105604542848	0.255826804881103	LPS	AF	#E31A1C
2.32590367815528	0.187501331194996	LPS	EU	#FB9A99
0.101163130585215	0.187291053228333	LPS	EU	#FB9A99
-0.794936099209629	0.254086580130848	LPS	EU	#FB9A99
0.557520398486759	0.198670929506352	LPS	EU	#FB9A99
0.553161975242649	0.215567924700701	LPS	EU	#FB9A99
-1.8330834878215	0.274080367368389	LPS	EU	#FB9A99
1.71364300783889	0.23084733033238	LPS	EU	#FB9A99
-0.15869561540938	0.222793737739288	LPS	EU	#FB9A99
1.18694053383847	0.221214618467357	LPS	EU	#FB9A99
0.937953883057378	0.21315618524785	LPS	EU	#FB9A99
-0.443513210880898	0.204894129312916	LPS	EU	#FB9A99
-0.235138842037885	0.280025227586067	LPS	EU	#FB9A99
-0.334662459467691	0.231010459048593	LPS	EU	#FB9A99
0.966390154832816	0.225241647848023	LPS	EU	#FB9A99
1.50892444804037	0.194576136834403	LPS	EU	#FB9A99
1.02537859529658	0.246664776344183	LPS	EU	#FB9A99
-0.0373249807400707	0.222164644747497	LPS	EU	#FB9A99
0.487902077259705	0.201090164184798	LPS	EU	#FB9A99
0.854491783949419	0.238562076125166	LPS	EU	#FB9A99
2.08231613813083	0.186418062213924	LPS	EU	#FB9A99
-0.194635989853581	0.222461467707027	LPS	EU	#FB9A99
-0.161406285297871	0.267337825234359	LPS	EU	#FB9A99
-0.258036003279783	0.26300180825887	LPS	EU	#FB9A99
-0.821244510117226	0.206662285384239	LPS	EU	#FB9A99
0.112909081599565	0.258279671967219	LPS	EU	#FB9A99
0.518678678580286	0.175295913896614	LPS	EU	#FB9A99
-0.529671135776486	0.279555745060401	LPS	EU	#FB9A99
0.424574973003168	0.255077350742698	LPS	EU	#FB9A99
0.733377769846952	0.168005522008116	LPS	EU	#FB9A99
0.104231888049712	0.272693111257917	LPS	EU	#FB9A99
-0.230718756623432	0.224439875113192	LPS	EU	#FB9A99
0.0154300155436307	0.228176785453916	LPS	EU	#FB9A99
0.837926353695574	0.219182012814894	LPS	EU	#FB9A99
0.419164802302544	0.259681978906397	LPS	EU	#FB9A99
0.637973196752817	0.225075044983522	LPS	EU	#FB9A99
-0.738546171799372	0.233467173322687	LPS	EU	#FB9A99
-0.757408119128065	0.264371864724306	LPS	EU	#FB9A99
0.0193427236695335	0.206100337038543	LPS	EU	#FB9A99
-1.04482904693255	0.226167653344233	LPS	EU	#FB9A99
0.727101078329512	0.181045975956912	LPS	EU	#FB9A99
-1.8870636315065	0.327494954521996	LPS	EU	#FB9A99
0.745407070897064	0.235530836920072	LPS	EU	#FB9A99
-0.195789938655236	0.231036688184138	LPS	EU	#FB9A99
1.16236504851523	0.247934962946651	LPS	EU	#FB9A99
-0.989996109811315	0.254340777682649	LPS	EU	#FB9A99
-1.7800694638735	0.307432276418818	LPS	EU	#FB9A99
0.740686999651642	0.194397679996153	LPS	EU	#FB9A99
0.173184580591202	0.234957857889299	LPS	EU	#FB9A99
-0.016301486424573	0.249028781783676	LPS	EU	#FB9A99
-0.622808356997702	0.260762344717041	LPS	EU	#FB9A99
-0.30251821113341	0.286320678187422	LPS	EU	#FB9A99
0.727369540412071	0.227480740302844	LPS	EU	#FB9A99
0.0750562764964848	0.223415328753515	LPS	EU	#FB9A99
0.399972773934031	0.17930231820312	LPS	EU	#FB9A99
0.406484801135785	0.202842043224775	LPS	EU	#FB9A99
0.515819704439997	0.228199124328727	LPS	EU	#FB9A99
0.884991002855161	0.278110093189122	LPS	EU	#FB9A99
1.31304367570168	0.200339946709471	LPS	EU	#FB9A99
-1.71133904402681	0.266763449652021	LPS	EU	#FB9A99
0.653384568773169	0.233855357594957	LPS	EU	#FB9A99
-0.68344297491173	0.288688373218378	LPS	EU	#FB9A99
0.635400295155302	0.203010491393414	LPS	EU	#FB9A99
-0.494916461854727	0.262132115271801	LPS	EU	#FB9A99
0.230844740258054	0.215304508882477	LPS	EU	#FB9A99
-0.588047219556067	0.217035118395004	LPS	EU	#FB9A99
0.150500257740681	0.224304460149738	LPS	EU	#FB9A99
0.857473656875263	0.170828872664321	LPS	EU	#FB9A99
0.25099034495612	0.240142524394724	LPS	EU	#FB9A99
-0.71573571457395	0.286995246966774	LPS	EU	#FB9A99
-0.437748699313195	0.245006835621297	LPS	EU	#FB9A99
-0.750364768320562	0.267215683224879	LPS	EU	#FB9A99
1.22033831653483	0.221606067285066	LPS	EU	#FB9A99
-1.48746950262725	0.26524790612946	LPS	EU	#FB9A99
0.816472431982041	0.21157134675269	LPS	EU	#FB9A99
-0.138738406547509	0.278715287778112	LPS	EU	#FB9A99
1.58628200921326	0.222456519311043	LPS	EU	#FB9A99
1.19245217021789	0.214491518543529	LPS	EU	#FB9A99
-0.196410699542859	0.246104756655454	LPS	EU	#FB9A99
1.12488659144677	0.187873918110102	LPS	EU	#FB9A99
0.0127704709029777	0.220041443501164	LPS	EU	#FB9A99
0.693571773278304	0.218348380047835	LPS	EU	#FB9A99
1.86494498348105	0.179348182756697	LPS	EU	#FB9A99
0.676886269259133	0.18674049418371	LPS	EU	#FB9A99
0.314339874181563	0.235242012578131	LPS	EU	#FB9A99
0.312616782105471	0.209283211206082	LPS	EU	#FB9A99
-0.345274884671682	0.17541077103038	LPS	EU	#FB9A99
-0.0665349961508542	0.219493709319217	LPS	EU	#FB9A99
1.49094201006515	0.187993233755835	LPS	EU	#FB9A99
0.441935264070911	0.253299964533882	LPS	EU	#FB9A99
-0.352662490678723	0.216479436411704	LPS	EU	#FB9A99
-0.539679471005726	0.224999036894118	LPS	EU	#FB9A99
-0.2769120537277	0.239830144438762	LPS	EU	#FB9A99
0.459652354071255	0.254198790465397	LPS	EU	#FB9A99
0.490046789166206	0.230560506665508	LPS	EU	#FB9A99
-1.99993860062901	0.226490966140776	LPS	EU	#FB9A99
-0.0208753203213125	0.256336000052448	LPS	EU	#FB9A99
0.239945216376444	0.23603848384467	PAM3CSK4	AF	#33A02C
1.31322330364083	0.27722353858307	PAM3CSK4	AF	#33A02C
1.54132264484253	0.239178963064895	PAM3CSK4	AF	#33A02C
0.972692474981525	0.276247695953576	PAM3CSK4	AF	#33A02C
1.70380325683553	0.260977578344076	PAM3CSK4	AF	#33A02C
0.919531896786828	0.247713108040919	PAM3CSK4	AF	#33A02C
2.26744804497149	0.237199465419779	PAM3CSK4	AF	#33A02C
0.775038458692836	0.226856442490339	PAM3CSK4	AF	#33A02C
0.99863527171	0.246751810916781	PAM3CSK4	AF	#33A02C
2.00984189072056	0.273347689127556	PAM3CSK4	AF	#33A02C
2.16408452670681	0.230174519247589	PAM3CSK4	AF	#33A02C
1.33363089007374	0.241909734120478	PAM3CSK4	AF	#33A02C
-1.18379657134546	0.289676716028213	PAM3CSK4	AF	#33A02C
0.909348723268999	0.243098706153397	PAM3CSK4	AF	#33A02C
1.82449414500565	0.252672059953011	PAM3CSK4	AF	#33A02C
1.70405077778609	0.277110751511303	PAM3CSK4	AF	#33A02C
0.932817282179913	0.282760750776832	PAM3CSK4	AF	#33A02C
1.34407268367629	0.252942486793551	PAM3CSK4	AF	#33A02C
0.84725325653914	0.274520861981246	PAM3CSK4	AF	#33A02C
1.77114962050819	0.199827864518774	PAM3CSK4	AF	#33A02C
1.44345001589315	0.240791500158841	PAM3CSK4	AF	#33A02C
0.680691661368608	0.250080318892745	PAM3CSK4	AF	#33A02C
1.70426711874775	0.255371378397083	PAM3CSK4	AF	#33A02C
1.91779484751544	0.206640669364275	PAM3CSK4	AF	#33A02C
1.2452823298527	0.271460005072276	PAM3CSK4	AF	#33A02C
0.892288972857548	0.273809340908626	PAM3CSK4	AF	#33A02C
2.27569182512045	0.243546558136517	PAM3CSK4	AF	#33A02C
1.66804376509904	0.226528134126109	PAM3CSK4	AF	#33A02C
1.31835445295888	0.280356032778371	PAM3CSK4	AF	#33A02C
1.63953339428808	0.203217196624642	PAM3CSK4	AF	#33A02C
1.62241110365276	0.314046265342212	PAM3CSK4	AF	#33A02C
1.8151322792428	0.227724401641826	PAM3CSK4	AF	#33A02C
0.75140543703159	0.193331816298632	PAM3CSK4	AF	#33A02C
1.03125506551083	0.215245095126813	PAM3CSK4	AF	#33A02C
1.04721498749479	0.229089999577872	PAM3CSK4	AF	#33A02C
1.69133704613795	0.221472867755878	PAM3CSK4	AF	#33A02C
1.41696729760197	0.241896578977609	PAM3CSK4	AF	#33A02C
2.09140957172124	0.229313168994263	PAM3CSK4	AF	#33A02C
1.17748538585011	0.2559339373407	PAM3CSK4	AF	#33A02C
0.132515488103936	0.344045978756039	PAM3CSK4	AF	#33A02C
1.71100138993277	0.238142224672523	PAM3CSK4	AF	#33A02C
1.61849678104088	0.223801890066118	PAM3CSK4	AF	#33A02C
1.93007588145075	0.239823822993168	PAM3CSK4	AF	#33A02C
2.65363791854949	0.243154305397036	PAM3CSK4	AF	#33A02C
1.56218698876214	0.298183322992524	PAM3CSK4	AF	#33A02C
1.22100501347737	0.262736432780744	PAM3CSK4	AF	#33A02C
1.50926466894095	0.220451574918076	PAM3CSK4	AF	#33A02C
0.227018442660502	0.310900281413332	PAM3CSK4	AF	#33A02C
0.969881103276488	0.294436485102041	PAM3CSK4	AF	#33A02C
1.82893049173755	0.236058994584272	PAM3CSK4	AF	#33A02C
0.684596261221059	0.314061341199492	PAM3CSK4	AF	#33A02C
1.14902691269367	0.263263838167664	PAM3CSK4	AF	#33A02C
1.02122265866682	0.251390248811299	PAM3CSK4	AF	#33A02C
1.30986741488781	0.233618483205489	PAM3CSK4	AF	#33A02C
0.737676381964408	0.245199622443455	PAM3CSK4	AF	#33A02C
1.252634257907	0.21453278089707	PAM3CSK4	AF	#33A02C
0.966738984045422	0.24556404670292	PAM3CSK4	AF	#33A02C
2.77832519382902	0.221607005728956	PAM3CSK4	AF	#33A02C
0.785228903577465	0.276417983574126	PAM3CSK4	AF	#33A02C
0.662672052611281	0.258262127749843	PAM3CSK4	AF	#33A02C
0.953254737574229	0.23477637555243	PAM3CSK4	AF	#33A02C
0.282002410369409	0.253385808989482	PAM3CSK4	AF	#33A02C
1.45145982324527	0.240572602777657	PAM3CSK4	AF	#33A02C
1.44089298281283	0.282571442308975	PAM3CSK4	AF	#33A02C
1.30589334739201	0.249233521219729	PAM3CSK4	AF	#33A02C
1.96959316520404	0.273566915965706	PAM3CSK4	AF	#33A02C
1.52216600946438	0.244405734482423	PAM3CSK4	AF	#33A02C
1.35608856624945	0.252234559158184	PAM3CSK4	AF	#33A02C
0.926555413731661	0.265240803486135	PAM3CSK4	AF	#33A02C
0.710120117479559	0.228092834227437	PAM3CSK4	AF	#33A02C
0.644008290737283	0.208087095166182	PAM3CSK4	AF	#33A02C
1.31931470106112	0.249587894748795	PAM3CSK4	AF	#33A02C
0.776184128568702	0.231063725024191	PAM3CSK4	AF	#33A02C
1.15724365387236	0.226085534068311	PAM3CSK4	AF	#33A02C
1.35611560729097	0.264085302426802	PAM3CSK4	AF	#33A02C
1.93495796216456	0.253532775416	PAM3CSK4	AF	#33A02C
2.00956189157376	0.250683022066975	PAM3CSK4	AF	#33A02C
1.58557719755723	0.253355727258202	PAM3CSK4	AF	#33A02C
1.67517357390614	0.288632373597832	PAM3CSK4	AF	#33A02C
1.70686246492338	0.239418661106063	PAM3CSK4	AF	#33A02C
2.70002253755199	0.222203188626544	PAM3CSK4	AF	#33A02C
1.69750923564933	0.209580306383042	PAM3CSK4	AF	#33A02C
2.10870858037998	0.241306327702462	PAM3CSK4	AF	#33A02C
1.48608562262536	0.233583442383673	PAM3CSK4	AF	#33A02C
1.4170230731716	0.288137607729502	PAM3CSK4	AF	#33A02C
1.34597754828342	0.266621268032653	PAM3CSK4	AF	#33A02C
1.66035372263893	0.238537613139076	PAM3CSK4	AF	#33A02C
1.33119139584187	0.192542994523182	PAM3CSK4	AF	#33A02C
2.11700991753559	0.231621775357196	PAM3CSK4	AF	#33A02C
0.59113189372893	0.256033521518192	PAM3CSK4	AF	#33A02C
1.75669785705092	0.254889180462588	PAM3CSK4	AF	#33A02C
1.55245719153737	0.263179409882013	PAM3CSK4	AF	#33A02C
1.88507678152607	0.19709461502332	PAM3CSK4	AF	#33A02C
1.93951185515379	0.236623471977348	PAM3CSK4	AF	#33A02C
1.42509005993671	0.27322974431133	PAM3CSK4	AF	#33A02C
1.40287734316461	0.218013671591364	PAM3CSK4	AF	#33A02C
0.910269414412697	0.223572887787891	PAM3CSK4	EU	#B2DF8A
1.00495050673334	0.237607447700231	PAM3CSK4	EU	#B2DF8A
1.22913398889499	0.265460651997232	PAM3CSK4	EU	#B2DF8A
1.21659844124055	0.263932650000718	PAM3CSK4	EU	#B2DF8A
-0.551075596040351	0.335610297616574	PAM3CSK4	EU	#B2DF8A
1.71170763152479	0.229112413702525	PAM3CSK4	EU	#B2DF8A
1.94834263547277	0.252431024956043	PAM3CSK4	EU	#B2DF8A
0.961868680520827	0.239331965032489	PAM3CSK4	EU	#B2DF8A
1.57353793276053	0.238154368568419	PAM3CSK4	EU	#B2DF8A
-0.300073685263212	0.299453800853299	PAM3CSK4	EU	#B2DF8A
1.66127726041908	0.210535252837257	PAM3CSK4	EU	#B2DF8A
0.105470804516414	0.316984505158239	PAM3CSK4	EU	#B2DF8A
1.56781263451451	0.222026388642128	PAM3CSK4	EU	#B2DF8A
0.376575396816805	0.270938873914376	PAM3CSK4	EU	#B2DF8A
1.25894739762486	0.241197281160507	PAM3CSK4	EU	#B2DF8A
1.40850167419309	0.204257985574235	PAM3CSK4	EU	#B2DF8A
-0.169561295255047	0.321121816911457	PAM3CSK4	EU	#B2DF8A
0.753723716100669	0.283745157818486	PAM3CSK4	EU	#B2DF8A
0.278563571398672	0.171302971170697	PAM3CSK4	EU	#B2DF8A
1.63978235846124	0.252942056755628	PAM3CSK4	EU	#B2DF8A
0.299411671657612	0.267442906484913	PAM3CSK4	EU	#B2DF8A
1.01618079189957	0.232530083021763	PAM3CSK4	EU	#B2DF8A
0.99429563109343	0.23476791919717	PAM3CSK4	EU	#B2DF8A
1.70823027742129	0.226431712894731	PAM3CSK4	EU	#B2DF8A
1.11522675963427	0.255044236336181	PAM3CSK4	EU	#B2DF8A
0.924883632801237	0.200583908192426	PAM3CSK4	EU	#B2DF8A
2.00056692947314	0.212101101423609	PAM3CSK4	EU	#B2DF8A
1.83274696325196	0.236743197992419	PAM3CSK4	EU	#B2DF8A
1.13358554961883	0.219767886984962	PAM3CSK4	EU	#B2DF8A
1.03200924999807	0.265994335082892	PAM3CSK4	EU	#B2DF8A
1.55692110536155	0.212482895776094	PAM3CSK4	EU	#B2DF8A
0.839051558577268	0.235374777167987	PAM3CSK4	EU	#B2DF8A
1.30850021144169	0.249888894453032	PAM3CSK4	EU	#B2DF8A
1.04257223060138	0.241627907267954	PAM3CSK4	EU	#B2DF8A
1.3662323301157	0.21072061972707	PAM3CSK4	EU	#B2DF8A
1.27778427465589	0.223981662867506	PAM3CSK4	EU	#B2DF8A
1.31477387867632	0.213391883810185	PAM3CSK4	EU	#B2DF8A
0.786880749874419	0.28998500321616	PAM3CSK4	EU	#B2DF8A
1.54902401437157	0.266081116558229	PAM3CSK4	EU	#B2DF8A
0.281633860799329	0.199558928658519	PAM3CSK4	EU	#B2DF8A
1.22603010312572	0.244875416760177	PAM3CSK4	EU	#B2DF8A
0.500123404687025	0.239061829806361	PAM3CSK4	EU	#B2DF8A
0.201787133582498	0.206739907608186	PAM3CSK4	EU	#B2DF8A
1.19928395013051	0.19449392422917	PAM3CSK4	EU	#B2DF8A
2.17334620135097	0.226060866184649	PAM3CSK4	EU	#B2DF8A
0.827425569208134	0.297312298329649	PAM3CSK4	EU	#B2DF8A
0.680057467157676	0.241058962730536	PAM3CSK4	EU	#B2DF8A
0.554105937368433	0.25897968094334	PAM3CSK4	EU	#B2DF8A
0.649631552500981	0.272987293759234	PAM3CSK4	EU	#B2DF8A
1.71364164661269	0.253678254732053	PAM3CSK4	EU	#B2DF8A
0.734844180752455	0.202833988163903	PAM3CSK4	EU	#B2DF8A
1.74202980140479	0.217487534764263	PAM3CSK4	EU	#B2DF8A
-0.0591065206529023	0.307553474157898	PAM3CSK4	EU	#B2DF8A
-0.307070980438193	0.240430424812731	PAM3CSK4	EU	#B2DF8A
1.33557901009679	0.245876962079248	PAM3CSK4	EU	#B2DF8A
0.0738696084938088	0.259456665108528	PAM3CSK4	EU	#B2DF8A
1.29488256197911	0.238646364629015	PAM3CSK4	EU	#B2DF8A
1.15487651154583	0.214489024278226	PAM3CSK4	EU	#B2DF8A
0.665597279315183	0.226747880074281	PAM3CSK4	EU	#B2DF8A
1.12804960090652	0.28153010734833	PAM3CSK4	EU	#B2DF8A
1.68017520164144	0.202810081703516	PAM3CSK4	EU	#B2DF8A
-0.397311734568186	0.275880311992219	PAM3CSK4	EU	#B2DF8A
1.15798848259295	0.218029571468517	PAM3CSK4	EU	#B2DF8A
0.485277449644268	0.268577690793016	PAM3CSK4	EU	#B2DF8A
1.14278434553425	0.2652021722709	PAM3CSK4	EU	#B2DF8A
1.4759794226085	0.200911886077005	PAM3CSK4	EU	#B2DF8A
0.665742895743478	0.246502924943772	PAM3CSK4	EU	#B2DF8A
0.712396355957672	0.263931827547318	PAM3CSK4	EU	#B2DF8A
0.843739108709795	0.297251030967275	PAM3CSK4	EU	#B2DF8A
0.993492853030603	0.236161564067432	PAM3CSK4	EU	#B2DF8A
0.679023755694037	0.289206862690848	PAM3CSK4	EU	#B2DF8A
1.11281344760088	0.307124293906559	PAM3CSK4	EU	#B2DF8A
0.866173447072278	0.287358123368528	PAM3CSK4	EU	#B2DF8A
1.37457434621148	0.262264097107507	PAM3CSK4	EU	#B2DF8A
-0.231695184408701	0.307593704734647	PAM3CSK4	EU	#B2DF8A
0.364072921507501	0.249493600166164	PAM3CSK4	EU	#B2DF8A
1.15843233517944	0.242456983555978	PAM3CSK4	EU	#B2DF8A
1.44795825878356	0.224398966451846	PAM3CSK4	EU	#B2DF8A
0.748443271302897	0.268214232816046	PAM3CSK4	EU	#B2DF8A
1.24656340504634	0.272186507993757	PAM3CSK4	EU	#B2DF8A
0.954438098827234	0.251158312685243	PAM3CSK4	EU	#B2DF8A
1.72416944353823	0.235324773130586	PAM3CSK4	EU	#B2DF8A
0.517052809939563	0.305943419839329	PAM3CSK4	EU	#B2DF8A
0.486827618635407	0.210375662621174	PAM3CSK4	EU	#B2DF8A
1.27681493379561	0.247907061651174	PAM3CSK4	EU	#B2DF8A
2.4469541404813	0.224619386107548	PAM3CSK4	EU	#B2DF8A
0.941367882302272	0.302529450534479	PAM3CSK4	EU	#B2DF8A
0.673220316330118	0.238659687149202	PAM3CSK4	EU	#B2DF8A
0.794872466615891	0.265849902545384	PAM3CSK4	EU	#B2DF8A
0.992118761799595	0.263090327821208	PAM3CSK4	EU	#B2DF8A
0.768945236537237	0.264815864774666	PAM3CSK4	EU	#B2DF8A
1.2156879291802	0.236337519927787	PAM3CSK4	EU	#B2DF8A
0.219684097253832	0.283837938941758	PAM3CSK4	EU	#B2DF8A
1.2656110292166	0.242250448719291	PAM3CSK4	EU	#B2DF8A
-0.237439620760279	0.249341046733273	PAM3CSK4	EU	#B2DF8A
0.823006843991172	0.232464731690766	PAM3CSK4	EU	#B2DF8A
0.963213056368533	0.286687367734964	PAM3CSK4	EU	#B2DF8A
0.773026378815548	0.282736049472462	PAM3CSK4	EU	#B2DF8A
0.559812863889178	0.255498126939946	PAM3CSK4	EU	#B2DF8A
0.619953804102672	0.316251971424013	PAM3CSK4	EU	#B2DF8A
-1.2600072578257	0.300192554858096	R848	AF	#1F78B4
0.600061811698828	0.257348843194228	R848	AF	#1F78B4
-2.19030887194624	0.378294758955312	R848	AF	#1F78B4
-0.138965454606112	0.276550447173938	R848	AF	#1F78B4
0.122191924716334	0.301877713389572	R848	AF	#1F78B4
-0.706329319681481	0.307423367626753	R848	AF	#1F78B4
-1.13704923394752	0.294875564855939	R848	AF	#1F78B4
0.569533961658975	0.250742882254195	R848	AF	#1F78B4
-0.694058198303081	0.272418136884088	R848	AF	#1F78B4
0.453912705958063	0.252379081437698	R848	AF	#1F78B4
-0.801385866955039	0.28372113129854	R848	AF	#1F78B4
0.294550945292721	0.2438579170584	R848	AF	#1F78B4
0.305989513466155	0.326033425362398	R848	AF	#1F78B4
0.954173465436996	0.286814102819229	R848	AF	#1F78B4
0.550921796106745	0.266051126567113	R848	AF	#1F78B4
0.725956485249419	0.260757819169683	R848	AF	#1F78B4
-0.0673967103424704	0.25580074313586	R848	AF	#1F78B4
0.128021388995084	0.27452837105419	R848	AF	#1F78B4
0.153196193204991	0.345753587842718	R848	AF	#1F78B4
-0.522742951644354	0.287189675018325	R848	AF	#1F78B4
0.665880140204782	0.299065514159479	R848	AF	#1F78B4
-0.295843707448636	0.335759799156142	R848	AF	#1F78B4
-0.0405698414517228	0.217305101284865	R848	AF	#1F78B4
-0.89620415516366	0.294302531656751	R848	AF	#1F78B4
-0.274262037274026	0.357616458633982	R848	AF	#1F78B4
-1.49058320867998	0.336462654356535	R848	AF	#1F78B4
-2.25887954193564	0.302491022790181	R848	AF	#1F78B4
0.1370508292222	0.22756532863932	R848	AF	#1F78B4
0.317411303460298	0.227957545745808	R848	AF	#1F78B4
-0.659680692868006	0.290277753921447	R848	AF	#1F78B4
-0.305628175586918	0.255083793403047	R848	AF	#1F78B4
-1.66608436993641	0.326972757420766	R848	AF	#1F78B4
-2.83341764182365	0.283076976467977	R848	AF	#1F78B4
-0.495019473591786	0.289447479414905	R848	AF	#1F78B4
0.00230523023834028	0.281956355810572	R848	AF	#1F78B4
0.707840495760839	0.304440899253526	R848	AF	#1F78B4
-1.05540398285157	0.378551977228158	R848	AF	#1F78B4
-0.365988824140832	0.28846088344424	R848	AF	#1F78B4
-0.919270211327111	0.3366613593249	R848	AF	#1F78B4
-2.01882163167594	0.383023855849001	R848	AF	#1F78B4
0.450433854419913	0.242262524780203	R848	AF	#1F78B4
-0.705957608395677	0.282883606212904	R848	AF	#1F78B4
-0.602341780577548	0.333838234963451	R848	AF	#1F78B4
1.09035406576661	0.273449241119422	R848	AF	#1F78B4
0.752409071997398	0.227865729089498	R848	AF	#1F78B4
-0.350436296407416	0.253482385377945	R848	AF	#1F78B4
-2.52793403385197	0.334190628684793	R848	AF	#1F78B4
-0.601502478563416	0.268027396921396	R848	AF	#1F78B4
-0.709045010079337	0.31378132750205	R848	AF	#1F78B4
-0.331976467119486	0.301334386257004	R848	AF	#1F78B4
0.170918814596777	0.255007170935098	R848	AF	#1F78B4
-0.877993605506017	0.23804684810085	R848	AF	#1F78B4
0.0374980720686545	0.318292222544729	R848	AF	#1F78B4
0.19812414544984	0.265484961808672	R848	AF	#1F78B4
-1.00996559739747	0.239541875590858	R848	AF	#1F78B4
-0.346095056527963	0.289929522328428	R848	AF	#1F78B4
0.630392039878884	0.253850821632174	R848	AF	#1F78B4
-1.83789411139711	0.269869786597176	R848	AF	#1F78B4
0.417626581151561	0.216583586772179	R848	AF	#1F78B4
-1.07327150018273	0.348196001481754	R848	AF	#1F78B4
-0.150638099848938	0.265895019011914	R848	AF	#1F78B4
-0.191498808729083	0.233202943130893	R848	AF	#1F78B4
0.470613301540642	0.265044787194312	R848	AF	#1F78B4
-0.611580794272206	0.247092433274837	R848	AF	#1F78B4
-0.997105690429486	0.295950214415298	R848	AF	#1F78B4
0.382338576628219	0.302258462185394	R848	AF	#1F78B4
0.0653135199796216	0.216903488017154	R848	AF	#1F78B4
0.756187672024389	0.268264072593814	R848	AF	#1F78B4
1.62576683703411	0.240488276762476	R848	AF	#1F78B4
0.890709327272209	0.26219337003584	R848	AF	#1F78B4
-0.929907457987758	0.302662279425371	R848	AF	#1F78B4
-1.12764048551229	0.26584040549107	R848	AF	#1F78B4
0.243776341621719	0.302016543221187	R848	AF	#1F78B4
0.56703490752173	0.244009514322026	R848	AF	#1F78B4
0.49349725223828	0.306573680442551	R848	AF	#1F78B4
-0.75549659285331	0.264018113277783	R848	AF	#1F78B4
0.219089261161594	0.273500515561761	R848	AF	#1F78B4
0.449350657073594	0.355377594686114	R848	AF	#1F78B4
1.16794191137501	0.27548308285773	R848	AF	#1F78B4
1.05119534616064	0.274102288630038	R848	AF	#1F78B4
-0.668451437442722	0.311144203003625	R848	AF	#1F78B4
-1.22911264211391	0.276209651087994	R848	AF	#1F78B4
-1.11108882026576	0.254129886761167	R848	AF	#1F78B4
-0.924795207373652	0.239601058408469	R848	AF	#1F78B4
-0.813024768065371	0.261234312702671	R848	AF	#1F78B4
-0.200758058594091	0.273476408643394	R848	AF	#1F78B4
-0.738016074282642	0.279188861367816	R848	AF	#1F78B4
0.616842507119332	0.294085705621659	R848	AF	#1F78B4
0.546571561969541	0.293970249965654	R848	AF	#1F78B4
0.37158063562249	0.303510773005804	R848	AF	#1F78B4
0.515435656651475	0.296276436499981	R848	AF	#1F78B4
0.0561484029770217	0.258825329616894	R848	AF	#1F78B4
-0.218219428452642	0.252526180261922	R848	AF	#1F78B4
-0.719216166302479	0.2787054471256	R848	EU	#A6CEE3
-0.235970443266772	0.272929905856634	R848	EU	#A6CEE3
-0.336512536481587	0.302073591420928	R848	EU	#A6CEE3
-0.297105100146426	0.265323969718601	R848	EU	#A6CEE3
-1.85021716633128	0.251577869398274	R848	EU	#A6CEE3
-1.44417532011743	0.353697023638947	R848	EU	#A6CEE3
-0.869610837927552	0.305215157286475	R848	EU	#A6CEE3
0.201264990766966	0.222979274699476	R848	EU	#A6CEE3
1.0977262095298	0.235436575215877	R848	EU	#A6CEE3
-1.67792270869241	0.332715739436743	R848	EU	#A6CEE3
-0.860610404081458	0.277549154076806	R848	EU	#A6CEE3
0.592790358705887	0.243103783486693	R848	EU	#A6CEE3
-1.47698311920966	0.252368328734772	R848	EU	#A6CEE3
-0.537866868308125	0.24291134407087	R848	EU	#A6CEE3
0.0625051139969624	0.268785531982928	R848	EU	#A6CEE3
-0.138568567345846	0.26334175099298	R848	EU	#A6CEE3
-0.136252149073679	0.295227304351798	R848	EU	#A6CEE3
-1.88209730652318	0.424081620298588	R848	EU	#A6CEE3
0.164437532162545	0.266958492834969	R848	EU	#A6CEE3
-1.33237532643393	0.249751139928434	R848	EU	#A6CEE3
-2.00178365644031	0.292526355316664	R848	EU	#A6CEE3
-1.03310093186312	0.288531472352737	R848	EU	#A6CEE3
-1.69559568077376	0.350405046435126	R848	EU	#A6CEE3
0.198967675024544	0.244786279635484	R848	EU	#A6CEE3
-0.435579249968362	0.313910960203097	R848	EU	#A6CEE3
-1.11010757464124	0.349795362588631	R848	EU	#A6CEE3
-1.33234620976455	0.240429075656445	R848	EU	#A6CEE3
-0.835518889282435	0.317399949281575	R848	EU	#A6CEE3
-1.35922030806575	0.277995953101434	R848	EU	#A6CEE3
-0.749733963371068	0.237185248773738	R848	EU	#A6CEE3
-1.51912833519237	0.376931318326377	R848	EU	#A6CEE3
-0.894835247151951	0.192137302226012	R848	EU	#A6CEE3
-1.19572294656812	0.278941208787939	R848	EU	#A6CEE3
-1.42287531744554	0.287250598517176	R848	EU	#A6CEE3
-0.107651106548761	0.260155536529755	R848	EU	#A6CEE3
-0.657403153485062	0.296638383218653	R848	EU	#A6CEE3
0.960653947949711	0.246968175079353	R848	EU	#A6CEE3
-1.79081928169418	0.290318521986156	R848	EU	#A6CEE3
-0.71299012559417	0.319208158676902	R848	EU	#A6CEE3
-0.300188804671064	0.319476988658929	R848	EU	#A6CEE3
-1.71723404340411	0.323396984823194	R848	EU	#A6CEE3
-1.4706722416633	0.256517389013077	R848	EU	#A6CEE3
-1.02289945965731	0.326619891592852	R848	EU	#A6CEE3
-0.948913635917203	0.318613885935648	R848	EU	#A6CEE3
-1.81531544212498	0.275376717877438	R848	EU	#A6CEE3
-0.595181459552035	0.243728917492788	R848	EU	#A6CEE3
0.0964033052863462	0.307826741088966	R848	EU	#A6CEE3
-1.9717099422383	0.330191080216387	R848	EU	#A6CEE3
-2.13222302189298	0.321731049022172	R848	EU	#A6CEE3
-0.988505590043826	0.339993061810367	R848	EU	#A6CEE3
-1.40316817691841	0.34577559513369	R848	EU	#A6CEE3
-1.0446418198732	0.382090672429743	R848	EU	#A6CEE3
-1.62310208033987	0.310947162468147	R848	EU	#A6CEE3
-2.59797399005521	0.399003827144383	R848	EU	#A6CEE3
-1.22171931103112	0.261602249919211	R848	EU	#A6CEE3
-0.766131807394969	0.295035357398545	R848	EU	#A6CEE3
0.145493610548422	0.257406374130697	R848	EU	#A6CEE3
-1.26152518822568	0.401746829335994	R848	EU	#A6CEE3
-1.42654236545431	0.26789164895179	R848	EU	#A6CEE3
-1.11435108995394	0.319805067814915	R848	EU	#A6CEE3
-0.900778453297052	0.287047629879592	R848	EU	#A6CEE3
-2.77380310972684	0.256441824157965	R848	EU	#A6CEE3
-0.684739153990806	0.240508688974957	R848	EU	#A6CEE3
-0.446246513817897	0.219305218212741	R848	EU	#A6CEE3
-0.226678615810195	0.266053454468773	R848	EU	#A6CEE3
-1.89983433775743	0.390306267031805	R848	EU	#A6CEE3
-1.44405689034356	0.292872685905883	R848	EU	#A6CEE3
-0.618336179514253	0.278216229084977	R848	EU	#A6CEE3
-0.46917928248379	0.290843658765901	R848	EU	#A6CEE3
-1.48448599933979	0.2561346269444	R848	EU	#A6CEE3
-0.92504791397391	0.25154998901159	R848	EU	#A6CEE3
-2.03079321388208	0.316576519158176	R848	EU	#A6CEE3
-3.35273592569183	0.258459508131	R848	EU	#A6CEE3
-0.903543922569033	0.314780096760431	R848	EU	#A6CEE3
-1.6860253993763	0.357852137379976	R848	EU	#A6CEE3
-0.616815607840271	0.297372498125276	R848	EU	#A6CEE3
-0.927873498353354	0.279886866499666	R848	EU	#A6CEE3
-0.449907131669683	0.25524046218417	R848	EU	#A6CEE3
0.485524808894056	0.280729367890498	R848	EU	#A6CEE3
0.239921189542124	0.288604248935897	R848	EU	#A6CEE3
-0.0989441156137903	0.21406372449533	R848	EU	#A6CEE3
-2.09785661165092	0.330750416258193	R848	EU	#A6CEE3
-1.07300366751403	0.270499786495904	R848	EU	#A6CEE3
-1.87512866647512	0.348663234825646	R848	EU	#A6CEE3
-1.32253655159841	0.308006862189426	R848	EU	#A6CEE3
-2.08262313691679	0.286242741578472	R848	EU	#A6CEE3
-2.0309035207237	0.302833839135395	R848	EU	#A6CEE3
0.159412910038002	0.279575683303244	R848	EU	#A6CEE3
-1.47809918111326	0.370598113239479	R848	EU	#A6CEE3
-1.52949157286348	0.297813401754006	R848	EU	#A6CEE3
-1.34660312351569	0.325555938528965	R848	EU	#A6CEE3
-1.62587615603157	0.354313859703479	R848	EU	#A6CEE3
-1.42756165774187	0.321732908690472	R848	EU	#A6CEE3
-0.637288892488795	0.250250705769482	R848	EU	#A6CEE3
-0.556049090783759	0.33278419506957	R848	EU	#A6CEE3
-1.46755400779274	0.307438981374725	R848	EU	#A6CEE3
-0.784304958257346	0.303787121113618	R848	EU	#A6CEE3
-0.137739085140397	0.277481475839791	R848	EU	#A6CEE3
-3.05325169996234	0.332573721755097	IAV	AF	#6A3D9A
-4.40415726961791	0.352750018134201	IAV	AF	#6A3D9A
-4.62773838652334	0.354343853271677	IAV	AF	#6A3D9A
-3.06487459022793	0.369730516096812	IAV	AF	#6A3D9A
-2.49452220030321	0.276112454737396	IAV	AF	#6A3D9A
-3.37868943213626	0.252912034970658	IAV	AF	#6A3D9A
-3.95682188110816	0.326543099152798	IAV	AF	#6A3D9A
0.623309522062038	0.18848596507313	IAV	AF	#6A3D9A
-5.71624307646789	0.327435244287185	IAV	AF	#6A3D9A
-3.4564040197813	0.226018029170674	IAV	AF	#6A3D9A
-5.41001345475601	0.424193362408229	IAV	AF	#6A3D9A
-4.01449199084549	0.268102629043911	IAV	AF	#6A3D9A
-3.9885556847443	0.242480794452299	IAV	AF	#6A3D9A
-5.01244716290968	0.322327118640561	IAV	AF	#6A3D9A
-4.2579657154336	0.330910455977822	IAV	AF	#6A3D9A
-2.21559407066399	0.227946350031878	IAV	AF	#6A3D9A
-4.53745579429067	0.327012269783179	IAV	AF	#6A3D9A
-3.44377197075395	0.281951322049667	IAV	AF	#6A3D9A
-3.68437872970911	0.301053046498736	IAV	AF	#6A3D9A
-5.89525648680938	0.321695778596335	IAV	AF	#6A3D9A
-3.330569790036	0.325967146793075	IAV	AF	#6A3D9A
-3.31525888273029	0.294422030337956	IAV	AF	#6A3D9A
-4.26604797509933	0.342199157033111	IAV	AF	#6A3D9A
-5.86515048492533	0.443944194586987	IAV	AF	#6A3D9A
-2.17209056257561	0.303660293151628	IAV	AF	#6A3D9A
-3.50439133821116	0.250835131922914	IAV	AF	#6A3D9A
-4.84970930952434	0.385197615035863	IAV	AF	#6A3D9A
-4.37273434522101	0.292438077674633	IAV	AF	#6A3D9A
-4.33283161582784	0.405602347456692	IAV	AF	#6A3D9A
-3.43527511770744	0.281486573811225	IAV	AF	#6A3D9A
-6.28074246425043	0.401596449380514	IAV	AF	#6A3D9A
-2.56852914676173	0.239601015474543	IAV	AF	#6A3D9A
-2.94985328581194	0.32873222493568	IAV	AF	#6A3D9A
-2.69002672146234	0.356456746356903	IAV	AF	#6A3D9A
-4.0142217309198	0.268615433847953	IAV	AF	#6A3D9A
-2.04778491650384	0.374697850297688	IAV	AF	#6A3D9A
-3.54943273105302	0.283423938243809	IAV	AF	#6A3D9A
-4.96889099056382	0.38805810769433	IAV	AF	#6A3D9A
-3.11085560877226	0.282701123647283	IAV	AF	#6A3D9A
-2.62922089129138	0.285677219427926	IAV	AF	#6A3D9A
-3.92056150682226	0.27861794521507	IAV	AF	#6A3D9A
-3.35898958179248	0.279300249061537	IAV	AF	#6A3D9A
-4.16215715769383	0.272390983766927	IAV	AF	#6A3D9A
-3.26486003674086	0.238468140553017	IAV	AF	#6A3D9A
-5.02039293223759	0.282948729667034	IAV	AF	#6A3D9A
-3.39766204756179	0.416517272694052	IAV	AF	#6A3D9A
-4.78748833606117	0.324906506874278	IAV	AF	#6A3D9A
-5.90954308702165	0.419030809491981	IAV	AF	#6A3D9A
-4.94128192860337	0.315385489604948	IAV	AF	#6A3D9A
-3.60814629133463	0.327518154333058	IAV	AF	#6A3D9A
-3.60441906628612	0.330103687400653	IAV	AF	#6A3D9A
-3.06459851956867	0.337003089394824	IAV	AF	#6A3D9A
-3.89280954260642	0.335787261176637	IAV	AF	#6A3D9A
-4.04918530113384	0.366622287800024	IAV	AF	#6A3D9A
-3.96295288587522	0.260023822638968	IAV	AF	#6A3D9A
-4.61006975610245	0.368717077973212	IAV	AF	#6A3D9A
-3.4443523206262	0.290036008279595	IAV	AF	#6A3D9A
-2.05320911096462	0.266540621355677	IAV	AF	#6A3D9A
-4.96651937641342	0.322682878957937	IAV	AF	#6A3D9A
-3.4384097210217	0.263896127575844	IAV	AF	#6A3D9A
-4.70309279913231	0.291675908368357	IAV	AF	#6A3D9A
-3.60702970923342	0.35526581533831	IAV	AF	#6A3D9A
-3.74009704836796	0.3585768210117	IAV	AF	#6A3D9A
-2.51982091015613	0.410115315540167	IAV	AF	#6A3D9A
-2.75139637871466	0.275079674531255	IAV	AF	#6A3D9A
-3.81551794587344	0.310966149295781	IAV	AF	#6A3D9A
-4.26132536178364	0.365780578393282	IAV	AF	#6A3D9A
-3.62786486959189	0.345621222569855	IAV	AF	#6A3D9A
-4.14549964028016	0.352728685913436	IAV	AF	#6A3D9A
-4.08287306085374	0.329976663612201	IAV	AF	#6A3D9A
-5.27405921830028	0.313168055370696	IAV	AF	#6A3D9A
-1.44628527802729	0.316297825872164	IAV	AF	#6A3D9A
-4.04158913636322	0.264517652119859	IAV	AF	#6A3D9A
-3.63605938894863	0.317759885746305	IAV	AF	#6A3D9A
-4.85864966222213	0.325280374787125	IAV	AF	#6A3D9A
-5.82332454324401	0.345261200134334	IAV	AF	#6A3D9A
-3.22131972114456	0.309764531878506	IAV	AF	#6A3D9A
-3.74070288302949	0.265607798929866	IAV	AF	#6A3D9A
-4.16941206973918	0.239878395629383	IAV	AF	#6A3D9A
-3.60023624159247	0.370331723895004	IAV	AF	#6A3D9A
-5.16983404048061	0.254057151741078	IAV	AF	#6A3D9A
-2.65120637603219	0.303219904330306	IAV	AF	#6A3D9A
-3.95410794971974	0.281564481272128	IAV	AF	#6A3D9A
-4.03661685546291	0.259253411487767	IAV	AF	#6A3D9A
-4.33501943094451	0.275700728059078	IAV	AF	#6A3D9A
-5.13410669129349	0.293236821769512	IAV	AF	#6A3D9A
-4.03912850094263	0.345593510493167	IAV	AF	#6A3D9A
-2.71066522641413	0.243421831296449	IAV	AF	#6A3D9A
-4.60365746907118	0.232870523076227	IAV	AF	#6A3D9A
-4.52806356495797	0.300251076047605	IAV	AF	#6A3D9A
-4.00073627957436	0.331150710303449	IAV	AF	#6A3D9A
-3.27082802830972	0.360614795445697	IAV	AF	#6A3D9A
-4.30942243323575	0.311972870547071	IAV	AF	#6A3D9A
-4.31904963493983	0.364217835444053	IAV	AF	#6A3D9A
-3.97526479282582	0.299088517793066	IAV	AF	#6A3D9A
-4.07039950564517	0.310091794125017	IAV	AF	#6A3D9A
-3.523228426654	0.358180236213004	IAV	AF	#6A3D9A
-4.04348891214649	0.317288915690736	IAV	AF	#6A3D9A
-4.93674990348031	0.412150392423442	IAV	AF	#6A3D9A
-3.84059788971187	0.320816630553919	IAV	AF	#6A3D9A
-5.45071692489981	0.303993329024456	IAV	EU	#CAB2D6
-4.69164883203299	0.288286061329843	IAV	EU	#CAB2D6
-4.20507228487006	0.275345139697008	IAV	EU	#CAB2D6
-3.08482785808819	0.348459302424914	IAV	EU	#CAB2D6
-5.52650057034721	0.366925108299359	IAV	EU	#CAB2D6
-4.60960862272682	0.372889340771178	IAV	EU	#CAB2D6
-5.35465220378121	0.446217294560757	IAV	EU	#CAB2D6
-5.76719029072976	0.35412341901704	IAV	EU	#CAB2D6
-5.07971227855544	0.323547703538877	IAV	EU	#CAB2D6
-5.55939561855438	0.416569742657212	IAV	EU	#CAB2D6
-4.91386716183467	0.409096852527184	IAV	EU	#CAB2D6
-4.82422736765555	0.480240521294821	IAV	EU	#CAB2D6
-4.83258906740678	0.373916718705544	IAV	EU	#CAB2D6
-5.21501232815926	0.473844605581111	IAV	EU	#CAB2D6
-4.49305901100389	0.475889103078081	IAV	EU	#CAB2D6
-4.86549967612078	0.278524748363331	IAV	EU	#CAB2D6
-3.2186210055075	0.395930171803079	IAV	EU	#CAB2D6
-2.61986461909923	0.245258888117389	IAV	EU	#CAB2D6
-3.32115344334119	0.429306624119321	IAV	EU	#CAB2D6
-5.09868180435852	0.38340669065307	IAV	EU	#CAB2D6
-6.33687974699293	0.321092437399417	IAV	EU	#CAB2D6
-4.85441524201023	0.387243958813077	IAV	EU	#CAB2D6
-4.14953480927516	0.359471419121649	IAV	EU	#CAB2D6
-4.77054318801068	0.304392984334441	IAV	EU	#CAB2D6
-5.97920949914552	0.518925917074523	IAV	EU	#CAB2D6
-3.91530395095108	0.245452068838786	IAV	EU	#CAB2D6
-5.87946452235285	0.366343192983838	IAV	EU	#CAB2D6
-4.66400227347102	0.354442790298414	IAV	EU	#CAB2D6
-5.17384306391839	0.407037486979856	IAV	EU	#CAB2D6
-6.34708833812005	0.437149137240803	IAV	EU	#CAB2D6
-5.30248075295436	0.335912777136272	IAV	EU	#CAB2D6
-5.61424714713298	0.422705085065015	IAV	EU	#CAB2D6
-5.18835675481379	0.331986603536622	IAV	EU	#CAB2D6
-4.20677229766545	0.376272836237555	IAV	EU	#CAB2D6
-5.06238044578664	0.442851423131473	IAV	EU	#CAB2D6
-5.70195714683593	0.403193530455908	IAV	EU	#CAB2D6
-5.46224364596173	0.502888754935395	IAV	EU	#CAB2D6
-3.7301806724649	0.342424493006233	IAV	EU	#CAB2D6
-4.55855102370356	0.386563940823886	IAV	EU	#CAB2D6
-4.01567947303669	0.270804675179951	IAV	EU	#CAB2D6
-5.05904832848989	0.324081363968208	IAV	EU	#CAB2D6
-4.86056175130583	0.346640672767735	IAV	EU	#CAB2D6
-4.68383647088987	0.350011849816592	IAV	EU	#CAB2D6
-3.72858665842652	0.284524203137865	IAV	EU	#CAB2D6
-5.15687493205866	0.373973271396053	IAV	EU	#CAB2D6
-3.97650320488743	0.43981729746654	IAV	EU	#CAB2D6
-3.70295106424249	0.385877656173208	IAV	EU	#CAB2D6
-4.32049823229223	0.261127918551026	IAV	EU	#CAB2D6
-4.70803922302955	0.525465356298389	IAV	EU	#CAB2D6
-4.51503904091309	0.297360466410653	IAV	EU	#CAB2D6
-3.51809147604857	0.325090446139039	IAV	EU	#CAB2D6
-5.51670230519163	0.400226348625006	IAV	EU	#CAB2D6
-5.65987170410876	0.441103946815348	IAV	EU	#CAB2D6
-2.60351930015844	0.30957605063672	IAV	EU	#CAB2D6
-4.7822867109625	0.436935264088638	IAV	EU	#CAB2D6
-4.46069039764767	0.3947712431697	IAV	EU	#CAB2D6
-2.52244382273512	0.237600495653384	IAV	EU	#CAB2D6
-3.3323922413322	0.386792320477897	IAV	EU	#CAB2D6
-4.69525962707045	0.380220175639445	IAV	EU	#CAB2D6
-5.31207922711789	0.30922719626963	IAV	EU	#CAB2D6
-3.29255025756643	0.297001487149695	IAV	EU	#CAB2D6
-4.42417252220987	0.361196804044537	IAV	EU	#CAB2D6
-4.08790828232607	0.346279773904085	IAV	EU	#CAB2D6
-3.938279528146	0.309155808447432	IAV	EU	#CAB2D6
-4.1819904600164	0.306292590793489	IAV	EU	#CAB2D6
-3.29836588683823	0.289944749378278	IAV	EU	#CAB2D6
-5.99313126165512	0.435793250241278	IAV	EU	#CAB2D6
-3.59396042451408	0.379277522101512	IAV	EU	#CAB2D6
-5.23375353982675	0.324371909360377	IAV	EU	#CAB2D6
-4.97532612090621	0.366634228541863	IAV	EU	#CAB2D6
-3.21109455748637	0.298426545782258	IAV	EU	#CAB2D6
-5.12169253477426	0.312864370406157	IAV	EU	#CAB2D6
-3.63862715757853	0.305283432234246	IAV	EU	#CAB2D6
-3.42611511263984	0.279694928137571	IAV	EU	#CAB2D6
-3.21663287560306	0.356004662654809	IAV	EU	#CAB2D6
-4.25273834358715	0.432036638460471	IAV	EU	#CAB2D6
-4.15243287628786	0.481847428221547	IAV	EU	#CAB2D6
-3.87532088595103	0.336771084231843	IAV	EU	#CAB2D6
-4.60816072420936	0.261107421749494	IAV	EU	#CAB2D6
-4.54871841886678	0.407185851376853	IAV	EU	#CAB2D6
-4.54714657479689	0.29858582441495	IAV	EU	#CAB2D6
-4.16830747100537	0.332211356869204	IAV	EU	#CAB2D6
-4.64318728316627	0.32679864481233	IAV	EU	#CAB2D6
-4.04990468678447	0.429461732059785	IAV	EU	#CAB2D6
-5.42926339458608	0.365495997420139	IAV	EU	#CAB2D6
-6.18278646640122	0.453330996853217	IAV	EU	#CAB2D6
-3.04585267153985	0.261495960875461	IAV	EU	#CAB2D6
-4.84337161828606	0.396658025054853	IAV	EU	#CAB2D6
-5.68604661796493	0.378770698758009	IAV	EU	#CAB2D6
-4.36010935106544	0.277031644867377	IAV	EU	#CAB2D6
-5.11589141814189	0.35302465542112	IAV	EU	#CAB2D6
-3.7422016877146	0.408301183331914	IAV	EU	#CAB2D6
-4.33865055727581	0.36860117570659	IAV	EU	#CAB2D6
-4.17228233638078	0.334047740985966	IAV	EU	#CAB2D6
-5.27481490078553	0.307455161694956	IAV	EU	#CAB2D6
-3.44581221568321	0.31082439665815	IAV	EU	#CAB2D6
-5.53168902827485	0.385620081052415	IAV	EU	#CAB2D6
-6.13749965748094	0.432910751919634	IAV	EU	#CAB2D6
-3.87148402952662	0.363381483627774	IAV	EU	#CAB2D6
