# Supplementary material for: Defining the genetic and evolutionary architecture of alternative splicing in response to infection
Source: Nat Commun. 2019 Apr 11;10:1671. doi: 10.1038/s41467-019-09689-7 (PMC6459842; doi:10.1038/s41467-019-09689-7)
Supplement: Supplementary file 9 — Source Data [file 41467_2019_9689_MOESM9_ESM.zip › SourceData/Fig4FG.csv]

condition	population	expr_MX1	PSI_MX1_RI	Geno_rs462687	expr_MUC1	PSI_MUC1_A3	Geno_rs4072037
NS	AF	1050.00707285775	0.592969817267704	AA	1.80212945765658	0.526647821747563	CC
NS	AF	524.50581199308	0.638161055377754	GG	1.92589911291083	0.529184875467615	TT
NS	AF	387.996743821041	0.613771744622022	AA	1.30469508351118	0.542253253910081	TT
NS	AF	611.907853119271	0.554423424196224	AA	1.30050687953404	0.54930491835229	TC
NS	AF	189.51292445453	0.673116224804943	AA	0.441363522401226	0.56049946396042	TC
NS	AF	858.433905429442	0.680987648673445	AA	1.8914674543355	0.554855282515438	CC
NS	AF	1551.72596148323	0.631608003048053	AG	1.30499702676974	0.516432625535152	CC
NS	AF	349.927169756596	0.63154084619314	GG	0.527870060724098	0.549837034781435	TT
NS	AF	411.774516860827	0.584384174644404	AA	1.28503692140975	0.574015467294001	TT
NS	AF	229.715664096725	0.55387975224142	GG	0.655235233981759	0.550759773211449	TT
NS	AF	152.252245686816	0.599408443542796	AA	0.870360357630664	0.546465196801578	TT
NS	AF	84.6826551477652	0.586325194452424	AA	0.706644738041932	0.522376654595293	TC
NS	AF	640.933820286757	0.611228689781242	GG	0.815169935776989	0.523270604481018	TT
NS	AF	127.309874242644	0.623241964419868	AG	0.663879500004638	0.564647995553196	TT
NS	AF	466.770775249166	0.525896148015732	AA	1.01539472060251	0.592735969816671	TT
NS	AF	83.1875420961247	0.603498449082075	AG	1.19287596238646	0.563476669073834	TT
NS	AF	350.668683913025	0.609469604554793	AA	0.527810970167369	0.585615749946182	TT
NS	AF	407.572369727347	0.472736457478908	AA	0.976445583793888	0.59631526465885	TC
NS	AF	168.754874890037	0.599546499257253	AA	0.787915798731794	0.561680618605895	TT
NS	AF	54.3739529495085	0.582547388232205	AG	1.33495739911662	0.569718896343074	TC
NS	AF	852.903999866715	0.640474116551122	AG	1.97845912959149	0.614946774155937	TT
NS	AF	329.327434873214	0.446053083546719	AA	1.0244694115262	0.542359898919221	TT
NS	AF	661.938732403593	0.527025828857178	AA	2.01830660336032	0.569828844777768	TT
NS	AF	382.528681647971	0.548947432509055	AA	0.85228304439638	0.551954552076756	TT
NS	AF	130.494979169059	0.485776500021502	AG	0.761358257365648	0.537900983446034	TT
NS	AF	422.415414290444	0.61663956381309	AG	1.34977318605919	0.543514563424037	TT
NS	AF	879.753113203541	0.534721453957338	AG	1.12435498244689	0.529633251952128	TT
NS	AF	634.66495335669	0.742183565543681	AG	1.64556269248372	0.595567846846945	TT
NS	AF	65.958230787459	0.575965483073058	AG	0.766769314767603	0.549372883815344	TT
NS	AF	285.609444344058	0.723584445716395	AA	1.09679292353926	0.582968231998204	TT
NS	AF	162.796157780021	0.603099646409256	AA	1.75586895322308	0.577470296914242	TT
NS	AF	208.65579399507	0.557605225780973	AA	0.371817113455205	0.544366614991673	CC
NS	AF	671.718430671896	0.543263902924039	AA	0.889300087092092	0.522876724607301	CC
NS	AF	1309.66563944942	0.746157724133192	AG	1.20136863430446	0.576717777011273	TC
NS	AF	54.9518925247156	0.525824602776765	AG	0.762717072267411	0.566188376465234	TT
NS	AF	299.999247140176	0.538107494949614	AA	1.04094475524147	0.535907487044029	TT
NS	AF	444.462208672695	0.602908522030434	AG	0.750434936279478	0.563754549305473	TT
NS	AF	47.1141148893421	0.482423931766626	AG	0.905924837366784	0.596503027379098	CC
NS	AF	139.817910405571	0.574152444762036	AA	1.20280464024471	0.552325532142914	CC
NS	AF	217.289806053254	0.574393593876691	AA	0.393347473996138	0.571348557135616	CC
NS	AF	116.049418019289	0.612498468382345	GG	0.939533121629589	0.576122018007069	TT
NS	AF	129.312164835766	0.604768456952764	AG	1.70453217888395	0.572162680540275	TC
NS	AF	285.261392428812	0.516398046172157	AG	0.565702427863094	0.547958606643735	TT
NS	AF	878.405260001188	0.610921520876626	GG	2.01925909918133	0.55905943230905	TT
NS	AF	96.0687518859694	0.594349844410091	AG	0.474275029630243	0.56077904055374	CC
NS	AF	927.990230959027	0.642058911506655	AG	1.40810616356433	0.543593227715851	TT
NS	AF	167.22116142828	0.641110554319425	AG	0.596679523324054	0.509666933678163	TT
NS	AF	155.53356333519	0.598705244039451	AG	0.818730146142007	0.515990845422682	TC
NS	AF	584.54393007617	0.345468400434084	AA	1.34830261614009	0.564024945420465	TC
NS	AF	881.484765047517	0.637694248149553	AG	0.961489851351901	0.544837412181033	TC
NS	AF	63.7659685753386	0.612443654327255	AA	1.4866273950393	0.532508953811165	TT
NS	AF	224.270483062582	0.620135456660227	AG	2.92288389399755	0.529280335077702	CC
NS	AF	328.067270022793	0.585017810872351	AG	0.7789946336509	0.550409335524409	TC
NS	AF	335.233230818982	0.575111428624054	AA	1.46951478908772	0.565262755404232	TT
NS	AF	114.431575064404	0.634782152145314	AG	1.84920110514408	0.555835650932177	TC
NS	AF	78.1669574597843	0.534398171981463	AA	1.2160239902424	0.56013893270731	TT
NS	AF	159.387591758537	0.627931518471338	AA	0.603111888926612	0.537948315413357	TC
NS	AF	130.192268078066	0.594274104655902	AA	0.980033366256468	0.555312708880564	TT
NS	AF	328.731395381153	0.582395654214008	AG	0.956693924926183	0.566460153405915	TC
NS	AF	253.836084131545	0.505010418911672	AG	1.40356653579618	0.547172099054716	TT
NS	AF	682.389189785446	0.553530649196139	AA	1.49782924179158	0.570753534656256	TT
NS	AF	337.959781257763	0.60943535752744	AA	1.2632719951242	0.554913940723405	TT
NS	AF	534.261422871123	0.575827588178924	GG	0.606814843516121	0.535986973556128	CC
NS	AF	160.148220179558	0.618731608348468	AG	0.433442607140666	0.564866432190969	TT
NS	AF	269.187532429006	0.575763202874812	GG	1.20757517757878	0.538031011534691	TC
NS	AF	288.185448747361	0.519475520851873	AA	0.99008847811004	0.576334562426834	TC
NS	AF	526.709469237718	0.548431988521397	GG	1.11398261280596	0.499004586198126	TC
NS	AF	157.746327577142	0.5578078616297	AG	1.05804827442292	0.540622765370363	TT
NS	AF	67.7286659760469	0.461823251018112	AA	1.1378939310798	0.494980969200495	TC
NS	AF	123.252122502374	0.547572125111758	AA	1.19276261299689	0.554045047043144	TT
NS	AF	156.655886092422	0.495079863913567	AG	0.758428039238342	0.525268566826286	TC
NS	AF	282.448827321759	0.586775627325605	AA	1.21179283492058	0.550789038271631	TT
NS	AF	703.10625852573	0.679608721769242	AA	1.14202489458888	0.546457607813737	TC
NS	AF	774.818301674849	0.204182490032749	AA	0.988538159392692	0.578379050921475	TC
NS	AF	763.058744584287	0.501836861578902	AA	0.599242223133324	0.55959710834142	TC
NS	AF	705.843191004003	0.629618845302718	AG	1.3371495502286	0.56371595116299	TC
NS	AF	320.229211948306	0.544115339560097	AA	0.594806909562683	0.565504637663466	TC
NS	AF	610.802394688357	0.676373562387484	AG	1.09867347383011	0.581215812649315	TT
NS	AF	144.296219480147	0.581073120801617	AA	0.86290302171211	0.543345705495484	TT
NS	AF	229.875692680555	0.562553736736361	AA	1.38780563218609	0.541180544257738	TC
NS	AF	972.50198572339	0.580958279225319	AA	1.150518415656	0.593153464723233	TT
NS	AF	171.735262799182	0.639907422832006	AA	0.536267627093547	0.578375909295755	TT
NS	AF	111.018443215872	0.587352086465151	AA	0.6791740232062	0.531914217991611	TT
NS	AF	1100.33005163387	0.771134726286926	AA	1.48413807968871	0.569210898378047	TT
NS	AF	184.709633130212	0.574303134824702	AG	1.26251078478185	0.554529267686353	TT
NS	AF	268.10348333618	0.611779821714783	AA	0.858022107979602	0.550943966127665	TT
NS	AF	233.5590977397	0.597736430391221	AG	1.66632941107927	0.550980753783114	TC
NS	AF	665.496682586884	0.466587512233927	AA	1.24488108646199	0.552335224514198	TT
NS	AF	396.143674760273	0.368845217044913	AG	1.65682775437693	0.540344564134521	TC
NS	AF	675.954205794883	0.671167845510221	AG	0.932838397116268	0.534380436012616	TC
NS	AF	348.983053854917	0.634012740476707	AG	0.371696030820339	0.579487570496275	TT
NS	AF	717.872933949205	0.621698001427198	AG	1.11296454085869	0.574497609519891	TT
NS	AF	149.219128271727	0.643075406197005	AG	1.51418686619251	0.538396216435157	TT
NS	AF	254.145406577961	0.49595177286251	AG	1.37698623022916	0.588025524596099	TC
NS	AF	55.2083232069326	0.527773362805882	AA	0.559267947510015	0.501804752175571	TT
NS	AF	84.362306334115	0.575901603196043	AG	1.04731454009629	0.522135565257711	TT
NS	AF	81.7989524625226	0.62409195958475	AG	0.762329153155186	0.562594155654187	TT
NS	AF	182.140075763063	0.516077481617371	AA	0.700757745006948	0.547010743003092	TT
NS	AF	100.591253490687	0.535431117318911	AA	1.13289969761507	0.594537519184675	TT
NS	AF	56.9856222517876	0.494163396640111	AG	0.868272820912178	0.539731665437707	TT
NS	EU	528.770037305572	0.615562508789983	AG	1.53822847655492	0.548176234156643	TC
NS	EU	107.290820006961	0.556627753572422	AA	0.884013391324899	0.544799549967559	TT
NS	EU	289.489164149137	0.584224276488797	AG	1.46517676507186	0.553865727900883	TC
NS	EU	140.844782869257	0.562823253263649	GG	0.517909775248345	0.553153952901271	TC
NS	EU	360.173687277679	0.704255547040853	AG	0.715503356831852	0.521214241910597	TT
NS	EU	187.572986588047	0.629053235190217	AA	0.760561424971107	0.547612878884903	TT
NS	EU	163.741056083898	0.546196536638469	AG	1.19002789520608	0.569674194178452	TC
NS	EU	204.583798922978	0.416341826899118	GG	0.782271953452809	0.500872568280906	TC
NS	EU	189.319912569237	0.650233176005624	GG	1.37984116141458	0.583937455099888	TC
NS	EU	259.927479014802	0.629034363220629	AG	0.822889017291472	0.54691467087651	CC
NS	EU	409.765266425255	0.522816169465933	GG	0.616200507993074	0.535810400754263	CC
NS	EU	312.756178808343	0.539034120191813	AG	0.593301963333147	0.559638477983338	TT
NS	EU	312.447294041895	0.579495006517423	AA	1.0997663128928	0.531499609560047	TC
NS	EU	449.419368453066	0.644429368850369	AG	0.960918704205609	0.538798407083842	TC
NS	EU	867.168593827548	0.427880488843195	AG	1.68548935288581	0.562817578224823	TC
NS	EU	581.558898349528	0.421839845177151	AA	1.17163575403037	0.563488120966292	TC
NS	EU	928.753793171359	0.610866434434449	AG	2.00963820954802	0.571715661369639	TC
NS	EU	458.41076969251	0.571360356491384	GG	1.56885364379814	0.54323635347039	CC
NS	EU	70.728907406924	0.590307405311909	AG	1.89737953471111	0.566116745420779	TC
NS	EU	84.7194351731813	0.573325373798001	AA	0.785145588757125	0.547475477341107	TC
NS	EU	242.105745815631	0.556720825621123	AG	1.27247753755078	0.52685384090038	TT
NS	EU	668.578497506042	0.584712077258646	AA	3.65186154667422	0.341243379207445	TT
NS	EU	218.476747453153	0.378137695182022	GG	1.35040171123088	0.504593968254741	TT
NS	EU	361.293563452681	0.723143758108592	AG	0.630712970033555	0.582531780478704	TC
NS	EU	161.112939633382	0.640380708894739	AA	0.896722913780064	0.550952621564177	CC
NS	EU	393.909485773047	0.804715914099696	AG	1.30904185602389	0.569514751440296	TC
NS	EU	70.3046597524371	0.562240570276427	AG	1.02398375830324	0.52375541105414	CC
NS	EU	77.2119060663113	0.497191264607753	AG	1.88999716143113	0.565881415169003	TT
NS	EU	91.35268836077	0.515834780564877	AG	1.25145959044368	0.534297444964304	CC
NS	EU	103.531700029813	0.634711572233061	GG	0.714859820284893	0.555994129678424	CC
NS	EU	145.846563032623	0.641743292776606	AG	0.899789008338692	0.512479969317056	CC
NS	EU	62.5302301165426	0.546091657790371	AG	0.956463741019039	0.538842381176426	CC
NS	EU	179.671402713918	0.578242113756343	AA	0.751832645548597	0.548301355757366	CC
NS	EU	481.775390117893	0.656024729943059	GG	1.18744813227309	0.471390157997971	CC
NS	EU	223.765045443924	0.591828189913637	GG	1.36904111822712	0.530439262692818	TC
NS	EU	126.810888479932	0.516024090029882	GG	0.540800736090693	0.537661189344716	TC
NS	EU	60.5239523754044	0.541609741340026	AG	0.910419265505011	0.503507429505348	TC
NS	EU	189.311006265148	0.707596293701752	AG	0.929827093436905	0.526031192738697	TT
NS	EU	139.153515438767	0.586545905376453	GG	1.16944796874295	0.542258122277425	TC
NS	EU	231.68954636907	0.630328042290581	GG	0.60126026454782	0.557444015106073	CC
NS	EU	55.8994960556482	0.456397382089606	AG	0.311156317397847	0.54183663957999	CC
NS	EU	524.577384353752	0.685229098321167	AG	1.01260929701097	0.580084666862816	TT
NS	EU	104.883891147597	0.638461708653166	AA	0.808823519096005	0.582926768128061	CC
NS	EU	1710.14371433788	0.4961553791626	GG	0.421700521160192	0.574010557753677	TC
NS	EU	305.471637236107	0.660132031703121	AG	2.36073717735672	0.547590012743258	TC
NS	EU	387.438290836352	0.567575796308945	GG	0.973292063664436	0.586579689151094	TC
NS	EU	512.446618966884	0.563412647371863	AG	1.75211905306521	0.509816259939732	TC
NS	EU	388.024317091463	0.54262796905438	AG	1.40462091301473	0.510941551954799	CC
NS	EU	462.003302687418	0.541915296602931	AG	0.495368305736507	0.566451418992864	TT
NS	EU	192.215841657308	0.602136268086903	AA	1.38675529535728	0.509883854259222	CC
NS	EU	1158.12877525383	0.675624759337092	GG	2.22015193721719	0.57232834853011	TC
NS	EU	1424.85204062357	0.786424710475471	GG	0.829194619723028	0.57105766780538	TC
NS	EU	740.793064751236	0.689665995619625	AG	0.961557620575028	0.570989010955891	TT
NS	EU	455.808196495609	0.637690896218393	GG	1.70949344550259	0.58277923336547	TT
NS	EU	243.919778685349	0.514755485258509	AG	0.538318569266676	0.557472893672219	CC
NS	EU	450.244283147076	0.497654746716874	GG	0.962650553301548	0.524904276563364	CC
NS	EU	60.494438011102	0.637301626416269	GG	1.05505516935735	0.560610159679403	TC
NS	EU	105.70099195701	0.582457411414214	AG	1.41386412752219	0.553218748843301	TT
NS	EU	372.114091952006	0.31725731372922	AA	1.23860327772513	0.556811276583898	CC
NS	EU	1342.48524397292	0.450678819176748	AG	1.39588634249057	0.574133328735467	TC
NS	EU	886.883767776382	0.558915272857092	AG	1.31994654188196	0.560900317497135	TT
NS	EU	47.5233825699455	0.588772139956257	AG	0.741075910871116	0.58167668982291	TC
NS	EU	233.326599279915	0.563548502775723	AA	0.467086271697319	0.550734243388189	TC
NS	EU	374.658801880609	0.617212036096852	AG	0.841118626150538	0.55004708682214	TT
NS	EU	296.412028633505	0.637496857587849	AG	1.65597220247492	0.55815980472997	TC
NS	EU	287.065365029008	0.576032369089783	AG	0.430842816482402	0.547552434885323	CC
NS	EU	281.949666325029	0.58316579692162	AA	1.48337430464527	0.552621238888613	TC
NS	EU	534.542851004361	0.618685873639021	AG	2.02018935637267	0.593494068414584	TC
NS	EU	135.001434368944	0.502506010927673	AG	0.491474236281783	0.56223929054418	TC
NS	EU	600.949880229291	0.581882695884728	AG	1.07544357706522	0.548449093111497	TC
NS	EU	547.880256419268	0.671895632327774	GG	1.77574970486926	0.579050179589232	TT
NS	EU	409.494923424909	0.176051000017731	AA	1.58089159295049	0.544232025101812	TC
NS	EU	110.724214752854	0.608040994944763	AG	1.05313655513372	0.577327852938774	TC
NS	EU	159.496079176166	0.56321612119762	AG	0.571414378543049	0.577712328443518	TC
NS	EU	467.761840948633	0.548103726151738	GG	1.45229797807205	0.530325325825193	CC
NS	EU	507.922671737718	0.607292583253532	GG	0.785752305685389	0.541585334981722	TT
NS	EU	639.610250852325	0.736814338505597		1.53860202181837	0.583244867356159	TT
NS	EU	842.1687130743	0.475446143910657	GG	2.10107082753976	0.574333478095656	TC
NS	EU	328.637037495403	0.585810785480428	AG	1.23401760613313	0.555230246921327	CC
NS	EU	326.115447296091	0.541351443210705	GG	0.538565078322058	0.52222393192172	TC
NS	EU	375.713562200768	0.534407618362625	AG	1.32965106902999	0.577289633240353	TC
NS	EU	515.35867206266	0.339226152531396	AG	1.36248293563011	0.565994748874707	TC
NS	EU	625.929866207329	0.51338183001266	GG	1.14032206188032	0.537988920131131	TC
NS	EU	275.583102812533	0.553256239988678	AG	0.920032649049557	0.540164343786634	TT
NS	EU	709.852718080159	0.665656500052818	AG	2.03656699917022	0.527770179594793	TC
NS	EU	642.731989122554	0.582043643192875	GG	1.19184829231879	0.573916735577436	CC
NS	EU	641.452548268831	0.621611521151426	AG	1.5411558913742	0.547953281785698	TC
NS	EU	113.018180357952	0.576069756637498	AG	1.16621465563885	0.563676205109498	TT
NS	EU	272.031222499631	0.615063407674162	AG	1.03856439823778	0.571299947174929	TT
NS	EU	521.913019954287	0.501923475093028	AG	1.49950047709939	0.579895580714738	TC
NS	EU	78.2088795319256	0.566944043353013	AA	0.473737725174631	0.531755502324097	TC
NS	EU	233.819027064739	0.554030686880305	AG	0.822756374925218	0.518550352557477	CC
NS	EU	448.35642653029	0.585292153783503	AG	0.41020647596708	0.526732025304611	TT
NS	EU	278.171624319889	0.521428903875848	GG	2.25448332452408	0.579485660191962	TC
NS	EU	348.170223011271	0.553875939304874	AG	1.4841998622581	0.576240480991817	TT
NS	EU	728.951433849227	0.594088415248699	AG	1.08885682671284	0.572245119113913	TC
NS	EU	538.716921928937	0.607747007950261	GG	1.83968278140658	0.546521497712027	TC
NS	EU	139.243167014715	0.58141574378566	AG	0.48884372049072	0.545251426213801	TC
NS	EU	999.235604768089	0.603578500129644	AG	0.762246564206643	0.578804832435433	TC
NS	EU	168.457354774664	0.609052204350573	AG	0.61546977335855	0.577780573118252	TT
LPS	AF	163.377679434511	0.452484887670584	AG	0.835230043815034	0.549313362269668	TT
LPS	AF	179.223932507529	0.57352662142685	AG	1.10706655603201	0.577486838767373	TC
LPS	AF	247.716718412165	0.70213048583699	GG	1.26339910942669	0.563945167659949	TT
LPS	AF	39.915262912751	0.603789211694477	AG	0.420931909049502	0.593346132999344	CC
LPS	AF	477.627493811588	0.68048993525606	AG	1.51026378746017	0.572759742904767	TT
LPS	AF	722.124396335508	0.606804054543263	AA	3.79483340619675	0.334440876363434	TC
LPS	AF	947.012772976067	0.686814072557885	AG	1.62703067484611	0.562074428452364	TC
LPS	AF	270.447656926547	0.589784030293576	AG	4.47771234629249	0.543146693727171	CC
LPS	AF	397.601958216729	0.623976717617409	AG	1.63852646008698	0.611746653278757	TC
LPS	AF	233.306162303766	0.209912449998925	AG	0.880023810982404	0.55777232736618	TC
LPS	AF	47.593126641271	0.536934687871673	AA	1.10110358671596	0.550715923916926	TT
LPS	AF	167.321337417338	0.613911627038183	AA	0.892269792315617	0.575433251907669	TC
LPS	AF	505.9364923574	0.629619843998512	AG	1.08957746084674	0.558125420954374	TT
LPS	AF	187.909963030792	0.58003074099129	AG	0.866669757161063	0.607794236122189	TT
LPS	AF	568.723259297088	0.633160436938496	AA	2.04997060121404	0.562196629650219	TT
LPS	AF	132.981389490558	0.559882152610566	AA	0.581889999196689	0.599803195376518	TT
LPS	AF	366.092057726633	0.573377287503539	AA	0.884144945187743	0.610482613418153	CC
LPS	AF	400.674850225539	0.625968886307925	AA	2.1352200339395	0.559694354001059	CC
LPS	AF	942.52926872696	0.613504679821392	AG	1.77924653899548	0.564907641679335	TC
LPS	AF	141.338681387462	0.674761383571597	AG	0.667618244469567	0.57320268767498	TT
LPS	AF	439.015382566583	0.68133929280932	AG	1.64199498002004	0.570708974753017	TT
LPS	AF	61.7438609514232	0.623735337978253	AG	0.730548610702433	0.554247836971904	CC
LPS	AF	495.051129509174	0.575584021448032	AA	1.34002536129168	0.559851703125522	CC
LPS	AF	449.522339020025	0.730222640879384	AA	0.540617967309337	0.598232302606483	CC
LPS	AF	756.791163888701	0.622979110162094	AG	0.9204877520307	0.572099585967323	TT
LPS	AF	544.168624111351	0.565620364784331	AG	1.49133753697748	0.543164538757017	TC
LPS	AF	296.381228613979	0.683087492193171	GG	2.04299246217452	0.531493958297185	TT
LPS	AF	461.376707101537	0.57557739022782	AA	1.22196141982429	0.582835905009075	TT
LPS	AF	452.679187166244	0.415163369532328	AA	1.70142671350404	0.591957293874761	TC
LPS	AF	277.775877759238	0.603446428645872	AA	1.41350658589853	0.554413271786049	TC
LPS	AF	661.555290999336	0.611410644639311	AA	2.17468000028307	0.549062468526623	CC
LPS	AF	1128.56197521571	0.52808732478565	AG	2.2927748691562	0.527109149775085	CC
LPS	AF	897.716696567003	0.667070823530972	AA	0.835289649538829	0.556696003001283	TT
LPS	AF	275.691583853406	0.536211147056448	AG	1.25426687754941	0.566773229903024	TT
LPS	AF	846.968928524179	0.73042544805678	AA	2.67045774618725	0.559738095014417	TT
LPS	AF	682.430335374563	0.678089513497535	GG	1.17070691478036	0.558631647824193	TT
LPS	AF	665.806018497277	0.578076616436884	GG	0.646279160367928	0.526546518976993	TT
LPS	AF	267.049615509487	0.582060271686005	AG	0.700124440340859	0.574888850838752	TT
LPS	AF	356.951674201293	0.634141421282616	AA	0.629082746333532	0.558802303668393	TT
LPS	AF	596.24754201448	0.564151169508453	AG	0.389159216839392	0.571877425165006	TT
LPS	AF	759.577333614285	0.767237351997879	AA	0.7397899378183	0.563500692314277	TT
LPS	AF	354.564437941372	0.485252865982978	AA	0.734527959264093	0.572434464291609	TC
LPS	AF	404.678818876006	0.582906854656376	AG	2.48089626728124	0.596947741014493	TT
LPS	AF	454.154673219442	0.748835111674847	AA	1.56384941234128	0.547830181251626	TT
LPS	AF	407.620633196018	0.586314383760839	AA	1.59672479518112	0.577015975305243	TT
LPS	AF	1351.73591650605	0.668883784497176	AA	1.66863311743373	0.570768136270135	TT
LPS	AF	107.649039380561	0.717710571840851	AG	0.459093253301156	0.558680128293727	TT
LPS	AF	763.306565034325	0.529370057683121	AG	1.31936624377592	0.534614902395447	TT
LPS	AF	1356.86661221639	0.578630958045865	GG	1.49223246290206	0.614351292268314	TT
LPS	AF	58.439830365565	0.545920256108503	AA	0.857111039966646	0.552516405875543	TT
LPS	AF	103.583878111224	0.499323742376005	AG	1.21376438104073	0.512628315422832	TT
LPS	AF	184.728119928018	0.594466878957391	AG	0.735341428369044	0.560160714339637	TT
LPS	AF	225.492961795086	0.52870817958973	AA	1.46530039480024	0.570300641502448	TT
LPS	AF	164.523664318464	0.539636989394958	AA	0.691577688687704	0.596787862879816	TT
LPS	AF	170.33528028609	0.531694619415425	AA	1.12430987631551	0.579037975775207	TT
LPS	AF	543.189613633298	0.563899085729276	AA	1.47911791924545	0.59233316213974	TT
LPS	AF	576.227366791068	0.576593074545254	AG	1.59493743923966	0.583809152444517	TC
LPS	AF	467.03467170985	0.514559679849456	AG	1.35631017753013	0.553203898043508	TC
LPS	AF	687.579543395576	0.539564137523713	AG	1.24530126290099	0.570754145326967	TT
LPS	AF	436.217329006849	0.684230660975152	AG	1.06621970081639	0.540088205631002	TT
LPS	AF	555.790503359329	0.480186852537255	AG	1.47443513830707	0.525970924563282	TT
LPS	AF	478.784468081989	0.556186710243919	AG	1.06545378302878	0.487971707615351	TC
LPS	AF	705.358001612639	0.594703575467561	AA	2.28781494406235	0.144864978529741	TT
LPS	AF	402.993195354822	0.789502358921084	GG	0.976932533706752	0.502561320705329	CC
LPS	AF	544.414562727677	0.300016929550999	AG	0.848413047054121	0.549043499568469	TT
LPS	AF	672.165684996097	0.634284991978485	GG	0.907227426130282	0.56630291723688	TC
LPS	AF	367.15123663045	0.483874043727387	AG	1.12736833078709	0.545537989555941	TT
LPS	AF	148.099370898392	0.561725705959731	AA	0.863586405958814	0.566449633378911	TC
LPS	AF	1378.06396294826	0.559840096877163	AA	1.02270392392292	0.540130762682338	TT
LPS	AF	537.760126227121	0.76312069482435	AG	1.00787810616858	0.568766813658994	TC
LPS	AF	113.342496169563	0.630257477917383	AG	1.39894143039853	0.598171708888588	TC
LPS	AF	402.272873551903	0.639293352262234	AA	0.712773485300353	0.58615915237945	TT
LPS	AF	764.242276383957	0.568059303916088	AA	1.48692150299702	0.573205452268082	TC
LPS	AF	706.989616987765	0.451413576064061	AA	1.47984068551313	0.585143271196083	TC
LPS	AF	867.209980840113	0.537404763299138	AA	0.922164842106602	0.555609681480461	TC
LPS	AF	822.580251241149	0.601968466911587	AG	1.37184071312627	0.556643641965631	TC
LPS	AF	784.444744849755	0.72621344808583	AA	1.27988663582469	0.554886496712378	TC
LPS	AF	931.713911509009	0.697140837658532	AG	1.76582597047711	0.577858146109464	TT
LPS	AF	169.415756895649	0.541924788950738	AA	1.67502750143965	0.547215039356057	TT
LPS	AF	223.103754507621	0.635762573574862	AA	0.579830729475475	0.548007086922354	TC
LPS	AF	653.131590525345	0.423869198863769	AA	1.90552722035675	0.503608746259131	TT
LPS	AF	639.594429111431	0.660171644724395	AA	1.57805548801273	0.600126642048664	TT
LPS	AF	289.712221876665	0.59613569844938	AA	0.564375875373591	0.549639083104847	TT
LPS	AF	1180.81084747753	0.439100205704234	AA	1.92702138895489	0.586463961694156	TT
LPS	AF	535.057875262007	0.556091116739536	AG	0.730845817697169	0.58951726487559	TT
LPS	AF	777.187344114335	0.772107087832393	GG	2.16947502313276	0.506970412492595	TC
LPS	AF	747.510621929605	0.374826776371644	AA	0.599512563704645	0.535013067436863	TT
LPS	AF	525.900775000818	0.550654300573854	AG	2.85348206357382	0.563343377635847	TC
LPS	EU	223.429075989803	0.619702062270964	AG	0.919898266945399	0.574880664724646	TT
LPS	EU	300.982864331942	0.686096734853758	AG	0.834491213480605	0.526191235214674	CC
LPS	EU	629.956228398811	0.415018690118023	AA	1.47114353393915	0.580615455130831	CC
LPS	EU	1296.40381857012	0.770806901186346	GG	2.10039246616676	0.54302586492214	CC
LPS	EU	803.680869183665	0.806024938756534	GG	1.15272823417623	0.581261593702831	TC
LPS	EU	1054.71415605378	0.767210719325383	GG	1.41474513955372	0.553944542804222	TC
LPS	EU	241.889488432808	0.500676395090962	AG	1.86069192393466	0.519286893180349	TC
LPS	EU	657.266625681166	0.624604980600476	AG	0.861632835203396	0.563585060868755	TC
LPS	EU	296.312946433318	0.561827694818857	GG	1.7697464619931	0.588444969686123	TC
LPS	EU	597.903968520924	0.397385995998435	AA	1.59061898392544	0.533441541454941	CC
LPS	EU	1151.2426224295	0.783069907577583	AG	2.51214629347913	0.551706098498289	TC
LPS	EU	246.843612704305	0.578905448163427	AG	2.08039591754445	0.571723623698391	CC
LPS	EU	477.122518935659	0.592318819572765	AG	1.76806950602442	0.528860266835421	TT
LPS	EU	190.370228541062	0.614641716742539	AG	1.59427209123437	0.553075154831979	CC
LPS	EU	86.6233621117746	0.578074218386199	GG	1.86623238752932	0.522075680510735	CC
LPS	EU	278.860826517721	0.605974706416163	AG	1.74910411173702	0.526847467601655	CC
LPS	EU	462.076320768651	0.633713218846007	AA	0.868343909815898	0.569465711534701	TT
LPS	EU	906.966543019577	0.685624004254042	AG	1.38811223929136	0.579195562163735	TT
LPS	EU	481.284088747253	0.473283754526992	AA	1.01336440608431	0.521259218373157	TT
LPS	EU	357.523729806236	0.664533318199158	AG	2.55798523772699	0.591189419232948	TC
LPS	EU	1060.70088083874	0.667241961504789	AG	1.99077374145621	0.535571920197216	TT
LPS	EU	695.269462138005	0.874162584705832	GG	1.6486000808518	0.561349437387975	TC
LPS	EU	1316.60289365779	0.784277683171285	AG	2.25842344504447	0.539265233256641	CC
LPS	EU	991.311825376177	0.608436305500039	GG	1.04657707323262	0.537090004753715	CC
LPS	EU	1240.0513618521	0.555251209742496	AG	1.60480034867014	0.553811002743721	TT
LPS	EU	571.490840240432	0.487732816027114	AA	1.36656723182364	0.538599238212188	TC
LPS	EU	1157.67171965917	0.749930803822792	AG	2.58672687373392	0.525911088432906	TC
LPS	EU	728.904162706631	0.724387245211555	AG	2.26214126664898	0.582725339972782	TC
LPS	EU	444.133001885024	0.593767474820715	AA	1.31951075834553	0.543632474829369	TC
LPS	EU	752.737985179071	0.600662112525779	AG	1.47024843621251	0.546249856657708	TC
LPS	EU	981.562380796141	0.618120114909902	AG	2.0482864017939	0.579970845104925	TC
LPS	EU	909.552780768576	0.783294958808812	GG	2.43157924117338	0.539328896884536	CC
LPS	EU	287.875629013959	0.67919217983094	AG	1.35805156695806	0.555292316306545	TC
LPS	EU	451.501914755588	0.594998084619102	AA	1.04815954845981	0.579201385614438	TC
LPS	EU	781.97544453646	0.596969734358579	AG	2.23559448605631	0.532207189593567	TC
LPS	EU	1167.18684608915	0.803949903476935	GG	0.870384872404943	0.580008258297013	TC
LPS	EU	1309.51563339416	0.290335395146723	AA	7.80927093566293	0.274636074863015	TT
LPS	EU	1267.36380044919	0.724373211518836	GG	2.83489030809627	0.549019222569106	TT
LPS	EU	1327.12007871551	0.798062102526506	GG	1.53676826609878	0.546346029002489	TC
LPS	EU	815.851710282689	0.576116720432805	AG	2.18556357347206	0.571450939596913	TT
LPS	EU	1079.71919099649	0.633243370483461	AG	3.13230946311318	0.523823192096273	TC
LPS	EU	152.220226841134	0.488450259790204	AA	2.35906008996408	0.532177618662949	TC
LPS	EU	890.791234137998	0.72311135891709	AG	0.933654510957314	0.528379513408713	CC
LPS	EU	923.267268131421	0.527661171385935	AG	0.986901929049519	0.521289376220571	TT
LPS	EU	1269.17187340555	0.725690260364491	GG	3.32320899824979	0.58558770411618	TC
LPS	EU	1237.90141943805	0.715736413891953	AG	2.65898284165686	0.584971061038154	TT
LPS	EU	674.95224586107	0.545839830353265	GG	0.798121821498626	0.567433466142786	TC
LPS	EU	789.099406611163	0.493512230147529	AG	1.51870852464696	0.545452234024777	TC
LPS	EU	639.403386730108	0.593532496766264	AG	1.8933540018933	0.631764448713854	TC
LPS	EU	611.21537884811	0.801883523225276	GG	1.96731647816268	0.613229157362673	TC
LPS	EU	689.481845942681	0.709129212333692	AG	1.24319135693012	0.581226933660723	CC
LPS	EU	696.178325730362	0.719828123094727	GG	1.90429420234217	0.526148395921866	TC
LPS	EU	574.222546878021	0.672072837080348	AG	1.28019726259138	0.599868774133948	TC
LPS	EU	805.981335218574	0.711808011401104	AG	2.52107180976319	0.565046490787652	TC
LPS	EU	810.999250329398	0.707085641324093	GG	1.03922755495244	0.559423649859534	TC
LPS	EU	589.659911887721	0.591361149737152	AG	1.30464131540512	0.580105732693776	TT
LPS	EU	549.854325464388	0.517684500446852	AG	1.73842507616638	0.548192100060146	TC
LPS	EU	659.816567703878	0.532981155077936	GG	2.62826184365957	0.600654802083678	CC
LPS	EU	984.199953106388	0.437042984828235	AG	2.69219857100995	0.568390579295278	TC
LPS	EU	308.002258664598	0.61371394783761	AG	1.08656116258362	0.597769578151304	TT
LPS	EU	835.452717660737	0.648252263825042	GG	1.39185516348281	0.566735813891365	CC
LPS	EU	683.001522641972	0.654548257662768	AG	0.846146643521658	0.566820890598663	CC
LPS	EU	795.22687568071	0.648960578635257	AG	1.61266813146774	0.585954164561212	TT
LPS	EU	301.046998584045	0.691580614036607	AA	1.61811527663712	0.544411363332226	CC
LPS	EU	1471.63241695854	0.875730803725892	GG	2.60071216883043	0.626041791864828	TC
LPS	EU	564.484140423465	0.705520504098762	AG	1.68342030117141	0.485282110608028	TC
LPS	EU	653.815205527383	0.584536107845664	AG	1.16140621025394	0.559930556942371	TC
LPS	EU	625.865251667089	0.612705681668648	AG	1.84983504104121	0.584142785277988	TT
LPS	EU	425.907602388827	0.606505177801049	AA	2.98047959503962	0.538109303339248	CC
LPS	EU	1025.14821222278	0.823013687517296	GG	3.50968486668722	0.63008831678837	TC
LPS	EU	1122.04613338476	0.722138621872889	GG	1.46967175744695	0.600294211590871	TC
LPS	EU	1037.3609195551	0.490973312833096	AG	1.23773556176408	0.540489628732243	TT
LPS	EU	1182.82775676855	0.767552692753857	GG	4.86022936449407	0.202106249939737	TT
LPS	EU	556.129457107668	0.722383525806449	AG	0.920056872064559	0.591529701073055	CC
LPS	EU	1054.80964383814	0.737528748203442	GG	1.97380213679076	0.533621571108046	CC
LPS	EU	69.7631121730441	0.651055735013001	GG	1.0287214056126	0.545012815206022	TC
LPS	EU	110.205819223975	0.590856684885375	AG	1.40307794899588	0.545727710840153	TT
LPS	EU	639.305446835382	0.592880471403418	AA	2.72865890520745	0.573517401314867	CC
LPS	EU	737.523460631816	0.464140442451113	AG	2.27684804773046	0.578013700216479	TC
LPS	EU	1151.45789193243	0.404311388755331	AG	2.07898397192997	0.566091098020667	TT
LPS	EU	209.157142109115	0.649203803327593	AG	1.39748478256235	0.58242553443413	TC
LPS	EU	188.622732758534	0.594901233111755	AA	1.09357204935084	0.553592687282815	TC
LPS	EU	860.222046702094	0.432673554275442	AG	1.533616855507	0.571440743124711	TT
LPS	EU	474.72648097483	0.565366285134245	AG	1.30542914207586	0.581206587389673	TC
LPS	EU	953.150812269954	0.610156369974941	AG	1.3248766280869	0.577493755577619	CC
LPS	EU	740.407594179281	0.634816793469221	AA	2.28464382251845	0.558117843847844	TC
LPS	EU	669.927311827122	0.55754645937128	AG	2.26206482885235	0.560627285245775	TC
LPS	EU	481.390951060853	0.609983760977431	AG	0.77259389637794	0.583117021453954	TC
LPS	EU	890.214905923575	0.772010564479282	AG	1.75746746571424	0.533418646268814	TC
LPS	EU	1040.72835148387	0.840087682946166	GG	3.37225717056019	0.586794344483505	TT
LPS	EU	1258.87663262204	0.825789167982919	GG	1.828116166003	0.538197281927314	TC
LPS	EU	693.258090026201	0.297930230951259	AA	1.91074676416253	0.575998925011339	TC
LPS	EU	517.538495812747	0.577650427720851	AG	1.45079599347342	0.58977056739931	TC
LPS	EU	578.926269857742	0.519031466878101	AG	1.31809489334934	0.535823755262339	CC
LPS	EU	1411.73046652593	0.810319441921604	GG	1.96273944497324	0.510406694085211	TT
LPS	EU	667.002632730924	0.462354278874762		1.38524092982667	0.631242003701401	TT
PAM3CSK4	AF	180.117002432668	0.48636791095406	AG	0.529667288545925	0.565349618020239	TT
PAM3CSK4	AF	473.51678556735	0.525728695105012	AG	1.04959885706833	0.525058077307276	TT
PAM3CSK4	AF	143.204053579435	0.451711327224552	AG	2.02432086143157	0.562490406041384	TT
PAM3CSK4	AF	227.923206429907	0.522632048610371	AA	1.50580702182344	0.558690006326375	TC
PAM3CSK4	AF	225.253212926303	0.505766603332139	AA	2.35326662910822	0.537809281919667	TT
PAM3CSK4	AF	180.828451439443	0.511392372910529	AA	1.77469521449312	0.569521860880065	TT
PAM3CSK4	AF	241.75819132276	0.54844372116583	AA	1.44373418415812	0.557747793091813	TT
PAM3CSK4	AF	55.4862175516433	0.707188022886727	AG	0.820497277461404	0.569864066641475	TT
PAM3CSK4	AF	494.11473697396	0.405700205490703	AG	0.864917042714693	0.538570157796659	TT
PAM3CSK4	AF	243.259477591876	0.530033909506515	AA	0.800258623818983	0.570522117404941	TT
PAM3CSK4	AF	220.330374578788	0.598385341360749	AG	0.66621850805428	0.555048503895805	TT
PAM3CSK4	AF	447.020182166987	0.655676467263109	GG	0.613554127563888	0.588921195428208	TT
PAM3CSK4	AF	249.299903220296	0.805456099140025	AG	0.860455477135579	0.584218907982474	TT
PAM3CSK4	AF	221.964829664219	0.606139168391518	AA	1.33184065527747	0.580970122277081	TT
PAM3CSK4	AF	281.305417982349	0.58521117177651	GG	0.673266763554002	0.571877054416639	TT
PAM3CSK4	AF	35.7310611072735	0.535200271963191	AA	1.19680324691146	0.52788888714982	TT
PAM3CSK4	AF	286.85520908862	0.70115982430708	GG	0.744093998517415	0.566132109302412	TT
PAM3CSK4	AF	66.3382518341211	0.617498665813251	AG	0.863631603143949	0.550422845591923	TT
PAM3CSK4	AF	228.407330490373	0.43914530430146	AA	0.470905539674017	0.568902094787253	TT
PAM3CSK4	AF	301.362787637727	0.500118528513511	AA	0.971816030015271	0.524402496321834	TT
PAM3CSK4	AF	115.381577653656	0.693892948082578	AG	0.735902271996592	0.560562900995209	TT
PAM3CSK4	AF	158.420357036788	0.613811871288007	AA	0.722611051575109	0.581968891310192	TT
PAM3CSK4	AF	133.260566426052	0.633406671205288	AA	2.18678335335915	0.578079567416448	TC
PAM3CSK4	AF	30.9691298826137	0.541824230536991	GG	1.18665949845349	0.587137320231767	TT
PAM3CSK4	AF	468.93987017354	0.546202505658544	AA	1.62327770114802	0.549417021735481	CC
PAM3CSK4	AF	124.996418155955	0.626628767348101	GG	1.06915478087663	0.540982343916912	TT
PAM3CSK4	AF	16.4394929118423	0.605445848437719	AG	0.629017079035432	0.588972960645721	CC
PAM3CSK4	AF	19.4277068343798	0.538422349904401	AA	1.43987882922729	0.570151070850993	TT
PAM3CSK4	AF	229.122230245127	0.715384978599977	AG	2.63685199702079	0.538363546260767	CC
PAM3CSK4	AF	111.055024707333	0.695211545828984	AG	1.09940047279292	0.590578668382223	TC
PAM3CSK4	AF	95.6034812894347	0.551757055950266	AG	1.49173307374293	0.514549239116104	TC
PAM3CSK4	AF	12.7045892973067	0.554415210791283	AA	1.60698026141004	0.56428253477852	TT
PAM3CSK4	AF	24.4836387409715	0.608228508772395	AA	1.01250580842251	0.576591664981375	TC
PAM3CSK4	AF	285.619571736799	0.57075076891564	AG	1.56882891878371	0.570437465675824	TC
PAM3CSK4	AF	67.8234220798615	0.534971179304792	AG	0.776358897636719	0.564817311247085	TT
PAM3CSK4	AF	302.829180147593	0.619442888844249	AA	1.8152472582653	0.578117047735295	TT
PAM3CSK4	AF	32.0053167882991	0.583394097698882	AA	2.06956173127496	0.602680514378146	TT
PAM3CSK4	AF	14.2508314008592	0.645382621714077	AA	0.482260698729577	0.545728200280674	TC
PAM3CSK4	AF	184.591818708971	0.57140904179212	AA	0.839523178101766	0.555182363676587	CC
PAM3CSK4	AF	419.167992748517	0.750319375181165	AG	0.987165995932327	0.599568462521226	TC
PAM3CSK4	AF	56.4992562348178	0.591174638045392	AG	0.772302078469737	0.553849387923836	TT
PAM3CSK4	AF	114.260951258327	0.481525083313007	AG	0.843753639280334	0.629454491239734	TT
PAM3CSK4	AF	11.4784475405422	0.590132178488028	AG	1.29152758453659	0.571991300972958	CC
PAM3CSK4	AF	108.607950931156	0.61473108388431	AA	1.27786319075483	0.548841263493237	CC
PAM3CSK4	AF	92.4485537587789	0.627585126555083	AA	0.549397671050529	0.570973037403189	CC
PAM3CSK4	AF	27.3986660061955	0.620880570540273	AG	1.80860076495282	0.522202212275887	TT
PAM3CSK4	AF	27.3010486702268	0.514759792477029	AG	0.576242477499198	0.597329659138194	TC
PAM3CSK4	AF	255.792359473196	0.588824041295704	AG	1.2479324168846	0.516807364748645	TT
PAM3CSK4	AF	161.37375611302	0.376301690832454	GG	3.13122158061814	0.53899730511572	TT
PAM3CSK4	AF	93.5225083526352	0.721009526087153	AA	0.932418082793236	0.54325418965425	TT
PAM3CSK4	AF	310.430974113119	0.665330411082893	AA	2.88006562786158	0.580930792939233	TC
PAM3CSK4	AF	567.268359082291	0.824259351569791	AG	1.23105457802116	0.560581095044588	TC
PAM3CSK4	AF	64.2458021884426	0.582695329920522	AA	0.596378567879514	0.554459172483393	TC
PAM3CSK4	AF	334.185071317878	0.741460365656403	AA	1.67634068187676	0.563261655142823	CC
PAM3CSK4	AF	499.047222357968	0.609357734872689	AG	2.24371472934447	0.52030278890608	CC
PAM3CSK4	AF	210.571541291443	0.583917358172636	AG	1.19103840740737	0.519238985403937	TT
PAM3CSK4	AF	51.8329796891141	0.556417432929276	AA	1.23818869799222	0.56434059143093	TT
PAM3CSK4	AF	50.4986369110982	0.495121527230874	AA	1.56393550534808	0.559628346740518	TC
PAM3CSK4	AF	504.691504950148	0.404821960232294	AA	3.27435973620362	0.575045404085778	TT
PAM3CSK4	AF	247.719839550594	0.492730328940216	AA	1.08262533647181	0.595549591060834	TT
PAM3CSK4	AF	75.8240226878322	0.70375084711026	AA	0.715097519219727	0.559139072938691	TT
PAM3CSK4	AF	699.700128948033	0.329141740647532	AA	1.0575400484513	0.604416228854655	TT
PAM3CSK4	AF	247.942819064071	0.526269583249861	AG	0.766328576468232	0.559204404358298	TT
PAM3CSK4	AF	411.864249618502	0.647702480489608	GG	1.05064923159725	0.576694743050486	TC
PAM3CSK4	AF	197.951212041511	0.48631420189892	AA	0.558009889978897	0.560660113798769	TC
PAM3CSK4	AF	400.078456573146	0.670602463940469	AA	1.00390341368166	0.544470888706502	TT
PAM3CSK4	AF	131.586707473313	0.696954367627729	AG	1.37726205861675	0.558196392113289	TC
PAM3CSK4	AF	32.1595674659713	0.58823218520216	AG	1.44119279988069	0.579729873541876	TC
PAM3CSK4	AF	154.436221838626	0.578203247891583	AA	1.13078812974645	0.591078125360929	TT
PAM3CSK4	AF	255.699843582152	0.586248561335865	AA	1.07886859713065	0.561247082814349	TC
PAM3CSK4	AF	279.770071200603	0.589881744772637	AA	1.04083632710543	0.598999891062909	TC
PAM3CSK4	AF	276.498934024048	0.496559589332206	AA	0.790925561146754	0.577097935821443	TC
PAM3CSK4	AF	564.759569421247	0.71143913011316	AG	1.25657313475828	0.569394884536404	TC
PAM3CSK4	AF	347.612937497488	0.536712051372792	AA	0.822733261346909	0.563302917081998	TC
PAM3CSK4	AF	479.760055912202	0.785421672886474	AG	1.71461454572261	0.58105163664188	TT
PAM3CSK4	AF	9.51214690504353	0.566141693033743	AA	1.03271420511549	0.562375454554049	TT
PAM3CSK4	AF	32.021342240016	0.587566917324254	AG	1.76722964771108	0.574628578710792	TT
PAM3CSK4	AF	104.217354491657	0.56999406903686	AA	0.550042130517195	0.600022645739147	TT
PAM3CSK4	AF	44.0950639856639	0.551957256450494	AG	1.03924312729979	0.517677524585356	TT
PAM3CSK4	AF	347.121958503868	0.635067294199128	AA	0.707672114315118	0.605725367635688	TT
PAM3CSK4	AF	31.3926797005263	0.548820443593084	AA	0.806211808773053	0.574313417919818	TT
PAM3CSK4	AF	70.1288401005592	0.517117387417516	AA	1.52610499375491	0.576540507736112	TT
PAM3CSK4	AF	151.371477255318	0.388268770341952	AA	1.32813563461163	0.584884227384546	TT
PAM3CSK4	AF	178.759849591895	0.587157382010099	AG	0.794336162021737	0.575986887455627	TC
PAM3CSK4	AF	208.777900197876	0.638687315017222	AG	1.25646505042676	0.555954409180251	TC
PAM3CSK4	AF	402.387422386619	0.555960729076985	AG	0.85203954624195	0.576024940119089	TT
PAM3CSK4	AF	255.423809108452	0.689621649819991	AG	1.69701080630855	0.576222754593676	TT
PAM3CSK4	AF	77.2638998451505	0.61537605331231	AG	1.54185755596122	0.549939744250946	TT
PAM3CSK4	AF	139.929801679992	0.480924097219058	AG	1.16917738784332	0.556545097083459	TC
PAM3CSK4	AF	370.569546146944	0.719535061307497	AA	1.67219157511319	0.533964338599871	TT
PAM3CSK4	AF	197.182331592142	0.703592078172894	GG	0.873406417223558	0.57756117629997	CC
PAM3CSK4	AF	194.942129001971	0.59599526715822	AG	2.22276888928384	0.560934970883574	TT
PAM3CSK4	AF	511.684147377817	0.634693387618202	GG	0.46836115152252	0.596203939972092	TC
PAM3CSK4	AF	135.367095182102	0.72585028872466	AG	1.20635624750306	0.518136682274082	TT
PAM3CSK4	AF	47.9597498109879	0.497880426442587	AA	0.459937795312614	0.60532993499215	TC
PAM3CSK4	AF	343.28201721974	0.684002243720065	AA	1.41288213817238	0.547578879801359	TT
PAM3CSK4	EU	309.241260667031	0.501085420587565	GG	1.06950225936359	0.543524869380934	CC
PAM3CSK4	EU	151.009105161216	0.605165478881693	AG	1.35996018355424	0.546428521144788	TC
PAM3CSK4	EU	88.6847769025725	0.56966147501804	AA	1.3616077832965	0.55518238868952	TC
PAM3CSK4	EU	229.480258085351	0.595421749422478	AG	1.47677162229535	0.563221558591751	TT
PAM3CSK4	EU	751.059720533295	0.453648734691227	AA	3.24584756750876	0.179175800668986	TT
PAM3CSK4	EU	527.972758162011	0.657162816740228	GG	1.74348420813509	0.571057983702108	TT
PAM3CSK4	EU	302.935548391319	0.456307420023305	AG	1.15815176076658	0.551429068132701	TT
PAM3CSK4	EU	619.059619835464	0.577388222754328	GG	0.647455786453417	0.564985166484776	TC
PAM3CSK4	EU	211.902868224749	0.601420047800488	GG	0.793211713894287	0.558319591658299	TC
PAM3CSK4	EU	620.990440660744	0.650774297565371	AG	1.53538546220307	0.531120675300011	CC
PAM3CSK4	EU	359.89739827719	0.539266101616059	GG	0.928915367925126	0.566584430874449	CC
PAM3CSK4	EU	330.754263761792	0.540034426432235	AG	1.02922744488249	0.560862665661277	TT
PAM3CSK4	EU	225.011256216604	0.550440022309974	AA	0.837315707106221	0.564640823288178	TC
PAM3CSK4	EU	480.00256527562	0.5600198496786	AG	1.30770028507099	0.537635418944185	TC
PAM3CSK4	EU	302.843019535523	0.572651259281294	AG	1.26796351935251	0.571053383658912	TC
PAM3CSK4	EU	174.455806021848	0.536698467245609	AA	0.627860847492223	0.530875680604703	TC
PAM3CSK4	EU	370.456413077029	0.489162333899717	AG	1.13716597871747	0.555815661667087	TC
PAM3CSK4	EU	295.208130134911	0.611130607792468	AG	1.28634674940177	0.561806225640248	TC
PAM3CSK4	EU	40.7148894888586	0.636704022845974	AG	0.597964608999245	0.54121087945237	CC
PAM3CSK4	EU	197.249479201912	0.553305801872452	AA	2.40156482519804	0.560647889634649	CC
PAM3CSK4	EU	538.067593731413	0.446322223547144	AG	1.28123593067047	0.53252507980408	TC
PAM3CSK4	EU	269.948314776942	0.484164953900228	GG	1.03611513219559	0.563080278567008	TC
PAM3CSK4	EU	709.091176082168	0.741433059474018	GG	1.61378681751847	0.584686690277816	CC
PAM3CSK4	EU	215.382407987613	0.582267287063944	GG	1.17149071169629	0.551666187131984	TC
PAM3CSK4	EU	423.148925616676	0.578823466427312	GG	0.999726971505346	0.560222264190661	TC
PAM3CSK4	EU	22.4940123445171	0.582164480261055	AG	1.44714189576757	0.510953272204752	TC
PAM3CSK4	EU	79.9385989264481	0.683212102312085	GG	0.800567044177236	0.592445842714015	TC
PAM3CSK4	EU	228.052671790253	0.618309273220622	AA	1.71385070355808	0.551903857378091	CC
PAM3CSK4	EU	508.12754688311	0.522152974692295	AG	1.59562587603414	0.558499783349629	TC
PAM3CSK4	EU	30.394527298496	0.58912116739246	AG	1.32580180244826	0.549477262007393	CC
PAM3CSK4	EU	111.636831171432	0.595291944660763	AG	0.540374801725155	0.533852923703778	TT
PAM3CSK4	EU	35.6666838723167	0.59264236645936	AG	1.17240027479797	0.547579131706309	CC
PAM3CSK4	EU	28.9739696830209	0.548372476210568	GG	1.0671088791026	0.566894458031542	CC
PAM3CSK4	EU	75.4685469693334	0.521482347839021	AG	1.35924256650337	0.545027589287422	CC
PAM3CSK4	EU	66.3491659595985	0.576790203422707	AG	0.915977915442152	0.578410770900744	TT
PAM3CSK4	EU	84.0941649614475	0.616361564128794	AA	1.00160672787475	0.610672181974734	TT
PAM3CSK4	EU	436.485219743036	0.591992844565317	AG	1.44083954580532	0.572935525325595	TT
PAM3CSK4	EU	150.545333950274	0.593799156032657	AA	0.966676753520466	0.585030705958797	TT
PAM3CSK4	EU	112.728173175554	0.647162618652161	AG	2.07981842495589	0.598639070265213	TC
PAM3CSK4	EU	234.442614222832	0.564316951041282	AG	0.421593572349153	0.537816512155836	TC
PAM3CSK4	EU	153.349641933987	0.621533829540033	AG	1.06137971571126	0.583495940794715	TC
PAM3CSK4	EU	627.269187435347	0.686550639388396	AG	1.06362757016808	0.556402841490036	CC
PAM3CSK4	EU	244.454853773085	0.558656027190425	AA	1.8235389962905	0.570299390977643	TC
PAM3CSK4	EU	179.827293649116	0.663589732123291	AG	1.50894629124137	0.574618584104138	TC
PAM3CSK4	EU	126.244695385556	0.608310117167237	AG	0.409589740531532	0.570999575931409	TC
PAM3CSK4	EU	333.636715861422	0.717177444421996	AG	0.844853154369823	0.53868957640607	TC
PAM3CSK4	EU	358.082676186023	0.647259791529899	GG	0.784862213068746	0.574080006391226	TT
PAM3CSK4	EU	367.109556387096	0.636192795231682	GG	1.37556848613076	0.566028202955206	TC
PAM3CSK4	EU	336.554167534115	0.623383382048916	AA	1.48531247526827	0.584375942919021	TC
PAM3CSK4	EU	66.6562690133532	0.585366907451203	AG	0.500325629135848	0.573377765835065	TC
PAM3CSK4	EU	240.949549065982	0.529374161112635	AG	1.35941582485303	0.58293539171	TC
PAM3CSK4	EU	150.318588582996	0.514596065939994	AG	0.680933417658791	0.564424083307751	CC
PAM3CSK4	EU	62.2161317524773	0.526374826740963	AG	0.641943943371357	0.605359045656262	TC
PAM3CSK4	EU	868.462361025264	0.555838385784212	GG	0.947777401165864	0.508882384333977	TT
PAM3CSK4	EU	326.840471352454	0.622854484038412		0.915154522498057	0.602677750820623	TT
PAM3CSK4	EU	853.215470186445	0.760363475872446	GG	1.52894729978064	0.567715670706838	TC
PAM3CSK4	EU	535.848162364924	0.505421976566265	AG	1.28660904147041	0.552787889029437	TT
PAM3CSK4	EU	479.215776126929	0.679707428340532	GG	1.84919568191932	0.572520479617113	TT
PAM3CSK4	EU	221.120820699518	0.685595770848482	AG	1.11842495067382	0.587089412833245	CC
PAM3CSK4	EU	17.7909815748837	0.628991002471401	GG	0.551759465981479	0.589360426520637	TC
PAM3CSK4	EU	32.6398867184953	0.517900388297082	AG	1.04602800746634	0.553985307510038	TT
PAM3CSK4	EU	243.465375776871	0.653130385845083	AA	1.69459751318149	0.571725748690464	CC
PAM3CSK4	EU	304.146738423793	0.54123427683766	AG	1.58938006813186	0.591647529055025	TC
PAM3CSK4	EU	517.260566635303	0.610302967890689	AG	1.53985687764099	0.567940379547674	TT
PAM3CSK4	EU	30.6327878993423	0.512993654351902	AG	1.05721742116729	0.58106045127199	TC
PAM3CSK4	EU	42.9296271641009	0.566184766034932	AA	1.08864987668962	0.588476399490861	TC
PAM3CSK4	EU	479.044968094543	0.631762526127786	AG	0.722600157786437	0.55459828152467	TT
PAM3CSK4	EU	121.459469038425	0.564019818143231	AG	1.44263650549481	0.584583814581512	TT
PAM3CSK4	EU	388.38452278023	0.790548614020691	AG	0.873616985831126	0.556024784526261	TC
PAM3CSK4	EU	41.0137432970596	0.519912122985414	AA	0.719115045880531	0.519108718387578	TC
PAM3CSK4	EU	440.245015255241	0.566212818904994	AG	1.35874721953225	0.523613341094681	CC
PAM3CSK4	EU	218.006190135442	0.687710293710294	AG	2.05008085110084	0.524188979056284	TC
PAM3CSK4	EU	254.385180777942	0.619220854714308	AG	0.92956766009672	0.546175756102994	TT
PAM3CSK4	EU	395.80165162815	0.650001474679855	GG	2.01379639401893	0.568764679546365	TC
PAM3CSK4	EU	649.726461708992	0.402029447659449	AG	0.919072287207254	0.568549150981267	TT
PAM3CSK4	EU	308.472337479497	0.70844952340009	GG	2.08813120311368	0.578321500275314	TC
PAM3CSK4	EU	323.926270820714	0.549798721619046	AG	1.27397070719427	0.545761186438898	TC
PAM3CSK4	EU	369.847107538613	0.374346858379914	AG	2.15960285476191	0.607657180569317	TC
PAM3CSK4	EU	430.502398792553	0.490759107772543	GG	2.2233511480584	0.581673105149729	TC
PAM3CSK4	EU	318.608293794614	0.62093853888435	AG	0.376180328368356	0.5968207088128	CC
PAM3CSK4	EU	186.325602702622	0.585180853979948	GG	1.43729326401085	0.555099367554086	TC
PAM3CSK4	EU	162.583602672072	0.522196913755837	AG	1.73197603661713	0.571375167242265	TC
PAM3CSK4	EU	355.296801069391	0.562643835622309	GG	2.09995920936888	0.533570534859098	CC
PAM3CSK4	EU	302.728373630821	0.648726255195449	AG	1.56153239669883	0.566567417287279	TC
PAM3CSK4	EU	320.043674583844	0.653393758122409	GG	0.939683375204165	0.582056524437672	TC
PAM3CSK4	EU	219.925745563956	0.545890317135261	AG	1.18636034771647	0.555928409106907	TT
PAM3CSK4	EU	259.445478673731	0.526705219972691	AG	2.00276477751689	0.535986821206448	TC
PAM3CSK4	EU	357.259297956381	0.62791737312002	GG	1.14876862109223	0.558495215031132	CC
PAM3CSK4	EU	454.427814476216	0.614745387917619	AG	0.770557010695025	0.542289027410893	TC
PAM3CSK4	EU	53.3004933300946	0.577099981528986	AG	1.28959488972046	0.595462910642575	TT
PAM3CSK4	EU	304.735189856214	0.615285892910479	GG	1.21787350048484	0.588126300387434	CC
PAM3CSK4	EU	157.384771298181	0.592338507451579	AG	1.33876669195843	0.554460169941643	CC
PAM3CSK4	EU	344.110823456349	0.613888055314431	AG	1.27561690993981	0.57935134076284	TT
PAM3CSK4	EU	119.98576488743	0.627687491258668	AA	0.385028501181566	0.555770357012469	CC
PAM3CSK4	EU	1171.47359648311	0.828558686688571	GG	0.691636979414743	0.605866755343787	TC
PAM3CSK4	EU	209.300818572405	0.594525329296788	AG	1.83693158085431	0.53804159729578	TC
PAM3CSK4	EU	270.102913803099	0.627700991135141	AG	0.758945233915672	0.570147805255637	TT
PAM3CSK4	EU	134.467520431011	0.369059058384246	AA	0.968084019618752	0.563836830358625	CC
PAM3CSK4	EU	643.680922779657	0.78196961775316	GG	1.0228069372509	0.602291238978198	TC
PAM3CSK4	EU	235.48559563705	0.709105406317636	GG	1.2495659114392	0.50522686160067	CC
R848	AF	710.452463702899	0.469610657664417	AA	4.08706198498323	0.512746904706011	CC
R848	AF	920.890022837038	0.649927246204363	AG	1.98226402638002	0.596160522787866	TC
R848	AF	650.766409064536	0.814098340214059	GG	3.35323719089421	0.53827298039291	TT
R848	AF	969.454044230526	0.377265177630555	AA	4.01349620415327	0.572946789700967	TT
R848	AF	1304.07389861023	0.582961330839066	AA	2.27107237331204	0.512321464838324	TC
R848	AF	1259.9505520005	0.501787628148133	AA	2.7808865666625	0.566224880747606	TT
R848	AF	1053.03507617017	0.258418810818938	AA	2.76417825517854	0.563909226319365	CC
R848	AF	1170.48592013954	0.226951171012277	AG	4.13782243005243	0.550639017870433	TC
R848	AF	1134.81056036047	0.670863090549647	AG	3.51793012367067	0.328465445974431	TT
R848	AF	1130.6760090611	0.616080873989266	AA	3.07032470295041	0.389494823250042	TT
R848	AF	790.308480672249	0.630101752302139	AA	3.59751029903345	0.619273664379412	TT
R848	AF	1215.98342332549	0.719450285091286	AA	4.14995295006602	0.528001795022413	TC
R848	AF	937.825840952114	0.502952614401943	AA	1.83187361877548	0.577268926940819	CC
R848	AF	785.891145154974	0.400483652007177	AA	3.15770690504784	0.569158667192341	CC
R848	AF	1805.79599471553	0.629038595850468	AG	2.71926775761888	0.590242071131945	TT
R848	AF	984.440310026359	0.467228297507374	AG	2.12089094008842	0.600788302935267	TT
R848	AF	1116.12095463861	0.601837117197392	AG	2.44126875485665	0.56527292286834	CC
R848	AF	1437.39250776747	0.333215336778361	AA	3.22591505007444	0.5730727172635	CC
R848	AF	665.55795482312	0.341949730652504	AA	1.95228064057494	0.598006499748474	CC
R848	AF	1122.20724099716	0.340404082113811	AG	1.48052740814683	0.584104565586945	TT
R848	AF	761.689037405458	0.759895969956847	AG	2.53795454573788	0.539521157072527	TT
R848	AF	1537.30244664665	0.549554468469844	AG	1.93609483965064	0.542872435513772	TT
R848	AF	930.06856089185	0.748377698794663	AG	2.00001058263541	0.525811080207501	TC
R848	AF	598.980621173877	0.50159836338845	AG	3.20072197066652	0.613894207610863	TT
R848	AF	839.211450421772	0.646098308670001	AA	7.56475943481856	0.628015177507865	TC
R848	AF	1114.46769414964	0.39656375252398	AG	5.206818361751	0.670231255804305	TC
R848	AF	841.376211265926	0.671605790775396	AA	2.18846575866454	0.583810339724507	TT
R848	AF	697.157848814467	0.57833009558639	AA	5.33926388099037	0.420568268516604	TT
R848	AF	1471.68529024326	0.580857695494041	AG	1.28243995665476	0.560699309126022	TT
R848	AF	1160.99727026617	0.60174218889888	AG	3.19187746203257	0.532718964988642	TT
R848	AF	901.164714365207	0.363390463556522	AG	4.66466985501431	0.506117374437427	TT
R848	AF	1432.47989060562	0.540020789442117	GG	2.45533645246704	0.588254304516385	TT
R848	AF	801.167751120091	0.587153979124899	AG	2.4882011882335	0.594760520312554	TT
R848	AF	688.854608759834	0.779378133439314	AA	5.52414754011983	0.106030287065852	TT
R848	AF	1333.34160418468	0.750863796932155	GG	2.76683896910378	0.563910797107881	TT
R848	AF	555.74589321793	0.768878749931192	AA	2.59382973557121	0.538569036667856	TT
R848	AF	1068.02294063678	0.779475219902502	GG	1.52083788109698	0.585044764422549	TT
R848	AF	1540.43555526713	0.223508021591229	AG	2.11504190007801	0.572564458685516	TT
R848	AF	953.199410819211	0.713090677962512	AA	1.922192593209	0.566249275042812	TT
R848	AF	736.451817266738	0.717953257854342	AG	2.39660444993066	0.612123431527088	TC
R848	AF	1203.34387536369	0.357874908563544	AA	3.71282374503478	0.548263278025009	TT
R848	AF	1711.6991976203	0.598286454395537	AG	2.17188617437379	0.592571661267214	TT
R848	AF	780.916346126488	0.777604953349631	AA	1.82811754534317	0.594565091577543	TT
R848	AF	1064.48534762078	0.559326853805099	AA	2.04969673157814	0.564909743871215	TC
R848	AF	1114.98140659725	0.670453919470827	GG	3.89284387782804	0.576457068292673	TT
R848	AF	1417.0828861581	0.587479387271795	AG	3.26985353154872	0.246489726601414	TT
R848	AF	464.283796145283	0.39125210573828	GG	1.77722295511337	0.541130466521523	TT
R848	AF	835.627787370199	0.517832320512701	AG	2.31257447752717	0.579906110536249	CC
R848	AF	513.22640701616	0.326599156407932	AA	2.91659875759432	0.606847659325341	TC
R848	AF	1258.96006777336	0.744834800378632	AG	8.12589403262431	0.873747228967327	CC
R848	AF	837.948449986229	0.44811625461602	AA	1.82887485732273	0.559634370503957	TT
R848	AF	1683.56021040051	0.581700559137092	AG	9.55893149785692	0.492983144518576	TC
R848	AF	1697.33868382919	0.87696623382854	AG	3.08056570664567	0.558752477810367	TC
R848	AF	871.979355545873	0.829969117208008	AA	3.18619330618497	0.564708300417994	TT
R848	AF	880.203776563599	0.357796003271141	AA	6.70315022487383	0.475125807199614	TC
R848	AF	1234.31171693262	0.363602961360396	AA	1.14845375077871	0.563644698909251	TT
R848	AF	906.073623056753	0.777270816222605	AG	5.18265992832254	0.250316996507759	TT
R848	AF	1747.39757560904	0.646831814664693	AA	12.7918966777943	0.148605129019018	TT
R848	AF	1365.74007492852	0.77589214807412	GG	3.60235991357317	0.543193018108869	TC
R848	AF	456.359391393174	0.602066219949036	AA	1.68179571493053	0.557964843707403	TC
R848	AF	1121.84366892537	0.460203060036173	AA	3.27562225330525	0.530047517799132	TT
R848	AF	1063.0942631433	0.764232489375229	AA	5.79760091162139	0.373782685593016	TT
R848	AF	1023.34330768855	0.672895390071648	AA	2.09106250755064	0.580908309809496	TT
R848	AF	958.700984110148	0.778417208590332	AG	3.53027670841936	0.59691385241907	TC
R848	AF	1204.43183910972	0.785135067134914	AG	2.34744052454023	0.377979789785455	TT
R848	AF	769.410760347458	0.810685104901021	AG	3.45383970153053	0.589592789128946	TT
R848	AF	1299.01111811177	0.636788376194169	AG	7.98054237052214	0.479166719270253	TT
R848	AF	884.841725641492	0.366634944414484	AG	3.51576824266127	0.547801852176909	TC
R848	AF	1026.68997163282	0.626273621346692	AA	2.15554503885216	0.562721172574553	TC
R848	AF	658.403356869271	0.337656184924585	AA	3.9027727641081	0.560481667538302	TT
R848	AF	783.456926819602	0.526526114955225	AA	3.10571432007633	0.295128047666834	TT
R848	AF	1308.89299505003	0.614599893469401	AA	1.97290751368921	0.568812519465069	TT
R848	AF	980.505434356827	0.286940086670124	AA	3.72165202611074	0.542562347551449	TT
R848	AF	1159.36752810611	0.754673448817005	AG	1.77240655416778	0.616019104514373	TT
R848	AF	1288.79542322812	0.915542000109946	GG	1.37732216746612	0.557831431385956	TC
R848	AF	1428.22343602112	0.399296256171284	AA	2.45179264616551	0.618104416265115	TC
R848	AF	1097.17701866094	0.747892821427036	AG	2.02573301960545	0.585169062867105	TT
R848	AF	940.503573298774	0.544891245785152	AA	4.41289086873934	0.498110774388236	TT
R848	AF	1206.32505015344	0.463260494361519	AG	2.15600545084162	0.553110071658691	TC
R848	AF	1205.54042214165	0.608632852533268	AG	1.73377484057878	0.568352156461414	TC
R848	AF	871.782262770423	0.362014681874406	AA	2.28589448272236	0.597186569593028	TT
R848	AF	998.08992730879	0.350023533695572	AA	3.24213745472916	0.59240956535492	TC
R848	AF	817.446135956033	0.289765225706076	AA	3.64130222717654	0.590580413523662	TC
R848	AF	672.548590211122	0.620316309603581	AA	1.35639756531503	0.544032266464711	TC
R848	AF	1354.0110653706	0.768002476606503	AG	2.82578882436441	0.585961984501525	TC
R848	AF	965.605946878542	0.441502593332286	AA	2.33132677348943	0.58798814223778	TC
R848	AF	1276.06249997998	0.241535130347886	AG	2.97098365218441	0.603303821483303	TT
R848	AF	807.535398436253	0.839022727789653	AA	1.39690237382453	0.568490558357213	TT
R848	AF	1094.9733316619	0.481633848674676	AG	2.54436679136667	0.553899032877127	TT
R848	AF	787.822912445462	0.344920884436615	AA	3.68804042014786	0.566302050853341	TT
R848	AF	865.310823358673	0.81266687517742	AG	1.85398905090232	0.598595885713645	TT
R848	AF	943.65268784007	0.626651694017074	AA	2.58032371490486	0.551202960863844	TT
R848	AF	1325.53168877449	0.424044348425096	AG	1.97319120859763	0.545270192621496	TC
R848	EU	1154.74753637054	0.676661674021633	AG	4.75752317670265	0.588282977075929	TC
R848	EU	986.63393125137	0.4206784718991	AA	4.04065864769061	0.211190513390507	TT
R848	EU	1002.14112992143	0.495867498026068	AG	3.04452814209853	0.574716573365535	TC
R848	EU	1350.86153140984	0.742045877136915	GG	2.50410691401566	0.590546090160264	TC
R848	EU	1437.00909910752	0.701595213111917	AG	3.8278779442316	0.55009931153502	TT
R848	EU	844.740247541184	0.286629850754094	AA	2.57023633221038	0.553634890801614	TT
R848	EU	814.040584818485	0.719316384404818	AG	9.80587590944887	0.515982074269	TC
R848	EU	734.230911052329	0.315062461804529	AG	3.66103079123365	0.513821346967366	TC
R848	EU	1239.52789923881	0.697637868510871	GG	2.02755518088649	0.554854392209415	TC
R848	EU	760.223408017321	0.268723955445067	AA	5.60387490072032	0.833301205687972	CC
R848	EU	994.58453124248	0.56742242525886	AG	6.30318077200477	0.340205594687553	TC
R848	EU	1131.43081256689	0.51744788569665	AG	2.27040352531522	0.576251478921122	TT
R848	EU	1332.88023518155	0.752832798450406	AG	4.1965013237268	0.528523113644758	CC
R848	EU	1015.47929613053	0.579270241273346	GG	3.09062192491178	0.571100392176005	CC
R848	EU	985.744130223044	0.840806229843392	AG	3.00920134199705	0.53184096148637	CC
R848	EU	791.485276036389	0.528077186222331	AG	2.23430997466093	0.582774321369583	TT
R848	EU	1083.33496963316	0.401562131786888	AG	3.36654843802487	0.578648151333628	TT
R848	EU	590.350988493536	0.32475862591251	AA	7.48747373919754	0.158721028832089	TT
R848	EU	1454.63982315864	0.795287625101004	GG	4.44937265120293	0.559141079749434	TT
R848	EU	725.43716115461	0.799556689423971	AG	1.42941095073306	0.59420286648217	TC
R848	EU	1147.12513431502	0.724478743197397	GG	4.35589141839599	0.533419382588058	TC
R848	EU	1251.13402343245	0.782127426561752	GG	2.42462073469687	0.596254216233035	TC
R848	EU	680.6936749864	0.778396916414878	AG	2.99916699239932	0.548014564759963	CC
R848	EU	1477.35095368345	0.877401423825988	GG	1.7150905558642	0.557379608647412	CC
R848	EU	719.017359897103	0.733109622955112	AG	1.47338616517294	0.587646848194081	CC
R848	EU	984.626996903519	0.571207992241568	AG	3.23213123035646	0.570560975152127	TT
R848	EU	1196.8584237401	0.158084510807752	AA	12.5668681266471	0.449371545246323	TC
R848	EU	1309.1839544739	0.450883387260987	AG	3.02294410610756	0.529959055280297	TC
R848	EU	559.589734625435	0.666078299629781	AG	3.04158594403146	0.598550291624915	TC
R848	EU	1056.45512498546	0.403722674226981	AA	4.44785580595353	0.565796356889657	TC
R848	EU	451.275368692474	0.594904192613864	AG	1.31535501041143	0.572260822980717	TC
R848	EU	811.511110025436	0.54737683581303	AG	2.73353740550385	0.54128234041495	CC
R848	EU	1144.58470728658	0.725175266164299	GG	3.73833552394148	0.556704124151418	CC
R848	EU	867.911361026203	0.322764914586892	AA	3.8893597609066	0.584400739347923	CC
R848	EU	928.35076363486	0.415567682150374	AG	4.14535392909183	0.563094544670461	TC
R848	EU	1072.25020168588	0.332506043570837	AA	4.84708688386682	0.702717432441631	TC
R848	EU	1102.03208105669	0.844120416542195	GG	2.91454511948771	0.577678220821149	TC
R848	EU	1551.98834489233	0.58397716687669	GG	1.90252066645153	0.57576881641218	TC
R848	EU	811.757565716622	0.733872425893053	AG	3.44396786485034	0.31651604245497	TT
R848	EU	646.669321592392	0.669457425336412	AG	4.7582541032852	0.176780607824399	TT
R848	EU	1150.59667852747	0.749670771148983	GG	3.54441452661741	0.812137174454088	CC
R848	EU	1015.57084526514	0.767103336030984	AG	3.85525021388978	0.600395162123646	CC
R848	EU	995.449975024821	0.598052602455057	AG	2.24617843896736	0.585946172686085	TT
R848	EU	781.607975673881	0.389445433395532	AA	2.14239577086411	0.797891415754882	CC
R848	EU	1484.56678366429	0.753877947288827	GG	4.78708827773809	0.496869324455571	TC
R848	EU	961.221120360709	0.900992446683744	AG	3.25931401005258	0.516541229695454	TC
R848	EU	1050.205235199	0.607565444212843	AG	4.11217972857869	0.526474342852174	TT
R848	EU	381.258650143772	0.452448623829778	AA	2.14493179586825	0.542993726458158	CC
R848	EU	657.680976599303	0.751380224922389	GG	6.64798738115626	0.251779028719748	TC
R848	EU	840.95701071313	0.830108989390059	GG	2.77114985935453	0.550905087131083	CC
R848	EU	624.410834064982	0.862099127721755	GG	2.78694158528052	0.597391419567621	TC
R848	EU	619.508116966774	0.48581814702968	AG	3.91381016763903	0.596127691502121	CC
R848	EU	1018.79594662621	0.782867450665927	GG	4.02836126181201	0.530418769802857	TC
R848	EU	1191.15608164887	0.835134163421465	GG	5.51927791804829	0.528476491223627	CC
R848	EU	920.099155326303	0.662605327574227	AG	7.01644538382092	0.391565977996744	TC
R848	EU	1012.11354303791	0.779632057255174	GG	4.16584470118443	0.584639539346934	TC
R848	EU	1181.80819265719	0.495864614789318	AG	6.00796769347778	0.438289348895085	TT
R848	EU	612.355303970898	0.797371020535477	AG	4.46729143378584	0.534848632717652	TC
R848	EU	895.42565512903	0.673241157358901	GG	3.31661381775301	0.556425774503995	CC
R848	EU	705.061181082364	0.764447638947742	AG	2.43563452640904	0.542899748642695	TC
R848	EU	576.268240543587	0.60601259758563	AG	4.58629815940247	0.336726611948675	TC
R848	EU	1179.44555890412	0.758866913512368	AG	4.28779713758413	0.554800778256779	CC
R848	EU	1002.4670913013	0.334318521059635	AA	4.02826213243218	0.814097397652964	TC
R848	EU	1140.48182161794	0.438248453184823	AG	8.63591867910184	0.606605907838164	TC
R848	EU	849.652568092099	0.506177007903321	AG	3.29897015914484	0.628390103774979	TC
R848	EU	803.333861480995	0.855519418360639	AG	2.40139033668908	0.528707055490633	TC
R848	EU	830.04595204518	0.794488539815687	GG	3.1669324955791	0.535416087416837	TC
R848	EU	937.107750807802	0.369741614264605	AA	5.11597524299056	0.542341335448775	TC
R848	EU	905.143335330239	0.528702326498621	AG	3.18344444302041	0.586333967132825	TC
R848	EU	922.329616955854	0.389060628116428	AG	3.30703038903003	0.587426724593802	TC
R848	EU	716.561869694484	0.753108049117069	AG	2.69903583124194	0.540274022066468	CC
R848	EU	434.911744839436	0.491787995779816	AG	2.03511781669431	0.578820397344985	TC
R848	EU	1654.66107169344	0.733931573239022	GG	3.41774960056828	0.536314800710812	TT
R848	EU	591.622057557769	0.43064401768861		5.13312860940123	0.586467221127225	TT
R848	EU	767.039366602311	0.867267151376775	GG	3.31105240864506	0.598677918811524	TC
R848	EU	990.565547404163	0.464284292669178	AG	3.28672346389038	0.57116104421072	TT
R848	EU	1145.28455093137	0.805818986275927	GG	10.9598385040889	0.212745926661035	TT
R848	EU	1028.14854305104	0.627786596736586	AG	4.55871043918668	0.589768844967306	CC
R848	EU	550.402517314663	0.726737874406677	AG	2.47100585783547	0.576387678742857	TC
R848	EU	981.434234330899	0.536914160131919	GG	3.48515339763589	0.198373587198864	TC
R848	EU	1155.46770113855	0.43837494042444	AG	5.89499697145403	0.178452528942822	TT
R848	EU	796.687964621289	0.252186327823082	AA	8.11528465752995	0.815187788635984	CC
R848	EU	1019.29773870877	0.613438012691778	AG	8.33721004783622	0.633279818048465	TC
R848	EU	865.593365975482	0.865083115032766	AG	5.29255887658391	0.308899137913157	TT
R848	EU	749.589810170201	0.466607184314383	AG	2.41794535514293	0.600502322719115	TC
R848	EU	649.106128106465	0.108438480371377	AA	3.72194552671228	0.459776032023767	TC
R848	EU	929.794260201399	0.427654431252649	AG	5.7197009662152	0.29543139488431	TT
R848	EU	827.904775498826	0.608096573213172	AG	2.16778967278383	0.595289255343548	TT
R848	EU	1029.30155657043	0.505056801293059	AG	9.04237562382698	0.462002037705835	TC
R848	EU	928.334309214901	0.281061899219752	AA	2.29152819680099	0.516757558337652	TC
R848	EU	1051.06633195623	0.449236496670342	AG	2.81818042756143	0.553152725967377	CC
R848	EU	953.43737775311	0.746621415434179	AG	5.45153472760552	0.585961104359632	TC
R848	EU	1231.18809987545	0.775964614785789	GG	8.98677880456247	0.667445796723027	TC
R848	EU	989.420783793856	0.728160384121785	GG	4.51432004454538	0.24577371286206	TT
R848	EU	971.01429558566	0.40344828858227	AG	3.74443100328602	0.560639245979111	TT
R848	EU	949.538871337777	0.613697062923519	GG	2.65959781481886	0.567531691537332	TC
R848	EU	1164.56310153339	0.589674922034088	AG	2.69205779231391	0.565193630667629	TC
R848	EU	579.722845507187	0.706253102397058	AG	3.05031747442825	0.517753102918952	TC
IAV	AF	2389.64045672524	0.56194250969001	AG	7.76564519709871	0.545947698427903	TT
IAV	AF	1049.09413924817	0.787338325307813	GG	9.30645361363688	0.0990265294883193	TT
IAV	AF	1883.28904412174	0.669641483090969	AG	13.0827616296933	0.87798812156373	CC
IAV	AF	2714.04031712485	0.572212535161148	AG	10.9930229610519	0.142424309484273	TT
IAV	AF	1953.5623438678	0.52149299668396	AA	11.9436390650578	0.263044289484085	TT
IAV	AF	2106.44290089589	0.591343964272713	AA	18.7525449212461	0.352530850542002	TC
IAV	AF	2127.46720395304	0.649235794377406	AG	18.2776085958715	0.5656373123826	TC
IAV	AF	1891.3964127332	0.753093282417364	AG	4.36067957665076	0.645342213446143	CC
IAV	AF	2499.19442782119	0.646148803516216	AG	33.1713126046192	0.551511098564387	TC
IAV	AF	1746.37723992563	0.506980624047005	AG	14.7158492218758	0.879822211398869	CC
IAV	AF	2661.08382061623	0.839993055857764	AG	17.1707608697113	0.328336857654626	TC
IAV	AF	2045.09786627842	0.834240207009944	AA	13.8156881619524	0.159783366438974	TT
IAV	AF	2073.14509480842	0.376275507807938	AA	20.4746432555406	0.44872504234367	TC
IAV	AF	3211.81432533891	0.599015589836725	AG	10.8099604065232	0.104401570985832	TT
IAV	AF	1939.98318002698	0.385334516784974	AG	16.7278573412403	0.0696611503679932	TT
IAV	AF	1739.26134659729	0.602526797534699	AG	9.8461260387023	0.24846755410559	TT
IAV	AF	2861.25564374586	0.535409791134646	GG	25.7949660306085	0.0782728061321779	TT
IAV	AF	1795.13386829549	0.785780373066633	AG	5.93570641546881	0.233957147226095	TT
IAV	AF	1936.1529243313	0.644327054093797	AA	27.5069465643098	0.129950993026142	TT
IAV	AF	3211.33192939461	0.858418229851025	GG	28.0787443235276	0.0773495782809459	TT
IAV	AF	1808.37520794578	0.702414923394544	AA	17.4906658071952	0.141766861750053	TT
IAV	AF	2562.61658941882	0.87746043517981	GG	7.67223308181368	0.0793649973287861	TT
IAV	AF	2671.95985978112	0.338177707272303	AG	20.5715161566067	0.19288937113425	TT
IAV	AF	1712.375566359	0.816569337123224	AA	13.2005923985072	0.283698435853873	TT
IAV	AF	2339.78285545955	0.839853967860839	AG	10.7787213918627	0.18030723632661	TC
IAV	AF	2269.49753693135	0.366421609579077	AA	18.6205987330453	0.14096739318079	TT
IAV	AF	2485.55877622946	0.609374343426274	AG	17.338295145813	0.302219050106626	TT
IAV	AF	1815.82181024606	0.639785941700953	AA	13.7296868282711	0.180763196807789	TT
IAV	AF	1931.62339423034	0.565904553315962	AA	12.8920333520045	0.512188251094015	TC
IAV	AF	2159.56667169216	0.796246963664696	GG	18.5405981746227	0.234095470429913	TT
IAV	AF	2343.59468814783	0.464850993013887	AG	17.5360461464683	0.175747995400424	TT
IAV	AF	2102.62006913838	0.480170024585179	AG	7.93470058199659	0.54183799836246	TC
IAV	AF	1396.03985605117	0.813652479996536	GG	9.11906873085141	0.182266136242089	TT
IAV	AF	931.419404018654	0.636750641336594	AA	9.98157710304193	0.323576970577164	TC
IAV	AF	1994.33663771576	0.345940039484728	AA	9.08700914620858	0.132852284709271	TT
IAV	AF	3993.31601897656	0.447643389103737	AA	18.9540237365226	0.518613480593261	TC
IAV	AF	1807.97885396988	0.377409157611785	AA	25.8484324386676	0.245814520196343	TT
IAV	AF	2443.84051334208	0.246528250529852	AA	19.0893121614047	0.312388485310505	TT
IAV	AF	2161.26054079018	0.635993977164209	AA	11.2436849916286	0.788665101771481	CC
IAV	AF	3250.75716766479	0.329630510051061	AA	10.295262344265	0.252722943933949	TT
IAV	AF	1789.86828938585	0.822532020244854	AG	15.1774529691619	0.212961129629139	TT
IAV	AF	2829.27442014691	0.704308738827125	AG	19.700600095298	0.249742544955518	TT
IAV	AF	2044.4227821266	0.360813197932757	AA	19.9124867366133	0.287772684905099	TT
IAV	AF	2203.35271775717	0.788933520488842	AA	8.57098591404742	0.241231449698684	TT
IAV	AF	2020.00104867227	0.549504253513575	AA	11.5522342519216	0.44858456906208	TC
IAV	AF	2043.75616150029	0.143080562574039	AA	11.676567406059	0.907280318790113	CC
IAV	AF	1676.24675794991	0.269816446732465	AA	12.2504352073553	0.794969668820518	CC
IAV	AF	2037.83295419348	0.744632293110294	AG	20.9881442333092	0.341682410329391	TT
IAV	AF	1893.56099546673	0.880088532324857	AG	8.87369687825971	0.0950031880610963	TT
IAV	AF	2309.87578971025	0.583049135299759	AG	21.1492797883754	0.792490108619124	CC
IAV	AF	2433.51730306228	0.389731592683057	AA	18.5438380791336	0.910919799355923	CC
IAV	AF	1592.65696294597	0.518380552375138	AA	10.8555816094095	0.822653780957291	CC
IAV	AF	1273.37307705566	0.458622114368238	AA	10.4025611711212	0.864711075649863	CC
IAV	AF	1715.54697713032	0.511686332407125	AG	11.9033258136412	0.330013414788998	TT
IAV	AF	1892.85834332135	0.445577619210245	AG	12.227590144409	0.499809497003812	TC
IAV	AF	1056.13957014802	0.830425202638929	AG	16.0098927236065	0.152244038649363	TT
IAV	AF	1967.60098190701	0.384495975855902	AA	11.445398408417	0.210712110758219	TT
IAV	AF	1887.39846303469	0.285381444373684	AA	28.8299690244815	0.152142940985283	TT
IAV	AF	2402.25533481575	0.263998332908368	AG	17.1795945157362	0.438117525588377	TC
IAV	AF	2668.1037488512	0.549389773106209	AG	9.14914418589439	0.195399698098442	TT
IAV	AF	2308.567229298	0.50187349370223	AA	25.2481417637215	0.103806232283778	TT
IAV	AF	2191.37672918303	0.466066412994918	AG	16.4614769596009	0.222664811902052	TT
IAV	AF	1654.50435940573	0.460283582664253	AA	13.7793233148283	0.23747662113818	TT
IAV	AF	1342.53698816959	0.757098233427491	AG	23.9154981377464	0.141303583321791	TT
IAV	AF	1788.62840402826	0.597209148617064	GG	8.41773580742552	0.862836749627853	CC
IAV	AF	2508.95626470097	0.45818841887183	AG	18.338160277192	0.21131223950413	TT
IAV	AF	2386.16344044956	0.62783420455963	AG	21.125802902631	0.16801288111236	TT
IAV	AF	1475.52228599039	0.553202539769689	AA	16.0318448072904	0.25150792452002	TT
IAV	AF	2005.97042230644	0.398059357905238	AG	9.80830778749176	0.515606816170255	TC
IAV	AF	2499.10536178068	0.71661246484281	AG	12.9942280581738	0.37945841251108	TC
IAV	AF	2148.81855279014	0.170124295174347	AA	17.9274043505582	0.200835809793882	TT
IAV	AF	2113.22363776499	0.431393389867906	AG	7.78691989071338	0.535552922713288	TC
IAV	AF	1959.50284395189	0.414082008905782	AA	7.65830507091718	0.667648164381186	TC
IAV	AF	1263.70750403123	0.543810192705219	AA	14.6719904316716	0.318672342236878	TC
IAV	AF	2038.88236312592	0.515452831007383	AG	12.9302005668698	0.385110076628682	TC
IAV	AF	1454.51141909524	0.430721493495574	AA	13.6475692115841	0.65369401444462	TC
IAV	AF	2283.26460586487	0.365323886708147	AA	8.73562597807491	0.207828140810277	TT
IAV	AF	2619.46235392333	0.901335339730396	AA	28.7350534439983	0.31714936180452	TT
IAV	AF	2751.81325614581	0.905038953714609	GG	21.0047897545688	0.46783892575191	TC
IAV	AF	1660.27318720254	0.635242529761518	AA	12.6823185230686	0.560701234707511	TC
IAV	AF	1514.22584918065	0.645664761418766	AA	10.8807586301422	0.189913804036397	TT
IAV	AF	1781.58581178038	0.797639076523632	AA	16.013646863936	0.160790201087511	TT
IAV	AF	1861.56034568158	0.843870527661226	AA	14.1628563368136	0.325792704029531	TT
IAV	AF	2635.58482584058	0.757573775705403	AA	11.8800908632213	0.0555457073497327	TT
IAV	AF	2047.60090415663	0.581150753530666	AG	29.0572703124295	0.375228146659452	TC
IAV	AF	1532.19411234012	0.703239551950094	AA	18.1018541926038	0.507705623089815	TC
IAV	AF	1922.90179954252	0.496132435080064	AG	17.5768073438603	0.0930415058972356	TT
IAV	AF	1768.63538781635	0.756846862041308	AG	13.8356426626047	0.198450307859296	TT
IAV	AF	1987.5748347736	0.729895555754774	AG	19.2301989091287	0.236036346336982	TT
IAV	AF	2464.21281508914	0.766239912843335	AG	16.0885270906857	0.414140786275715	TC
IAV	AF	2034.43905930264	0.374551668331414	AA	12.0232690313687	0.571260136751741	TC
IAV	AF	1380.08407795988	0.280421585755308	AA	15.8321429531115	0.323355549162188	TT
IAV	AF	1750.10216218748	0.336341527803767	AA	14.7935008490151	0.226378067534996	TT
IAV	AF	2103.94285509942	0.480222143461463	AA	19.8931005189382	0.158485583266609	TT
IAV	AF	1721.65538805865	0.58127506510295	AA	11.8502219778796	0.147491585698366	TT
IAV	AF	2652.4773912961	0.878679997803351	AG	22.4552134438349	0.118340251655938	TT
IAV	AF	2519.10771986358	0.901079923339292	GG	18.7294717040979	0.443159158024253	TC
IAV	AF	2195.40224350496	0.166803858121131	AA	18.6733309499154	0.840389558886849	TC
IAV	AF	1211.52120408357	0.571262786668669	AA	11.887040851042	0.360885137591934	TT
IAV	AF	2172.35296849266	0.816797938673213	AG	14.7378015902061	0.360842760681597	TC
IAV	EU	1857.92709793968	0.393484681807576	AG	13.4321795863517	0.317366962853334	TT
IAV	EU	1654.67924717582	0.486076459137072	AG	12.1949832762435	0.885588257139363	CC
IAV	EU	2206.44233932934	0.855395302325889	GG	10.8594956175162	0.892638910811068	CC
IAV	EU	2007.19586759729	0.309608675201107	AA	17.8972041800832	0.681112497254939	CC
IAV	EU	1476.51177462996	0.755897776828626	GG	21.1177693967699	0.818540711803343	CC
IAV	EU	1570.41392295873	0.732972897030459	GG	12.8107299626492	0.589333079276426	TC
IAV	EU	2146.97177021543	0.90268645471158	GG	18.8624453587166	0.478031576076837	TC
IAV	EU	1503.76315374912	0.928977071078791	GG	16.898023488198	0.120966931602704	TT
IAV	EU	998.477247633883	0.686021812461765	AG	7.87096941766143	0.589729467132723	TC
IAV	EU	1574.74886894242	0.824386778640145	GG	20.2180343855639	0.472138548380687	TC
IAV	EU	1732.26206475973	0.866681572240546	GG	18.9787135341515	0.596362561455751	TC
IAV	EU	818.154125348154	0.702632275256663	AG	8.65637361853269	0.84423703405828	CC
IAV	EU	1806.78003372404	0.860020547446925	GG	7.33023007361777	0.885090402105874	CC
IAV	EU	1171.83227815692	0.490352184353949	AG	6.54793906367722	0.794357214426927	CC
IAV	EU	1373.70777887919	0.72892463717618	AG	9.48804021789634	0.190550034131494	TT
IAV	EU	1924.1998829144	0.327008920160508	AA	23.5932186064293	0.588234248758432	TC
IAV	EU	2356.46523940208	0.508804208849927	AG	16.798753338545	0.477484167409507	TC
IAV	EU	2032.10762625846	0.355853301179364	AA	6.11873428446077	0.427638705981112	TC
IAV	EU	765.35301788849	0.692472327966693	AG	4.7407738890879	0.446226105533732	TC
IAV	EU	1829.58666710552	0.20268821770798	AA	17.401431587019	0.160553398749945	TT
IAV	EU	1503.70627665833	0.362172903908627	AG	12.3701703978919	0.348067644634622	TC
IAV	EU	2043.77612741808	0.269725112569195	AA	17.6291712871344	0.428114635599034	TC
IAV	EU	2433.62762277667	0.733686875465569	GG	29.5311133293396	0.352691690926512	TC
IAV	EU	2439.44708016548	0.383586393151473	AG	13.922567213676	0.080543561105644	TT
IAV	EU	1262.818194433	0.27675759017467	AA	12.8867634945191	0.389843225231202	TT
IAV	EU	1931.57724456663	0.721053390784615	AG	30.2177472398927	0.587281843463602	TC
IAV	EU	1042.71171571897	0.581872335632828	AG	18.7462829116653	0.20501434235182	TT
IAV	EU	2011.01684701485	0.737371895185811	GG	14.2953883424612	0.542504879069091	TC
IAV	EU	1122.05074715202	0.208927653592769	AA	23.403668693023	0.904249742523474	CC
IAV	EU	893.814040541043	0.361965318133903	AG	16.0944050391971	0.174103915018096	TC
IAV	EU	2038.55082160045	0.598427969695309	AG	20.3387086856402	0.24696018898826	TT
IAV	EU	2201.32041902718	0.586398048148369	AG	18.0940212301257	0.913638810932438	CC
IAV	EU	2138.50445771243	0.690432767160966	GG	17.7616778482195	0.85925257615033	CC
IAV	EU	2235.63746896358	0.509352262212889	AG	12.2802189955825	0.872883332575152	CC
IAV	EU	1626.31282196968	0.525942422997132	AG	14.8627578190074	0.60520238135303	TC
IAV	EU	1832.12671933101	0.628697987558144	AG	19.6399029714766	0.466395156746722	TC
IAV	EU	1363.82248198726	0.489343727147303	AG	24.5268805080031	0.271140371862894	TT
IAV	EU	1948.07803541893	0.301149189619989	AA	16.8439712485227	0.157741950749344	TT
IAV	EU	1738.52776223048	0.568575547980941	AG	17.9250134603997	0.447946793793901	TC
IAV	EU	1779.59851930659	0.183596199183894	AA	20.0124077972927	0.627467882404184	TC
IAV	EU	1415.13622214465	0.412553427288702	AG	22.2668094791635	0.137489697815347	TT
IAV	EU	2000.42450280132	0.50084876172483	AG	9.3251446068421	0.149897504867486	TT
IAV	EU	2023.12157685253	0.434323607814969	AG	16.9388554786421	0.370457301099824	TC
IAV	EU	2088.40802804589	0.482949070725799	AA	16.4349754428787	0.531299921693193	TC
IAV	EU	1675.77891192059	0.58794881331139	AG	15.6234118425649	0.848446082699725	CC
IAV	EU	1577.5923351755	0.597805944836135	AG	14.888837773548	0.535393950580595	TC
IAV	EU	1564.64134709562	0.838903108350137	GG	24.4688541228136	0.553358524954845	TC
IAV	EU	2054.0206176481	0.831460362971659	GG	15.4119598968463	0.289132180243321	TT
IAV	EU	1029.07114538291	0.471635677915281	AG	10.9014840467572	0.301943749916029	TT
IAV	EU	1634.65238993266	0.368882561814934	AA	13.2495628682093	0.41445979836746	TC
IAV	EU	1712.45150546956	0.527467536414413	AG	11.1206176748644	0.429196064796317	TC
IAV	EU	1633.43973408819	0.905103439131411	GG	10.1790800641491	0.567345964504346	TC
IAV	EU	1612.49005017556	0.669261368932418	AG	10.3392201262181	0.458354247855288	TC
IAV	EU	1176.59962279116	0.599896923396445	AG	6.01699510628637	0.376316564673622	TC
IAV	EU	1001.56719932704	0.719670188118449	GG	14.5326747908673	0.609948027985587	TC
IAV	EU	1108.49396230246	0.423849820005947	AG	14.4781215932719	0.15161237111432	TT
IAV	EU	2376.55785481905	0.836607576522856	GG	23.1244249320685	0.144520383811358	TT
IAV	EU	1296.78151739286	0.632603686489722	AG	6.3286706300495	0.769277187281261	TC
IAV	EU	1868.05621621888	0.787537010174941	GG	10.7893040718107	0.338699022157498	TC
IAV	EU	1782.38118447511	0.482089326319363	AG	18.4168017440627	0.123921143507991	TT
IAV	EU	1644.72218303162	0.445554969700156	AA	9.85019346016709	0.922923353602995	CC
IAV	EU	1448.76448319969	0.714102945171685	AG	20.3847602452042	0.233959161127395	TC
IAV	EU	1397.88625934532	0.641526841226842	AG	16.2513522890387	0.25157283422324	TT
IAV	EU	2090.63283300887	0.590453585228043	AG	11.5795251842886	0.336948304889718	TC
IAV	EU	1889.46151769317	0.690147322495472	AG	13.9591597201906	0.232081671892297	TT
IAV	EU	2457.54048747376	0.873632950623075	GG	7.91060821530371	0.870193552632128	CC
IAV	EU	1053.50333123506	0.368956030329458	AG	14.0900050317078	0.869723257568608	CC
IAV	EU	1901.25853603881	0.468722153802481	AG	14.0535647300242	0.350803678334975	TT
IAV	EU	1795.22044801839	0.203430008665618	AA	17.8709049517837	0.892713054434694	CC
IAV	EU	1510.43558704649	0.820150349954786	GG	12.1106476169967	0.658408411057964	TC
IAV	EU	1929.40189131758	0.782336786983732	AG	14.5258949067904	0.406343758884408	TC
IAV	EU	1569.06033626427	0.58573355916968	AG	14.2600345473938	0.25016919108724	TT
IAV	EU	1526.88784227928	0.289523563248134	AA	19.8097078503291	0.887742847032752	CC
IAV	EU	1606.71319370075	0.804050727698288	GG	15.2174231176066	0.650431118555362	TC
IAV	EU	1945.99349974433	0.673320710063834	GG	6.3671950906718	0.894012751262391	CC
IAV	EU	813.020170708181	0.626456196958198	GG	8.10460699403568	0.390948107545498	TC
IAV	EU	844.471136022676	0.727264151031341	AG	10.1525836164889	0.875449946033229	CC
IAV	EU	2301.13402139941	0.769003894788137	GG	18.5171326242692	0.436532380341618	TC
IAV	EU	2227.64512792775	0.491571271920852	AG	19.9181683179233	0.939435038869752	CC
IAV	EU	2216.00644862088	0.778747030878017	GG	20.7078960204779	0.935389599942056	CC
IAV	EU	1894.98294241403	0.629869661294745	AG	17.0629666559565	0.380857978221863	TC
IAV	EU	1666.4655024378	0.75475833704172	GG	20.1103476747783	0.547101231589065	TC
IAV	EU	1838.45278842101	0.552582125009734	AG	19.7937373988534	0.546766203477112	TT
IAV	EU	739.597989591095	0.531497065541271	AG	7.93111848204008	0.614873134406293	TC
IAV	EU	1669.82512937857	0.802057286427004	GG	20.3222937005513	0.920350869378736	CC
IAV	EU	1064.50824681891	0.487978896318193	AG	15.2152207169165	0.557637551207075	TC
IAV	EU	1258.35884394064	0.555968375932033	AG	12.226590052378	0.344321878059034	TC
IAV	EU	1505.60882277721	0.491053536673864	AG	19.6827791774406	0.852441131363209	CC
IAV	EU	1645.99108205394	0.178891076297895	AA	18.1537372072442	0.377956601810683	TC
IAV	EU	1897.71646491823	0.652186612793294	AG	21.6855270760153	0.496868112846306	TC
IAV	EU	1210.35494050931	0.431460808692952	AG	9.60216896488206	0.771581099324492	TC
IAV	EU	1399.66697695018	0.849626274365994	AG	7.92915279124837	0.532327575778017	TC
IAV	EU	1625.01789374467	0.580035823381783	AG	13.7141323460785	0.114080449801595	TT
IAV	EU	1697.44343551508	0.705041325103451	GG	11.0915801052287	0.510236688431987	TC
IAV	EU	1570.94603845253	0.362938325338024	AG	11.1719308030679	0.600712473978429	TC
IAV	EU	1798.74266595702	0.599281663838739	AG	8.69820029414387	0.761416503185851	CC
IAV	EU	1114.92875875016	0.416382311112115	AG	9.99313776585357	0.570435627978743	TC
IAV	EU	1963.03033192001	0.748159716730751	GG	10.0961129601778	0.156093409800731	TT
IAV	EU	1252.26509957387	0.476134445958775		19.8264906995166	0.276437004225751	TT
