# Supplementary material for: Defining the genetic and evolutionary architecture of alternative splicing in response to infection
Source: Nat Commun. 2019 Apr 11;10:1671. doi: 10.1038/s41467-019-09689-7 (PMC6459842; doi:10.1038/s41467-019-09689-7)
Supplement: Supplementary file 9 — Source Data [file 41467_2019_9689_MOESM9_ESM.zip › SourceData/Fig6B.csv]

event_id	condition	snp_effectSize	cond	Population_differenceInPSI	Percentage_mediated	Mediated_differenceInPSI
ENSG00000150637;A3:18:67614768-67623991:67614669-67623991:-	R848	(0.15,0.2]	4	0.352309376464875	88.3732849966679	0.311347369333287
ENSG00000106258;SE:7:99270302-99270407:99270538-99272156:-	PAM3CSK4	(0.2,1]	3	-0.474243441116033	90.4192428532056	-0.428807328738105
ENSG00000111801;SE:6:26440876-26443610:26443670-26444185:+	IAV	(0.1,0.15]	5	-0.251876423450272	87.3347437698872	-0.219975629037051
ENSG00000100461;SE:14:23374662-23374815:23374868-23375404:-	IAV	(0.05,0.1]	5	0.142435935868952	101.979428361469	0.145255353180466
ENSG00000150637;A3:18:67614768-67623991:67614669-67623991:-	PAM3CSK4	(0.15,0.2]	3	0.324212510330321	84.1048423750068	0.272678420773369
ENSG00000100461;SE:14:23374662-23374815:23374868-23375404:-	PAM3CSK4	(0.05,0.1]	3	0.12091390037243	96.6178286528801	0.116824385079348
ENSG00000168300;AL:8:52730140:52733278-52744004:52739489:52739921-52744004:-	NS	(0,0.05]	1	0.0752012632774849	55.7390983600905	0.0419165061062679
ENSG00000100461;SE:14:23374662-23374815:23374868-23375404:-	NS	(0.05,0.1]	1	0.137543871082655	101.039550245248	0.138973708731818
ENSG00000100461;SE:14:23374662-23374815:23374868-23375404:-	R848	(0.05,0.1]	4	0.136425175119184	100.68714294942	0.137362611091249
ENSG00000128284;SE:22:36545419-36545819:36546012-36556717:-	IAV	(0,0.05]	5	-0.0860696722161591	52.226532389169	-0.044951205237224
ENSG00000214176;SE:17:62801218-62810981:62811363-62817885:-	NS	(0.1,0.15]	1	0.297175557814335	49.2525956270684	0.146366675792779
ENSG00000182196;A3:12:123465846-123466118:123465846-123466142:+	NS	(0.05,0.1]	1	-0.155035981133095	76.4128487723995	-0.118467409806038
ENSG00000214176;SE:17:62801218-62810981:62811363-62817885:-	PAM3CSK4	(0.1,0.15]	3	0.26552181752441	50.2412913360634	0.13340158990325
ENSG00000150637;A3:18:67614768-67623991:67614669-67623991:-	NS	(0.15,0.2]	1	0.263886605631767	-15.5173895652862	-0.0409483126064917
ENSG00000222041;AL:2:87769823-87779742:87780211:87769823-87820726:87820932:+	PAM3CSK4	(0,0.05]	3	-0.0579824446858654	-6.38798629970792	0.00370391062276881
ENSG00000100461;SE:14:23374662-23374815:23374868-23375404:-	LPS	(0.05,0.1]	2	0.130401400040916	87.0611284339901	0.113528930369343
ENSG00000214176;SE:17:62801218-62810981:62811363-62817885:-	LPS	(0.1,0.15]	2	0.283136491102752	56.592634060319	0.160234398301008
ENSG00000106100;SE:7:30499657-30503225:30503314-30518222:-	IAV	(0.2,1]	5	-0.340664528331624	71.6392652506084	-0.244049565066226
ENSG00000141504;SE:17:7530111-7530261:7530362-7530461:-	NS	(0.05,0.1]	1	0.129036161076007	73.1487916374643	0.0943883926024708
ENSG00000139644;MX:12:50135394-50135740:50135898-50146247:50135394-50143401:50143639-50146247:+	IAV	(0.05,0.1]	5	-0.0898507483564248	74.6664349511567	-0.0670883505746774
ENSG00000089127;AL:12:113355505-113357194:113357708:113355505-113369683:113369990:+	IAV	(0.1,0.15]	5	-0.155872659643585	47.7537886387364	-0.0744351004317743
ENSG00000182196;A3:12:123465846-123466118:123465846-123466142:+	IAV	(0.05,0.1]	5	-0.163805088397392	71.5678753088076	-0.117231821413727
ENSG00000106785;SE:9:100872266-100872351:100872516-100881264:-	IAV	(0.05,0.1]	5	-0.0775169539728688	55.2074516793803	-0.042795134907899
ENSG00000172890;SE:11:71185572-71187079:71188484-71189441:+	NS	(0.1,0.15]	1	-0.171469630518321	61.0062026924578	-0.104607110350015
ENSG00000150637;A3:18:67614768-67623991:67614669-67623991:-	LPS	(0.15,0.2]	2	0.287132940710149	92.877912393139	0.266683081124616
ENSG00000169714;A3:3:128890381-128890477:128890351-128890477:-	LPS	(0,0.05]	2	0.0510340189971995	70.4767435676661	0.0359671147009303
ENSG00000222041;AL:2:87769823-87779742:87780211:87769823-87820726:87820932:+	R848	(0,0.05]	4	-0.0608453616950726	-10.5311915799215	0.00640774160760428
ENSG00000111801;SE:6:26440876-26443610:26443670-26444185:+	R848	(0.05,0.1]	4	-0.114726324858971	86.5235189975517	-0.099265253484545
ENSG00000139644;MX:12:50135394-50135740:50135898-50146247:50135394-50143401:50143639-50146247:+	NS	(0.05,0.1]	1	-0.103822628292228	75.8295838817199	-0.0787282670090615
ENSG00000168653;A5:1:39492074-39494395:39492070-39494395:+	NS	(0.15,0.2]	1	-0.260572833515618	71.9130977061527	-0.187385996361777
ENSG00000167065;SE:22:31060067-31060942:31061108-31063449:-	NS	(0.15,0.2]	1	0.254664699208373	74.9205623866506	0.190796224847185
ENSG00000182196;A3:12:123465846-123466118:123465846-123466142:+	LPS	(0.05,0.1]	2	-0.162439980950928	77.7070072253597	-0.126227247734411
ENSG00000141504;SE:17:7530111-7530261:7530362-7530461:-	IAV	(0.05,0.1]	5	0.106131987516987	78.2129303633429	0.0830089374898932
ENSG00000168300;AL:8:52730140:52733278-52744004:52739489:52739921-52744004:-	R848	(0,0.05]	4	0.072196248888925	59.6150169838768	0.0430398060368546
ENSG00000139644;MX:12:50135394-50135740:50135898-50146247:50135394-50143401:50143639-50146247:+	PAM3CSK4	(0,0.05]	3	-0.0669330150760279	81.3288752911284	-0.0544358683597749
ENSG00000106100;SE:7:30499657-30503225:30503314-30518222:-	R848	(0.15,0.2]	4	-0.270820529980173	67.2135433623817	-0.182028074352455
ENSG00000168653;A5:1:39492074-39494395:39492070-39494395:+	LPS	(0.15,0.2]	2	-0.244305844290684	78.0102090815628	-0.19058349992964
ENSG00000113161;SE:5:74650522-74650881:74651039-74651190:+	NS	(0,0.05]	1	0.0794939622388821	69.8950323327214	0.0555623306094279
ENSG00000168653;A5:1:39492074-39494395:39492070-39494395:+	PAM3CSK4	(0.15,0.2]	3	-0.243406707636179	81.2225916748656	-0.197701236252568
ENSG00000242247;SE:22:43204896-43206819:43206950-43213148:-	IAV	(0.05,0.1]	5	0.0802184696876197	54.8967362022	0.0440373216898543
ENSG00000139644;MX:12:50135394-50135740:50135898-50146247:50135394-50143401:50143639-50146247:+	LPS	(0,0.05]	2	-0.0762506854207823	73.4146381956106	-0.0559791648233405
ENSG00000161091;AL:19:3538259:3538754-3544807:3544197:3544730-3544807:-	NS	(0,0.05]	1	-0.0532248029326198	67.7943701571794	-0.0360834199155695
ENSG00000182196;A3:12:123465846-123466118:123465846-123466142:+	PAM3CSK4	(0.05,0.1]	3	-0.147657446165146	96.8064791936	-0.142941974899663
ENSG00000113161;SE:5:74650522-74650881:74651039-74651190:+	LPS	(0,0.05]	2	0.0951424058371695	59.751946160684	0.056849439111805
ENSG00000138386;SE:2:191514708-191520703:191520879-191523884:+	PAM3CSK4	(0.1,0.15]	3	0.20113383012286	76.899193976027	0.154670294177591
ENSG00000113161;SE:5:74650522-74650881:74651039-74651190:+	PAM3CSK4	(0.05,0.1]	3	0.0893520123873973	82.115331583857	0.0733717012487603
ENSG00000168653;A5:1:39492074-39494395:39492070-39494395:+	IAV	(0.15,0.2]	5	-0.219452564986965	73.3216206198778	-0.160906177140333
ENSG00000168653;A5:1:39492074-39494395:39492070-39494395:+	R848	(0.15,0.2]	4	-0.240737873735715	74.2681873880716	-0.1787916551801
ENSG00000100359;RI:22:40803021:40803075-40803205:40803332:+	NS	(0.05,0.1]	1	-0.0878605941158332	69.0386752251664	-0.0606577902225317
ENSG00000167077;SE:22:42190481-42191415:42191546-42191739:+	PAM3CSK4	(0,0.05]	3	-0.062007209011681	69.5051719342307	-0.0430982172351867
ENSG00000179818;SE:2:70278437-70280863:70280924-70282846:-	NS	(0.1,0.15]	1	-0.205921176345558	87.0852702358805	-0.179327012893433
ENSG00000139644;MX:12:50135394-50135740:50135898-50146247:50135394-50143401:50143639-50146247:+	R848	(0,0.05]	4	-0.0516735734300565	78.67345603257	-0.0406533860729533
ENSG00000011454;SE:9:125832703-125833691:125833780-125835831:+	NS	(0,0.05]	1	-0.0634121647980694	113.127644019356	-0.0717366880577272
ENSG00000242247;SE:22:43204896-43206819:43206950-43213148:-	NS	(0.05,0.1]	1	0.0694559555933038	65.5892256500674	0.0455556234415026
ENSG00000089127;AL:12:113355505-113356402:113357015:113355505-113357194:113357708:+	NS	(0.15,0.2]	1	0.17976062754907	73.1269991350926	0.131453552553045
ENSG00000138386;SE:2:191514708-191520703:191520879-191523884:+	R848	(0.1,0.15]	4	0.189764313759852	82.9776150602436	0.157461901793363
ENSG00000089127;AL:12:113355505-113356402:113357015:113355505-113357194:113357708:+	PAM3CSK4	(0.15,0.2]	3	0.191350421825596	67.0298919624927	0.128261981019471
ENSG00000179818;SE:2:70278437-70280863:70280924-70282846:-	LPS	(0.1,0.15]	2	-0.180691928427825	85.5038605015667	-0.154498574420518
ENSG00000164307;AL:5:96096521:96098932-96112108:96111621:96111898-96112108:-	R848	(0.1,0.15]	4	-0.127297966006449	67.1252047823142	-0.0854490203655497
ENSG00000147454;AL:8:23386725-23389198:23389438:23386725-23423621:23426478:+	IAV	(0.05,0.1]	5	0.148464603074374	38.4724217184236	0.057117928197357
ENSG00000242247;SE:22:43204896-43206819:43206950-43213148:-	PAM3CSK4	(0.05,0.1]	3	0.0572430333901602	68.2321281807368	0.0390581399173161
ENSG00000113161;SE:5:74650522-74650881:74651039-74651190:+	R848	(0.05,0.1]	4	0.101316311303907	63.0885646435303	0.063919006551406
ENSG00000242247;SE:22:43204896-43206819:43206950-43213148:-	R848	(0.05,0.1]	4	0.0604666989978553	69.0093490417826	0.041727675365474
ENSG00000039319;SE:5:79730036-79731581:79731673-79732575:+	R848	(0,0.05]	4	0.0534952930722158	103.629096242154	0.0554366887428291
ENSG00000224397;AF:20:48884036:48884200-48894028:48892854:48892927-48894028:+	IAV	(0,0.05]	5	0.0985566942361477	0.927423334201096	0.00091403777976326
ENSG00000109320;AF:4:103423055:103423324-103446669:103424532:103424647-103446669:+	LPS	(0.15,0.2]	2	-0.222133796020746	51.147810987412	-0.113616574127854
ENSG00000089127;AL:12:113355505-113356402:113357015:113355505-113357194:113357708:+	IAV	(0.15,0.2]	5	0.171043403616718	75.1480003546252	0.128535697556454
ENSG00000164307;AL:5:96096521:96098932-96112108:96111621:96111898-96112108:-	IAV	(0.05,0.1]	5	-0.0902243741477969	68.1192746277925	-0.0614601892069448
ENSG00000196756;A5:20:37063269-37063670:37063269-37063840:-	PAM3CSK4	(0.1,0.15]	3	-0.183679859279732	92.1890790653936	-0.169332770698596
ENSG00000089127;AL:12:113355505-113356402:113357015:113355505-113357194:113357708:+	LPS	(0.15,0.2]	2	0.183667984530458	71.3429508706236	0.131034159968629
ENSG00000182196;A3:12:123465846-123466118:123465846-123466142:+	R848	(0.05,0.1]	4	-0.15579687499781	71.328835744041	-0.111128097061537
ENSG00000089127;AL:12:113355505-113356402:113357015:113355505-113357194:113357708:+	R848	(0.15,0.2]	4	0.176392154726374	69.7460536035196	0.12302656678786
ENSG00000196756;A5:20:37063269-37063670:37063269-37063840:-	LPS	(0.1,0.15]	2	-0.161987285412271	76.0562928625113	-0.123201524193189
ENSG00000138386;SE:2:191514708-191520703:191520879-191523884:+	LPS	(0.1,0.15]	2	0.179774034683912	88.6685428773887	0.159403017026116
ENSG00000108771;SE:17:40254330-40255626:40255816-40256784:-	IAV	(0,0.05]	5	0.0560454039340292	42.9745988507158	0.0240852875149124
ENSG00000111450;SE:12:131293249-131296855:131296988-131297502:-	NS	(0.05,0.1]	1	0.115138125053142	68.7390845861224	0.0791448931711545
ENSG00000217801;AF:1:998459:998581-1001210:999875:999969-1001210:+	R848	(0.05,0.1]	4	0.124814985698544	100.48105153837	0.125415410107363
ENSG00000185201;SE:11:308438-308755:308889-309013:+	IAV	(0,0.05]	5	0.0519610687422268	29.1312344327766	0.0151369007490743
ENSG00000242247;SE:22:43204896-43206819:43206950-43213148:-	LPS	(0.05,0.1]	2	0.0590497729854511	64.5381779023326	0.038109647540274
ENSG00000167280;A5:17:77078959-77079102:77078145-77079102:+	R848	(0.1,0.15]	4	-0.16772526694192	71.6553118894943	-0.120184063144719
ENSG00000109320;AF:4:103423055:103423324-103446669:103424532:103424647-103446669:+	PAM3CSK4	(0.15,0.2]	3	-0.208357133265772	58.6485878259058	-0.122198516294916
ENSG00000141504;SE:17:7530111-7530261:7530362-7530461:-	LPS	(0.05,0.1]	2	0.113591675193962	70.6918744398489	0.0803000844022366
ENSG00000140988;MX:16:2012657-2012737:2012910-2014277:2012657-2013150:2013257-2014277:-	IAV	(0.05,0.1]	5	0.0677838550352174	75.6958398137765	0.0513095583270607
ENSG00000121797;AF:3:46448654:46448993-46449559:46449049:46449185-46449559:+	R848	(0,0.05]	4	0.0643334316152382	37.7612341233433	0.0242930977318111
ENSG00000135476;A5:12:53662712-53662808:53662631-53662808:+	LPS	(0,0.05]	2	-0.0559333447069996	75.3465138451803	-0.0421438253137319
ENSG00000141504;SE:17:7530111-7530261:7530362-7530461:-	R848	(0.05,0.1]	4	0.114155538150139	77.3976407562376	0.0883536933207947
ENSG00000138386;SE:2:191514708-191520703:191520879-191523884:+	NS	(0.15,0.2]	1	0.169128187551822	93.8109266800281	0.1586607200195
ENSG00000145730;SE:5:102203097-102237060:102237117-102249638:+	IAV	(0.05,0.1]	5	-0.0644174529805345	81.0550509290979	-0.0522135993205999
ENSG00000225241;SE:1:144615303-144617150:144617252-144618082:+	NS	(0.05,0.1]	1	-0.117170448031767	26.5076048728604	-0.0310590793920211
ENSG00000198848;A3:16:55844922-55846815:55844919-55846815:-	R848	(0,0.05]	4	0.0645938902817642	47.5098971904089	0.0306884908641517
ENSG00000090316;AL:4:1321491-1322422:1323064:1321491-1326545:1326642:+	LPS	(0,0.05]	2	0.0539346450327401	60.0945205166582	0.0324117663247868
ENSG00000156411;SE:14:104380321-104380816:104380970-104381403:-	NS	(0.05,0.1]	1	0.0685060033094821	71.7696744336937	0.0491665355427507
ENSG00000140299;SE:15:59956319-59960302:59960337-59961091:-	NS	(0,0.05]	1	-0.0724275413422211	35.108969767913	-0.0254285635934831
ENSG00000160218;SE:21:45479095-45482934:45483049-45483419:+	PAM3CSK4	(0,0.05]	3	-0.0744542543589035	40.9688121573111	-0.0305030236114258
ENSG00000167280;A5:17:77078959-77079102:77078145-77079102:+	NS	(0.1,0.15]	1	-0.145721153085355	67.1972317047818	-0.0979205808816456
ENSG00000008128;A5:1:1647917-1650767:1647917-1650797:-	NS	(0.05,0.1]	1	-0.0644540163983708	74.4250087403762	-0.047969907338011
ENSG00000185215;SE:14:103589820-103590712:103590843-103592647:+	LPS	(0.05,0.1]	2	0.0812543142517195	44.2927513616929	0.0359897713821627
ENSG00000140983;RI:16:722254:722566-722703:722825:+	PAM3CSK4	(0,0.05]	3	0.0587380707213841	82.3950899963541	0.0483972862330065
ENSG00000221983;RI:19:18685680:18685782-18685913:18686051:+	NS	(0.05,0.1]	1	-0.0782789173694876	70.352259939104	-0.0550709874252983
ENSG00000034677;SE:8:101300495-101312756:101312879-101315388:-	NS	(0.15,0.2]	1	0.15858746715729	77.7649914076611	0.123325530208494
ENSG00000198848;A3:16:55844922-55846815:55844919-55846815:-	PAM3CSK4	(0.05,0.1]	3	0.0586684727117172	57.040365849945	0.0334647114733386
ENSG00000104974;SE:19:55105246-55105662:55105743-55105906:+	PAM3CSK4	(0.05,0.1]	3	0.194277219669426	28.3355668405906	0.0550495514354712
ENSG00000090316;AL:4:1321491-1322422:1323064:1321491-1326545:1326642:+	R848	(0,0.05]	4	0.0599844822521337	53.3062671020948	0.0319754883291311
ENSG00000185215;SE:14:103589820-103590712:103590843-103592647:+	NS	(0.05,0.1]	1	0.0698620705310147	52.5965329051249	0.0367450269150467
ENSG00000225241;SE:1:144615303-144617150:144617252-144618082:+	LPS	(0,0.05]	2	-0.0645390632482052	26.0532692123272	-0.0168145358951691
ENSG00000151651;SE:10:135076737-135077192:135077269-135080856:-	NS	(0.1,0.15]	1	-0.0980793970918078	92.6251674697898	-0.0908462058096471
ENSG00000164181;SE:5:60083258-60095007:60095057-60139987:-	LPS	(0,0.05]	2	0.0501738041848112	76.9457207436095	0.0386065952544903
ENSG00000198848;A3:16:55844922-55846815:55844919-55846815:-	NS	(0.05,0.1]	1	0.0582908340448235	63.3232762560877	0.0369116658741812
ENSG00000185619;SE:4:724899-726189:726287-727461:+	IAV	(0.05,0.1]	5	-0.11183455498965	65.2369104657253	-0.0729574085083405
ENSG00000106258;MX:7:99262937-99264224:99264312-99264575:99262937-99264336:99264433-99264575:-	PAM3CSK4	(0.05,0.1]	3	0.082491588917173	100.336438158988	0.0827691221002455
ENSG00000164054;AF:3:48511242-48514419:48514536:48511242-48520586:48520968:-	LPS	(0.05,0.1]	2	-0.0639192477402859	35.1098918374996	-0.0224419787449577
ENSG00000158517;RI:7:74197282:74197404-74197868:74197975:+	IAV	(0,0.05]	5	0.0633681645411841	55.8021153539249	0.0353607762749365
ENSG00000217801;AF:1:998459:998581-1001210:999875:999969-1001210:+	IAV	(0.05,0.1]	5	0.0738518594896582	54.350417523592	0.0401387939815657
ENSG00000225241;SE:1:144615303-144617150:144617252-144618082:+	PAM3CSK4	(0,0.05]	3	-0.0614351636016118	35.0366082122427	-0.0215247975756471
ENSG00000087157;SE:17:76374889-76378745:76378866-76388557:+	R848	(0.05,0.1]	4	-0.0755324487671129	67.0811987629961	-0.0506680720880252
ENSG00000075234;SE:22:46685796-46688100:46688225-46688688:+	IAV	(0.1,0.15]	5	-0.124890239523649	88.5761320188923	-0.110622943439178
ENSG00000225241;SE:1:144618296-144619347:144619419-144619883:+	R848	(0.1,0.15]	4	0.117461929510286	29.590200824998	0.0347572208350112
ENSG00000116786;SE:1:16046415-16047824:16047883-16051812:+	IAV	(0,0.05]	5	-0.0550584109783532	54.3258301719879	-0.0299109388434953
ENSG00000105499;AL:19:48603039:48603117-48607845:48606677:48606708-48607845:-	NS	(0.05,0.1]	1	0.0836420621753659	11.4969723080631	0.00961630472619476
ENSG00000241878;AF:22:32022002-32024839:32024968:32022002-32034352:32034391:-	PAM3CSK4	(0,0.05]	3	-0.0553130764122325	64.2188630289768	-0.0355214287782848
ENSG00000167280;A5:17:77078959-77079102:77078145-77079102:+	LPS	(0.1,0.15]	2	-0.149139808015182	70.709081424836	-0.105455388286299
ENSG00000106258;RI:7:99260439:99260505-99261591:99261718:-	PAM3CSK4	(0.05,0.1]	3	-0.108920963692623	114.536103049041	-0.124753827216991
ENSG00000204482;SE:6:31555095-31555721:31555743-31556295:+	NS	(0,0.05]	1	0.0550947512008995	13.293818809663	0.00732419639828221
ENSG00000181381;A3:4:169317278-169321977:169317275-169321977:-	PAM3CSK4	(0.2,1]	3	0.355173144553952	66.5603707845258	0.23640456194217
ENSG00000163932;MX:3:53195444-53199120:53199231-53212420:53195444-53207543:53207624-53212420:+	R848	(0.15,0.2]	4	-0.16517620097422	82.6945340396527	-0.136591689740032
ENSG00000109320;AF:4:103423055:103423324-103446669:103424532:103424647-103446669:+	R848	(0.1,0.15]	4	-0.159071009657585	61.2862244143896	-0.0974886159569832
ENSG00000140105;SE:14:100835595-100840473:100840581-100841620:-	PAM3CSK4	(0.2,1]	3	0.235106351538583	68.2604850347423	0.160484735907723
ENSG00000137801;A3:15:39873429-39873909:39873429-39874030:+	IAV	(0,0.05]	5	-0.0508294968293123	36.4719027378549	-0.0185384846457278
ENSG00000163932;MX:3:53195444-53199120:53199231-53212420:53195444-53207543:53207624-53212420:+	IAV	(0.1,0.15]	5	-0.126403955824929	75.6143864580615	-0.0955795756557391
ENSG00000141504;SE:17:7530111-7530261:7530362-7530461:-	PAM3CSK4	(0.1,0.15]	3	0.0990146305342471	89.5740246747753	0.088691389586384
ENSG00000160218;SE:21:45479095-45482934:45483049-45483419:+	R848	(0.05,0.1]	4	-0.0771963248302477	56.8769528387735	-0.0439069172669663
ENSG00000124256;SE:20:56185423-56185589:56185751-56186783:-	IAV	(0.05,0.1]	5	-0.0909603062527188	32.7397087697259	-0.0297801393631909
ENSG00000156194;SE:4:76797826-76802484:76803138-76804079:-	IAV	(0.05,0.1]	5	-0.0852133139643178	71.3278318358569	-0.0607808092862294
ENSG00000034677;SE:8:101300495-101312756:101312879-101315388:-	IAV	(0.1,0.15]	5	0.110058042572977	75.1304314369285	0.0826870822161161
ENSG00000185619;SE:4:724899-726189:726287-727461:+	NS	(0.05,0.1]	1	-0.1029438855088	87.1920850389203	-0.0897589201952012
ENSG00000185485;SE:3:195686957-195690171:195690292-195692300:-	LPS	(0.1,0.15]	2	-0.12886395960272	38.1737256466385	-0.0491921743961374
ENSG00000185215;SE:14:103589820-103590712:103590843-103592647:+	IAV	(0.05,0.1]	5	0.0663657251574167	52.5952668126874	0.0349052302187181
ENSG00000103121;MX:16:81010076-81015411:81015482-81040339:81010076-81030919:81031034-81040339:-	IAV	(0,0.05]	5	-0.0610133281070633	68.6447226283523	-0.0418824298454202
ENSG00000198848;A3:16:55844922-55846815:55844919-55846815:-	LPS	(0.05,0.1]	2	0.059963969709292	61.1044349937872	0.0366406448907085
ENSG00000154099;AL:16:84209905-84211335:84211524:84209905-84211996:84212373:+	LPS	(0.1,0.15]	2	0.141175320358554	48.1448632006662	0.0679686648597279
ENSG00000185215;SE:14:103589820-103590712:103590843-103592647:+	R848	(0.05,0.1]	4	0.0739011010754965	54.2897316893812	0.0401207094893854
ENSG00000140105;SE:14:100835595-100840473:100840581-100841620:-	R848	(0.2,1]	4	0.218710988916112	71.7672366404575	0.156962832974111
ENSG00000133943;A5:14:91636545-91639633:91636530-91639633:+	IAV	(0.2,1]	5	0.208002107620158	71.1039468144908	0.147897707975257
ENSG00000140400;RI:15:75650803:75650959-75651045:75651149:-	R848	(0.2,1]	4	0.20753123515727	81.7336260504284	0.169622803681279
ENSG00000140105;SE:14:100835595-100840473:100840581-100841620:-	LPS	(0.2,1]	2	0.204558423844628	71.6348885790085	0.146535199000075
ENSG00000089916;SE:14:76644385-76644551:76644665-76647107:+	PAM3CSK4	(0,0.05]	3	0.05402549703186	75.1989275020634	0.0406265943456178
ENSG00000204482;SE:6:31555095-31555721:31555743-31556295:+	LPS	(0,0.05]	2	0.0665754195391912	14.684790986596	0.00977646120777963
ENSG00000138386;SE:2:191514708-191520703:191520879-191523884:+	IAV	(0.05,0.1]	5	0.118699086009167	86.968335282825	0.103230619098101
ENSG00000167280;A5:17:77078959-77079102:77078145-77079102:+	PAM3CSK4	(0.1,0.15]	3	-0.124866967688725	83.5410170789756	-0.104315134802837
ENSG00000100445;A5:14:24911001-24911304:24911001-24911384:-	NS	(0.05,0.1]	1	0.124321268150393	60.8201051351148	0.0756123259943772
ENSG00000181381;A3:4:169317278-169321977:169317275-169321977:-	LPS	(0.2,1]	2	0.34878623148301	63.8589826158835	0.22273133892933
ENSG00000181381;A3:4:169317278-169321977:169317275-169321977:-	R848	(0.2,1]	4	0.344792578032909	76.8036970596495	0.264813447116551
ENSG00000140299;SE:15:59956319-59960302:59960337-59961091:-	PAM3CSK4	(0,0.05]	3	-0.0613500661041521	46.9323617192239	-0.0287930349389836
ENSG00000181381;A3:4:169317278-169321977:169317275-169321977:-	NS	(0.2,1]	1	0.31847772031022	70.727656014653	0.225251826504321
ENSG00000136250;SE:7:36726399-36729702:36729785-36763627:-	R848	(0.05,0.1]	4	0.0727761525858457	29.6028462524553	0.0215438125584402
ENSG00000140983;RI:16:722254:722566-722703:722825:+	LPS	(0,0.05]	2	0.0554027696109518	85.9954838597593	0.0476438797986457
ENSG00000123146;SE:19:14501891-14507154:14507285-14508470:+	R848	(0.05,0.1]	4	0.100973042240301	19.3068306608262	0.0194946942784194
ENSG00000185619;SE:4:724899-726189:726287-727461:+	LPS	(0.05,0.1]	2	-0.105506645115888	83.0003074337967	-0.0875708398092722
ENSG00000034677;SE:8:101300495-101312756:101312879-101315388:-	LPS	(0.15,0.2]	2	0.126332301008179	91.3001690475606	0.11534160438214
ENSG00000138592;SE:15:50774262-50776472:50776558-50781998:+	PAM3CSK4	(0.1,0.15]	3	0.0845759365920222	66.2556944933665	0.0560363741633136
ENSG00000179818;SE:2:70278437-70280863:70280924-70282846:-	PAM3CSK4	(0.1,0.15]	3	-0.142448777771183	92.5148476839911	-0.131786269782717
ENSG00000140105;SE:14:100835595-100840473:100840581-100841620:-	NS	(0.2,1]	1	0.181952927884041	71.8603706905999	0.130752048459872
ENSG00000008128;A5:1:1647917-1650767:1647917-1650797:-	PAM3CSK4	(0,0.05]	3	-0.0622651469185843	65.9978719057732	-0.0410936719052688
ENSG00000221983;RI:19:18685680:18685782-18685913:18686051:+	IAV	(0.05,0.1]	5	-0.0680077612453044	63.4500482445007	-0.0431509573201505
ENSG00000185619;SE:4:724899-726189:726287-727461:+	PAM3CSK4	(0.05,0.1]	3	-0.0935678533395287	84.6513640298959	-0.0792064641454035
ENSG00000151725;SE:4:185618957-185621974:185622035-185623243:-	IAV	(0.1,0.15]	5	-0.121868642507048	87.5593158247058	-0.106707349584028
ENSG00000173193;A5:3:122440500-122446659:122439235-122446659:+	PAM3CSK4	(0.05,0.1]	3	-0.0649388953672534	49.3234542309905	-0.0320301063345781
ENSG00000163932;MX:3:53195444-53199120:53199231-53212420:53195444-53207543:53207624-53212420:+	PAM3CSK4	(0.15,0.2]	3	-0.133070193297048	89.160409850529	-0.118645929732539
ENSG00000179818;SE:2:70278437-70280863:70280924-70282846:-	R848	(0.1,0.15]	4	-0.15159441388295	110.216671655552	-0.167082317397529
ENSG00000039319;SE:5:79703972-79723311:79723364-79729928:+	PAM3CSK4	(0.05,0.1]	3	0.0645704896764539	61.0749970447091	0.0394364246616484
ENSG00000198848;A3:16:55844922-55846815:55844919-55846815:-	IAV	(0.05,0.1]	5	0.0555237938394104	67.3268099684019	0.0373823991655071
ENSG00000181381;A3:4:169317278-169321977:169317275-169321977:-	IAV	(0.2,1]	5	0.316049394235829	76.1407547651575	0.240642394201868
ENSG00000140400;RI:15:75650803:75650959-75651045:75651149:-	IAV	(0.2,1]	5	0.186419713863029	75.486593917786	0.140721892386484
ENSG00000138592;SE:15:50774262-50776472:50776558-50781998:+	LPS	(0.05,0.1]	2	0.0912996534638593	56.6261939176772	0.0516995188166122
ENSG00000185485;SE:3:195686957-195690171:195690292-195692300:-	NS	(0.15,0.2]	1	-0.0991303109185339	41.4436001422567	-0.041083169676853
ENSG00000173193;A5:3:122440500-122446659:122439235-122446659:+	LPS	(0.05,0.1]	2	-0.0682161972899977	44.3792977122957	-0.0302738692833351
ENSG00000235750;SE:1:175146820-175161776:175161852-175161996:-	IAV	(0.05,0.1]	5	-0.0926190453042837	46.4881883818363	-0.0430569162585137
ENSG00000198563;A3:6:31508441-31509727:31508311-31509727:-	PAM3CSK4	(0.05,0.1]	3	-0.0677785015564755	20.3511221806332	-0.0137936856639607
ENSG00000089127;AL:12:113355505-113356402:113357015:113355505-113369683:113369990:+	PAM3CSK4	(0.05,0.1]	3	0.0841144080487065	64.2869240327737	0.0540745656028893
ENSG00000019144;SE:11:118478414-118484009:118484165-118484531:+	NS	(0.1,0.15]	1	0.133121015052152	24.6939583610901	0.0328728480268389
ENSG00000158517;RI:7:74197282:74197404-74197868:74197975:+	NS	(0.05,0.1]	1	0.0563989891151397	88.5280805680889	0.0499289425234386
ENSG00000173193;A5:3:122440500-122446659:122439235-122446659:+	IAV	(0.05,0.1]	5	-0.0610597596593538	54.1278497223073	-0.033050334949217
ENSG00000179818;SE:2:70278437-70280863:70280924-70282846:-	IAV	(0.05,0.1]	5	-0.129280643375795	89.3947750130863	-0.115570140281262
ENSG00000179630;AF:13:44453694:44453870-44455088:44453969:44454255-44455088:+	NS	(0.05,0.1]	1	0.0988188748521843	-13.4612539249132	-0.0133022596695947
ENSG00000173193;A5:3:122440500-122446659:122439235-122446659:+	R848	(0.05,0.1]	4	-0.0695324871438113	54.6707711155173	-0.0380139468973196
ENSG00000103121;MX:16:81015482-81022145:81022201-81030919:81015482-81030528:81030625-81030919:-	IAV	(0.15,0.2]	5	0.170861738255607	93.8889307387023	0.16042025908975
ENSG00000225241;SE:1:144615303-144617150:144617252-144618082:+	R848	(0,0.05]	4	-0.0549189773772404	41.2177002919469	-0.022636339498753
ENSG00000100359;RI:22:40803021:40803075-40803205:40803332:+	LPS	(0,0.05]	2	-0.0634876975030684	12.942074372015	-0.00821662502792705
ENSG00000008128;AL:1:1635307:1635434-1635662:1635488:1635585-1635662:-	NS	(0.05,0.1]	1	-0.0799013798255524	78.7085343460547	-0.0628892049829665
ENSG00000039319;SE:5:79703972-79723311:79723364-79729928:+	LPS	(0.05,0.1]	2	0.0653200205033181	92.3769740361923	0.0603406583807857
ENSG00000185619;SE:4:724899-726189:726287-727461:+	R848	(0.05,0.1]	4	-0.10083916214969	96.0362546833215	-0.0968421545826039
ENSG00000151651;SE:10:135076737-135077192:135077269-135080856:-	PAM3CSK4	(0.05,0.1]	3	-0.0692579110668806	97.5353914900239	-0.0675509746968946
ENSG00000188056;SE:6:41197860-41200101:41200242-41204224:+	LPS	(0.05,0.1]	2	-0.0819081133108997	60.0281798205489	-0.0491679495458858
ENSG00000175471;A3:5:94043272-94044217:94040908-94044217:-	PAM3CSK4	(0.05,0.1]	3	-0.0821357684953933	38.8121321934953	-0.0318786430465753
ENSG00000125089;RI:4:8237160:8237282-8238005:8239397:+	NS	(0.05,0.1]	1	0.0571417966964203	47.2510566646785	0.0270001027362409
ENSG00000185215;SE:14:103589820-103590712:103590843-103592647:+	PAM3CSK4	(0.05,0.1]	3	0.0626061080702124	62.7208489897846	0.0392670825010993
ENSG00000233429;SE:7:27136007-27138693:27138985-27139398:+	NS	(0.1,0.15]	1	0.117137631428867	112.784421917964	0.132113000455443
ENSG00000225733;AF:3:14987661-14988594:14989014:14987661-14989520:14989931:-	NS	(0,0.05]	1	0.0511368606003456	90.9060654966351	0.0464865079902732
ENSG00000089916;SE:14:76644385-76644551:76644665-76647107:+	LPS	(0.05,0.1]	2	0.0636164466525406	108.749119634704	0.0691823256775192
ENSG00000196295;A3:7:30603614-30608449:30603509-30608449:-	NS	(0,0.05]	1	0.054222815237034	52.9845138373674	0.0287296950422764
ENSG00000104974;SE:19:55105246-55105662:55105743-55105906:+	R848	(0.1,0.15]	4	0.173669103191056	36.5784642632673	0.0635254908470773
ENSG00000140400;RI:15:75650803:75650959-75651045:75651149:-	NS	(0.2,1]	1	0.190617543202258	84.2107301758638	0.160520424973914
ENSG00000140299;SE:15:59956319-59960302:59960337-59961091:-	LPS	(0.05,0.1]	2	-0.0679284060788755	47.7654532963035	-0.0324463110805287
ENSG00000140400;RI:15:75650803:75650959-75651045:75651149:-	LPS	(0.2,1]	2	0.199114898334042	88.2244159883857	0.175667956201076
ENSG00000225241;SE:1:144618296-144619347:144619419-144619883:+	LPS	(0.1,0.15]	2	0.0986005543357463	68.2711088383463	0.0673156917657702
ENSG00000151651;SE:10:135076737-135077192:135077269-135080856:-	LPS	(0.05,0.1]	2	-0.0714121691123274	99.6396116948019	-0.0711548080063583
ENSG00000127507;A3:19:14866689-14867050:14866656-14867050:-	PAM3CSK4	(0.1,0.15]	3	-0.0811450223184032	86.3830565254213	-0.0700955504968719
ENSG00000120451;SE:11:130749606-130750517:130750701-130773150:-	R848	(0.05,0.1]	4	0.0565748834953989	76.1785506469818	0.0430979262770134
ENSG00000034677;SE:8:101300495-101312756:101312879-101315388:-	PAM3CSK4	(0.1,0.15]	3	0.115043053220946	103.481756405488	0.119048572095536
ENSG00000188056;SE:6:41197860-41200101:41200242-41204224:+	R848	(0.05,0.1]	4	-0.0813316396605165	24.5047253273299	-0.0199300949030233
ENSG00000089916;SE:14:76644385-76644551:76644665-76647107:+	R848	(0.05,0.1]	4	0.0619437322759163	84.845462727514	0.0525564462801936
ENSG00000235505;A3:11:104778345-104779562:104777843-104779562:-	IAV	(0.05,0.1]	5	0.100085477397733	20.7606348301604	0.0207783804805662
ENSG00000089063;A5:20:5086956-5089804:5086956-5089978:-	LPS	(0.05,0.1]	2	-0.0750604218400742	50.2519874724636	-0.0377193537798524
ENSG00000073169;A3:22:50644949-50646917:50644949-50646965:+	IAV	(0.05,0.1]	5	0.0740106174860449	73.2769209515864	0.0542327016710301
ENSG00000123329;RI:12:57870373:57870434-57870654:57870746:-	NS	(0.1,0.15]	1	-0.12262773709923	76.9310754292729	-0.0943388369250188
ENSG00000112977;AL:5:10683208:10683683-10748287:10733884:10734380-10748287:-	LPS	(0.05,0.1]	2	-0.0900231960025494	51.1998519179692	-0.0460917430451285
ENSG00000140678;RI:16:31371631:31371784-31372384:31372534:+	IAV	(0,0.05]	5	0.0573875804663058	0.245884468380734	0.000141107147146142
ENSG00000179630;AF:13:44453694:44453870-44455088:44453969:44454255-44455088:+	IAV	(0.05,0.1]	5	0.100821873475042	-15.8292438805406	-0.0159593402372944
ENSG00000224397;AF:20:48884036:48884200-48894028:48892854:48892927-48894028:+	NS	(0.05,0.1]	1	0.0546960217658828	38.2925891609915	0.020944522902216
ENSG00000151689;MX:2:191208687-191213614:191213757-191224765:191208687-191224372:191224424-191224765:+	PAM3CSK4	(0.05,0.1]	3	-0.0933909910473152	47.501147187748	-0.0443617921174818
ENSG00000127507;A3:19:14866689-14867050:14866656-14867050:-	R848	(0.1,0.15]	4	-0.0820117168989222	83.1844404678204	-0.0682209878204213
ENSG00000163932;MX:3:53195444-53199120:53199231-53212420:53195444-53207543:53207624-53212420:+	NS	(0.15,0.2]	1	-0.110969586581291	95.0774446522817	-0.105507047262693
ENSG00000235750;SE:1:175146820-175161776:175161852-175161996:-	R848	(0.05,0.1]	4	-0.109565994517791	26.044630736057	-0.028536058684447
ENSG00000008128;A5:1:1647917-1650767:1647917-1650797:-	LPS	(0.05,0.1]	2	-0.0577789231834779	83.6841517070408	-0.0483518017315562
ENSG00000153113;SE:5:96075822-96076449:96076487-96076970:+	NS	(0.2,1]	1	0.21374505078646	74.3527956823289	0.158925420892347
ENSG00000175471;A3:5:94043272-94044217:94040908-94044217:-	NS	(0.05,0.1]	1	-0.0732518134702669	45.7193344811473	-0.0334902416139774
ENSG00000156411;SE:14:104380321-104380816:104380970-104381403:-	IAV	(0.05,0.1]	5	0.0549681538152086	79.6330528095625	0.0437728189561066
ENSG00000217801;AF:1:998459:998581-1001210:999875:999969-1001210:+	LPS	(0.05,0.1]	2	0.0668607709932443	107.51479549576	0.0718852212002747
ENSG00000140400;RI:15:75650803:75650959-75651045:75651149:-	PAM3CSK4	(0.2,1]	3	0.187730995932354	85.9020784414274	0.161264827384683
ENSG00000146707;AF:7:76241130-76241390:76241482:76241130-76247500:76247617:-	PAM3CSK4	(0.15,0.2]	3	-0.149505477655112	52.2418300084331	-0.0781043974898798
ENSG00000151651;SE:10:135076737-135077192:135077269-135080856:-	IAV	(0.1,0.15]	5	-0.0798731858092503	114.45570200404	-0.0914194155309686
ENSG00000151689;MX:2:191208687-191213614:191213757-191224765:191208687-191224372:191224424-191224765:+	NS	(0.05,0.1]	1	-0.0958023615022329	57.4698842103432	-0.0550575062261077
ENSG00000153113;SE:5:96075822-96076449:96076487-96076970:+	R848	(0.2,1]	4	0.201071954902919	71.5854770058798	0.143938318042302
ENSG00000104324;AF:8:98041697:98041722-98078237:98067755:98067873-98078237:+	R848	(0.05,0.1]	4	0.0603793058143722	102.237807918351	0.0617304787009318
ENSG00000106853;SE:9:114325511-114326437:114326542-114332371:-	NS	(0.15,0.2]	1	-0.0937202326344376	37.7418196475172	-0.0353717211741229
ENSG00000104974;SE:19:55105246-55105662:55105743-55105906:+	LPS	(0.1,0.15]	2	0.16782791639834	42.4279223019198	0.0712058979704188
ENSG00000198563;A3:6:31508441-31509727:31508311-31509727:-	R848	(0.05,0.1]	4	-0.0628229944254949	18.3069504742897	-0.0115009744759411
ENSG00000145545;SE:5:6633982-6644921:6645422-6651955:+	IAV	(0.1,0.15]	5	-0.0816159582591231	77.0520242368997	-0.0628867479389975
ENSG00000093167;AF:3:37216096-37217309:37217548:37216096-37217551:37217828:-	PAM3CSK4	(0.05,0.1]	3	-0.0796890610731182	48.0938504306888	-0.0383255378421258
ENSG00000123146;SE:19:14501891-14507154:14507285-14508470:+	NS	(0.05,0.1]	1	0.0556656025015064	18.303426748477	0.0101887127779616
ENSG00000146707;AF:7:76241130-76241390:76241482:76241130-76247500:76247617:-	R848	(0.2,1]	4	-0.160884805460629	43.1859682989325	-0.0694796610840264
ENSG00000226752;SE:9:123605717-123607271:123607474-123609572:+	R848	(0,0.05]	4	0.0717779193463828	55.6308091139849	0.0399306372975762
ENSG00000100031;SE:22:25003990-25004957:25005198-25005932:+	PAM3CSK4	(0.15,0.2]	3	0.143269017754452	36.271771469734	0.0519662107068275
ENSG00000114796;MX:3:183353581-183354009:183354099-183368084:183353581-183361268:183361330-183368084:+	NS	(0.05,0.1]	1	-0.0728105829853061	75.3101434930232	-0.0548337545243408
ENSG00000153113;SE:5:96075822-96076449:96076487-96076970:+	IAV	(0.2,1]	5	0.19631902138044	82.8410118176473	0.16263266370206
ENSG00000140105;SE:14:100835595-100840473:100840581-100841620:-	IAV	(0.2,1]	5	0.193796677155318	78.0424296464182	0.151243635426035
ENSG00000008128;AL:1:1635307:1635434-1635662:1635488:1635585-1635662:-	IAV	(0.05,0.1]	5	-0.107475447697645	76.8242670161856	-0.0825672249160793
ENSG00000221983;RI:19:18685680:18685782-18685913:18686051:+	PAM3CSK4	(0.05,0.1]	3	-0.0566461684371094	81.675959024634	-0.0462663013217186
ENSG00000123992;A5:2:220251885-220252298:220251885-220252481:-	NS	(0.05,0.1]	1	0.0641569487707036	83.5601900515543	0.0536096683240782
ENSG00000008128;AL:1:1635307:1635434-1635662:1635488:1635585-1635662:-	PAM3CSK4	(0.05,0.1]	3	-0.0805892895029672	-59.8881164075877	0.0482634075095848
ENSG00000106853;SE:9:114325511-114326437:114326542-114332371:-	IAV	(0.2,1]	5	-0.103063752222787	36.1806044339831	-0.0372890885065471
ENSG00000134910;AF:11:125461607:125461782-125465776:125462690:125462813-125465776:+	R848	(0.05,0.1]	4	-0.0685558631176066	21.5236243632168	-0.0147557064563947
ENSG00000170633;SE:12:121838021-121840545:121840610-121853962:+	NS	(0,0.05]	1	-0.0549639303769489	49.7022031947296	-0.0273182843597608
ENSG00000153113;SE:5:96075822-96076449:96076487-96076970:+	LPS	(0.2,1]	2	0.194353191094482	83.7897747655282	0.162848101067683
ENSG00000075234;SE:22:46677615-46677868:46678048-46679870:+	IAV	(0,0.05]	5	-0.0508603240326192	54.0073141842697	-0.0274682949954343
ENSG00000100445;A5:14:24911001-24911304:24911001-24911384:-	LPS	(0.05,0.1]	2	0.11533253545345	48.6530033627495	0.0561127423525113
ENSG00000183486;SE:21:42744926-42745825:42746054-42748763:+	R848	(0.05,0.1]	4	-0.0716039693974986	48.2514013031178	-0.0345499186229487
ENSG00000153113;SE:5:96075822-96076449:96076487-96076970:+	PAM3CSK4	(0.2,1]	3	0.179879287031736	83.0605225931216	0.149408675845341
ENSG00000125952;SE:14:65544146-65544281:65544361-65544631:-	R848	(0.15,0.2]	4	-0.125041191445719	82.2239750407465	-0.10281383804498
ENSG00000236790;AL:2:8147901:8148889-8200478:8180064:8180478-8200478:-	R848	(0.05,0.1]	4	-0.0584178720599186	46.6641680204242	-0.0272602139719968
ENSG00000217801;AF:1:998459:998581-1001210:999875:999969-1001210:+	PAM3CSK4	(0.05,0.1]	3	0.0691274314623253	123.409774650612	0.0853100073894117
ENSG00000023191;SE:11:502249-504824:504996-507113:-	LPS	(0.05,0.1]	2	-0.0538150545294835	48.6500498846604	-0.0261810508740509
ENSG00000089127;AL:12:113355505-113356402:113357015:113355505-113369683:113369990:+	NS	(0.05,0.1]	1	0.074489967960512	83.4002843935007	0.0621248451236945
ENSG00000181027;SE:19:47251922-47252032:47252141-47258669:+	PAM3CSK4	(0.05,0.1]	3	-0.0859964739955102	57.0762280164974	-0.0490835435838253
ENSG00000165119;AF:9:86593367-86595068:86595165:86593367-86595418:86595569:-	PAM3CSK4	(0.05,0.1]	3	0.0515670574663234	57.4618858701818	0.0296314037079098
ENSG00000008513;SE:8:134511432-134551880:134551972-134558017:-	R848	(0.05,0.1]	4	0.0579002480111412	85.5626830804202	0.04954100570855
ENSG00000258289;AL:14:65392798-65398856:65401103:65392798-65410017:65410774:+	R848	(0.05,0.1]	4	-0.052266668680396	82.1931153946185	-0.0429596033014007
ENSG00000196756;AF:20:37055146-37056323:37057973:37055146-37059684:37059709:-	PAM3CSK4	(0.1,0.15]	3	0.103285270538198	59.2288362833066	0.0611746637918397
ENSG00000111224;SE:12:3939184-3973002:3973123-3982378:-	R848	(0.1,0.15]	4	-0.106474023679247	71.7204558609685	-0.0763636551562716
ENSG00000008128;AL:1:1635307:1635434-1635662:1635488:1635585-1635662:-	R848	(0.05,0.1]	4	-0.0881568825727889	83.2320467391173	-0.0733747777067324
ENSG00000093167;AF:3:37216096-37217309:37217548:37216096-37217551:37217828:-	NS	(0.05,0.1]	1	-0.0736756208113681	27.3365131475622	-0.0201403457696477
ENSG00000023191;SE:11:502249-504824:504996-507113:-	IAV	(0.05,0.1]	5	-0.0603915299171367	40.1439220549197	-0.0242435286977089
ENSG00000198000;A3:9:95063092-95063833:95062298-95063833:-	PAM3CSK4	(0.05,0.1]	3	-0.0685225751750193	60.4045063524658	-0.0413907232744677
ENSG00000103121;MX:16:81010076-81015411:81015482-81040339:81010076-81030919:81031034-81040339:-	NS	(0.05,0.1]	1	-0.0594620704756876	82.0411711832691	-0.048783379028075
ENSG00000107521;SE:10:100193848-100195029:100195171-100195392:-	IAV	(0.05,0.1]	5	0.0691833585105425	28.5804562804834	0.0197729195324757
ENSG00000119725;SE:14:74387808-74388769:74388909-74390098:+	LPS	(0.1,0.15]	2	-0.0865157327061253	72.6770060886313	-0.0628770443264547
ENSG00000185485;SE:3:195686957-195690171:195690292-195692300:-	PAM3CSK4	(0.15,0.2]	3	-0.101909374860127	46.0828432938257	-0.0469627375185098
ENSG00000019144;SE:11:118478414-118484009:118484165-118484531:+	LPS	(0.05,0.1]	2	0.121117647094046	12.6771806517015	0.0153543029232025
ENSG00000138592;SE:15:50774262-50776472:50776558-50781998:+	NS	(0.1,0.15]	1	0.0889881865573289	87.1681741575702	0.0775693774379559
ENSG00000100031;SE:22:25003990-25004957:25005198-25005932:+	NS	(0.15,0.2]	1	0.135863073144398	42.2468342605984	0.0573978473326692
ENSG00000244482;SE:19:54742965-54743777:54743827-54744150:-	NS	(0,0.05]	1	-0.051178679974085	-14.4352791236686	0.00738778530606823
ENSG00000039319;SE:5:79703972-79723311:79723364-79729928:+	R848	(0.05,0.1]	4	0.0568399953277008	94.8423521010688	0.053908388502929
ENSG00000185485;SE:3:195686957-195690171:195690292-195692300:-	R848	(0.1,0.15]	4	-0.0973958773656165	38.6504071719733	-0.0376439031705265
ENSG00000215440;SE:20:57276214-57280554:57280625-57282179:+	NS	(0.05,0.1]	1	0.0610865931928945	74.3835944046156	0.0454384037162002
ENSG00000149591;SE:11:117070148-117070349:117070545-117073718:+	IAV	(0.05,0.1]	5	-0.0619651677737839	73.3588567829619	-0.0454569386824922
ENSG00000175061;SE:17:16342728-16342842:16343017-16343499:+	R848	(0.05,0.1]	4	0.0541437967635178	57.0474880066767	0.0308876759650272
ENSG00000105499;SE:19:48598861-48599956:48600384-48601396:-	R848	(0.05,0.1]	4	-0.0804193756661882	44.8701757379207	-0.0360843151887573
ENSG00000119688;A5:14:74763152-74764342:74763152-74764633:-	NS	(0.1,0.15]	1	0.0891773308180711	86.3563738322333	0.0770103091748609
ENSG00000105499;SE:19:48598861-48599956:48600384-48601396:-	LPS	(0.05,0.1]	2	-0.0564493811622277	55.0254991177316	-0.0310615537333866
ENSG00000239998;SE:19:55087576-55088932:55089190-55098668:+	PAM3CSK4	(0.1,0.15]	3	0.0536338220613918	51.8303689866758	0.0277986078760765
ENSG00000169087;AL:3:122478067:122478207-122487548:122480381:122480819-122487548:-	NS	(0.1,0.15]	1	-0.0952595475703143	85.0215376337131	-0.0809911320871996
ENSG00000156411;SE:14:104380321-104380816:104380970-104381403:-	LPS	(0.05,0.1]	2	0.0537701167303072	83.6507464251496	0.0449791039985762
ENSG00000127507;A3:19:14866689-14867050:14866656-14867050:-	NS	(0.1,0.15]	1	-0.0778795033709601	95.3091019986879	-0.0742262553038999
ENSG00000100031;SE:22:25003990-25004957:25005198-25005932:+	R848	(0.1,0.15]	4	0.110686618275269	38.0942999531445	0.042165292373773
ENSG00000184988;A3:17:41363941-41364224:41363941-41364246:+	NS	(0.1,0.15]	1	0.117866373351837	71.7223144037856	0.0845364908717443
ENSG00000123146;SE:19:14501891-14507154:14507285-14508470:+	PAM3CSK4	(0.05,0.1]	3	0.0716741127758382	23.0218821358787	0.0165007297651903
ENSG00000266714;A3:17:73587793-73587894:73587793-73588058:+	NS	(0.15,0.2]	1	-0.121033994496422	96.2955774545614	-0.116550383916651
ENSG00000245060;A5:5:180258941-180261312:180258806-180261312:+	NS	(0.1,0.15]	1	-0.0755141328584037	-32.182285827243	0.0243021740764555
ENSG00000132530;SE:17:6661543-6662575:6662838-6662981:+	IAV	(0,0.05]	5	0.0513815941058727	77.0070817647192	0.0395674661851256
ENSG00000149657;SE:20:60701495-60702641:60702757-60704841:+	LPS	(0.05,0.1]	2	0.0601252890098046	164.406470559021	0.0988498655744305
ENSG00000125952;SE:14:65544146-65544281:65544361-65544631:-	NS	(0.15,0.2]	1	-0.127629439658154	85.2985250287772	-0.108866029530899
ENSG00000177674;SE:1:11805894-11806184:11806280-11807497:+	IAV	(0,0.05]	5	-0.0578413637375511	65.1545327420232	-0.0376862702748155
ENSG00000179630;AF:13:44453694:44453870-44455088:44453969:44454255-44455088:+	PAM3CSK4	(0.05,0.1]	3	0.0720187835478133	-16.0884338126735	-0.0115866943237825
ENSG00000105499;SE:19:48598861-48599956:48600384-48601396:-	PAM3CSK4	(0.05,0.1]	3	-0.0574696397665568	55.0279751559091	-0.0316243790929313
ENSG00000175471;A3:5:94043272-94044217:94040908-94044217:-	R848	(0.05,0.1]	4	-0.0774743582915102	46.0604235450783	-0.0356850175679011
ENSG00000104907;SE:19:13220652-13220729:13220815-13220972:-	PAM3CSK4	(0.05,0.1]	3	0.0552199204288217	62.7348968445156	0.0346421601186449
ENSG00000100031;SE:22:25003990-25004957:25005198-25005932:+	IAV	(0.2,1]	5	0.158362818700741	45.8820852985299	0.0726601635574304
ENSG00000114796;A5:3:183353581-183354009:183353535-183354009:+	NS	(0.2,1]	1	-0.15687516411225	97.3203842897579	-0.15267151256923
ENSG00000164877;RI:7:1476378:1476492-1477171:1477244:-	NS	(0.05,0.1]	1	-0.0669222121324015	58.3500750706507	-0.0390491610181964
ENSG00000225241;SE:1:144618296-144619347:144619419-144619883:+	PAM3CSK4	(0.1,0.15]	3	0.0939874469199905	78.5642926501741	0.0738405728526484
ENSG00000089063;A5:20:5086956-5089804:5086956-5089978:-	NS	(0.05,0.1]	1	-0.05707849155003	66.0995310154194	-0.0377286152252456
ENSG00000087266;AF:4:2811506:2811556-2822341:2814031:2814204-2822341:+	IAV	(0.1,0.15]	5	-0.0955841947685607	55.6905065474964	-0.053231322245957
ENSG00000125450;MX:17:73211918-73214280:73214401-73221437:73211918-73221198:73221332-73221437:+	NS	(0.05,0.1]	1	-0.0756472879625348	89.1010668866115	-0.0674025406454058
ENSG00000112977;AL:5:10683208:10683683-10748287:10733884:10734380-10748287:-	PAM3CSK4	(0.05,0.1]	3	-0.0682667615889691	61.0003398923187	-0.04164295660275
ENSG00000125952;SE:14:65544146-65544281:65544361-65544631:-	LPS	(0.15,0.2]	2	-0.131330547296233	80.9557679272325	-0.106319653086703
ENSG00000163932;MX:3:53195444-53199120:53199231-53212420:53195444-53207543:53207624-53212420:+	LPS	(0.15,0.2]	2	-0.121482822181977	94.0385722772552	-0.114240711542048
ENSG00000232956;MX:7:45023645-45023956:45024025-45026124:45023645-45025620:45025696-45026124:-	IAV	(0.05,0.1]	5	0.0736139052762116	65.2377495048628	0.0480240551248419
ENSG00000196295;A3:7:30603614-30608449:30603509-30608449:-	PAM3CSK4	(0.05,0.1]	3	0.0566584548663641	66.4863149761919	0.0376701187630944
ENSG00000111224;SE:12:3939184-3973002:3973123-3982378:-	IAV	(0.1,0.15]	5	-0.076840664270068	80.4846743651594	-0.0618449584177896
ENSG00000008128;A5:1:1647917-1650767:1647917-1650797:-	IAV	(0.05,0.1]	5	-0.0624319968583946	94.357872872925	-0.0589095042276725
ENSG00000089063;A5:20:5086956-5089804:5086956-5089978:-	IAV	(0.1,0.15]	5	-0.0684822925737745	73.8872944841552	-0.0505997131834855
ENSG00000130429;SE:7:98972404-98974067:98974197-98974961:+	NS	(0.05,0.1]	1	-0.0535855714029958	25.6835947245401	-0.0137627009899745
ENSG00000093000;SE:22:45560177-45562190:45562311-45564049:+	LPS	(0.05,0.1]	2	-0.061921710469169	66.8136832735351	-0.041372175510426
ENSG00000134802;AF:11:57193789-57194061:57194125:57193789-57194535:57194592:-	LPS	(0.15,0.2]	2	0.107666696801882	66.3885296277704	0.0714783369055593
ENSG00000197535;SE:15:52632591-52635314:52635394-52638558:-	NS	(0.1,0.15]	1	0.0724833954104168	36.558860199411	0.0264991031958806
ENSG00000197217;A3:8:23292194-23292905:23291991-23292905:-	LPS	(0,0.05]	2	-0.0660301791635617	30.4776286570767	-0.0201244328070727
ENSG00000100359;RI:22:40803021:40803075-40803205:40803332:+	PAM3CSK4	(0.05,0.1]	3	-0.0593654248375345	104.209834272301	-0.0618646108382423
ENSG00000119688;RI:14:74763036:74763152-74764342:74764772:-	NS	(0.15,0.2]	1	-0.119895542274311	87.1315696709984	-0.104466867949162
ENSG00000109323;SE:4:103611928-103612037:103612114-103635595:-	NS	(0.05,0.1]	1	-0.0593688403847543	54.7131958833634	-0.032482589933392
ENSG00000138592;SE:15:50774262-50776472:50776558-50781998:+	IAV	(0.05,0.1]	5	0.0755272313947429	66.0261128336035	0.0498676950207898
ENSG00000061938;AF:3:195615477-195619282:195619646:195615477-195635356:195635955:-	IAV	(0.05,0.1]	5	0.0792440178562568	81.138367825949	0.0642973026882703
ENSG00000269640;A5:19:17516804-17516886:17516796-17516886:+	PAM3CSK4	(0.15,0.2]	3	0.10690852048281	53.8236635537991	0.0575420823750118
ENSG00000011638;MX:16:21185469-21188458:21188648-21190796:21185469-21190118:21190253-21190796:+	R848	(0.05,0.1]	4	-0.082671718877433	30.8955098740334	-0.0255418490688104
ENSG00000103275;A5:16:1362604-1364021:1362559-1364021:+	NS	(0.2,1]	1	-0.150697997052235	80.0425303038019	-0.120622489957758
ENSG00000146707;AF:7:76241130-76241390:76241482:76241130-76247500:76247617:-	LPS	(0.15,0.2]	2	-0.135042641344637	48.2722339155449	-0.0651880997156136
ENSG00000125637;A3:2:113943017-113943239:113943017-113943454:+	IAV	(0.05,0.1]	5	0.0775553022065437	83.83487453982	0.0650183903038342
ENSG00000188372;AF:7:76063273:76063472-76069567:76069215:76069307-76069567:+	PAM3CSK4	(0.15,0.2]	3	-0.139735333869419	56.7005349142929	-0.0792306817682334
ENSG00000234741;A5:1:173834420-173834609:173834420-173834648:-	NS	(0.2,1]	1	-0.138029898818993	74.5066785665759	-0.102841493038837
ENSG00000100445;A5:14:24911001-24911304:24911001-24911384:-	PAM3CSK4	(0.05,0.1]	3	0.102929293203785	76.4374816237633	0.0786765595781126
ENSG00000089127;AL:12:113355505-113356402:113357015:113355505-113369683:113369990:+	R848	(0.05,0.1]	4	0.0743925960896511	78.706823861772	0.0585520495704812
ENSG00000140299;SE:15:59956319-59960302:59960337-59961091:-	R848	(0.05,0.1]	4	-0.05385141518753	54.8465043184837	-0.0295356187563932
ENSG00000105499;SE:19:48598861-48599956:48600384-48601396:-	IAV	(0.05,0.1]	5	-0.078267742717388	46.1780220082014	-0.0361424954573579
ENSG00000108774;AF:17:40282608-40288283:40288502:40282608-40306907:40307010:-	R848	(0.1,0.15]	4	-0.119180808673925	97.9301751477154	-0.116713974676838
ENSG00000131042;RI:19:54780661:54780783-54781404:54781454:-	R848	(0.05,0.1]	4	0.0608299209734611	58.1311164500374	0.0353611121975484
ENSG00000149231;SE:11:96120777-96121859:96121993-96123008:-	IAV	(0.15,0.2]	5	-0.0882266771637604	65.1519407789264	-0.0574813924569478
ENSG00000093000;SE:22:45560177-45562190:45562311-45564049:+	R848	(0.05,0.1]	4	-0.0628231702252788	76.002594437031	-0.0477472392788042
ENSG00000127507;A3:19:14866689-14867050:14866656-14867050:-	LPS	(0.1,0.15]	2	-0.0759607679026179	106.554904257881	-0.0809399235121854
ENSG00000196295;A3:7:30603614-30608449:30603509-30608449:-	LPS	(0.05,0.1]	2	0.0554230764531469	77.3820875011083	0.0428875335167803
ENSG00000189403;SE:13:31035670-31035776:31035825-31036675:-	IAV	(0.15,0.2]	5	-0.0791560533145884	48.9044588938684	-0.0387108395552415
ENSG00000234741;A5:1:173834420-173834609:173834420-173834648:-	PAM3CSK4	(0.15,0.2]	3	-0.12607158758437	69.3566521653645	-0.0874390324802447
ENSG00000153113;AL:5:96011305-96015021:96015336:96011305-96031540:96031998:+	R848	(0.1,0.15]	4	0.0971247742771236	26.7512169356411	0.0259820590651251
ENSG00000138801;AF:4:108622441-108640999:108641179:108622441-108641276:108641608:-	IAV	(0.05,0.1]	5	0.058670496327366	85.1018532788561	0.0499296797024917
ENSG00000124588;SE:6:3000319-3004729:3004885-3006702:+	NS	(0.1,0.15]	1	-0.0803057967300797	-47.2333454468258	0.0379311143833443
ENSG00000089127;AL:12:113355505-113356402:113357015:113355505-113369683:113369990:+	LPS	(0.05,0.1]	2	0.0823783482970305	70.5687412338266	0.0581333634424319
ENSG00000119725;SE:14:74387808-74388769:74388909-74390098:+	NS	(0.1,0.15]	1	-0.0804294235121802	100.578936466792	-0.080895058774923
ENSG00000164329;SE:5:78908898-78913353:78913422-78915435:+	PAM3CSK4	(0,0.05]	3	0.0588694027933405	45.9071226564916	0.0270252489474829
ENSG00000266714;A3:17:73587793-73587894:73587793-73588058:+	LPS	(0.15,0.2]	2	-0.114878874365385	90.5857433860447	-0.104063882337404
ENSG00000108774;AF:17:40282608-40288283:40288502:40282608-40306907:40307010:-	PAM3CSK4	(0.05,0.1]	3	-0.111279333058726	80.3161110947621	-0.0893752327649568
ENSG00000226752;SE:9:123605717-123607271:123607474-123609572:+	NS	(0.05,0.1]	1	0.0517572286059238	101.100493021134	0.0523268132946644
ENSG00000196295;A3:7:30603614-30608449:30603509-30608449:-	R848	(0.05,0.1]	4	0.0595522471787617	62.2684653046229	0.0370822703726305
ENSG00000008128;AL:1:1635307:1635434-1635662:1635488:1635585-1635662:-	LPS	(0.05,0.1]	2	-0.0705783850957217	114.681163489825	-0.0809401132001027
ENSG00000151247;SE:4:99806212-99807605:99807697-99808230:-	R848	(0.1,0.15]	4	0.072365230831037	51.8497806398551	0.0375212134454174
ENSG00000163541;AF:2:84658783-84659442:84659960:84658783-84660476:84660895:-	LPS	(0,0.05]	2	-0.0537482330605392	51.2826617174269	-0.0275635245395305
ENSG00000185499;A3:1:155162101-155162577:155162074-155162577:-	IAV	(0.2,1]	5	-0.165826769094685	90.0439186988066	-0.149316921144476
ENSG00000131446;AL:5:180219658:180220097-180242414:180235841:180236076-180242414:-	LPS	(0.05,0.1]	2	0.0591594633474447	59.3866200128563	0.035132805699792
ENSG00000120451;SE:11:130749606-130750517:130750701-130773150:-	LPS	(0.1,0.15]	2	0.0621999422215591	74.5594427067741	0.04637593028433
ENSG00000126226;A5:13:113854830-113862338:113854830-113862913:-	PAM3CSK4	(0.05,0.1]	3	-0.0575934204735477	113.10121492731	-0.0651388582737765
ENSG00000234741;A5:1:173834420-173834609:173834420-173834648:-	LPS	(0.15,0.2]	2	-0.127191686708416	63.82242438718	-0.0811768180762578
ENSG00000225733;A5:3:14987661-14988594:14987661-14988617:-	LPS	(0,0.05]	2	-0.0565313213437539	88.9270547372695	-0.0502716390750618
ENSG00000168488;A3:16:28846720-28846867:28846720-28846870:+	NS	(0.05,0.1]	1	0.0525365560720615	75.093772192272	0.0394516817344191
ENSG00000183696;A3:7:48128520-48128809:48128520-48128851:+	PAM3CSK4	(0.05,0.1]	3	0.0713875127474176	48.3663854780934	0.0345275595986391
ENSG00000169499;SE:8:38758963-38759316:38759410-38775425:+	IAV	(0.15,0.2]	5	-0.109230304665079	72.961704135013	-0.0796962917155084
ENSG00000158186;AF:3:138067314:138067609-138091708:138067692:138067874-138091708:+	NS	(0.1,0.15]	1	-0.0798381680292227	81.9874317109674	-0.0654572634922463
ENSG00000136068;SE:3:58116635-58117654:58117746-58118535:+	PAM3CSK4	(0.1,0.15]	3	0.0775627232296311	23.1931650951223	0.0179892504509211
ENSG00000125952;SE:14:65544146-65544281:65544361-65544631:-	IAV	(0.2,1]	5	-0.118997183737969	91.1497807000862	-0.108465672016438
ENSG00000168488;A3:16:28846720-28846867:28846720-28846870:+	R848	(0.05,0.1]	4	0.0535303353986018	66.3369734721859	0.0355104043929426
ENSG00000101307;AF:20:1559340-1569206:1569393:1559340-1600515:1600642:-	LPS	(0.2,1]	2	0.151710087381082	82.0905731295334	0.124539680226446
ENSG00000104907;SE:19:13220652-13220729:13220815-13220972:-	R848	(0.05,0.1]	4	0.0528434233200528	70.1158884654257	0.0370516357564009
ENSG00000174093;RI:17:36361697:36361804-36365111:36365176:-	NS	(0.05,0.1]	1	-0.0527548446279533	41.7795432751007	-0.0220407331410478
ENSG00000168488;A3:16:28846720-28846867:28846720-28846870:+	PAM3CSK4	(0.05,0.1]	3	0.0529912907991254	74.9880858756541	0.0397371546510658
ENSG00000101307;AF:20:1559340-1569206:1569393:1559340-1600515:1600642:-	NS	(0.2,1]	1	0.142168083363697	85.1161190054989	0.121007955023681
ENSG00000166928;SE:11:60170534-60173362:60173460-60182910:+	IAV	(0.05,0.1]	5	0.0539208976081737	78.6790740978053	0.0424244629833367
ENSG00000269640;A5:19:17516804-17516886:17516796-17516886:+	LPS	(0.15,0.2]	2	0.0901591183469806	86.9414111216023	0.0783856097456604
ENSG00000103275;A5:16:1362604-1364021:1362559-1364021:+	PAM3CSK4	(0.2,1]	3	-0.14173470414034	83.9936098578547	-0.119048094428822
ENSG00000106853;SE:9:114325511-114326437:114326542-114332371:-	PAM3CSK4	(0.2,1]	3	-0.0872723125953689	52.3125848847046	-0.0456544026072971
ENSG00000010810;SE:6:112041265-112062184:112062296-112101769:-	LPS	(0.05,0.1]	2	0.0575721920111382	64.8485357052195	0.0373347234926205
ENSG00000180902;SE:2:242688357-242688714:242688814-242689566:+	PAM3CSK4	(0.05,0.1]	3	-0.0859273654546252	64.0634544850163	-0.0550480386581974
ENSG00000103121;MX:16:81015482-81022145:81022201-81030919:81015482-81030528:81030625-81030919:-	R848	(0.1,0.15]	4	0.100127055271084	115.217252012284	0.115363641604164
ENSG00000180902;SE:2:242684292-242688280:242689344-242689566:+	PAM3CSK4	(0.05,0.1]	3	-0.0689535799968664	79.4100403896001	-0.0547560657255868
ENSG00000104974;SE:19:55105246-55105662:55105743-55105906:+	IAV	(0.05,0.1]	5	0.100022832739773	53.5400181210846	0.0535522427740966
ENSG00000165119;AF:9:86593367-86595068:86595165:86593367-86595418:86595569:-	R848	(0.05,0.1]	4	0.0511120779984565	67.6186580781951	0.0345613012584367
ENSG00000093167;AF:3:37216096-37217309:37217548:37216096-37217551:37217828:-	LPS	(0.05,0.1]	2	-0.0650578165588083	33.1582734293616	-0.0215720487017421
ENSG00000119688;RI:14:74763036:74763152-74764342:74764772:-	PAM3CSK4	(0.1,0.15]	3	-0.10390126732836	65.6130125734634	-0.0681727515961448
ENSG00000115525;AL:2:86075274:86075327-86088304:86079983:86080214-86088304:-	IAV	(0.05,0.1]	5	0.076443454054499	36.718351928114	0.0280687764857371
ENSG00000123146;SE:19:14501891-14507154:14507285-14508470:+	LPS	(0.05,0.1]	2	0.0576810379126083	21.300544236457	0.0122863749966227
ENSG00000242086;SE:3:195389604-195390495:195390638-195390957:+	R848	(0.1,0.15]	4	0.0842230754875959	87.2872105652374	0.0735159732453767
ENSG00000084734;SE:2:27721664-27722009:27722075-27722264:+	R848	(0.05,0.1]	4	-0.0511653559794594	75.6184840986968	-0.0386904665753691
ENSG00000103121;MX:16:81010076-81015411:81015482-81040339:81010076-81030919:81031034-81040339:-	LPS	(0,0.05]	2	-0.051791769216957	90.6116752714277	-0.0469293897401963
ENSG00000181027;A5:19:47252141-47258669:47251974-47258669:+	PAM3CSK4	(0.15,0.2]	3	-0.101610025546739	18.667923128034	-0.018968481459441
ENSG00000139372;SE:12:104376712-104376914:104376996-104377073:+	LPS	(0.15,0.2]	2	0.0983789408289097	48.254795913229	0.0474725571185867
ENSG00000121716;A5:7:99954561-99955843:99954506-99955843:+	R848	(0.15,0.2]	4	-0.0743972520877753	48.2488428666829	-0.0358958132569607
ENSG00000111229;AL:12:110874540:110874957-110883257:110880449:110880872-110883257:-	R848	(0.15,0.2]	4	-0.0859270898314052	34.6203316314699	-0.0297482434609035
ENSG00000103275;A5:16:1362604-1364021:1362559-1364021:+	IAV	(0.15,0.2]	5	-0.110175710440454	75.7015480566299	-0.0834047183858137
ENSG00000245060;A5:5:180258941-180261312:180258806-180261312:+	IAV	(0.1,0.15]	5	-0.0717266371774	-35.1342981077634	0.0252006505285816
ENSG00000112977;AL:5:10683208:10683683-10748287:10733884:10734380-10748287:-	R848	(0.05,0.1]	4	-0.0732115515476872	86.9697363203609	-0.0636718933370687
ENSG00000141447;AL:18:21927629:21927802-21946856:21937089:21938475-21946856:-	IAV	(0.1,0.15]	5	0.116210676644481	46.6416827185736	0.0542026150856261
ENSG00000131446;AL:5:180219658:180220097-180242414:180235841:180236076-180242414:-	PAM3CSK4	(0.05,0.1]	3	0.0540940355636605	57.0540971022569	0.0308628635770202
ENSG00000172345;A5:15:81614881-81616143:81614881-81616342:-	LPS	(0.05,0.1]	2	-0.0730923651679715	55.9091585344205	-0.0408653263183187
ENSG00000266714;A3:17:73587793-73587894:73587793-73588058:+	PAM3CSK4	(0.15,0.2]	3	-0.116096720399356	90.0330675298819	-0.10452543867713
ENSG00000106258;SE:7:99264688-99269394:99269501-99270203:-	PAM3CSK4	(0.1,0.15]	3	-0.0705518322484724	-47.0609480051442	0.0332023610911302
ENSG00000239998;MX:19:55087576-55088932:55089190-55098668:55087576-55098477:55098527-55098668:+	NS	(0.1,0.15]	1	0.0519313698893684	35.3360939899851	0.0183505176743941
ENSG00000184708;A3:22:31843554-31844139:31843551-31844139:-	NS	(0.05,0.1]	1	-0.0643530851557531	82.9052228943521	-0.0533520686877693
ENSG00000174652;SE:19:9530894-9545474:9545535-9545784:-	NS	(0.15,0.2]	1	-0.12640201868165	53.1333648093721	-0.0671616457125316
ENSG00000234741;A5:1:173834420-173834609:173834420-173834648:-	R848	(0.15,0.2]	4	-0.110374513215105	59.9683369450081	-0.0661897599862465
ENSG00000119725;SE:14:74387808-74388769:74388909-74390098:+	PAM3CSK4	(0.1,0.15]	3	-0.0668889322460775	102.306969994902	-0.0684320398429048
ENSG00000119688;A5:14:74763152-74764342:74763152-74764633:-	LPS	(0.05,0.1]	2	0.0717059916475604	70.4758083834033	0.0505353772729538
ENSG00000154099;AL:16:84209905-84211335:84211524:84209905-84211996:84212373:+	IAV	(0.1,0.15]	5	0.0848158105262359	74.7332942365022	0.0633856492396461
ENSG00000034677;SE:8:101300495-101312756:101312879-101315388:-	R848	(0.15,0.2]	4	0.0918954980364876	122.792723544833	0.112840984854092
ENSG00000128891;A5:15:40855226-40856990:40855226-40857175:-	PAM3CSK4	(0.15,0.2]	3	0.0887235000430394	85.8252672172302	0.0761471809964179
ENSG00000093000;SE:22:45560177-45562190:45562311-45564049:+	IAV	(0,0.05]	5	-0.051591402666908	49.7428209929189	-0.025663019076336
ENSG00000120451;SE:11:130749606-130750517:130750701-130773150:-	PAM3CSK4	(0.1,0.15]	3	0.0530396277184545	91.2527022837258	0.0484000935743178
ENSG00000104974;SE:19:55105246-55105662:55105743-55105906:+	NS	(0.1,0.15]	1	0.117533819847175	58.1202640685258	0.0683109664650037
ENSG00000124588;SE:6:3000319-3004729:3004885-3006702:+	LPS	(0.1,0.15]	2	-0.0876182026606418	-54.8738577289378	0.048079487872653
ENSG00000111229;AL:12:110874540:110874957-110883257:110880449:110880872-110883257:-	PAM3CSK4	(0.15,0.2]	3	-0.084215419445522	32.3703760509056	-0.027260847967363
ENSG00000134802;AF:11:57193789-57194061:57194125:57193789-57194535:57194592:-	R848	(0.15,0.2]	4	0.0863271886199231	70.648736864818	0.0609890683308846
ENSG00000103876;A5:15:80445247-80445368:80445183-80445368:+	PAM3CSK4	(0.15,0.2]	3	-0.106945608178245	56.9138284284539	-0.0608668399503329
ENSG00000100031;A3:22:25006000-25006217:25006000-25006325:+	IAV	(0.05,0.1]	5	-0.0682332603872198	27.120212703576	-0.0185050053515988
ENSG00000134910;AF:11:125461607:125461782-125465776:125464758:125464911-125465776:+	LPS	(0.05,0.1]	2	-0.0622013764866152	26.2711769676799	-0.0163410336931315
ENSG00000093167;AF:3:37216096-37217309:37217548:37216096-37217551:37217828:-	R848	(0.05,0.1]	4	-0.0637975649830103	35.1119606612476	-0.0224005759196684
ENSG00000189403;SE:13:31035670-31035776:31035825-31036675:-	PAM3CSK4	(0.15,0.2]	3	-0.0755227178805678	47.9640643970966	-0.0362237650386731
ENSG00000140400;A3:15:75651532-75651669:75651494-75651669:-	LPS	(0.05,0.1]	2	-0.0583922232960645	62.9195763437493	-0.0367401395155799
ENSG00000235531;AL:8:72877769-72914457:72914640:72877769-72964774:72965282:+	PAM3CSK4	(0.05,0.1]	3	-0.0604030347517454	31.8128283924348	-0.0192159137893955
ENSG00000134516;AL:5:169267856-169302230:169302881:169267856-169361656:169361875:+	IAV	(0.1,0.15]	5	-0.105780976275764	9.65498426551842	-0.0102131366153368
ENSG00000143337;A3:1:179853904-179858445:179853904-179858448:+	NS	(0.2,1]	1	0.177769245703398	91.6835477625196	0.162985151291546
ENSG00000125952;SE:14:65544146-65544281:65544361-65544631:-	PAM3CSK4	(0.15,0.2]	3	-0.0993970710906408	97.7574123577595	-0.0971680046576131
ENSG00000174652;SE:19:9530894-9545474:9545535-9545784:-	R848	(0.1,0.15]	4	-0.111707412919566	43.5452075442756	-0.0486432247981659
ENSG00000131042;RI:19:54780661:54780783-54781404:54781454:-	PAM3CSK4	(0.05,0.1]	3	0.0524648823497669	82.1148897870861	0.0430814803184355
ENSG00000184988;A3:17:41363941-41364224:41363941-41364246:+	IAV	(0.15,0.2]	5	0.110664968330302	85.9146196743355	0.0950773866537028
ENSG00000171604;SE:5:139028430-139059432:139059525-139059949:+	NS	(0.05,0.1]	1	-0.0789857927878379	57.0326367326526	-0.0450476802710933
ENSG00000198000;A3:9:95063092-95063833:95062298-95063833:-	NS	(0.05,0.1]	1	-0.0533301324841596	96.844938121198	-0.0516475338042373
ENSG00000134910;AF:11:125461607:125461782-125465776:125464758:125464911-125465776:+	PAM3CSK4	(0.05,0.1]	3	-0.0600945890412699	29.3479075522863	-0.0176365044357582
ENSG00000103275;A5:16:1362604-1364021:1362559-1364021:+	R848	(0.2,1]	4	-0.124737045497436	88.3452543849049	-0.110199260156924
ENSG00000188372;AF:7:76063273:76063472-76069567:76069215:76069307-76069567:+	R848	(0.2,1]	4	-0.128800993817425	61.8498679261681	-0.0796632445636692
ENSG00000124588;SE:6:3000319-3004729:3004885-3006702:+	PAM3CSK4	(0.1,0.15]	3	-0.0828325732218161	-56.5073491422594	0.0468064913539693
ENSG00000131236;SE:1:40506473-40507101:40507165-40525006:+	LPS	(0.05,0.1]	2	-0.051471985638949	49.8670697536142	-0.025667570982145
ENSG00000196756;SE:20:37049745-37050739:37050888-37055062:-	PAM3CSK4	(0.2,1]	3	-0.137963208871255	106.163457655969	-0.146466512830851
ENSG00000225241;SE:1:144615303-144617150:144617252-144618082:+	IAV	(0.05,0.1]	5	-0.056272848915137	22.7345053784943	-0.0127933538632438
ENSG00000125450;MX:17:73211918-73214280:73214401-73221437:73211918-73221198:73221332-73221437:+	PAM3CSK4	(0.05,0.1]	3	-0.0760190087263264	104.038050213983	-0.0790886944708673
ENSG00000145819;AL:5:142416826-142421090:142421279:142416826-142421381:142421455:+	LPS	(0.05,0.1]	2	-0.0799311429785278	79.5372438359672	-0.0635750280917072
ENSG00000138592;SE:15:50774262-50776472:50776558-50781998:+	R848	(0.1,0.15]	4	0.0617978983364688	93.9183112424894	0.0580395425009619
ENSG00000019144;SE:11:118478414-118484009:118484165-118484531:+	PAM3CSK4	(0.05,0.1]	3	0.108750450703604	10.7201851564583	0.0116582496739092
ENSG00000182853;A5:17:4688954-4689232:4688954-4689252:-	NS	(0.05,0.1]	1	0.0568586538423178	45.6561137355517	0.0259594516667522
ENSG00000176014;A3:18:12311052-12320535:12311052-12320628:+	R848	(0.05,0.1]	4	0.0536300689404252	71.8315847535506	0.0385233284243291
ENSG00000164125;AF:4:159092751-159093491:159093888:159092751-159094020:159094202:-	NS	(0.05,0.1]	1	-0.07838331000098	72.9517233008777	-0.0571819754259841
ENSG00000121716;A5:7:99954561-99955843:99954506-99955843:+	PAM3CSK4	(0.1,0.15]	3	-0.0724780454208802	36.6836740772768	-0.0265876099597763
ENSG00000134516;AL:5:169267856-169302230:169302881:169267856-169361656:169361875:+	NS	(0.15,0.2]	1	-0.101851880960988	109.713593171986	-0.111745358315555
ENSG00000145819;AL:5:142416826-142421090:142421279:142416826-142421381:142421455:+	NS	(0.05,0.1]	1	-0.0589127353685239	121.439843066009	-0.0715435333774283
ENSG00000183696;A3:7:48128520-48128809:48128520-48128851:+	LPS	(0.05,0.1]	2	0.0548862978287329	74.4575166619954	0.0408669743509812
ENSG00000196756;AF:20:37055146-37056323:37057973:37055146-37059684:37059709:-	LPS	(0.05,0.1]	2	0.090339233688086	65.2365938489596	0.0589342389673592
ENSG00000119688;A5:14:74763152-74764342:74763152-74764633:-	PAM3CSK4	(0.1,0.15]	3	0.0632370197555265	92.0329441214645	0.0581988910556832
ENSG00000103326;SE:16:583998-586029:586142-596817:+	NS	(0.2,1]	1	-0.12036057104233	-26.2018103942592	0.031536648613959
ENSG00000214135;SE:3:197348739-197349058:197349201-197350091:-	NS	(0.1,0.15]	1	-0.0672180615765249	114.728809513108	-0.077118481824535
ENSG00000019144;SE:11:118478414-118484009:118484165-118484531:+	R848	(0.1,0.15]	4	0.0992223622752884	26.016099433361	0.0258137884296687
ENSG00000242086;SE:3:195389604-195390495:195390638-195390957:+	PAM3CSK4	(0.1,0.15]	3	0.0774859793110619	122.408660249226	0.0948495491556637
ENSG00000126777;SE:14:56047072-56068475:56068598-56078737:+	NS	(0.15,0.2]	1	-0.0714681224517157	45.5357545359771	-0.0325435488110848
ENSG00000106853;SE:9:114325511-114326437:114326542-114332371:-	LPS	(0.2,1]	2	-0.0835784713180304	48.0602639941104	-0.0401680339576872
ENSG00000214135;SE:3:197351068-197351343:197351591-197354651:-	NS	(0.15,0.2]	1	0.104667258935575	66.1883006669061	0.0692774800440875
ENSG00000183696;A3:7:48128520-48128809:48128520-48128851:+	R848	(0.05,0.1]	4	0.0655785598330814	47.8738022652185	0.0313949500628674
ENSG00000106853;SE:9:114325511-114326437:114326542-114332371:-	R848	(0.2,1]	4	-0.0876569554984023	51.9272855636374	-0.0455178775980459
ENSG00000061938;AF:3:195615477-195619282:195619646:195615477-195635356:195635955:-	R848	(0.05,0.1]	4	0.0741075744386404	59.8820704778142	0.0443771499547452
ENSG00000180902;SE:2:242688357-242688714:242688814-242689566:+	R848	(0.05,0.1]	4	-0.0693328729173123	67.3620425791504	-0.0467040393759081
ENSG00000061938;AF:3:195615477-195619282:195619646:195615477-195635356:195635955:-	NS	(0.05,0.1]	1	0.0714536693369958	80.8602385865653	0.0577776075047503
ENSG00000115594;SE:2:102770477-102772606:102772706-102774179:+	LPS	(0.15,0.2]	2	0.0748758355279688	89.9584357726889	0.067357130412692
ENSG00000122557;RI:7:35733794:35734237-35734411:35734745:-	NS	(0.05,0.1]	1	0.0535774784528849	49.0220235800172	0.0262647641207519
ENSG00000100902;AF:14:35747839:35747924-35777200:35761657:35761806-35777200:+	NS	(0.05,0.1]	1	-0.0571573826135456	72.7797814357912	-0.0415990181405574
ENSG00000133313;AF:18:72163443:72163666-72167117:72166577:72166610-72167117:+	IAV	(0.1,0.15]	5	0.0893732406332579	80.0256999770392	0.0715215614089282
ENSG00000169738;RI:17:79994420:79994519-79994597:79994639:-	NS	(0.05,0.1]	1	0.0575122006170445	103.763787567769	0.0596768376738192
ENSG00000122557;RI:7:35733794:35734237-35734411:35734745:-	LPS	(0.05,0.1]	2	0.0591209950202783	43.4498624570392	0.0256879910195439
ENSG00000093183;SE:3:42605178-42605257:42605472-42610357:-	PAM3CSK4	(0.05,0.1]	3	-0.0522789437061988	57.0346744606674	-0.029817125354306
ENSG00000226752;SE:9:123605717-123607271:123607474-123609572:+	PAM3CSK4	(0.05,0.1]	3	0.0548257248586839	87.5967887728317	0.0480255743976352
ENSG00000127870;AF:13:26795467-26795919:26795979:26795467-26796140:26796791:-	NS	(0.05,0.1]	1	-0.0748733439341394	77.3201750123747	-0.0578922005674938
ENSG00000173818;SE:17:78389621-78395628:78395762-78396006:+	IAV	(0.05,0.1]	5	0.0766861192862247	65.6144932293332	0.0503172085468983
ENSG00000143337;A3:1:179853904-179858445:179853904-179858448:+	PAM3CSK4	(0.2,1]	3	0.160269578645957	97.9003508513543	0.156904479802379
ENSG00000134516;AL:5:169267856-169302230:169302881:169267856-169361656:169361875:+	LPS	(0.1,0.15]	2	-0.100656508239535	17.5658323263992	-0.0176811534629649
ENSG00000119725;SE:14:74387808-74388769:74388909-74390098:+	IAV	(0.1,0.15]	5	-0.0693304533880108	96.2566673876435	-0.0667351839160428
ENSG00000133313;AF:18:72163443:72163666-72167117:72166577:72166610-72167117:+	LPS	(0.05,0.1]	2	0.0867277568241925	83.7085952396442	0.0725985869203862
ENSG00000139372;SE:12:104376712-104376914:104376996-104377073:+	R848	(0.15,0.2]	4	0.103293597237301	48.9416226665264	0.0505535625985613
ENSG00000131236;SE:1:40506473-40507101:40507165-40525006:+	R848	(0.05,0.1]	4	-0.0532111705344971	50.335565522685	-0.0267841436097794
ENSG00000158186;AF:3:138067314:138067609-138091708:138067692:138067874-138091708:+	LPS	(0.1,0.15]	2	-0.066749445567703	100.266392945422	-0.0669272613818035
ENSG00000126226;A5:13:113854830-113862338:113854830-113862913:-	R848	(0.05,0.1]	4	-0.0571220950209469	151.307546826376	-0.0864300406720261
ENSG00000196756;SE:20:37049745-37050739:37050888-37055062:-	LPS	(0.2,1]	2	-0.130696777498235	104.555374184864	-0.136650504760839
ENSG00000123737;SE:4:122735202-122737299:122737349-122737524:+	LPS	(0.05,0.1]	2	-0.0538706850877553	65.243828340834	-0.0351472973046863
ENSG00000143337;A3:1:179853904-179858445:179853904-179858448:+	IAV	(0.2,1]	5	0.161835040371143	97.9123121499947	0.158456429896264
ENSG00000115762;AF:2:131862875:131862971-131878507:131865129:131865637-131878507:+	PAM3CSK4	(0.1,0.15]	3	-0.0595695392518613	48.1875330905926	-0.0287050914389042
ENSG00000134802;AF:11:57193789-57194061:57194125:57193789-57194535:57194592:-	PAM3CSK4	(0.15,0.2]	3	0.0827948419875509	85.9114847987609	0.0711302780882929
ENSG00000184988;A3:17:41363941-41364224:41363941-41364246:+	R848	(0.15,0.2]	4	0.0839538239989351	103.983448492706	0.0872980813355897
ENSG00000115762;AF:2:131862875:131862971-131878507:131865129:131865637-131878507:+	LPS	(0.1,0.15]	2	-0.0537383292997397	66.8551654957049	-0.0359268489879678
ENSG00000188372;AF:7:76063273:76063472-76069567:76069215:76069307-76069567:+	LPS	(0.15,0.2]	2	-0.107516354854596	61.3136876709851	-0.0659222420107749
ENSG00000205020;A3:17:34539292-34539736:34539292-34539899:+	R848	(0.05,0.1]	4	-0.0972622198631608	52.9571084250751	-0.051507259229569
ENSG00000173200;SE:3:122340458-122345674:122345880-122350933:+	IAV	(0.1,0.15]	5	0.0609063015612766	90.1705036381538	0.0549195188651758
ENSG00000166946;SE:15:43485001-43486279:43486335-43486613:+	NS	(0.1,0.15]	1	0.0730749232116414	66.3894850338828	0.0485140652091141
ENSG00000103326;SE:16:583998-586029:586142-596817:+	PAM3CSK4	(0.1,0.15]	3	-0.112459421387449	131.606630307472	-0.148004054951302
ENSG00000128891;A5:15:40855226-40856990:40855226-40857175:-	LPS	(0.15,0.2]	2	0.0919238668617385	86.8315888652466	0.0798189541424215
ENSG00000189403;SE:13:31035670-31035776:31035825-31036675:-	NS	(0.15,0.2]	1	-0.0547888422082795	59.1440748255627	-0.0324043538317243
ENSG00000105993;AF:7:157161495:157161636-157174940:157174515:157174680-157174940:+	IAV	(0.1,0.15]	5	0.0683305023017084	79.0286297869334	0.0540006596955692
ENSG00000176731;SE:8:86129731-86131465:86131592-86132535:-	PAM3CSK4	(0.15,0.2]	3	-0.0610913219133659	73.5798586209578	-0.0449509082935288
ENSG00000151689;MX:2:191208687-191213614:191213757-191224765:191208687-191224372:191224424-191224765:+	R848	(0.05,0.1]	4	-0.0687722555889731	71.9985695018594	-0.0495150402382231
ENSG00000133313;AF:18:72163443:72163666-72167117:72166577:72166610-72167117:+	NS	(0.05,0.1]	1	0.0823507444591819	87.3528585501193	0.0719357293223994
ENSG00000184988;A3:17:41363941-41364224:41363941-41364246:+	PAM3CSK4	(0.15,0.2]	3	0.08696582518675	96.9957596534333	0.084353162778765
ENSG00000103168;RI:16:84215352:84215469-84215548:84215664:-	IAV	(0.05,0.1]	5	-0.0665583616546689	43.7193966201375	-0.0290989141156702
ENSG00000176014;SE:18:12311052-12320535:12320743-12324808:+	PAM3CSK4	(0.05,0.1]	3	0.0732417810368141	34.8959158162218	0.0255583902529081
ENSG00000242086;SE:3:195389604-195390495:195390638-195390957:+	LPS	(0.1,0.15]	2	0.0711071458547026	121.256859614249	0.0862222920247356
ENSG00000174652;SE:19:9530894-9545474:9545535-9545784:-	PAM3CSK4	(0.15,0.2]	3	-0.105475653496111	49.3803576658027	-0.0520842549467225
ENSG00000126777;SE:14:56047072-56068475:56068598-56078737:+	PAM3CSK4	(0.1,0.15]	3	-0.0591723922253409	45.3235011059047	-0.0268189998446426
ENSG00000059377;AL:7:139715660-139716192:139716629:139715660-139719825:139720123:+	R848	(0.05,0.1]	4	-0.0502362403192249	17.1956336025282	-0.00863843982097948
ENSG00000153113;AL:5:96011305-96015021:96015336:96011305-96031540:96031998:+	IAV	(0.1,0.15]	5	0.0848942750088119	32.7285203980862	0.0277846401130664
ENSG00000103168;RI:16:84216682:84216755-84216850:84216934:-	IAV	(0.1,0.15]	5	-0.0673741366364186	105.430313665771	-0.0710327635853816
ENSG00000115677;AF:2:242207956-242212176:242212301:242207956-242254985:242255257:-	NS	(0.1,0.15]	1	-0.0660023866653789	52.629182361937	-0.0347365164413531
ENSG00000139372;SE:12:104376712-104376914:104376996-104377073:+	PAM3CSK4	(0.15,0.2]	3	0.0863946538994694	53.3656433486001	0.0461050628722483
ENSG00000143337;A3:1:179853904-179858445:179853904-179858448:+	R848	(0.2,1]	4	0.147697594116783	99.0526777976504	0.146298422015378
ENSG00000128891;A5:15:40855226-40856990:40855226-40857175:-	NS	(0.15,0.2]	1	0.076223472527183	96.0852731742842	0.0732395318006693
ENSG00000140400;A3:15:75651532-75651669:75651494-75651669:-	NS	(0.05,0.1]	1	-0.0506025894390935	72.8668709812413	-0.0368725235597515
ENSG00000228315;MX:22:24002187-24025912:24026054-24032419:24002187-24029025:24029182-24032419:-	LPS	(0.1,0.15]	2	0.0564035150530714	58.3892290101	0.0329335775740841
ENSG00000112110;A5:6:160211819-160211972:160211671-160211972:+	IAV	(0.1,0.15]	5	-0.0890159739219584	8.40781322696984	-0.00748429682952644
ENSG00000089041;RI:12:121614950:121615015-121615100:121615249:+	LPS	(0.2,1]	2	0.104056653250831	74.8357937264392	0.0778716223854279
ENSG00000124588;SE:6:3000319-3004729:3004885-3006702:+	IAV	(0.1,0.15]	5	-0.0673287591464856	-59.1094978320848	0.0397976914280615
ENSG00000177409;SE:7:92775353-92776196:92776459-92777507:-	R848	(0.15,0.2]	4	0.0559084498893064	73.0641283868961	0.0408490216062463
ENSG00000269640;A5:19:17516804-17516886:17516796-17516886:+	IAV	(0.1,0.15]	5	0.0584515034632593	86.3463716144609	0.0504707523946253
ENSG00000158186;AF:3:138067314:138067609-138091708:138067692:138067874-138091708:+	PAM3CSK4	(0.05,0.1]	3	-0.0661746511426704	47.4897607507857	-0.0314261835053212
ENSG00000108774;AF:17:40282608-40288283:40288502:40282608-40306907:40307010:-	IAV	(0.05,0.1]	5	-0.0780357877028474	98.1907330824843	-0.0766239120121169
ENSG00000109323;SE:4:103611928-103612037:103612114-103635595:-	PAM3CSK4	(0.05,0.1]	3	-0.0513074941643866	24.7649722006986	-0.0127062866666854
ENSG00000185627;RI:11:244041:244216-244426:244469:+	PAM3CSK4	(0.1,0.15]	3	0.0666474224625657	85.1534187047901	0.0567525587054989
ENSG00000134516;AL:5:169267856-169302230:169302881:169267856-169361656:169361875:+	PAM3CSK4	(0.1,0.15]	3	-0.0914619703608911	100.670446971328	-0.0920751743710923
ENSG00000128891;A5:15:40855226-40856990:40855226-40857175:-	R848	(0.2,1]	4	0.104343858569722	88.1636683266465	0.0919933733886346
ENSG00000269640;A5:19:17516804-17516886:17516796-17516886:+	R848	(0.15,0.2]	4	0.0721299251904329	78.9319890163234	0.0569335846287948
ENSG00000089041;RI:12:121614950:121615015-121615100:121615249:+	PAM3CSK4	(0.2,1]	3	0.095977586494903	70.2224508823634	0.067397813534461
ENSG00000153113;AL:5:96011305-96015021:96015336:96011305-96031540:96031998:+	PAM3CSK4	(0.05,0.1]	3	0.0735028738677815	30.025121241726	0.0220693269949543
ENSG00000133313;AF:18:72163443:72163666-72167117:72166577:72166610-72167117:+	R848	(0.05,0.1]	4	0.0776849443190948	33.7660301266957	0.0262311217026923
ENSG00000115677;AF:2:242207956-242212176:242212301:242207956-242254985:242255257:-	PAM3CSK4	(0.1,0.15]	3	-0.0541272195317545	69.6429991188068	-0.0376958190215344
ENSG00000185627;RI:11:244041:244216-244426:244469:+	IAV	(0.1,0.15]	5	0.0848839860282138	49.0572461778881	0.041641745991465
ENSG00000067365;A5:16:8717975-8719353:8717752-8719353:+	PAM3CSK4	(0.1,0.15]	3	-0.0751768700186096	65.757888706239	-0.0494347225196712
ENSG00000115762;AF:2:131862875:131862971-131878507:131865129:131865637-131878507:+	R848	(0.1,0.15]	4	-0.0517730314647555	60.039841476728	-0.0310844460191357
ENSG00000120451;SE:11:130749606-130750517:130750701-130773150:-	NS	(0.1,0.15]	1	0.0616672727186514	94.5358859698823	0.0582977026180406
ENSG00000128891;A5:15:40855226-40856990:40855226-40857175:-	IAV	(0.15,0.2]	5	0.0850101928044678	94.6015914524409	0.0804209952898149
ENSG00000111229;AL:12:110874540:110874957-110883257:110880449:110880872-110883257:-	IAV	(0.15,0.2]	5	-0.071588259871968	36.8878655170528	-0.0264073810275698
ENSG00000130429;SE:7:98972404-98974067:98974197-98974961:+	PAM3CSK4	(0.1,0.15]	3	-0.0556895640041946	34.1753520172155	-0.019032104535286
ENSG00000215440;SE:20:57276214-57280554:57280625-57282179:+	IAV	(0.05,0.1]	5	0.0518284235474456	77.1884748957534	0.0400055696987848
ENSG00000143337;A3:1:179853904-179858445:179853904-179858448:+	LPS	(0.2,1]	2	0.132852183149631	108.499737135762	0.144144269496471
ENSG00000130429;SE:7:98972404-98974067:98974197-98974961:+	LPS	(0.05,0.1]	2	-0.0532370743369359	31.5100623993243	-0.0167750353431431
ENSG00000114796;MX:3:183353581-183354009:183354099-183368084:183353581-183361268:183361330-183368084:+	PAM3CSK4	(0.05,0.1]	3	-0.0523094072930812	110.019703770582	-0.057550654947995
ENSG00000137959;SE:1:79086256-79093591:79094078-79094636:+	IAV	(0.2,1]	5	-0.0861100024194722	48.658116424061	-0.0418995052300286
ENSG00000134802;AF:11:57193789-57194061:57194125:57193789-57194535:57194592:-	NS	(0.15,0.2]	1	0.0710577934708879	83.5343936324004	0.0593576969044697
ENSG00000196756;SE:20:37049745-37050739:37050888-37055062:-	R848	(0.2,1]	4	-0.113060137428026	123.616610431237	-0.139761109637425
ENSG00000175471;SE:5:94248681-94253601:94253678-94259667:-	IAV	(0.1,0.15]	5	-0.0610062730290488	12.1630500450039	-0.00742022351911495
ENSG00000228315;MX:22:24002187-24025912:24026054-24032419:24002187-24029025:24029182-24032419:-	NS	(0.1,0.15]	1	0.0623420833079677	61.6944453794433	0.0384616025348411
ENSG00000103275;A5:16:1362604-1364021:1362559-1364021:+	LPS	(0.2,1]	2	-0.124202081526971	108.0187325937	-0.134161514320428
ENSG00000134809;A3:11:57297766-57298131:57297707-57298131:-	R848	(0.05,0.1]	4	-0.0566235895044157	-2.94762180416169	0.00166904927053117
ENSG00000125089;RI:4:8237160:8237282-8238005:8239397:+	PAM3CSK4	(0.05,0.1]	3	0.0530384847224834	61.4885748647611	0.0326126083857191
ENSG00000010810;SE:6:112041265-112062184:112062296-112101769:-	IAV	(0.05,0.1]	5	0.0517860334915534	72.536684364862	0.0375638716588498
ENSG00000103168;RI:16:84216682:84216755-84216850:84216934:-	R848	(0.05,0.1]	4	-0.0511984348091622	103.426803357818	-0.0529529044923529
ENSG00000103876;A5:15:80445247-80445368:80445183-80445368:+	NS	(0.15,0.2]	1	-0.0824152797496211	82.5542758923809	-0.0680373374219797
ENSG00000125991;A3:20:34144042-34144726:34144042-34144744:+	R848	(0.1,0.15]	4	0.0603131163585372	62.5666638337488	0.0377359047597037
ENSG00000171466;A5:19:9771550-9785308:9771550-9785691:-	R848	(0.15,0.2]	4	0.0849310146036021	126.758663142695	0.107657418705053
ENSG00000109323;SE:4:103611928-103612037:103612114-103635595:-	LPS	(0.05,0.1]	2	-0.0522341090480203	67.9384286550404	-0.0354870329091853
ENSG00000176014;SE:18:12311052-12320535:12320743-12324808:+	NS	(0.05,0.1]	1	0.0691800559898683	55.5645190453014	0.0384395653860405
ENSG00000134077;A5:3:9405016-9406700:9404811-9406700:+	NS	(0.05,0.1]	1	-0.0659161096967078	30.3160516206289	-0.0199831618419643
ENSG00000112110;A5:6:160211819-160211972:160211671-160211972:+	R848	(0.05,0.1]	4	-0.0601168587087616	4.39380316527895	-0.00264141644081184
ENSG00000101307;AF:20:1559340-1569206:1569393:1559340-1600515:1600642:-	PAM3CSK4	(0.2,1]	3	0.123069711737441	94.7957505114053	0.11666485689373
ENSG00000189403;SE:13:31035670-31035776:31035825-31036675:-	R848	(0.2,1]	4	-0.0743836150478806	59.3662530903091	-0.0441587651670461
ENSG00000197535;SE:15:52628753-52630007:52630081-52632393:-	LPS	(0.1,0.15]	2	-0.0584772638741604	80.4740596669953	-0.0470590282217181
ENSG00000134077;A5:3:9405016-9406700:9404811-9406700:+	LPS	(0.05,0.1]	2	-0.0691126697237096	30.0925107965978	-0.0207977375984243
ENSG00000143537;SE:1:155032819-155033239:155033308-155034721:+	NS	(0.15,0.2]	1	0.0723953403162651	91.9117161469796	0.0665397996951254
ENSG00000111229;AL:12:110874540:110874957-110883257:110880449:110880872-110883257:-	NS	(0.15,0.2]	1	-0.0701505629854667	39.7415547280738	-0.0278789243809211
ENSG00000176014;A3:18:12320743-12324808:12320743-12325066:+	LPS	(0.05,0.1]	2	-0.0530020891346251	41.4582699954822	-0.021973749216679
ENSG00000102575;RI:19:11688408:11688494-11688839:11689009:-	NS	(0.2,1]	1	0.0779997433085602	72.9979306728962	0.0569381985454197
ENSG00000112303;MX:6:133073888-133074557:133074630-133076982:133073888-133075015:133075088-133076982:-	R848	(0.15,0.2]	4	-0.0839406260282355	-13.3371121959898	0.011195255471402
ENSG00000266714;SE:17:73602102-73603014:73603084-73606247:+	NS	(0.05,0.1]	1	0.0703640076543138	-51.3972506533785	-0.0361651653838501
ENSG00000198848;AF:16:55860207-55861801:55862087:55860207-55866916:55867008:-	PAM3CSK4	(0.05,0.1]	3	-0.0614957662167702	87.376826612036	-0.0537330490209703
ENSG00000204577;RI:19:54726619:54726654-54726815:54726959:-	PAM3CSK4	(0.05,0.1]	3	0.0630639099534092	37.7910178120579	0.023832493443473
ENSG00000139372;SE:12:104376712-104376914:104376996-104377073:+	NS	(0.1,0.15]	1	0.0672472002384319	65.7843908641078	0.0442381610500193
ENSG00000089041;RI:12:121614950:121615015-121615100:121615249:+	R848	(0.2,1]	4	0.0921507407584754	75.7725647699143	0.0698249797271716
ENSG00000174652;SE:19:9530894-9545474:9545535-9545784:-	LPS	(0.15,0.2]	2	-0.0899323458692208	53.2115168932461	-0.047854365414693
ENSG00000111229;AL:12:110874540:110874957-110883257:110880449:110880872-110883257:-	LPS	(0.15,0.2]	2	-0.0587379039711216	44.5364644742899	-0.0261597857350411
ENSG00000128891;AL:15:40848820:40849571-40854971:40854180:40854206-40854971:-	PAM3CSK4	(0.15,0.2]	3	0.0770583012080429	41.3886796009213	0.0318934133929098
ENSG00000115525;AL:2:86075274:86075327-86088304:86079983:86080214-86088304:-	NS	(0.1,0.15]	1	0.0522379203822807	77.9511228201768	0.0407200454758978
ENSG00000149231;SE:11:96120777-96121859:96121993-96123008:-	LPS	(0.15,0.2]	2	-0.0756296049305944	74.2379707178519	-0.0561458839624017
ENSG00000159579;A5:16:57220962-57238416:57220697-57238416:+	NS	(0.1,0.15]	1	-0.0664612061403833	10.1457660275314	-0.00674299847407863
ENSG00000189403;SE:13:31035670-31035776:31035825-31036675:-	LPS	(0.2,1]	2	-0.0650056220073779	57.2605889306322	-0.0372226019994452
ENSG00000269640;A5:19:17516804-17516886:17516796-17516886:+	NS	(0.15,0.2]	1	0.0731383878456909	80.6334766490683	0.0589740248850602
ENSG00000184988;A3:17:41363941-41364224:41363941-41364246:+	LPS	(0.15,0.2]	2	0.0785408723432708	107.311998983354	0.0842837801305285
ENSG00000196576;AF:22:50733207-50739776:50739891:50733207-50745982:50746056:-	NS	(0.1,0.15]	1	0.0794891243356143	56.1455887572903	0.0446296368562452
ENSG00000176731;SE:8:86129731-86131465:86131592-86132535:-	LPS	(0.1,0.15]	2	-0.0586662161181712	83.3406132705077	-0.0488927842954853
ENSG00000105483;SE:19:48735750-48736529:48736661-48737660:-	PAM3CSK4	(0.1,0.15]	3	-0.0524965662686042	88.4475770314643	-0.0464319408892974
ENSG00000177409;SE:7:92775353-92776196:92776459-92777507:-	NS	(0.15,0.2]	1	0.0508762266985923	82.8369164594115	0.0421442974080137
ENSG00000180902;AF:2:242688245:242688357-242689566:242688405:242688423-242689566:+	PAM3CSK4	(0.05,0.1]	3	0.0565587633755421	56.3244866952285	0.031856433152443
ENSG00000109323;SE:4:103647840-103674980:103675152-103681875:-	NS	(0.15,0.2]	1	-0.0630935519049697	99.6092465188341	-0.0628470116545098
ENSG00000089041;RI:12:121614950:121615015-121615100:121615249:+	IAV	(0.2,1]	5	0.0995107633672436	71.0778129317895	0.0707300742331651
ENSG00000103326;SE:16:583998-586029:586142-596817:+	LPS	(0.1,0.15]	2	-0.0947923900425182	37.2204996161129	-0.0352822011718797
ENSG00000089041;RI:12:121614950:121615015-121615100:121615249:+	NS	(0.15,0.2]	1	0.0785962831492675	77.1999167849538	0.0606762651873012
ENSG00000242550;SE:18:61570209-61575194:61575274-61582736:+	R848	(0.1,0.15]	4	0.065760036667335	57.0455234273295	0.0375131571228851
ENSG00000164949;A5:8:95272740-95274318:95272740-95274433:-	LPS	(0.05,0.1]	2	-0.0515105712003409	91.5051408820633	-0.0471348207460274
ENSG00000134077;A5:3:9405016-9406700:9404811-9406700:+	PAM3CSK4	(0.1,0.15]	3	-0.0681089575349202	77.8889435047907	-0.0530493474560759
ENSG00000109323;SE:4:103647840-103674980:103675152-103681875:-	IAV	(0.15,0.2]	5	-0.0826977945820505	93.6757920531508	-0.0774678140852234
ENSG00000149231;SE:11:96120777-96121859:96121993-96123008:-	PAM3CSK4	(0.15,0.2]	3	-0.0728932254136866	82.1552217179578	-0.059885590955985
ENSG00000128891;AL:15:40848820:40849571-40854971:40854180:40854206-40854971:-	IAV	(0.05,0.1]	5	0.0657944882781202	29.9754315805332	0.0197221818175698
ENSG00000002919;SE:17:46185200-46188070:46188129-46189393:+	NS	(0.05,0.1]	1	-0.0564788297359052	70.3423667982956	-0.0397285455762153
ENSG00000262580;SE:17:78177764-78178298:78178395-78179132:-	LPS	(0.05,0.1]	2	-0.0517019183699852	82.3668003974005	-0.0425852159054326
ENSG00000242086;SE:3:195389604-195390495:195390638-195390957:+	NS	(0.1,0.15]	1	0.0500025623894914	166.215617692253	0.0831120679376472
ENSG00000115677;AF:2:242207956-242212176:242212301:242207956-242254985:242255257:-	LPS	(0.1,0.15]	2	-0.0526675839118267	70.5447279368626	-0.037154203781517
ENSG00000116977;SE:1:236706087-236706215:236706340-236706860:+	PAM3CSK4	(0.15,0.2]	3	-0.0595261976293022	89.6041553526695	-0.053337946599297
ENSG00000234745;SE:6:31323369-31323515:31323583-31323944:-	R848	(0.1,0.15]	4	0.0517494903992836	47.7928835813648	0.0247325737004792
ENSG00000101307;AF:20:1559340-1569206:1569393:1559340-1600515:1600642:-	IAV	(0.2,1]	5	0.10103634344478	91.4342232176182	0.0923817957962192
ENSG00000242349;A3:1:11905823-11907491:11905823-11907634:+	IAV	(0.05,0.1]	5	-0.052502299261236	72.2009059355938	-0.0379071357036289
ENSG00000119688;RI:14:74763036:74763152-74764342:74764772:-	LPS	(0.15,0.2]	2	-0.0774088804874966	112.0170775576	-0.0867111656921487
ENSG00000115594;AF:2:102721029:102721332-102770401:102758766:102758915-102770401:+	R848	(0.1,0.15]	4	0.0676269407986516	162.919974019274	0.110177794379193
ENSG00000242550;SE:18:61570209-61575194:61575274-61582736:+	LPS	(0.1,0.15]	2	0.073787231668428	53.3291270176605	0.0393500864992714
ENSG00000103876;A5:15:80445247-80445368:80445183-80445368:+	LPS	(0.1,0.15]	2	-0.0688102327794097	69.5541716936647	-0.047860387450201
ENSG00000105483;A3:19:48753135-48759049:48753104-48759049:-	IAV	(0.1,0.15]	5	-0.0668306495984746	33.161414715469	-0.0221619888703921
ENSG00000266714;SE:17:73602102-73603014:73603084-73606247:+	IAV	(0.05,0.1]	5	0.0665013058637579	-55.9530041194923	-0.0372094784094647
ENSG00000145819;AL:5:142416826-142421090:142421279:142416826-142421381:142421455:+	R848	(0.05,0.1]	4	-0.0566465908788632	155.599868393714	-0.0881420208570364
ENSG00000115594;SE:2:102770477-102772606:102772706-102774179:+	PAM3CSK4	(0.15,0.2]	3	0.0582283694883202	121.137760540304	0.070536542797285
ENSG00000076685;AL:10:104871502:104871562-104934615:104929041:104929206-104934615:-	LPS	(0.1,0.15]	2	-0.0553695972839593	27.3041695508484	-0.0151182087220342
ENSG00000187514;A5:2:232575386-232576058:232575294-232576058:+	NS	(0.1,0.15]	1	-0.0723460943711384	64.2456955836486	-0.0464792515563407
ENSG00000100109;A3:22:26907283-26908065:26907161-26908065:-	LPS	(0.05,0.1]	2	-0.0528655212756735	34.2333284600033	-0.0180976275403943
ENSG00000196756;AF:20:37055146-37056323:37057973:37055146-37059684:37059709:-	R848	(0.05,0.1]	4	0.0641571474548513	130.451785513257	0.0836941443892265
ENSG00000002919;SE:17:46185200-46188070:46188129-46189393:+	LPS	(0.05,0.1]	2	-0.0572355535527044	59.3574423912661	-0.0339735607273688
ENSG00000115594;SE:2:102770477-102772606:102772706-102774179:+	R848	(0.15,0.2]	4	0.0597615618319823	126.843538623638	0.0758036797644401
ENSG00000128891;AL:15:40848820:40849571-40854971:40854180:40854206-40854971:-	R848	(0.15,0.2]	4	0.0711530596749218	37.5454446026676	0.0267147326033508
ENSG00000134851;AF:4:56265090:56265420-56277781:56269410:56269505-56277781:+	R848	(0.1,0.15]	4	-0.053526895893981	-119.263236636684	0.0638379085143103
ENSG00000245060;A5:5:180258941-180261312:180258806-180261312:+	LPS	(0.1,0.15]	2	-0.0563348111864583	-97.6102547234922	0.0549885526971003
ENSG00000115594;AF:2:102721029:102721332-102770401:102758766:102758915-102770401:+	LPS	(0.1,0.15]	2	0.0673029953543547	109.092990156549	0.073422850096989
ENSG00000137959;SE:1:79086256-79093591:79094078-79094636:+	NS	(0.2,1]	1	-0.0747383278980085	57.5529333493786	-0.0430141000415809
ENSG00000115677;AF:2:242207956-242212176:242212301:242207956-242254985:242255257:-	R848	(0.05,0.1]	4	-0.0521589407262348	77.5037911989273	-0.0404251565120333
ENSG00000173801;AF:17:39928114-39942155:39942322:39928114-39942755:39943017:-	IAV	(0.15,0.2]	5	-0.0631978808415321	126.182987436104	-0.0797449740421542
ENSG00000125991;A3:20:34144042-34144726:34144042-34144744:+	NS	(0.15,0.2]	1	0.0653796791489139	58.5072690144088	0.0382518647604124
ENSG00000137959;SE:1:79086256-79093591:79094078-79094636:+	PAM3CSK4	(0.15,0.2]	3	-0.0643918713576736	44.841980097185	-0.0288745901384129
ENSG00000242086;SE:3:195389604-195390495:195390638-195390957:+	IAV	(0.05,0.1]	5	0.0520978431510261	129.309495759106	0.0673674582799617
ENSG00000121716;A5:7:99954561-99955843:99954506-99955843:+	NS	(0.15,0.2]	1	-0.0514110976875932	76.3368177250693	-0.0392455959322354
