# Supplementary material for: Defining the genetic and evolutionary architecture of alternative splicing in response to infection
Source: Nat Commun. 2019 Apr 11;10:1671. doi: 10.1038/s41467-019-09689-7 (PMC6459842; doi:10.1038/s41467-019-09689-7)
Supplement: Supplementary file 9 — Source Data [file 41467_2019_9689_MOESM9_ESM.zip › SourceData/Fig2E.csv]

DeltaPSI	event_type	cond	event_id
-0.61429648241206	RI	IAV	ENSG00000204305;RI:6:32151658:32151764-32151948:32152023:-
0.594885175879397	RI	IAV	ENSG00000167995;RI:11:61727364:61727515-61729727:61730365:+
0.530126884422111	AF	IAV	ENSG00000115271;AF:2:163175394:163175749-163204088:163200644:163200785-163204088:+
0.526306532663317	A5	IAV	ENSG00000100242;A5:22:39136437-39136894:39136437-39137012:-
0.521321859296482	SE	IAV	ENSG00000133835;SE:5:118792063-118807331:118807395-118809603:+
0.519979396984925	SE	IAV	ENSG00000173418;SE:20:19998093-19999006:19999161-20003100:+
0.502368844221106	RI	IAV	ENSG00000167995;RI:11:61722579:61722673-61723190:61723423:+
0.474170157068063	AF	R848	ENSG00000226752;AF:9:123605378:123605717-123607271:123606578:123607177-123607271:+
-0.464454773869347	AF	IAV	ENSG00000087266;AF:4:2811506:2811556-2822341:2814031:2814204-2822341:+
0.456361256544503	A5	R848	ENSG00000100242;A5:22:39136437-39136894:39136437-39137012:-
-0.450456030150754	AF	IAV	ENSG00000101577;AF:18:2960847-2982666:2982871:2960847-3013085:3013313:-
0.443744897959184	AF	PAM3CSK4	ENSG00000226752;AF:9:123605378:123605717-123607271:123606578:123607177-123607271:+
0.44023743718593	RI	IAV	ENSG00000101158;RI:20:57568053:57568167-57568504:57568599:+
0.43831256281407	RI	IAV	ENSG00000101158;RI:20:57563969:57564076-57564543:57564695:+
0.431647989949749	A5	IAV	ENSG00000101158;A5:20:57565287-57565965:57565043-57565965:+
0.424996858638743	AF	R848	ENSG00000149269;AF:11:77103586-77122819:77123109:77103586-77184597:77185105:-
0.404706521739131	AF	LPS	ENSG00000226752;AF:9:123605378:123605717-123607271:123606578:123607177-123607271:+
0.393989267015707	AF	R848	ENSG00000064225;AF:3:98451109:98451376-98487274:98482184:98482283-98487274:+
0.385165326633166	AL	IAV	ENSG00000089127;AL:12:113355505-113356402:113357015:113355505-113369683:113369990:+
-0.383964572864322	RI	IAV	ENSG00000089280;RI:16:31196260:31196500-31199646:31199678:+
0.38052864321608	AF	IAV	ENSG00000123268;AF:12:51157493:51157524-51173923:51157861:51158090-51173923:+
0.378145477386935	AF	IAV	ENSG00000116560;AF:1:35643637-35644266:35644706:35643637-35646736:35647207:-
0.37668567839196	AL	IAV	ENSG00000138744;AL:4:76831809:76832506-76841062:76838620:76838926-76841062:-
-0.370539949748744	AF	IAV	ENSG00000197971;AF:18:74817242-74843495:74843640:74817242-74845472:74845639:-
-0.367544472361809	AF	IAV	ENSG00000160785;AF:1:156163907:156164038-156169626:156169409:156169512-156169626:+
-0.366262311557789	AL	IAV	ENSG00000169087;AL:3:122478067:122478207-122487548:122480381:122480819-122487548:-
0.359554522613065	AL	IAV	ENSG00000129450;AL:19:51631767-51633148:51633567:51631767-51639219:51639908:+
0.357506281407035	AF	IAV	ENSG00000159314;AF:17:43483449-43487598:43487792:43483449-43506989:43507645:-
0.357174345549738	AF	R848	ENSG00000060982;AF:12:25054819-25054897:25055322:25054819-25101861:25102393:-
0.349978140703518	RI	IAV	ENSG00000025770;RI:22:50961446:50961595-50961664:50961901:+
-0.349834693877551	AF	PAM3CSK4	ENSG00000005238;AF:9:35108734-35111266:35111420:35108734-35115668:35115847:-
-0.348243979057592	AF	R848	ENSG00000005238;AF:9:35108734-35111266:35111420:35108734-35115668:35115847:-
0.344379145728643	SE	IAV	ENSG00000112304;SE:6:24667572-24687633:24687921-24698111:+
-0.333975376884422	A3	IAV	ENSG00000231721;A3:7:130629648-130630479:130629206-130630479:-
0.331101308900524	SE	R848	ENSG00000197249;SE:14:94849578-94854897:94855000-94856794:-
0.329468844221106	A5	IAV	ENSG00000122783;A5:7:134853812-134855151:134853812-134855404:-
0.328641708542714	RI	IAV	ENSG00000146830;RI:7:100281643:100281780-100281860:100281960:-
0.328291457286432	SE	IAV	ENSG00000183486;SE:21:42744926-42745825:42746054-42748763:+
0.326115829145729	RI	IAV	ENSG00000127837;RI:2:219130302:219130405-219130554:219130669:-
-0.321937172774869	AF	R848	ENSG00000091436;AF:2:173940564:173940730-174034533:174024738:174025135-174034533:+
-0.321621859296482	RI	IAV	ENSG00000214021;RI:3:9859329:9860604-9862230:9862425:+
0.320726701570681	SE	R848	ENSG00000213923;SE:22:38690540-38691393:38691453-38694791:-
-0.319156426968693	AF	R848	ENSG00000156587;AF:11:57327905-57334500:57334799:57327905-57335322:57335757:-
0.31153391959799	RI	IAV	ENSG00000125875;RI:20:422232:422333-422501:422687:-
-0.308596003846565	AF	PAM3CSK4	ENSG00000091436;AF:2:173940564:173940730-174034533:174024738:174025135-174034533:+
0.308497409326425	AF	IAV	ENSG00000105576;AF:19:12831804-12833291:12833386:12831804-12834063:12834427:-
0.304653768844221	AF	IAV	ENSG00000138613;AF:15:63568217:63568359-63571360:63569809:63569935-63571360:+
-0.304443718592965	A3	IAV	ENSG00000041357;A3:15:78834272-78834519:78834272-78834825:+
0.296452040816327	SE	PAM3CSK4	ENSG00000197249;SE:14:94849578-94854897:94855000-94856794:-
0.296008115183246	SE	R848	ENSG00000088448;SE:13:111545610-111546456:111546549-111558380:-
0.294919387755102	AF	PAM3CSK4	ENSG00000064225;AF:3:98451109:98451376-98487274:98482184:98482283-98487274:+
-0.293890954773869	RI	IAV	ENSG00000182944;RI:22:29684595:29684775-29687554:29687588:+
0.293554522613065	SE	IAV	ENSG00000173726;SE:1:235277225-235282654:235282721-235283133:-
0.291608291457286	A5	IAV	ENSG00000159210;A5:17:47013604-47014217:47013604-47014382:-
0.285042713567839	SE	IAV	ENSG00000079277;SE:1:47049001-47051546:47051646-47059785:-
0.284627386934673	AL	IAV	ENSG00000155975;AL:8:17155667-17157364:17157791:17155667-17159723:17159936:+
0.283792462311558	AL	IAV	ENSG00000145107;AL:3:196042953:196043102-196050615:196046213:196046969-196050615:-
-0.283543193717278	AF	R848	ENSG00000101577;AF:18:2960847-2982666:2982871:2960847-3013085:3013313:-
-0.282879396984925	RI	IAV	ENSG00000172243;RI:12:10279170:10279307-10280346:10280444:-
0.280575916230367	AF	R848	ENSG00000117298;AF:1:21616649-21616857:21616956:21616649-21620647:21620917:-
-0.279577889447236	RI	IAV	ENSG00000140678;RI:16:31371631:31371784-31372384:31372534:+
0.279574874371859	SE	IAV	ENSG00000132780;SE:1:46072263-46072993:46074009-46078841:+
0.278373618090452	SE	IAV	ENSG00000137575;SE:8:59465862-59472843:59474354-59477578:+
0.277738693467337	A5	IAV	ENSG00000112110;A5:6:160211819-160211972:160211671-160211972:+
-0.272402763819095	RI	IAV	ENSG00000012822;RI:12:54107485:54107684-54107917:54108025:-
-0.272126394263601	AF	LPS	ENSG00000091436;AF:2:173940564:173940730-174034533:174024738:174025135-174034533:+
0.270854347826087	AF	LPS	ENSG00000060982;AF:12:25054819-25054897:25055322:25054819-25101861:25102393:-
0.269826963350785	AF	R848	ENSG00000137216;AF:6:44094651:44094809-44102298:44095291:44095415-44102298:+
-0.269135929648241	AF	IAV	ENSG00000122643;AF:7:33075600-33080484:33080767:33075600-33102180:33102408:-
0.267878426395939	SE	IAV	ENSG00000135090;SE:12:118704564-118734747:118734968-118796724:-
0.267623366834171	SE	IAV	ENSG00000138750;SE:4:77065626-77066708:77066844-77069461:-
0.265902040816327	AF	PAM3CSK4	ENSG00000060982;AF:12:25054819-25054897:25055322:25054819-25101861:25102393:-
-0.265280150753769	RI	IAV	ENSG00000130813;RI:19:10199983:10200054-10200333:10200371:+
0.265048743718593	AF	IAV	ENSG00000120690;AF:13:41556418-41593364:41593450:41556418-41634974:41635576:-
0.263485078534031	AF	R848	ENSG00000017260;AF:3:130569450:130569772-130649260:130613292:130613619-130649260:+
-0.261193467336683	AF	IAV	ENSG00000079277;AF:1:47049001-47051546:47051643:47049001-47059785:47059903:-
-0.260579648241206	AF	IAV	ENSG00000222041;AF:2:87754948:87755164-87820726:87808733:87808846-87820726:+
0.259772110552764	SE	IAV	ENSG00000180104;SE:5:443405-445041:445179-446265:+
0.259757788944724	AF	IAV	ENSG00000162819;AF:1:222885895:222886284-222889026:222886711:222886758-222889026:+
0.258496984924623	SE	IAV	ENSG00000241978;SE:9:112900819-112918599:112918777-112930679:+
-0.257067391304348	AF	LPS	ENSG00000005238;AF:9:35108734-35111266:35111420:35108734-35115668:35115847:-
0.256575130890052	A5	R848	ENSG00000139644;A5:12:50136390-50146247:50136063-50146247:+
-0.256571608040201	A5	IAV	ENSG00000206573;A5:3:9432181-9433111:9432181-9433363:-
0.254230434782609	SE	LPS	ENSG00000197249;SE:14:94849578-94854897:94855000-94856794:-
0.252747826086957	AF	LPS	ENSG00000017260;AF:3:130569450:130569772-130649260:130613292:130613619-130649260:+
0.250029648241206	AL	IAV	ENSG00000179818;AL:2:70273654:70273928-70278335:70276177:70277384-70278335:-
0.249267346938776	AF	PAM3CSK4	ENSG00000149269;AF:11:77103586-77122819:77123109:77103586-77184597:77185105:-
0.248815306122449	SE	PAM3CSK4	ENSG00000088448;SE:13:111545610-111546456:111546549-111558380:-
0.248068586387435	SE	R848	ENSG00000182473;SE:17:74085401-74087224:74087316-74090495:-
-0.246859547738693	RI	IAV	ENSG00000143322;RI:1:179076853:179078033-179078343:179078576:-
0.24556783919598	AF	IAV	ENSG00000185022;AF:22:38598803:38599091-38609830:38609542:38609713-38609830:+
0.245207853403141	SE	R848	ENSG00000196498;SE:12:124857156-124858959:124859009-124862783:-
-0.243815075376884	RI	IAV	ENSG00000183621;RI:10:31137460:31138372-31139151:31139296:-
0.243672613065327	AL	IAV	ENSG00000158411;AL:2:99777890:99778131-99786013:99785726:99785933-99786013:-
-0.243274083769634	AF	R848	ENSG00000132510;AF:17:7743222:7743342-7748219:7747525:7747671-7748219:+
0.242525879396985	SE	IAV	ENSG00000115525;SE:2:86073686-86074505:86074685-86074984:-
-0.242463065326633	SE	IAV	ENSG00000152795;SE:4:83346036-83346716:83346820-83347190:-
0.242395026178011	SE	R848	ENSG00000087266;SE:4:2794865-2811506:2811556-2822341:+
0.242346347120217	AF	PAM3CSK4	ENSG00000149761;AF:11:63993413:63993769-63994107:63993772:63993899-63994107:+
-0.242049497487437	MX	IAV	ENSG00000204305;MX:6:32149016-32149128:32149254-32150024:32149016-32149301:32149409-32150024:-
-0.24195	AF	IAV	ENSG00000141458;AF:18:21153538-21156445:21156911:21153538-21166251:21166862:-
0.241023115577889	SE	IAV	ENSG00000104946;SE:19:50381829-50382580:50382761-50383536:+
-0.240891206030151	A5	IAV	ENSG00000132530;A5:17:6661582-6662575:6661543-6662575:+
-0.239659045226131	SE	IAV	ENSG00000213024;SE:19:50414623-50416156:50416416-50430951:-
-0.238768090452261	RI	IAV	ENSG00000108465;RI:17:46051766:46051814-46052525:46052703:+
0.238310209424084	AF	R848	ENSG00000115271;AF:2:163175394:163175749-163204088:163200644:163200785-163204088:+
0.237631407035176	AL	IAV	ENSG00000132274;AL:11:5729833-5730283:5732093:5729833-5735917:5736273:+
0.23745612244898	AF	PAM3CSK4	ENSG00000017260;AF:3:130569450:130569772-130649260:130613292:130613619-130649260:+
-0.236468341708543	AL	IAV	ENSG00000115525;AL:2:86075274:86075327-86088304:86079983:86080214-86088304:-
0.234673366834171	AF	IAV	ENSG00000137767;AF:15:45923782:45924217-45951105:45938079:45938206-45951105:+
-0.234321105527638	RI	IAV	ENSG00000183401;RI:19:11464127:11464248-11464468:11464550:+
-0.234244723618091	RI	IAV	ENSG00000170458;RI:5:140012654:140012877-140013116:140013286:-
0.232878571428571	AF	PAM3CSK4	ENSG00000137216;AF:6:44094651:44094809-44102298:44095291:44095415-44102298:+
0.232722613065327	SE	IAV	ENSG00000120963;SE:8:102214675-102216878:102216921-102217663:-
-0.231882914572864	AF	IAV	ENSG00000160087;AF:1:1203372-1208233:1208851:1203372-1209046:1209234:-
-0.231792464862383	MX	IAV	ENSG00000165006;MX:9:34179238-34196334:34196456-34220906:34179238-34203379:34203533-34220906:+
0.230634782608696	AF	LPS	ENSG00000137216;AF:6:44094651:44094809-44102298:44095291:44095415-44102298:+
-0.230471348314607	AF	LPS	ENSG00000197971;AF:18:74817242-74843495:74843640:74817242-74845472:74845639:-
0.228804347826087	A5	LPS	ENSG00000100242;A5:22:39136437-39136894:39136437-39137012:-
0.228366161616162	AF	IAV	ENSG00000223501;AF:6:33238060-33239363:33239671:33238060-33239682:33239824:-
-0.228184288790893	AF	IAV	ENSG00000156587;AF:11:57327905-57334500:57334799:57327905-57335322:57335757:-
0.22758391959799	SE	IAV	ENSG00000038427;SE:5:82808215-82815168:82818128-82832826:+
-0.22625351758794	RI	IAV	ENSG00000227057;RI:6:33248205:33248299-33248451:33248764:-
-0.226106532663317	RI	IAV	ENSG00000060971;RI:3:38167317:38167372-38167653:38168191:-
-0.223772110552764	AF	IAV	ENSG00000101224;AF:20:3776386:3776526-3778269:3777078:3777378-3778269:+
0.222748492462312	AL	IAV	ENSG00000184277;AL:15:102173180:102173931-102185290:102182085:102182847-102185290:-
-0.221702512562814	RI	IAV	ENSG00000185000;RI:8:145540685:145540772-145540850:145540915:-
0.220486934673367	AF	IAV	ENSG00000152818;AF:6:144904346:144904736-144999542:144980980:144981411-144999542:+
-0.220404773869347	SE	IAV	ENSG00000168010;SE:11:72534006-72534589:72534842-72535105:+
0.218749738219895	AF	R848	ENSG00000113916;AF:3:187452695-187453878:187454876:187452695-187455385:187455732:-
0.217322916666667	RI	IAV	ENSG00000103168;RI:16:84216682:84216755-84216850:84216934:-
-0.215705759162304	AL	R848	ENSG00000142002;AL:19:4714118:4714349-4719863:4715902:4716164-4719863:-
-0.21543743718593	RI	IAV	ENSG00000234769;RI:16:64085:64720-65481:65633:-
0.21524109947644	AF	R848	ENSG00000138293;AF:10:51565227:51565296-51579128:51572367:51572492-51579128:+
0.21478757423481	SE	IAV	ENSG00000090487;SE:15:65275931-65279510:65279599-65280957:-
0.214041206030151	SE	IAV	ENSG00000115525;SE:2:86090608-86097195:86097381-86115947:-
-0.2139	AF	IAV	ENSG00000105321;AF:19:47759716:47759866-47761587:47760789:47761166-47761587:+
-0.213556281407035	RI	IAV	ENSG00000104518;RI:8:144643172:144643274-144643540:144643593:+
-0.213303535353535	MX	IAV	ENSG00000160087;MX:1:1198766-1200163:1200210-1203242:1198766-1201478:1201670-1203242:-
-0.211456544502618	AL	R848	ENSG00000145819;AL:5:142593653-142595752:142596335:142593653-142601923:142608576:+
0.211388775510204	SE	PAM3CSK4	ENSG00000087266;SE:4:2794865-2811506:2811556-2822341:+
-0.210359270579703	AF	IAV	ENSG00000189223;AF:2:113993814:113994190-114012967:114008343:114008499-114012967:+
0.210291851255202	SE	R848	ENSG00000128271;SE:22:24828336-24828589:24828694-24829099:+
0.210061780104712	AF	R848	ENSG00000102531;AF:13:49550048:49550313-49580288:49550809:49551053-49580288:+
0.209716834170854	AL	IAV	ENSG00000188603;AL:16:28477983:28478223-28488785:28488600:28488680-28488785:-
-0.20956783919598	RI	IAV	ENSG00000135473;RI:12:56712872:56712965-56713092:56713271:-
0.209053141361257	SE	R848	ENSG00000177674;SE:1:11805894-11806184:11806280-11807497:+
-0.208610204081633	AF	IAV	ENSG00000132170;AF:3:12329359:12329519-12353879:12330337:12330633-12353879:+
0.207957788944724	AL	IAV	ENSG00000077782;AL:8:38279226:38279459-38282027:38280262:38280693-38282027:-
-0.207633333333333	A3	IAV	ENSG00000117616;A3:1:25568917-25569030:25568904-25569030:-
-0.207184422110553	RI	IAV	ENSG00000204351;RI:6:31937057:31937197-31937292:31937528:+
0.207177135678392	AF	IAV	ENSG00000100938;AF:14:24701648:24701994-24702425:24702154:24702183-24702425:+
0.206436734693878	SE	PAM3CSK4	ENSG00000182473;SE:17:74085401-74087224:74087316-74090495:-
-0.205660552763819	RI	IAV	ENSG00000170581;RI:12:56748562:56748647-56749060:56749135:-
0.205604347826087	SE	LPS	ENSG00000088448;SE:13:111545610-111546456:111546549-111558380:-
-0.205509162303665	AF	R848	ENSG00000119335;AF:9:131445934:131446286-131453449:131451505:131451934-131453449:+
-0.205214572864322	RI	IAV	ENSG00000198563;RI:6:31500557:31500688-31503144:31503262:-
-0.205182828282828	RI	IAV	ENSG00000183401;RI:19:11465256:11465372-11465549:11465619:+
0.204886180904523	AL	IAV	ENSG00000110911;AL:12:51373184:51373325-51375422:51373603:51373841-51375422:-
0.20465652173913	AF	LPS	ENSG00000064225;AF:3:98451109:98451376-98487274:98482184:98482283-98487274:+
0.204593455497382	SE	R848	ENSG00000159140;SE:21:34941393-34944857:34944936-34945614:+
-0.203930904522613	AF	IAV	ENSG00000204482;AF:6:31553997:31554092-31554977:31554786:31554893-31554977:+
0.202638693467337	A3	IAV	ENSG00000104946;A3:19:50391091-50391414:50391091-50391488:+
-0.202353015075377	AF	IAV	ENSG00000172775;AF:16:57207781-57212414:57212469:57207781-57219733:57219976:-
0.202349246231156	SE	IAV	ENSG00000205268;SE:8:66692038-66693079:66693182-66695018:-
0.202261224489796	SE	PAM3CSK4	ENSG00000196498;SE:12:124857156-124858959:124859009-124862783:-
0.202213316582915	SE	IAV	ENSG00000095794;SE:10:35468204-35477128:35477316-35490379:+
0.20182904049041	SE	R848	ENSG00000078304;SE:14:102252520-102298038:102298141-102302506:+
0.201722251308901	SE	R848	ENSG00000062194;SE:5:56531859-56532940:56532999-56542127:+
0.201145728643216	AF	IAV	ENSG00000187764;AF:9:91978865-91982038:91984434:91978865-91991748:91992197:-
0.200463612565445	AF	R848	ENSG00000183891;AF:2:20097796-20100791:20101402:20097796-20101467:20101747:-
-0.200393969849246	AF	IAV	ENSG00000178104;AF:1:145021167-145038917:145039078:145021167-145075630:145075977:-
0.20005527638191	SE	IAV	ENSG00000172890;SE:11:71189515-71191265:71191320-71191801:+
0.199723618090452	SE	IAV	ENSG00000073921;SE:11:85695016-85701293:85701442-85707869:-
-0.198847738693467	MX	IAV	ENSG00000010810;MX:6:112041265-112062184:112062296-112101769:112041265-112075637:112075880-112101769:-
0.198614070351759	SE	IAV	ENSG00000104164;SE:15:45884474-45893432:45893605-45895298:+
0.198436842105263	SE	R848	ENSG00000019144;SE:11:118503013-118505640:118505769-118506111:+
-0.198417336683417	A5	IAV	ENSG00000136450;A5:17:56082402-56082759:56082402-56082775:-
0.198131155778894	A5	IAV	ENSG00000139974;A5:14:61448405-61449226:61448100-61449226:+
0.198060994764398	SE	R848	ENSG00000243716;SE:16:22525242-22528086:22528423-22530459:+
0.19805389848247	SE	PAM3CSK4	ENSG00000128271;SE:22:24828336-24828589:24828694-24829099:+
0.197977580208736	SE	IAV	ENSG00000185880;SE:15:45028908-45047098:45047574-45048566:+
0.197566127339997	AF	LPS	ENSG00000149761;AF:11:63993413:63993769-63994107:63993772:63993899-63994107:+
0.197486910994764	A5	R848	ENSG00000112110;A5:6:160211819-160211972:160211671-160211972:+
-0.197295477386935	RI	IAV	ENSG00000164548;RI:7:23561326:23561459-23561740:23562051:-
0.197190201005025	SE	IAV	ENSG00000077809;SE:7:74157859-74158478:74158589-74159097:+
-0.197071608040201	AF	IAV	ENSG00000121797;AF:3:46448654:46448993-46449559:46449049:46449185-46449559:+
0.195147643979058	AF	R848	ENSG00000164733;AF:8:11710988-11718870:11718988:11710988-11724763:11725202:-
0.19499472361809	AF	IAV	ENSG00000168036;AF:3:41241602:41241872-41265512:41263577:41263836-41265512:+
-0.19483567839196	AF	IAV	ENSG00000141506;AF:17:8814824-8815781:8815834:8814824-8868913:8869020:-
-0.193678894472362	RI	IAV	ENSG00000132424;RI:6:99851705:99851758-99852479:99852578:-
0.193582460732984	AF	R848	ENSG00000100938;AF:14:24701648:24701994-24702425:24702154:24702183-24702425:+
0.192911557788945	SE	IAV	ENSG00000181381;SE:4:169296675-169298879:169298994-169299505:-
-0.192826633165829	SE	IAV	ENSG00000104529;SE:8:144672251-144672778:144672908-144674817:-
-0.192579648241206	AF	IAV	ENSG00000135932;AF:2:231577560:231577945-231624674:231578263:231578773-231624674:+
0.19236256281407	AL	IAV	ENSG00000160310;AL:21:48069651-48078657:48079342:48069651-48084207:48084857:+
0.191909296482412	AF	IAV	ENSG00000237441;AF:6:33264892-33265708:33265763:33264892-33266232:33266587:-
0.191565829145729	AF	IAV	ENSG00000149269;AF:11:77103586-77122819:77123109:77103586-77184597:77185105:-
0.190870680628272	SE	R848	ENSG00000138029;SE:2:26477342-26483849:26483931-26486248:+
0.190830150753769	AL	IAV	ENSG00000109790;AL:4:39116950-39122630:39123828:39116950-39128314:39128477:+
-0.190814070351759	RI	IAV	ENSG00000130813;RI:19:10199787:10199884-10199983:10200054:+
0.190796231155779	AL	IAV	ENSG00000003400;AL:2:202074285-202082311:202084803:202074285-202093656:202094129:+
-0.190734924623116	RI	IAV	ENSG00000121741;RI:13:20567203:20567704-20567966:20568059:+
0.189660994764398	RI	R848	ENSG00000101158;RI:20:57568053:57568167-57568504:57568599:+
0.189562060301508	SE	IAV	ENSG00000100938;SE:14:24702804-24703313:24703447-24704943:+
-0.189355527638191	RI	IAV	ENSG00000170581;RI:12:56743881:56743974-56744196:56744216:-
-0.188866230366492	AF	R848	ENSG00000182541;AF:22:31608260:31608410-31654277:31644344:31644755-31654277:+
0.18780890052356	SE	R848	ENSG00000079277;SE:1:47049001-47051546:47051646-47059785:-
0.187803232998885	SE	LPS	ENSG00000128271;SE:22:24828336-24828589:24828694-24829099:+
-0.187541836734694	AF	PAM3CSK4	ENSG00000182541;AF:22:31608260:31608410-31654277:31644344:31644755-31654277:+
0.187446984924623	SE	IAV	ENSG00000088448;SE:13:111545610-111546456:111546549-111558380:-
0.186979319371728	SE	R848	ENSG00000011243;SE:19:15508666-15509441:15509577-15510113:-
-0.186953015075377	AL	IAV	ENSG00000003402;AL:2:202000830-202000921:202004600:202000830-202005080:202005458:+
0.186616492146597	AF	R848	ENSG00000241163;AF:3:72149161-72149320:72149578:72149161-72149939:72150020:-
0.186607894736842	AF	R848	ENSG00000115935;AF:2:175450339-175499246:175499307:175450339-175547502:175547627:-
0.18635376344086	SE	R848	ENSG00000117676;SE:1:26869712-26870566:26870669-26873358:+
0.186186734693878	A5	PAM3CSK4	ENSG00000139644;A5:12:50136390-50146247:50136063-50146247:+
0.186171608040201	SE	IAV	ENSG00000153029;SE:1:181019422-181021371:181021646-181022709:+
-0.185824345549738	AF	R848	ENSG00000122643;AF:7:33075600-33080484:33080767:33075600-33102180:33102408:-
-0.185602763819095	RI	IAV	ENSG00000164609;RI:5:159845603:159845692-159846030:159846088:-
0.185577386934673	SE	IAV	ENSG00000108669;SE:17:76672251-76673077:76673132-76676272:-
0.185513316582915	SE	IAV	ENSG00000068745;SE:3:48732854-48752748:48752960-48754590:-
0.184836934673367	SE	IAV	ENSG00000183621;SE:10:31197944-31212216:31212344-31230504:-
0.184790816326531	SE	PAM3CSK4	ENSG00000198625;SE:1:204501374-204506558:204506625-204507337:+
-0.184585078534031	AF	R848	ENSG00000189067;AF:16:11650591-11680002:11680229:11650591-11681007:11681103:-
0.184444221105528	AL	IAV	ENSG00000138032;AL:2:44445676-44457552:44458611:44445676-44459455:44461785:+
-0.184159183673469	AF	PAM3CSK4	ENSG00000159842;AF:17:1003975-1012174:1012340:1003975-1028518:1029090:-
-0.183243434343434	RI	IAV	ENSG00000147813;RI:8:144658816:144659012-144659439:144659569:-
-0.18259824120603	RI	IAV	ENSG00000008513;RI:8:134487962:134488317-134488521:134488843:-
0.181390837696335	SE	R848	ENSG00000100938;SE:14:24702804-24703313:24703447-24704943:+
0.180836934673367	SE	IAV	ENSG00000062194;SE:5:56531859-56532940:56532999-56542127:+
-0.180743216080402	RI	IAV	ENSG00000100650;RI:14:70235899:70235968-70236228:70237257:+
0.180655555555556	AF	LPS	ENSG00000065357;AF:12:56324756:56325128-56330207:56325835:56325907-56330207:+
0.180652512562814	SE	IAV	ENSG00000131508;SE:5:138941400-138941829:138941992-138979957:+
0.18064057591623	AL	R848	ENSG00000231721;AL:7:130626519:130626617-130630479:130628927:130629206-130630479:-
0.180539949748744	AL	IAV	ENSG00000242086;AL:3:195435712-195438437:195438745:195435712-195451551:195451952:+
0.180115183246073	SE	R848	ENSG00000026508;SE:11:35211612-35232793:35232996-35236399:+
0.179862210328532	SE	R848	ENSG00000019144;SE:11:118478414-118484009:118484165-118484531:+
0.179810204081633	SE	PAM3CSK4	ENSG00000213923;SE:22:38690540-38691393:38691453-38694791:-
0.179106281407035	MX	IAV	ENSG00000174600;MX:12:108686736-108687366:108687441-108732804:108686736-108723772:108723984-108732804:-
0.178815829145729	SE	IAV	ENSG00000119185;SE:2:9558861-9560119:9560229-9562608:-
0.17780612244898	A5	PAM3CSK4	ENSG00000100242;A5:22:39136437-39136894:39136437-39137012:-
0.177606532663317	SE	IAV	ENSG00000143393;SE:1:151288985-151298648:151298849-151299747:-
-0.177517336683417	RI	IAV	ENSG00000148719;RI:10:74092588:74094375-74095538:74095689:-
-0.177366582914573	RI	IAV	ENSG00000139112;RI:12:10366435:10366573-10366673:10366786:+
0.177264285714286	AF	PAM3CSK4	ENSG00000183891;AF:2:20097796-20100791:20101402:20097796-20101467:20101747:-
-0.177191057327454	AL	IAV	ENSG00000196141;AL:2:201194203-201236832:201236914:201194203-201253946:201255577:+
0.177154347826087	SE	LPS	ENSG00000182473;SE:17:74085401-74087224:74087316-74090495:-
-0.177144221105528	RI	IAV	ENSG00000166333;RI:11:6630115:6630198-6630530:6630639:+
0.17710175879397	SE	IAV	ENSG00000135241;SE:7:108156018-108158634:108158745-108161920:-
-0.176809183673469	AF	PAM3CSK4	ENSG00000132510;AF:17:7743222:7743342-7748219:7747525:7747671-7748219:+
-0.176567336683417	AF	IAV	ENSG00000072364;AF:5:132272885-132273341:132273432:132272885-132298951:132299310:-
-0.175993718592965	RI	IAV	ENSG00000159348;RI:1:202935015:202935237-202935656:202935728:-
-0.17586335078534	A5	R848	ENSG00000141682;A5:18:57567946-57569879:57567810-57569879:+
0.175602094240838	AF	R848	ENSG00000150637;AF:18:67614768-67623850:67623906:67614768-67623991:67624412:-
-0.17495351758794	A5	IAV	ENSG00000007392;A5:16:277335-277986:277335-278332:-
-0.174917336683417	AL	IAV	ENSG00000147454;AL:8:23386725-23389198:23389438:23386725-23423621:23426478:+
0.174804891015417	A3	IAV	ENSG00000121281;A3:16:50300591-50321793:50300591-50321823:+
-0.174564824120603	AF	IAV	ENSG00000087266;AF:4:2794750:2794865-2822341:2795886:2795989-2822341:+
-0.174481407035176	RI	IAV	ENSG00000188603;RI:16:28503035:28503156-28503341:28503536:-
0.174300251256281	A5	IAV	ENSG00000129667;A5:17:74483991-74497018:74483991-74497435:-
0.174187688442211	SE	IAV	ENSG00000062485;SE:12:56680429-56685415:56685577-56693944:-
0.174155759162304	AF	R848	ENSG00000159314;AF:17:43483449-43487598:43487792:43483449-43506989:43507645:-
-0.173724120603015	RI	IAV	ENSG00000204642;RI:6:29693788:29693820-29694180:29694303:+
0.173540837696335	SE	R848	ENSG00000136699;SE:2:130914969-130918759:130918845-130921947:-
0.173480434782609	A5	LPS	ENSG00000139644;A5:12:50136390-50146247:50136063-50146247:+
0.173478947368421	SE	R848	ENSG00000060237;SE:12:987527-988739:989197-989887:+
0.172969109947644	SE	R848	ENSG00000071054;SE:2:102486877-102487956:102488147-102490109:+
0.1728	SE	IAV	ENSG00000139974;SE:14:61512885-61514869:61515015-61517230:+
-0.172709183673469	AF	PAM3CSK4	ENSG00000119335;AF:9:131445934:131446286-131453449:131451505:131451934-131453449:+
-0.172655128205128	AF	PAM3CSK4	ENSG00000197971;AF:18:74817242-74844536:74844770:74817242-74845472:74845639:-
-0.17240306122449	A5	PAM3CSK4	ENSG00000206573;A5:3:9432181-9433111:9432181-9433363:-
0.172176086956522	AL	LPS	ENSG00000104886;AL:19:2230093:2230611-2233997:2233155:2233904-2233997:-
0.172036934673367	AL	IAV	ENSG00000148634;AL:10:69826842:69826974-69832640:69828762:69830356-69832640:-
-0.171964534715462	AF	PAM3CSK4	ENSG00000178951;AF:19:4055245-4065428:4065730:4055245-4066680:4066943:-
0.17174693877551	A5	PAM3CSK4	ENSG00000139974;A5:14:61448405-61449226:61448100-61449226:+
0.171590860215054	MX	R848	ENSG00000104870;MX:19:50017743-50019371:50019456-50027764:50017743-50024952:50025070-50027764:+
-0.17140497382199	AF	R848	ENSG00000135404;AF:12:56121123-56121396:56121599:56121123-56121648:56121684:-
-0.17118664921466	AL	R848	ENSG00000172243;AL:12:10277345:10278047-10280346:10279926:10280041-10280346:-
0.171045918367347	AF	PAM3CSK4	ENSG00000241163;AF:3:72149161-72149320:72149578:72149161-72149939:72150020:-
-0.170581155778895	RI	IAV	ENSG00000137752;RI:11:104896235:104896327-104896953:104897083:-
0.17045	SE	LPS	ENSG00000196498;SE:12:124857156-124858959:124859009-124862783:-
-0.17003567839196	RI	IAV	ENSG00000119844;RI:2:64806620:64806680-64808324:64808407:+
0.169860994764398	SE	R848	ENSG00000134186;SE:1:109235489-109236212:109236264-109238324:+
0.169805759162304	SE	R848	ENSG00000103335;SE:16:88783619-88783945:88784023-88785982:-
0.169757591623037	SE	R848	ENSG00000083799;SE:16:50776752-50778641:50778777-50783487:+
0.169631818181818	AF	IAV	ENSG00000137216;AF:6:44094651:44094809-44102298:44095291:44095415-44102298:+
0.169105235602094	SE	R848	ENSG00000171631;SE:11:72983511-73006775:73006860-73007530:+
0.168885175879397	SE	IAV	ENSG00000155329;SE:5:132342612-132358533:132358598-132362189:-
0.168584693877551	AL	PAM3CSK4	ENSG00000104886;AL:19:2230093:2230611-2233997:2233155:2233904-2233997:-
-0.168547643979058	AL	R848	ENSG00000076685;AL:10:104871502:104871562-104934615:104929041:104929206-104934615:-
-0.168441206030151	A3	IAV	ENSG00000073169;A3:22:50644949-50646917:50644949-50646965:+
-0.168271052631579	AL	R848	ENSG00000182718;AL:15:60653647:60653685-60656628:60654826:60655221-60656628:-
0.168256282722513	A5	R848	ENSG00000245060;A5:5:180258941-180261312:180258806-180261312:+
0.168244897959184	SE	PAM3CSK4	ENSG00000108946;SE:17:66508283-66511128:66511260-66511535:+
0.168087939698492	SE	IAV	ENSG00000112851;SE:5:65350779-65367997:65368119-65370852:+
-0.167888944723618	SE	IAV	ENSG00000105698;SE:19:35762044-35765985:35766328-35766686:+
-0.167851020408163	AL	PAM3CSK4	ENSG00000142002;AL:19:4714118:4714349-4719863:4715902:4716164-4719863:-
0.167691304347826	AF	LPS	ENSG00000183891;AF:2:20097796-20100791:20101402:20097796-20101467:20101747:-
-0.167658793969849	SE	IAV	ENSG00000125107;SE:16:58657313-58658557:58658698-58663632:-
0.167226178010471	SE	R848	ENSG00000149547;SE:11:125439469-125440000:125440086-125442354:+
0.167180628272251	A5	R848	ENSG00000143545;A5:1:153957257-153958493:153957257-153958589:-
0.166792964824121	SE	IAV	ENSG00000172530;SE:16:87985121-87985787:87985879-88008654:+
0.166659547738693	SE	IAV	ENSG00000100614;SE:14:60716395-60717098:60717199-60749402:+
-0.166457286432161	RI	IAV	ENSG00000184922;RI:17:43323577:43323697-43323872:43323971:+
0.166358510638298	AF	R848	ENSG00000100364;AF:22:45607988-45609202:45609380:45607988-45631130:45631294:-
0.166333507853403	SE	R848	ENSG00000196141;SE:2:201284219-201303845:201304051-201305372:+
-0.166304020100503	RI	IAV	ENSG00000115355;RI:2:55522733:55522863-55523086:55523192:-
-0.165632663316583	SE	IAV	ENSG00000198604;SE:14:35255207-35255332:35255427-35261981:-
-0.165410552763819	RI	IAV	ENSG00000110719;RI:11:67810413:67810498-67810838:67810964:+
0.165371859296482	SE	IAV	ENSG00000197872;SE:2:16769397-16804207:16804405-16805132:-
0.164617428973875	SE	R848	ENSG00000135899;SE:2:231035477-231036412:231036483-231036782:-
0.16437483302164	SE	R848	ENSG00000102908;SE:16:69660431-69680420:69680481-69680931:+
0.163921374549515	SE	IAV	ENSG00000100297;SE:22:35796598-35797659:35797807-35799200:+
0.163852803228621	SE	R848	ENSG00000222041;SE:2:87755164-87769669:87769823-87772259:+
0.163705102040816	SE	PAM3CSK4	ENSG00000062194;SE:5:56531859-56532940:56532999-56542127:+
0.163614572864322	SE	IAV	ENSG00000083799;SE:16:50776752-50778641:50778777-50783487:+
0.163343979057592	A5	R848	ENSG00000122783;A5:7:134853812-134855151:134853812-134855404:-
-0.163269346733668	SE	IAV	ENSG00000148180;SE:9:124030497-124043748:124043840-124064241:+
-0.163066331658291	SE	IAV	ENSG00000034677;SE:8:101300495-101312756:101312879-101315388:-
-0.162446984924623	AL	IAV	ENSG00000059377;AL:7:139715660-139716192:139716629:139715660-139719825:139720123:+
-0.162300261780105	AL	R848	ENSG00000223482;AL:10:89047714:89048252-89086387:89079613:89079956-89086387:-
-0.162228534031414	AL	R848	ENSG00000002822;AL:7:2108829:2108973-2188787:2188009:2188269-2188787:-
-0.162047826086957	AF	LPS	ENSG00000146457;AF:6:160146617:160148365-160157290:160148562:160148735-160157290:+
-0.162026178010471	RI	R848	ENSG00000172243;RI:12:10279170:10279307-10280346:10280444:-
0.162023869346734	SE	IAV	ENSG00000149932;SE:16:29982899-29983363:29983461-29984271:+
-0.161972251308901	AF	R848	ENSG00000217801;AF:1:998459:998581-1001210:999875:999969-1001210:+
0.161731407035176	MX	IAV	ENSG00000088448;MX:13:111545610-111546456:111546549-111558380:111545610-111552877:111553041-111558380:-
0.161626336812266	AF	IAV	ENSG00000095794;AF:10:35484937:35485027-35495823:35485327:35485467-35495823:+
0.161595833333333	A5	IAV	ENSG00000157954;A5:7:5232976-5239207:5232802-5239207:+
0.161508793969849	SE	IAV	ENSG00000122643;SE:7:33066527-33075546:33075600-33102180:-
-0.161507537688442	AL	IAV	ENSG00000128284;AL:22:36550497:36550676-36556717:36555278:36555728-36556717:-
-0.1614608040201	RI	IAV	ENSG00000108654;RI:17:62496667:62496891-62498128:62498187:-
0.161416331658291	MX	IAV	ENSG00000104870;MX:19:50017743-50019371:50019456-50027764:50017743-50024952:50025070-50027764:+
-0.161308376963351	AF	R848	ENSG00000067225;AF:15:72511451-72521888:72522063:72511451-72523665:72523965:-
-0.161287939698492	A5	IAV	ENSG00000113648;A5:5:134681747-134688636:134681747-134696187:-
0.161100502512563	SE	IAV	ENSG00000157350;SE:16:70433436-70434599:70434997-70472852:-
-0.161046733668342	RI	IAV	ENSG00000003756;RI:3:50137965:50138038-50140516:50140599:+
0.161009296482412	SE	IAV	ENSG00000013441;SE:2:201724469-201724848:201724938-201725961:-
0.160657537688442	A3	IAV	ENSG00000095380;A3:9:100839299-100840344:100839299-100840475:+
0.160028534031414	SE	R848	ENSG00000003436;SE:2:188368497-188394091:188394212-188418927:-
0.160023366834171	SE	IAV	ENSG00000116604;SE:1:156453222-156469224:156469352-156470278:-
0.159597826086957	SE	LPS	ENSG00000198625;SE:1:204501374-204506558:204506625-204507337:+
0.159510204081633	AL	PAM3CSK4	ENSG00000132522;AL:17:7214643:7214909-7216348:7215979:7216158-7216348:-
0.159374874371859	AL	IAV	ENSG00000204642;AL:6:29693340-29693788:29694303:29693340-29695734:29697128:+
0.159246231155779	SE	IAV	ENSG00000104133;SE:15:44892830-44896303:44896395-44898223:-
0.159174175824176	AF	LPS	ENSG00000141562;AF:17:80416061:80416384-80417868:80416600:80416706-80417868:+
0.159123913043478	SE	LPS	ENSG00000087266;SE:4:2794865-2811506:2811556-2822341:+
0.158901507537688	SE	IAV	ENSG00000160087;SE:1:1192690-1197649:1197770-1198726:-
0.158723115577889	SE	IAV	ENSG00000171302;SE:17:76994045-76996182:76996352-77005746:-
-0.158685353535354	RI	IAV	ENSG00000167508;RI:16:88723844:88723990-88724143:88724437:-
0.158683333333333	AF	PAM3CSK4	ENSG00000141562;AF:17:80416061:80416384-80417868:80416600:80416706-80417868:+
0.158639447236181	AL	IAV	ENSG00000188529;AL:1:24291294:24294213-24298063:24295567:24297929-24298063:-
-0.158589698492462	RI	IAV	ENSG00000128699;RI:2:190647148:190647328-190647740:190647849:-
0.158461306532663	SE	IAV	ENSG00000140750;SE:16:24946960-24950685:24950918-24953308:-
-0.158434554973822	RI	R848	ENSG00000139372;RI:12:104376577:104376712-104377073:104377167:+
-0.158228205128205	MX	IAV	ENSG00000140455;MX:15:63797029-63821213:63821365-63824846:63797029-63822697:63822789-63824846:+
0.158193307779965	SE	PAM3CSK4	ENSG00000102908;SE:16:69660431-69680420:69680481-69680931:+
0.158178391959799	A3	IAV	ENSG00000100938;A3:14:24705346-24706248:24705346-24706277:+
-0.158166753926702	A3	R848	ENSG00000122566;A3:7:26231958-26232115:26230748-26232115:-
-0.157960204081633	AF	PAM3CSK4	ENSG00000092871;AF:17:33353580-33390595:33390871:33353580-33416124:33416338:-
-0.157864397905759	A5	R848	ENSG00000172345;A5:15:81615289-81616143:81615289-81616342:-
-0.157842713567839	RI	IAV	ENSG00000133858;RI:12:72004838:72004877-72005566:72005667:-
0.157792857142857	SE	PAM3CSK4	ENSG00000177674;SE:1:11805894-11806184:11806280-11807497:+
0.157792462311558	AF	IAV	ENSG00000131446;AF:5:180236076-180236364:180236875:180236076-180237040:180237127:-
0.157707068062827	SE	R848	ENSG00000120899;SE:8:27301788-27303311:27303436-27308266:+
0.157658376963351	SE	R848	ENSG00000224596;SE:10:80705746-80720262:80720473-80721011:-
0.157641623036649	AF	R848	ENSG00000237441;AF:6:33264892-33265708:33265763:33264892-33266232:33266587:-
0.15761387434555	A3	R848	ENSG00000138964;A3:22:44581752-44582457:44581752-44583656:+
0.157557868020305	SE	IAV	ENSG00000143398;SE:1:151196755-151196847:151196882-151199796:+
-0.156423076923077	AL	PAM3CSK4	ENSG00000171853;AL:2:3461464-3461566:3461952:3461464-3464034:3464098:+
0.15637135678392	SE	IAV	ENSG00000182473;SE:17:74085401-74087224:74087316-74090495:-
0.156316230366492	SE	R848	ENSG00000127527;SE:19:16472795-16487933:16488065-16495940:-
0.156148930481283	SE	R848	ENSG00000211445;SE:5:150400302-150400389:150400415-150404901:+
-0.156088693467337	A3	IAV	ENSG00000173559;A3:2:192547321-192548016:192547321-192548455:+
0.155744500846024	SE	IAV	ENSG00000172349;SE:15:81585378-81587673:81587861-81589269:+
0.155741836734694	SE	PAM3CSK4	ENSG00000243716;SE:16:22525242-22528086:22528423-22530459:+
-0.155555527638191	RI	IAV	ENSG00000182087;RI:19:1012065:1012187-1012462:1012572:-
-0.155554020100502	A5	IAV	ENSG00000147454;A5:8:23424326-23425835:23423849-23425835:+
0.15548216080402	SE	IAV	ENSG00000168300;SE:8:52746249-52752007:52752198-52758221:-
0.155388743455497	SE	R848	ENSG00000118518;SE:6:127601485-127603432:127603540-127607195:+
-0.154990118577075	AF	LPS	ENSG00000187764;AF:9:92020614-92020710:92020841:92020614-92032971:92033148:-
0.154793193717278	AF	R848	ENSG00000184640;AF:17:75315597:75316430-75398141:75369272:75369634-75398141:+
0.154611256544503	SE	R848	ENSG00000109920;SE:11:47746330-47747289:47747388-47752926:-
-0.154391884816754	RI	R848	ENSG00000237441;RI:6:33261190:33261301-33261381:33261476:-
0.154117539267016	SE	R848	ENSG00000197965;SE:1:167742605-167745301:167745403-167757057:+
0.153963316582915	AF	IAV	ENSG00000159842;AF:17:1003975-1012174:1012340:1003975-1028518:1029090:-
0.153918367346939	AF	PAM3CSK4	ENSG00000184640;AF:17:75315597:75316430-75398141:75369272:75369634-75398141:+
-0.153878010471204	AF	R848	ENSG00000141506;AF:17:8814824-8815781:8815834:8814824-8868913:8869020:-
0.153803266331658	AL	IAV	ENSG00000124731;AL:6:41235664:41235826-41248699:41242942:41243968-41248699:-
-0.15361387434555	AF	R848	ENSG00000204482;AF:6:31553997:31554092-31554977:31554786:31554893-31554977:+
-0.153500259067358	AF	IAV	ENSG00000122783;AF:7:134853812-134854174:134854226:134853812-134855404:134855547:-
-0.153312303664921	RI	R848	ENSG00000161642;RI:12:54778212:54778348-54778484:54778507:-
0.153254773869347	SE	IAV	ENSG00000082258;SE:2:135700244-135703459:135703545-135703671:+
-0.153180904522613	RI	IAV	ENSG00000100918;RI:14:24642108:24642250-24642335:24642407:+
-0.153112244897959	AF	IAV	ENSG00000166579;AF:17:8339170:8339237-8347578:8339412:8340012-8347578:+
-0.152974083769634	RI	R848	ENSG00000170581;RI:12:56748562:56748647-56749060:56749135:-
-0.152965577889447	RI	IAV	ENSG00000188603;RI:16:28493648:28493866-28493947:28493993:-
-0.152858638743456	RI	R848	ENSG00000135473;RI:12:56712872:56712965-56713092:56713271:-
-0.152836934673367	A5	IAV	ENSG00000196531;A5:12:57108471-57109655:57108471-57113321:-
0.152678260869565	AF	R848	ENSG00000156858;AF:16:30662038:30662127-30662917:30662188:30662448-30662917:+
0.15255175879397	SE	IAV	ENSG00000187531;SE:17:79873557-79873934:79874015-79875491:-
0.152511809045226	SE	IAV	ENSG00000170633;SE:12:121840610-121842652:121842916-121853962:+
0.152493193717278	SE	R848	ENSG00000160218;SE:21:45514114-45516486:45516594-45518238:+
-0.152455555555556	A5	IAV	ENSG00000163636;A5:3:64008199-64008319:64008199-64008415:-
-0.15244387755102	AF	PAM3CSK4	ENSG00000204482;AF:6:31553997:31554092-31554977:31554786:31554893-31554977:+
0.152384293193717	SE	R848	ENSG00000010244;SE:17:30692506-30693684:30693776-30694791:+
-0.152209162303665	AF	R848	ENSG00000146457;AF:6:160146617:160148365-160157290:160148562:160148735-160157290:+
0.152162565445026	SE	R848	ENSG00000010322;SE:3:52514311-52514895:52515053-52518529:+
-0.15208743718593	A3	IAV	ENSG00000104972;A3:19:55145472-55146039:55145472-55146092:+
0.152034554973822	SE	R848	ENSG00000186866;SE:21:46685550-46685937:46686142-46687505:-
0.151844293272865	AF	R848	ENSG00000117298;AF:1:21616649-21616857:21616982:21616649-21671869:21671997:-
-0.151802094240838	SE	R848	ENSG00000105223;SE:19:40854675-40871460:40871837-40872326:+
-0.151646733668342	RI	IAV	ENSG00000158062;RI:1:26610853:26610973-26611955:26612032:-
0.151451832460733	A3	R848	ENSG00000089157;A3:12:120636602-120636657:120636573-120636657:-
0.15138567839196	AL	IAV	ENSG00000106052;AL:7:27868402-27872328:27872770:27868402-27880340:27880938:+
0.151272110552764	AF	IAV	ENSG00000077147;AF:10:98336586-98346491:98346809:98336586-98347133:98347209:-
-0.151186842105263	AF	R848	ENSG00000197971;AF:18:74817242-74844536:74844770:74817242-74845472:74845639:-
-0.151038775510204	A3	IAV	ENSG00000151923;A3:10:121340358-121341434:121340050-121341434:-
-0.150549943595529	AL	IAV	ENSG00000095794;AL:10:35437419-35441208:35441326:35437419-35495823:35495880:+
-0.150491488052507	AF	PAM3CSK4	ENSG00000019144;AF:11:118492078:118492253-118495650:118494801:118495227-118495650:+
0.150432914572864	AL	IAV	ENSG00000155957;AL:12:66554868:66554952-66563635:66562526:66563133-66563635:-
0.150309296482412	MX	IAV	ENSG00000108774;MX:17:40282608-40283625:40283840-40306911:40282608-40289780:40289896-40306911:-
-0.150036683417085	AF	IAV	ENSG00000095794;AF:10:35415719:35416121-35495823:35484061:35484142-35495823:+
-0.149919371727749	AF	R848	ENSG00000168234;AF:18:21594384:21595002-21599824:21596598:21596704-21599824:+
0.149877386934673	SE	IAV	ENSG00000112715;SE:6:43746655-43748469:43748540-43749693:+
0.149778140703518	SE	IAV	ENSG00000132669;SE:20:19915843-19916083:19916251-19937259:+
-0.149447826086957	AF	LPS	ENSG00000132510;AF:17:7743222:7743342-7748219:7747525:7747671-7748219:+
0.149380952380952	SE	R848	ENSG00000006715;SE:7:38766588-38767941:38768034-38768142:-
0.149277486910995	SE	R848	ENSG00000169016;SE:2:11597359-11598407:11598477-11605898:-
0.149142462311558	SE	IAV	ENSG00000205560;SE:22:51012144-51012237:51012350-51012764:-
0.149000523560209	SE	R848	ENSG00000108669;SE:17:76672251-76673077:76673132-76676272:-
0.148997120418848	SE	R848	ENSG00000108448;SE:17:18625645-18627083:18627144-18630838:+
0.148935929648241	SE	IAV	ENSG00000160087;SE:1:1198766-1201478:1201670-1203242:-
0.14883567839196	SE	IAV	ENSG00000186480;SE:7:155094556-155095535:155095605-155099951:+
0.148726178010471	SE	R848	ENSG00000112081;SE:6:36566760-36567598:36568053-36568929:+
-0.148492462311558	AL	IAV	ENSG00000162194;AL:11:62435092:62435219-62437354:62437181:62437275-62437354:-
-0.148473115577889	AF	IAV	ENSG00000132510;AF:17:7743222:7743342-7748219:7747525:7747671-7748219:+
-0.148282653061224	AF	PAM3CSK4	ENSG00000169554;AF:2:145274986-145275179:145275297:145274986-145277506:145278621:-
0.148182828282828	SE	IAV	ENSG00000136068;SE:3:58116635-58117654:58117746-58118535:+
-0.148024874371859	RI	IAV	ENSG00000223501;RI:6:33232151:33232274-33232559:33232677:-
-0.147950251256281	SE	IAV	ENSG00000163660;SE:3:156868170-156869518:156869719-156869966:-
0.147759289617486	SE	R848	ENSG00000110011;SE:11:63998412-63998504:63998619-63999343:+
-0.147581632653061	RI	PAM3CSK4	ENSG00000139372;RI:12:104376577:104376712-104377073:104377167:+
-0.147560732984293	AL	R848	ENSG00000132466;AL:4:73968180:73968264-73979509:73978801:73979028-73979509:-
0.147209947643979	SE	IAV	ENSG00000104714;SE:8:624047-640898:641096-642478:-
-0.146934693877551	AL	PAM3CSK4	ENSG00000145819;AL:5:142593653-142595752:142596335:142593653-142601923:142608576:+
0.146923298429319	SE	R848	ENSG00000177119;SE:12:45610174-45664245:45664307-45695797:+
0.14675445026178	SE	R848	ENSG00000085063;SE:11:33720060-33724214:33724283-33731752:-
0.146650005206706	SE	IAV	ENSG00000079313;SE:19:1828630-1830705:1830865-1848201:-
0.146502040816327	SE	PAM3CSK4	ENSG00000125772;SE:20:5564968-5566840:5566915-5573973:-
-0.146422864321608	A5	IAV	ENSG00000166928;A5:11:60165644-60167877:60165453-60167877:+
0.146150753768844	A5	IAV	ENSG00000168522;A5:8:42935584-42938261:42932507-42938261:+
0.146118090452261	SE	IAV	ENSG00000185864;SE:16:21850631-21852124:21852332-21854707:-
0.14609347826087	SE	LPS	ENSG00000213923;SE:22:38690540-38691393:38691453-38694791:-
0.145494736842105	SE	R848	ENSG00000124275;SE:5:7871036-7873486:7873639-7875371:+
0.145408291457286	SE	IAV	ENSG00000116337;SE:1:110162900-110163536:110163888-110167925:+
0.145403926701571	SE	R848	ENSG00000140464;SE:15:74317268-74324913:74325056-74325497:+
0.145395287958115	AF	R848	ENSG00000095794;AF:10:35484075:35484142-35495823:35484830:35485027-35495823:+
0.145371608040201	SE	IAV	ENSG00000136682;SE:2:114212355-114214642:114214786-114218250:+
0.145341457286432	AF	IAV	ENSG00000164054;AF:3:48511242-48514419:48514536:48511242-48520586:48520968:-
-0.145339005235602	A5	R848	ENSG00000206573;A5:3:9432181-9433111:9432181-9433363:-
-0.145124120603015	A5	IAV	ENSG00000123342;A5:12:56231791-56232284:56231791-56232390:-
0.145120418848168	MX	R848	ENSG00000147677;MX:8:117738411-117746516:117746563-117767905:117738411-117749476:117749526-117767905:-
0.145026381909548	AF	IAV	ENSG00000214253;AF:7:100887420-100888241:100888366:100887420-100895176:100895572:-
-0.145017085427136	AF	IAV	ENSG00000170873;AF:8:125716432-125739802:125739857:125716432-125740125:125740239:-
-0.144997236180904	A5	IAV	ENSG00000078618;A5:1:52302110-52303128:52302110-52303159:-
0.144968844221105	AF	IAV	ENSG00000113648;AF:5:134681747-134686517:134687234:134681747-134688636:134698591:-
-0.144843467336683	RI	IAV	ENSG00000198830;RI:1:26799974:26800018-26800194:26800626:+
0.144834422110553	SE	IAV	ENSG00000197170;SE:17:65353694-65357211:65357377-65362528:-
0.144807286432161	AL	IAV	ENSG00000187778;AL:12:49950327:49950533-49952626:49952146:49952512-49952626:-
0.144721727748691	SE	R848	ENSG00000145901;SE:5:150411944-150413041:150413140-150414563:-
-0.144720603015075	RI	IAV	ENSG00000105401;RI:19:10505904:10506019-10506111:10506372:-
-0.144697487437186	AL	IAV	ENSG00000070214;AL:9:108147783-108151314:108159627:108147783-108200562:108200782:+
0.144506532663317	A5	IAV	ENSG00000132256;A5:11:5701468-5706098:5701468-5706246:-
0.144501047120419	A5	R848	ENSG00000225241;A5:1:144614998-144615096:144614993-144615096:+
0.144400785340314	SE	R848	ENSG00000105499;SE:19:48598861-48599956:48600384-48601396:-
-0.144389698492462	AF	IAV	ENSG00000146457;AF:6:160146617:160148365-160157290:160148562:160148735-160157290:+
-0.144281151832461	AL	R848	ENSG00000235531;AL:8:72877769-72914457:72914640:72877769-72964774:72965282:+
0.144239130434783	AF	LPS	ENSG00000241163;AF:3:72149161-72149320:72149578:72149161-72149939:72150020:-
-0.144237755102041	SE	IAV	ENSG00000135912;SE:2:219575760-219591992:219592070-219602302:+
-0.144222234034071	AF	IAV	ENSG00000091436;AF:2:173940564:173940730-174034533:174024738:174025135-174034533:+
-0.144204020100503	RI	IAV	ENSG00000162772;RI:1:212792388:212792608-212792700:212792897:+
-0.144157035175879	RI	IAV	ENSG00000089041;RI:12:121614950:121615015-121615100:121615249:+
0.144131909547739	A5	IAV	ENSG00000136877;A5:9:130570054-130570513:130569967-130570513:+
-0.143906281407035	MX	IAV	ENSG00000140105;MX:14:100828258-100832291:100832404-100835424:100828258-100834711:100834802-100835424:-
-0.143879187817259	A5	IAV	ENSG00000074356;A5:17:3725346-3727087:3725346-3727354:-
0.143713157894737	SE	R848	ENSG00000019144;SE:11:118486926-118495508:118495561-118495650:+
-0.143619346733668	SE	IAV	ENSG00000164548;SE:7:23561459-23561740:23562051-23571408:-
0.143583673469388	SE	IAV	ENSG00000265681;SE:18:47017954-47018106:47018203-47018645:-
0.143579572991863	A3	IAV	ENSG00000128335;A3:22:36633409-36635487:36633406-36635487:-
0.143477486910995	SE	R848	ENSG00000140750;SE:16:24946960-24950685:24950918-24953308:-
0.143343717277487	SE	R848	ENSG00000124588;SE:6:3000319-3004729:3004885-3006702:+
0.143331658291457	SE	IAV	ENSG00000130749;SE:19:47597865-47614152:47614213-47615405:-
-0.143325376884422	AF	IAV	ENSG00000189067;AF:16:11650591-11680002:11680229:11650591-11681007:11681103:-
0.143300523560209	AL	R848	ENSG00000204642;AL:6:29693340-29693788:29694303:29693340-29695734:29697128:+
0.143148743718593	AF	IAV	ENSG00000135077;AF:5:156533973-156534057:156534313:156533973-156535937:156536725:-
0.143077638190955	AL	IAV	ENSG00000119185;AL:2:9545823:9547034-9548242:9547159:9547727-9548242:-
-0.14305	SE	IAV	ENSG00000132716;SE:1:160213824-160231075:160231148-160232066:-
0.143025	SE	PAM3CSK4	ENSG00000136068;SE:3:58116635-58117654:58117746-58118535:+
-0.143002631578947	A3	IAV	ENSG00000181045;A3:17:78195593-78197051:78195593-78197090:+
-0.14299693877551	AL	PAM3CSK4	ENSG00000172243;AL:12:10277345:10278047-10280346:10279926:10280041-10280346:-
0.14289502617801	SE	R848	ENSG00000102524;SE:13:108939207-108955124:108955241-108955601:+
0.142894240837696	SE	R848	ENSG00000038427;SE:5:82808215-82815168:82818128-82832826:+
0.142820603015075	SE	IAV	ENSG00000113552;SE:5:141391606-141391853:141391904-141392560:-
-0.142703266331658	RI	IAV	ENSG00000026652;RI:6:161574378:161574531-161575181:161575342:-
0.14264554973822	SE	R848	ENSG00000173846;SE:1:45270173-45270322:45270451-45270938:+
-0.142633417085427	SE	IAV	ENSG00000214078;SE:20:34220845-34243124:34243266-34246852:-
-0.142591304347826	AF	LPS	ENSG00000197971;AF:18:74817242-74844536:74844770:74817242-74845472:74845639:-
0.142550261780105	SE	R848	ENSG00000116731;SE:1:14075982-14095613:14095668-14099573:+
-0.142443216080402	RI	IAV	ENSG00000013441;RI:2:201724403:201724469-201725961:201726189:-
-0.142381413612565	AF	R848	ENSG00000135679;AF:12:69201956:69202271-69202988:69202804:69202866-69202988:+
0.142359162303665	SE	R848	ENSG00000175309;SE:5:177641886-177642277:177642431-177649356:-
0.142284554973822	SE	R848	ENSG00000106853;SE:9:114325511-114326437:114326542-114332371:-
-0.142181151832461	A5	R848	ENSG00000112514;A5:6:33385472-33385646:33385472-33385736:-
0.142081937172775	SE	R848	ENSG00000082641;SE:17:46133960-46134394:46134483-46134706:+
-0.142017015706806	AF	R848	ENSG00000121797;AF:3:46448654:46448993-46449559:46449049:46449185-46449559:+
0.141972251308901	SE	R848	ENSG00000143164;SE:1:167974031-167988783:167988905-167992226:+
0.141923560209424	SE	R848	ENSG00000125772;SE:20:5564968-5566840:5566915-5573973:-
0.141873618090452	A3	IAV	ENSG00000168256;A3:17:40173689-40174394:40173689-40174417:+
0.141809685863874	A3	R848	ENSG00000134419;A3:16:18799481-18800303:18799427-18800303:-
0.141730904522613	SE	IAV	ENSG00000124214;SE:20:47770608-47782534:47782822-47790732:-
0.141641370558376	SE	IAV	ENSG00000170873;SE:8:125580777-125592792:125592803-125597328:-
0.14159679144385	SE	R848	ENSG00000114331;SE:3:195066046-195078420:195078513-195101738:-
0.141329591836735	SE	PAM3CSK4	ENSG00000104529;SE:8:144676241-144676586:144676688-144679518:-
0.141240816326531	A5	PAM3CSK4	ENSG00000225241;A5:1:144614998-144615096:144614993-144615096:+
-0.141218085106383	A3	R848	ENSG00000105223;A3:19:40854675-40871460:40854675-40871625:+
0.141065445026178	SE	R848	ENSG00000108946;SE:17:66508689-66511128:66511260-66511535:+
0.141045477386935	AL	IAV	ENSG00000159788;AL:4:3429896-3432134:3432831:3429896-3441182:3441640:+
-0.140883165829146	AF	IAV	ENSG00000100225;AF:22:32870663:32871111-32874968:32871244:32871385-32874968:+
0.140748691099476	SE	R848	ENSG00000135272;SE:7:114619836-114654517:114654587-114655742:+
0.140712390401477	AF	LPS	ENSG00000065357;AF:12:56324756:56325128-56330207:56325879:56326039-56330207:+
0.140576424870466	A3	PAM3CSK4	ENSG00000108846;A3:17:48735857-48736543:48735857-48736598:+
0.140566331658291	SE	IAV	ENSG00000134884;SE:13:107209479-107209907:107209964-107211780:-
0.140565306122449	AF	PAM3CSK4	ENSG00000102531;AF:13:49550048:49550313-49580288:49550809:49551053-49580288:+
0.140528795811518	SE	R848	ENSG00000105483;SE:19:48744320-48745797:48745901-48752780:-
0.140517346938776	SE	PAM3CSK4	ENSG00000100938;SE:14:24702804-24703313:24703447-24704943:+
0.140422448979592	SE	PAM3CSK4	ENSG00000138029;SE:2:26477342-26483849:26483931-26486248:+
-0.140395652173913	AF	LPS	ENSG00000182541;AF:22:31608260:31608410-31654277:31644344:31644755-31654277:+
0.140387688442211	AF	IAV	ENSG00000159842;AF:17:1028702-1029675:1029880:1028702-1090094:1090616:-
0.140233668341709	AF	IAV	ENSG00000112110;AF:6:160210844:160210920-160211972:160211498:160211671-160211972:+
-0.140207286432161	AF	IAV	ENSG00000144579;AF:2:219264478:219264880-219266287:219265031:219265102-219266287:+
0.140189698492462	SE	IAV	ENSG00000137757;SE:11:104874110-104877810:104878061-104893857:-
0.140062303664921	SE	R848	ENSG00000198604;SE:14:35255207-35255332:35255427-35261981:-
-0.139962041884817	AF	R848	ENSG00000003402;AF:2:201980877:201981204-201997752:201994226:201994869-201997752:+
-0.139949246231156	SE	IAV	ENSG00000146094;SE:5:176932111-176935238:176935543-176936476:-
0.139520157068063	SE	R848	ENSG00000168397;SE:2:242590750-242592722:242592784-242592927:+
-0.139515706806283	AF	R848	ENSG00000079277;AF:1:47049001-47051546:47051643:47049001-47059785:47059903:-
0.139501047120419	SE	R848	ENSG00000138031;SE:2:25042983-25043253:25043320-25043593:-
0.139492670157068	SE	R848	ENSG00000131370;SE:3:15311384-15313108:15313178-15314623:-
0.139395728643216	A5	IAV	ENSG00000170004;A5:17:7812702-7813746:7812656-7813746:+
-0.139369565217391	AF	LPS	ENSG00000119335;AF:9:131445934:131446286-131453449:131451505:131451934-131453449:+
-0.139366492146597	RI	R848	ENSG00000158517;RI:7:74197282:74197404-74197868:74197975:+
-0.139347487437186	RI	IAV	ENSG00000137496;RI:11:71710274:71710416-71710663:71710708:+
0.139336432160804	A5	IAV	ENSG00000185864;A5:16:21858862-21863091:21858862-21863236:-
0.139195652173913	AF	LPS	ENSG00000184640;AF:17:75315597:75316430-75398141:75369272:75369634-75398141:+
-0.139178787878788	A5	IAV	ENSG00000223501;A5:6:33238060-33239363:33238060-33239468:-
0.138873913043478	A5	LPS	ENSG00000225241;A5:1:144614998-144615096:144614993-144615096:+
0.138752879581152	SE	R848	ENSG00000130779;SE:12:122826244-122831922:122832026-122837273:-
0.138524345549738	SE	R848	ENSG00000133961;SE:14:73744001-73745989:73746132-73749067:-
-0.138504945054945	RI	LPS	ENSG00000065357;RI:12:56333866:56333954-56334036:56334217:+
-0.138399206349206	AL	R848	ENSG00000100242;AL:22:39146230:39146325-39147215:39147012:39147099-39147215:-
0.138388743455497	SE	R848	ENSG00000122643;SE:7:33066527-33075546:33075600-33102180:-
0.138315829145729	SE	IAV	ENSG00000159658;SE:1:47152542-47154025:47154216-47155259:-
-0.138261518324607	AF	R848	ENSG00000092871;AF:17:33353580-33390595:33390871:33353580-33416124:33416338:-
-0.138195238095238	AF	R848	ENSG00000164924;AF:8:101964353-101964701:101964832:101964353-101965078:101965211:-
0.138153141361257	SE	R848	ENSG00000100614;SE:14:60716395-60717098:60717199-60749402:+
-0.138102791878173	A5	IAV	ENSG00000170458;A5:5:140012777-140013116:140012777-140013137:-
-0.138075252525252	RI	IAV	ENSG00000176978;RI:9:140008915:140009028-140009099:140009170:-
0.13795351758794	SE	IAV	ENSG00000185728;SE:8:64081970-64085212:64085357-64087890:+
-0.137732663316583	RI	IAV	ENSG00000146192;RI:6:36981385:36981541-36981738:36981876:+
0.137639528795812	SE	R848	ENSG00000119185;SE:2:9558861-9560119:9560229-9562608:-
0.137458638743456	RI	R848	ENSG00000100201;RI:22:38883884:38884120-38888061:38888120:-
-0.137383165829146	RI	IAV	ENSG00000115307;RI:2:74755878:74756062-74756259:74756409:-
0.137313089005236	SE	R848	ENSG00000108932;SE:17:66274468-66279138:66279264-66287227:-
0.137256451612903	SE	R848	ENSG00000089159;SE:12:120662180-120662446:120662530-120703420:-
0.13721959798995	SE	IAV	ENSG00000100055;SE:22:37699443-37700213:37700327-37705253:+
-0.137047236180905	AF	IAV	ENSG00000144579;AF:2:219264794:219264880-219266287:219265401:219265676-219266287:+
0.136991836734694	RI	PAM3CSK4	ENSG00000164068;RI:3:49758233:49758327-49758453:49758538:+
-0.136822613065327	A3	IAV	ENSG00000176014;A3:18:12320743-12324808:12320743-12325066:+
0.136778534031414	SE	R848	ENSG00000186480;SE:7:155094556-155095535:155095605-155099951:+
0.136640452261307	A3	IAV	ENSG00000171634;A3:17:65972074-65978249:65972074-65978368:+
0.136544764397906	AF	R848	ENSG00000124422;AF:17:20931987-20945978:20946352:20931987-20946634:20947073:-
-0.136538888888889	A5	IAV	ENSG00000115677;A5:2:242207956-242208244:242207956-242208369:-
-0.13651256281407	AL	IAV	ENSG00000100599;AL:14:93043822-93052792:93052925:93043822-93081752:93082373:+
0.136488442211055	SE	IAV	ENSG00000136682;SE:2:114195599-114196597:114196694-114198928:+
-0.136479648241206	RI	IAV	ENSG00000163479;RI:1:155981601:155981678-155982176:155982356:-
0.136334782608696	AF	LPS	ENSG00000149269;AF:11:77103586-77122819:77123109:77103586-77184597:77185105:-
0.136164572864322	AF	IAV	ENSG00000109332;AF:4:103747793-103748584:103748723:103747793-103748749:103749105:-
0.136159947643979	AF	R848	ENSG00000164054;AF:3:48511242-48514419:48514536:48511242-48520586:48520968:-
-0.136147905759162	A5	R848	ENSG00000058673;A5:1:203765729-203770703:203765624-203770703:+
0.13613040201005	AF	IAV	ENSG00000077458;AF:11:95521727-95522033:95522268:95521727-95522556:95522955:-
-0.136100251256281	RI	IAV	ENSG00000137497;RI:11:71718235:71718481-71719734:71719891:-
-0.13608391959799	SE	IAV	ENSG00000137496;SE:11:71710065-71710274:71710708-71710973:+
0.136058695652174	SE	LPS	ENSG00000062194;SE:5:56531859-56532940:56532999-56542127:+
0.13597135678392	SE	IAV	ENSG00000113163;SE:5:74685512-74695135:74695212-74696030:-
0.135857329842932	SE	R848	ENSG00000161791;SE:12:50050973-50052225:50052377-50055749:-
0.135841005291005	SE	R848	ENSG00000005810;SE:13:77673148-77692475:77692654-77695508:-
-0.135806145251397	A3	LPS	ENSG00000213722;A3:6:31697002-31697828:31696998-31697828:-
-0.135739698492462	RI	IAV	ENSG00000115677;RI:2:242208369:242208520-242208616:242208710:-
-0.135636934673367	AF	IAV	ENSG00000174227;AF:4:524629:527770-532942:530494:530777-532942:+
-0.135628140703518	RI	IAV	ENSG00000131042;RI:19:54780661:54780783-54781404:54781454:-
0.135557788944724	MX	IAV	ENSG00000189067;MX:16:11650591-11655002:11655430-11680742:11650591-11669262:11669442-11680742:-
0.135548445595855	SE	IAV	ENSG00000149182;SE:11:47193884-47194261:47194302-47194977:-
-0.135505527638191	SE	IAV	ENSG00000131051;SE:20:34317287-34317384:34317449-34319863:-
-0.135436180904523	RI	IAV	ENSG00000182196;RI:12:123465676:123465846-123466142:123466426:+
-0.13543216080402	RI	IAV	ENSG00000158517;RI:7:74197282:74197404-74197868:74197975:+
0.135328260869565	RI	LPS	ENSG00000213722;RI:6:31695950:31696069-31696423:31696522:-
-0.135281909547739	AF	IAV	ENSG00000112972;AF:5:43299077-43313124:43313326:43299077-43313458:43313575:-
0.135229145728643	SE	IAV	ENSG00000135148;SE:12:112563422-112563889:112563953-112568315:+
-0.135168062827225	AL	R848	ENSG00000087460;AL:20:57470739-57475004:57475465:57470739-57478583:57478598:+
-0.135133769633508	RI	R848	ENSG00000089280;RI:16:31196260:31196500-31199646:31199678:+
0.13493391959799	SE	IAV	ENSG00000110619;SE:11:3063486-3068983:3069231-3078573:-
0.134857329842932	SE	R848	ENSG00000060237;SE:12:987527-989887:990165-990858:+
-0.134841361256545	RI	R848	ENSG00000003756;RI:3:50137965:50138038-50140516:50140599:+
0.134841361256545	SE	R848	ENSG00000113163;SE:5:74685512-74695135:74695212-74696030:-
-0.134823115577889	RI	IAV	ENSG00000142541;RI:19:49993107:49993347-49993489:49993554:+
-0.134817346938776	AF	PAM3CSK4	ENSG00000146457;AF:6:160146617:160148365-160157290:160148562:160148735-160157290:+
-0.134775130890052	A3	IAV	ENSG00000166012;A3:11:93466671-93467791:93466585-93467791:-
-0.134741884816754	AF	R848	ENSG00000095794;AF:10:35415719:35416121-35495823:35484061:35484142-35495823:+
-0.134599497487437	A5	IAV	ENSG00000120948;A5:1:11082307-11083250:11082298-11083250:+
0.134574623115578	AL	IAV	ENSG00000089127;AL:12:113355505-113357194:113357708:113355505-113369683:113369990:+
0.134556783919598	AL	IAV	ENSG00000120306;AL:5:139623048-139624227:139624395:139623048-139661082:139661637:+
0.134469841269841	SE	R848	ENSG00000211455;SE:12:27450787-27453487:27453534-27455070:+
-0.134385025380711	A3	IAV	ENSG00000146094;A3:5:176936658-176937261:176936576-176937261:-
-0.134352173913044	AF	LPS	ENSG00000159842;AF:17:1003975-1012174:1012340:1003975-1028518:1029090:-
0.134309183673469	AF	PAM3CSK4	ENSG00000240065;AF:6:32811913:32812051-32823915:32821938:32822066-32823915:+
0.134210994764398	SE	R848	ENSG00000109756;SE:4:160264556-160265188:160265211-160266258:+
-0.134210209424084	A3	R848	ENSG00000109332;A3:4:103748001-103749101:103747793-103749101:-
-0.134090201005025	RI	IAV	ENSG00000172432;RI:6:43592625:43592799-43593100:43593297:-
-0.13408040201005	RI	IAV	ENSG00000104774;RI:19:12766508:12766693-12767385:12767501:-
0.134067346938776	SE	PAM3CSK4	ENSG00000083799;SE:16:50776752-50778641:50778777-50783487:+
-0.134019849246231	RI	IAV	ENSG00000129667;RI:17:74483794:74483933-74484056:74484214:-
0.133879145728643	AF	IAV	ENSG00000242574;AF:6:32903154-32903313:32904663:32903154-32904949:32905216:-
-0.133777551020408	A3	PAM3CSK4	ENSG00000163584;A3:3:170585990-170586087:170585923-170586087:-
-0.133769565217391	AF	LPS	ENSG00000136167;AF:13:46733821-46742598:46742654:46733821-46756246:46756459:-
-0.133730653266332	RI	IAV	ENSG00000100918;RI:14:24649006:24649112-24649216:24649460:+
0.133685714285714	SE	PAM3CSK4	ENSG00000103335;SE:16:88783619-88783945:88784023-88785982:-
0.13366608040201	AL	IAV	ENSG00000160908;AL:7:99084142:99084586-99096339:99090863:99092254-99096339:-
0.133628260869565	SE	LPS	ENSG00000125772;SE:20:5564968-5566840:5566915-5573973:-
-0.133514572864322	AF	IAV	ENSG00000005238;AF:9:35108734-35111266:35111420:35108734-35115668:35115847:-
-0.133492211055276	AL	IAV	ENSG00000140374;AL:15:76522845:76523739-76566753:76537553:76537589-76566753:-
0.133489790575916	A5	R848	ENSG00000164054;A5:3:48538726-48541452:48538726-48541856:-
-0.133445652173913	A5	LPS	ENSG00000206573;A5:3:9432181-9433111:9432181-9433363:-
-0.133437688442211	AF	IAV	ENSG00000178104;AF:1:144852499-144853219:144853294:144852499-144854165:144854450:-
-0.133334554973822	AF	R848	ENSG00000019144;AF:11:118502633:118502770-118506111:118502930:118505769-118506111:+
0.133313043478261	A5	LPS	ENSG00000139974;A5:14:61448405-61449226:61448100-61449226:+
0.133024371859296	AL	IAV	ENSG00000103168;AL:16:84215753:84216046-84216850:84216726:84216755-84216850:-
-0.13295306122449	RI	PAM3CSK4	ENSG00000170458;RI:5:140012654:140012877-140013116:140013286:-
-0.132933597883598	AF	R848	ENSG00000104763;AF:8:17933096-17933686:17933777:17933096-17942185:17942477:-
0.13280306122449	SE	PAM3CSK4	ENSG00000110011;SE:11:63998412-63998504:63998619-63999343:+
0.132759798994975	RI	IAV	ENSG00000146830;RI:7:100283597:100283702-100283803:100284056:-
0.132757853403141	SE	R848	ENSG00000168137;SE:3:9506356-9510203:9510259-9512143:+
0.132668848167539	SE	R848	ENSG00000079277;SE:1:47024472-47025906:47025949-47027150:-
0.132660804020101	SE	IAV	ENSG00000160218;SE:21:45479095-45482934:45483049-45483419:+
-0.132560962566845	AF	R848	ENSG00000158773;AF:1:161013150-161014702:161014731:161013150-161015648:161015663:-
0.132534084566933	A3	R848	ENSG00000140105;A3:14:100840557-100841620:100840516-100841620:-
-0.132471859296482	AL	IAV	ENSG00000087460;AL:20:57470739-57475004:57475465:57470739-57478583:57478598:+
0.13245890052356	SE	R848	ENSG00000115524;SE:2:198283312-198283620:198283675-198285152:-
0.132443969849246	SE	IAV	ENSG00000267121;SE:17:43297821-43298235:43298281-43298716:-
0.132282722513089	RI	R848	ENSG00000109736;RI:4:2934327:2934485-2934833:2934936:-
0.132264824120603	SE	IAV	ENSG00000109323;SE:4:103647840-103674980:103675152-103681875:-
-0.132010552763819	SE	IAV	ENSG00000162642;SE:1:85724405-85724618:85724744-85725041:-
0.13194193141174	AF	PAM3CSK4	ENSG00000117298;AF:1:21616649-21616857:21616982:21616649-21671869:21671997:-
-0.131732460732984	A3	R848	ENSG00000163584;A3:3:170585990-170586087:170585923-170586087:-
0.131704081632653	SE	PAM3CSK4	ENSG00000079277;SE:1:47049001-47051546:47051646-47059785:-
-0.131645287958115	A3	R848	ENSG00000105835;A3:7:105925427-105925987:105925377-105925987:-
-0.131612814070352	SE	IAV	ENSG00000079308;SE:2:218765235-218766433:218766546-218771058:-
-0.131603768844221	AF	IAV	ENSG00000170525;AF:10:6186881:6186976-6255586:6244894:6245299-6255586:+
0.131587755102041	SE	PAM3CSK4	ENSG00000149547;SE:11:125439469-125440000:125440086-125442354:+
0.13155652173913	SE	LPS	ENSG00000159140;SE:21:34941393-34944857:34944936-34945614:+
-0.131542146596859	A3	R848	ENSG00000177674;A3:1:11805894-11806045:11805894-11806184:+
0.13150445026178	SE	R848	ENSG00000197548;SE:3:11314116-11323879:11324124-11340160:+
-0.131457286432161	A3	IAV	ENSG00000115525;A3:2:86080220-86088304:86080214-86088304:-
0.131423869346734	SE	IAV	ENSG00000135899;SE:2:231033953-231035337:231035477-231036782:-
-0.131415306122449	A3	PAM3CSK4	ENSG00000109332;A3:4:103748001-103749101:103747793-103749101:-
-0.131367539267016	AF	R848	ENSG00000178860;AF:8:72754982-72755172:72755227:72754982-72755880:72756703:-
-0.131362311557789	A5	IAV	ENSG00000138834;A5:16:1795104-1797030:1793477-1797030:+
0.131347368421053	A3	IAV	ENSG00000105499;A3:19:48609923-48613744:48609818-48613744:-
0.131341624365482	SE	IAV	ENSG00000060237;SE:12:987527-988739:989197-989887:+
0.131304978500751	AF	IAV	ENSG00000140105;AF:14:100841743-100841848:100842081:100841743-100842597:100842624:-
-0.131233417085427	AL	IAV	ENSG00000140464;AL:15:74326871-74327513:74328735:74326871-74335330:74335679:+
-0.131184554973822	RI	R848	ENSG00000121741;RI:13:20567203:20567704-20567966:20568059:+
0.131142408376963	SE	R848	ENSG00000082996;SE:3:149531140-149531712:149531813-149563798:+
-0.131065706806283	RI	R848	ENSG00000148719;RI:10:74092588:74094375-74095538:74095689:-
0.131038219895288	SE	R848	ENSG00000100813;SE:14:23551045-23559191:23559310-23559731:-
-0.131034554973822	RI	R848	ENSG00000182487;RI:7:72643601:72643723-72644187:72644294:+
-0.13099472361809	A5	IAV	ENSG00000060138;A5:12:10862713-10863133:10862713-10863253:-
0.130926701570681	SE	R848	ENSG00000029364;SE:14:69890919-69908549:69908689-69908786:+
0.13085	SE	PAM3CSK4	ENSG00000171853;SE:2:3447662-3460921:3461000-3461392:+
-0.130815440840567	AF	IAV	ENSG00000187764;AF:9:92020614-92020710:92020841:92020614-92032971:92033148:-
-0.130795744680851	AF	PAM3CSK4	ENSG00000132170;AF:3:12330337:12330633-12353879:12347272:12347458-12353879:+
0.130789005235602	SE	R848	ENSG00000112972;SE:5:43299077-43307868:43307926-43313458:-
0.130772864321608	SE	IAV	ENSG00000122257;SE:16:24578826-24579113:24579214-24580066:+
-0.130692462311558	AF	IAV	ENSG00000105856;AF:7:106809406:106809472-106820324:106810214:106810575-106820324:+
0.130690816326531	SE	PAM3CSK4	ENSG00000160685;SE:1:154975419-154986491:154986569-154987131:+
-0.130689176194038	AL	R848	ENSG00000196141;AL:2:201194203-201236832:201236914:201194203-201253946:201255577:+
0.130579396984925	AF	IAV	ENSG00000008394;AF:12:16500712:16500832-16507165:16503680:16503733-16507165:+
0.13041780104712	SE	R848	ENSG00000171735;SE:1:6931900-6946300:6946406-6947714:+
-0.130410050251256	SE	IAV	ENSG00000255717;SE:11:62622023-62622360:62622410-62622605:-
-0.130255527638191	A5	IAV	ENSG00000138594;A5:15:52201073-52203237:52201059-52203237:+
0.13025306122449	SE	PAM3CSK4	ENSG00000171631;SE:11:72983511-73006775:73006860-73007530:+
0.130211888033902	AF	LPS	ENSG00000117298;AF:1:21616649-21616857:21616982:21616649-21671869:21671997:-
0.130182460732984	A5	IAV	ENSG00000105499;A5:19:48551645-48556211:48551645-48556254:-
-0.130109162303665	RI	R848	ENSG00000137752;RI:11:104896235:104896327-104896953:104897083:-
0.129982653061224	SE	PAM3CSK4	ENSG00000159140;SE:21:34941393-34944857:34944936-34945614:+
0.129953266331658	SE	IAV	ENSG00000138029;SE:2:26477342-26483849:26483931-26486248:+
0.129934422110553	SE	IAV	ENSG00000138386;SE:2:191514708-191520703:191520879-191523884:+
0.129917085427136	A5	IAV	ENSG00000143545;A5:1:153957257-153958493:153957257-153958589:-
0.129736934673367	AL	IAV	ENSG00000109381;AL:4:139949266:139949503-139981478:139978871:139980761-139981478:-
-0.129731658291457	SE	IAV	ENSG00000124222;SE:20:57243183-57244347:57244509-57245568:+
0.12964057591623	SE	R848	ENSG00000104529;SE:8:144676241-144676586:144676688-144679518:-
-0.129623684210526	AF	IAV	ENSG00000101109;AF:20:43595194:43595244-43600719:43599183:43599246-43600719:+
0.129595226130653	SE	IAV	ENSG00000135317;SE:6:86246642-86248556:86248582-86251703:-
0.129592931937173	AF	R848	ENSG00000214253;AF:7:100887420-100888241:100888366:100887420-100895176:100895572:-
0.129584924623116	SE	IAV	ENSG00000126746;SE:12:6780004-6781516:6781698-6782382:-
0.129562827225131	AL	R848	ENSG00000132522;AL:17:7214643:7214909-7216348:7215979:7216158-7216348:-
-0.129515217391304	AF	LPS	ENSG00000092871;AF:17:33353580-33390595:33390871:33353580-33416124:33416338:-
-0.129396984924623	AF	IAV	ENSG00000134321;AF:2:7005959:7006176-7023502:7018925:7019172-7023502:+
-0.129198952879581	AF	R848	ENSG00000156273;AF:21:30671737:30671919-30693542:30673123:30673153-30693542:+
0.129126178010471	SE	R848	ENSG00000147454;SE:8:23399369-23400601:23400724-23423621:+
0.129115968586387	MX	R848	ENSG00000188313;MX:3:146254352-146255783:146255831-146262254:146254352-146258921:146258967-146262254:-
0.129075510204082	SE	IAV	ENSG00000114331;SE:3:195066046-195078420:195078513-195101738:-
-0.129016331658292	RI	IAV	ENSG00000038358;RI:16:67916861:67916909-67917018:67917080:+
0.128792670157068	A3	R848	ENSG00000197217;A3:8:23292194-23292905:23291991-23292905:-
0.128779145728643	SE	IAV	ENSG00000125107;SE:16:58633415-58657186:58657313-58663632:-
-0.128737688442211	AF	IAV	ENSG00000100554;AF:14:67817407-67819640:67819654:67817407-67826375:67826504:-
0.128362311557789	SE	IAV	ENSG00000134684;SE:1:33256855-33263193:33263239-33263364:-
0.128352564102564	SE	LPS	ENSG00000115652;SE:2:106780166-106781192:106781240-106782512:-
0.128278391959799	RI	IAV	ENSG00000178035;RI:3:49065864:49065965-49066191:49066239:-
-0.128048979591837	AL	PAM3CSK4	ENSG00000087460;AL:20:57470739-57475004:57475465:57470739-57478583:57478598:+
-0.128027272727273	A3	IAV	ENSG00000183401;A3:19:11456057-11456638:11456057-11456694:+
-0.127992211055276	AF	IAV	ENSG00000124357;AF:2:71297430:71297969-71300612:71299415:71299881-71300612:+
0.12793391959799	SE	IAV	ENSG00000243716;SE:16:22525242-22528086:22528423-22530459:+
0.127908291457286	SE	IAV	ENSG00000257621;SE:14:58758425-58760484:58762529-58764673:-
-0.127857142857143	A3	PAM3CSK4	ENSG00000158092;A3:3:136664594-136664971:136664594-136664994:+
-0.127854347826087	AL	LPS	ENSG00000142002;AL:19:4714118:4714349-4719863:4715902:4716164-4719863:-
0.127840816326531	SE	PAM3CSK4	ENSG00000173846;SE:1:45270173-45270322:45270451-45270938:+
-0.127839790575916	A5	R848	ENSG00000109133;A5:4:41937327-41937484:41937279-41937484:+
0.127738743455497	SE	R848	ENSG00000144802;SE:3:101547028-101548457:101548532-101570929:+
-0.127673913043478	AF	LPS	ENSG00000101577;AF:18:2960847-2982666:2982871:2960847-3013085:3013313:-
-0.127592713567839	AF	IAV	ENSG00000128604;AF:7:128577666:128577888-128582125:128580892:128580929-128582125:+
-0.127566326530612	A3	PAM3CSK4	ENSG00000105835;A3:7:105925427-105925987:105925377-105925987:-
-0.127565829145729	AF	IAV	ENSG00000125779;AF:20:3869581:3869663-3888573:3871887:3872058-3888573:+
-0.127493989071038	AF	R848	ENSG00000040633;AF:17:7140979-7141372:7141490:7140979-7142565:7142758:-
0.127470942408377	SE	R848	ENSG00000055070;SE:1:16693803-16717870:16717919-16719723:+
-0.127414915486524	AF	LPS	ENSG00000178951;AF:19:4055245-4065428:4065730:4055245-4066680:4066943:-
0.12739472361809	SE	IAV	ENSG00000119242;SE:12:124428911-124440831:124440991-124457076:-
-0.127390816326531	AL	PAM3CSK4	ENSG00000223482;AL:10:89047714:89048252-89086387:89079613:89079956-89086387:-
-0.127290909090909	RI	IAV	ENSG00000102575;RI:19:11688408:11688494-11688839:11689009:-
0.127139698492462	SE	IAV	ENSG00000136560;SE:2:162016997-162017796:162017923-162036125:+
0.127007868020305	AF	IAV	ENSG00000163399;AF:1:116916489:116916863-116926636:116925033:116925215-116926636:+
-0.12699358974359	A5	PAM3CSK4	ENSG00000170458;A5:5:140012777-140013116:140012777-140013137:-
0.12694494949495	SE	IAV	ENSG00000105671;SE:19:19031512-19031643:19031718-19032472:+
-0.126887755102041	A5	PAM3CSK4	ENSG00000215375;A5:4:672962-673703:672822-673703:+
0.126787688442211	SE	IAV	ENSG00000173436;SE:1:19923603-19943752:19943830-19948594:+
0.126768660054198	SE	R848	ENSG00000050730;SE:4:122053817-122059779:122059839-122062971:-
0.126734673366834	SE	IAV	ENSG00000130779;SE:12:122826244-122831922:122832026-122837273:-
0.126718844221106	A5	IAV	ENSG00000065427;A5:16:75678360-75681362:75678360-75681476:-
-0.126714824120603	AF	IAV	ENSG00000134882;AF:13:99896769:99896878-99966351:99965037:99965641-99966351:+
-0.126685175879397	RI	IAV	ENSG00000087274;RI:4:2910242:2910331-2911066:2911158:+
0.126529381443299	SE	PAM3CSK4	ENSG00000005810;SE:13:77673148-77692475:77692654-77695508:-
-0.126510101010101	AF	IAV	ENSG00000025770;AF:22:50946675:50946874-50955856:50954947:50954977-50955856:+
-0.1264990318698	A5	IAV	ENSG00000180902;A5:2:242689344-242689566:242688814-242689566:+
0.126425202937766	A5	IAV	ENSG00000136560;A5:2:162016997-162017796:162016995-162017796:+
0.12637864321608	SE	IAV	ENSG00000172785;SE:9:175784-177723:177820-178816:-
0.126363089005236	AF	IAV	ENSG00000140548;AF:15:90544624:90544846-90610342:90545718:90545784-90610342:+
0.126182460732984	SE	R848	ENSG00000092020;SE:14:35579835-35585816:35585943-35591108:-
0.12614554973822	MX	R848	ENSG00000105223;MX:19:40854675-40871460:40871492-40872326:40854675-40871625:40871837-40872326:+
-0.126120351758794	A5	IAV	ENSG00000168397;A5:2:242610856-242611606:242610840-242611606:+
-0.126102617801047	A3	R848	ENSG00000087157;A3:17:76400170-76410960:76400170-76411033:+
-0.126079648241206	AF	IAV	ENSG00000160216;AF:21:45285067:45285226-45323838:45287123:45287227-45323838:+
-0.12588567839196	AF	IAV	ENSG00000145868;AF:5:147763572:147763602-147774277:147764327:147764669-147774277:+
0.12579347826087	AL	LPS	ENSG00000132522;AL:17:7214643:7214909-7216348:7215979:7216158-7216348:-
0.125750785340314	SE	R848	ENSG00000141562;SE:17:80436794-80438283:80438420-80438958:+
-0.125651573129252	AF	PAM3CSK4	ENSG00000156587;AF:11:57327905-57334500:57334799:57327905-57335322:57335757:-
0.125590816326531	SE	PAM3CSK4	ENSG00000011243;SE:19:15508666-15509441:15509577-15510113:-
0.125475125628141	SE	IAV	ENSG00000166928;SE:11:60170534-60172019:60172139-60182910:+
0.125315326633166	SE	IAV	ENSG00000093167;SE:3:37107816-37114281:37114373-37116515:-
-0.125281155778895	RI	IAV	ENSG00000221978;RI:1:1326146:1326955-1328170:1328183:-
0.125217346938776	SE	PAM3CSK4	ENSG00000153029;SE:1:181019422-181021371:181021646-181022709:+
-0.125166753926702	AL	R848	ENSG00000235531;AL:8:72877769-72878977:72879014:72877769-72964774:72965282:+
0.125123469387755	SE	PAM3CSK4	ENSG00000139436;SE:12:110377052-110383065:110383154-110385061:-
0.1251	SE	PAM3CSK4	ENSG00000108669;SE:17:76672251-76673077:76673132-76676272:-
0.125039130434783	SE	LPS	ENSG00000173846;SE:1:45270173-45270322:45270451-45270938:+
-0.125011793662189	MX	IAV	ENSG00000148180;MX:9:124043840-124044153:124044231-124064241:124043840-124062334:124062404-124064241:+
0.124928534031414	AL	R848	ENSG00000160310;AL:21:48069651-48078657:48079342:48069651-48084207:48084857:+
0.124918062827225	SE	R848	ENSG00000003436;SE:2:188368497-188378343:188378373-188418927:-
-0.124728391959799	RI	IAV	ENSG00000010327;RI:3:52554658:52554714-52554820:52555021:+
-0.124717587939698	RI	IAV	ENSG00000103365;RI:16:23504681:23504908-23505624:23505699:-
0.124685929648241	SE	IAV	ENSG00000100813;SE:14:23538826-23540334:23540395-23540636:-
-0.124558291457286	AF	IAV	ENSG00000204387;AF:6:31802685:31802977-31805013:31803065:31803228-31805013:+
-0.124477889447236	AF	IAV	ENSG00000138496;AF:3:122278556-122282958:122283089:122278556-122283286:122283424:-
0.124412604420006	A5	PAM3CSK4	ENSG00000172349;A5:15:81585378-81589269:81585240-81589269:+
-0.124406532663317	RI	IAV	ENSG00000110619;RI:11:3023200:3023404-3023771:3023830:-
0.124397826086957	AF	LPS	ENSG00000237441;AF:6:33264892-33265708:33265763:33264892-33266232:33266587:-
-0.12435351758794	RI	IAV	ENSG00000132274;RI:11:5718478:5718573-5719545:5719775:+
0.124256818181818	AF	LPS	ENSG00000132170;AF:3:12328867:12329174-12353879:12330337:12330633-12353879:+
0.124243467336683	SE	IAV	ENSG00000128335;SE:22:36629501-36630282:36630381-36635487:-
-0.124105778894472	RI	IAV	ENSG00000186088;RI:7:76958650:76958708-76959556:76959684:-
-0.124097989949749	AF	IAV	ENSG00000104205;AF:8:67687462:67687554-67705851:67687801:67687871-67705851:+
0.124076373626374	A5	R848	ENSG00000157954;A5:7:5232976-5239207:5232802-5239207:+
0.12385	AF	R848	ENSG00000140548;AF:15:90544624:90544846-90610342:90545718:90545784-90610342:+
0.123829274611399	SE	IAV	ENSG00000082074;SE:5:39203089-39208966:39209066-39212780:-
0.123741919191919	AF	IAV	ENSG00000100364;AF:22:45607988-45609202:45609380:45607988-45631130:45631294:-
0.123700468448609	AF	R848	ENSG00000104324;AF:8:97773202:97773307-97797092:97773468:97773720-97797092:+
-0.123681658291457	AF	IAV	ENSG00000128604;AF:7:128577666:128577888-128582125:128580726:128580929-128582125:+
-0.123639447236181	RI	IAV	ENSG00000105402;RI:19:47995272:47995376-47996673:47996750:-
-0.123622588832487	AF	IAV	ENSG00000119686;AF:14:76088401:76088563-76099972:76098057:76098168-76099972:+
-0.123618686868687	A3	IAV	ENSG00000214078;A3:20:34246936-34252682:34246904-34252682:-
-0.123585175879397	SE	IAV	ENSG00000063046;SE:12:53416411-53421566:53421703-53421799:+
-0.123570680628272	AL	R848	ENSG00000105835;AL:7:105910704:105910778-105912976:105912485:105912552-105912976:-
-0.123537755102041	RI	PAM3CSK4	ENSG00000161642;RI:12:54778212:54778348-54778484:54778507:-
0.123513849039947	SE	LPS	ENSG00000102908;SE:16:69660431-69680420:69680481-69680931:+
0.123479145728643	SE	IAV	ENSG00000110011;SE:11:63998412-63998504:63998619-63999343:+
0.123467336683417	SE	IAV	ENSG00000163486;SE:1:206628370-206631717:206631755-206631969:+
0.123458291457286	A3	IAV	ENSG00000039650;A3:19:50369785-50370311:50369702-50370311:-
0.123444897959184	AF	PAM3CSK4	ENSG00000144802;AF:3:101546837:101547028-101570929:101569107:101569270-101570929:+
-0.123427551020408	AL	IAV	ENSG00000100242;AL:22:39146230:39146325-39147215:39147012:39147099-39147215:-
0.123387185929648	A5	IAV	ENSG00000092199;A5:14:21698525-21699117:21698525-21699156:-
0.123346524064171	SE	R848	ENSG00000117862;SE:1:52494302-52496039:52496220-52507209:-
0.123111224489796	AF	PAM3CSK4	ENSG00000237441;AF:6:33264892-33265708:33265763:33264892-33266232:33266587:-
-0.123098429319372	A5	R848	ENSG00000082258;A5:2:135704035-135705306:135703716-135705306:+
0.123010050251256	SE	IAV	ENSG00000105483;SE:19:48744320-48745797:48745901-48752780:-
0.122987172774869	SE	R848	ENSG00000109111;SE:17:26989360-26999775:26999876-27000389:+
-0.122972361809045	AL	IAV	ENSG00000198363;AL:8:62574224:62574485-62593527:62587860:62588878-62593527:-
0.12275890052356	SE	R848	ENSG00000158545;SE:16:88653092-88653950:88654021-88664586:+
0.122546984924623	SE	IAV	ENSG00000143569;SE:1:154241430-154241838:154241888-154242676:+
0.122536387434555	SE	R848	ENSG00000198663;SE:6:36853804-36862280:36862379-36867202:+
0.122396596858639	SE	R848	ENSG00000106853;SE:9:114348445-114351544:114351662-114355206:-
0.122341884816754	SE	R848	ENSG00000105483;SE:19:48735750-48736529:48736661-48737660:-
0.122331937172775	SE	R848	ENSG00000031003;SE:5:137354835-137355570:137355666-137356720:-
0.122291884816754	SE	R848	ENSG00000067365;SE:16:8722967-8728896:8728936-8729025:+
0.122226178010471	A5	R848	ENSG00000131446;A5:5:180220097-180235502:180220097-180235648:-
0.122215326633166	AL	IAV	ENSG00000104660;AL:8:29962002-29963262:29966040:29962002-29994788:29995864:+
-0.122195979899497	RI	IAV	ENSG00000214078;RI:20:34213966:34214303-34214489:34214725:-
0.122183673469388	MX	PAM3CSK4	ENSG00000147677;MX:8:117738411-117746516:117746563-117767905:117738411-117749476:117749526-117767905:-
0.122004020100502	SE	IAV	ENSG00000140750;SE:16:24931581-24939005:24939053-24942105:-
-0.121945811518325	AF	IAV	ENSG00000167987;AF:11:60906307-60928553:60928608:60906307-60928863:60928925:-
-0.12187903804738	AF	IAV	ENSG00000121879;AF:3:178866311:178866391-178916538:178867315:178867504-178916538:+
0.121797643979058	SE	R848	ENSG00000153029;SE:1:181019422-181021371:181021646-181022709:+
0.121770351758794	AF	IAV	ENSG00000225733;AF:3:14987661-14988594:14989014:14987661-14989520:14989931:-
0.121746296296296	SE	R848	ENSG00000211455;SE:12:27397265-27449963:27450091-27450643:+
-0.121709296482412	A5	IAV	ENSG00000142208;A5:14:105259059-105259464:105259059-105260456:-
0.121702173913044	SE	LPS	ENSG00000011243;SE:19:15508666-15509441:15509577-15510113:-
0.121700261780105	SE	R848	ENSG00000196262;SE:7:44836392-44838347:44838503-44838846:+
0.121642857142857	SE	PAM3CSK4	ENSG00000026508;SE:11:35211612-35232793:35232996-35236399:+
-0.121634031413613	MX	R848	ENSG00000140455;MX:15:63797029-63821213:63821365-63824846:63797029-63822697:63822789-63824846:+
0.121623298429319	SE	R848	ENSG00000138674;SE:4:83778917-83783687:83783725-83784471:-
-0.1216	AF	R848	ENSG00000087266;AF:4:2794750:2794865-2822341:2795886:2795989-2822341:+
-0.12156832460733	A3	R848	ENSG00000204261;A3:6:32812051-32812347:32812051-32812422:+
0.121563043478261	SE	LPS	ENSG00000110011;SE:11:63998412-63998504:63998619-63999343:+
0.121559162303665	SE	R848	ENSG00000164329;SE:5:78908898-78913353:78913422-78915435:+
0.121545918367347	SE	PAM3CSK4	ENSG00000118518;SE:6:127601485-127603432:127603540-127607195:+
0.121527638190955	SE	IAV	ENSG00000104856;SE:19:45506254-45511716:45511979-45513072:+
0.121513819095477	SE	IAV	ENSG00000163219;SE:2:68962392-68984770:68984862-69002353:+
0.121430104712042	AF	R848	ENSG00000158062;AF:1:26629409-26629534:26629658:26629409-26632779:26633067:-
0.121419565217391	SE	LPS	ENSG00000138029;SE:2:26477342-26483849:26483931-26486248:+
-0.121329145728643	AF	IAV	ENSG00000018189;AF:4:71660390:71660611-71665858:71665122:71665592-71665858:+
0.121272251308901	RI	R848	ENSG00000103168;RI:16:84216682:84216755-84216850:84216934:-
0.121103266331658	AL	IAV	ENSG00000135930;AL:2:233431924-233433655:233433920:233431924-233445614:233448354:+
-0.120924874371859	A5	IAV	ENSG00000168488;A5:16:28847806-28848049:28847443-28848049:+
-0.120910301507538	A3	IAV	ENSG00000149182;A3:11:47197474-47198067:47196864-47198067:-
0.12083219895288	SE	R848	ENSG00000142002;SE:19:4682850-4683202:4683336-4683489:-
0.120826439790576	SE	R848	ENSG00000058673;SE:1:203764922-203765421:203765624-203770703:+
-0.120825376884422	RI	IAV	ENSG00000132522;RI:17:7216887:7217040-7217225:7217307:-
0.120802617801047	SE	R848	ENSG00000143393;SE:1:151288985-151298648:151298849-151299747:-
0.120791457286432	A5	IAV	ENSG00000126226;A5:13:113854830-113862338:113854830-113862913:-
0.120777386934673	SE	IAV	ENSG00000067066;SE:2:231282380-231305191:231305272-231307652:+
0.120769387755102	SE	PAM3CSK4	ENSG00000130779;SE:12:122826244-122831922:122832026-122837273:-
-0.120637234042553	SE	R848	ENSG00000130755;SE:19:39823766-39825901:39825950-39826614:-
0.120630903207135	SE	R848	ENSG00000079215;SE:5:36606837-36607326:36607413-36608431:+
0.120613959390863	SE	IAV	ENSG00000141027;SE:17:15989756-15990486:15990659-15995177:-
0.120538082901554	SE	IAV	ENSG00000108848;SE:17:48828213-48828658:48828723-48829561:+
0.120456532663317	SE	IAV	ENSG00000075413;SE:14:103958371-103964839:103964865-103966493:+
0.120396954314721	SE	IAV	ENSG00000006114;SE:17:35937711-35939228:35939530-35944756:-
0.120308115183246	A3	IAV	ENSG00000092841;A3:12:56552188-56552465:56552188-56552468:+
0.120161518324607	SE	R848	ENSG00000180902;SE:2:242684292-242688280:242689344-242689566:+
0.120143979057592	A5	R848	ENSG00000126226;A5:13:113854830-113862338:113854830-113862913:-
0.12014057591623	SE	R848	ENSG00000172530;SE:16:88071617-88098873:88098938-88105675:+
-0.120069543147208	AL	IAV	ENSG00000138592;AL:15:50733690-50736768:50736813:50733690-50741597:50741637:+
-0.119988775510204	SE	PAM3CSK4	ENSG00000104974;SE:19:55105246-55105662:55105743-55105906:+
0.119968062827225	SE	R848	ENSG00000171051;SE:19:52250258-52253456:52253506-52255067:-
-0.119917539267016	AL	R848	ENSG00000119487;AL:9:128268223:128268696-128305338:128283747:128284044-128305338:-
0.119904347826087	SE	LPS	ENSG00000104529;SE:8:144676241-144676586:144676688-144679518:-
0.119830628272251	SE	R848	ENSG00000112763;SE:6:26460056-26463025:26463125-26463472:+
-0.11980306122449	AL	PAM3CSK4	ENSG00000002822;AL:7:2108829:2108973-2188787:2188009:2188269-2188787:-
0.119739005235602	SE	R848	ENSG00000168961;SE:17:25969374-25970551:25970646-25972340:+
0.119733246073298	SE	R848	ENSG00000178104;SE:1:144857728-144859759:144859998-144863318:-
0.119677751929787	SE	PAM3CSK4	ENSG00000019144;SE:11:118478414-118484009:118484165-118484531:+
-0.119626130653266	A3	IAV	ENSG00000105518;A3:19:11456413-11456684:11456304-11456684:-
0.119615075376884	MX	IAV	ENSG00000124588;MX:6:3000319-3003903:3004023-3006702:3000319-3004729:3004885-3006702:+
0.1196	SE	IAV	ENSG00000135473;SE:12:56711427-56712021:56712218-56712872:-
0.119564921465969	SE	R848	ENSG00000136717;SE:2:127808819-127815049:127815177-127816587:-
0.119552094240838	SE	R848	ENSG00000008513;SE:8:134511432-134551880:134551972-134558017:-
-0.119535714285714	AF	PAM3CSK4	ENSG00000003402;AF:2:201980877:201981204-201997752:201994226:201994869-201997752:+
0.11941432160804	SE	IAV	ENSG00000074356;SE:17:3725346-3727354:3727386-3728236:-
0.119279319371728	SE	R848	ENSG00000117616;SE:1:25570124-25570945:25570989-25571641:-
0.119243718592965	A5	IAV	ENSG00000077150;A5:10:104154531-104155645:104154357-104155645:+
0.119060471204188	SE	IAV	ENSG00000105499;SE:19:48598861-48599956:48600384-48601396:-
0.119059523809524	A3	R848	ENSG00000105483;A3:19:48753135-48759049:48753104-48759049:-
-0.119058291457286	A5	IAV	ENSG00000109475;A5:4:109541868-109543107:109541756-109543107:+
-0.119054347826087	AF	LPS	ENSG00000003402;AF:2:201980877:201981204-201997752:201994226:201994869-201997752:+
0.119042780748663	AF	R848	ENSG00000125991;AF:20:34142687:34142846-34143978:34143866:34143900-34143978:+
0.11900942408377	SE	R848	ENSG00000149925;SE:16:30075826-30078206:30078359-30078555:+
0.119005235602094	AF	R848	ENSG00000126746;AF:12:6797392-6798264:6798463:6797392-6798534:6798738:-
0.118948743718593	SE	IAV	ENSG00000138744;SE:4:76835491-76836021:76836138-76841062:-
-0.118927486910995	AF	R848	ENSG00000100139;AF:22:38302304:38302575-38307959:38302889:38303485-38307959:+
0.118793969849246	SE	IAV	ENSG00000197971;SE:18:74778341-74807324:74807506-74809207:-
0.118786868686869	A5	IAV	ENSG00000129245;A5:17:7509056-7509334:7509056-7509415:-
0.118734343434343	SE	IAV	ENSG00000172175;SE:18:56377304-56378153:56378185-56381315:+
0.118665217391304	SE	LPS	ENSG00000145901;SE:5:150411944-150413041:150413140-150414563:-
-0.118569565217391	AL	LPS	ENSG00000145819;AL:5:142593653-142595752:142596335:142593653-142601923:142608576:+
-0.11848216080402	A3	IAV	ENSG00000018280;A3:2:219256218-219256838:219256218-219257704:+
0.118439795918367	SE	PAM3CSK4	ENSG00000089159;SE:12:120662180-120662446:120662530-120703420:-
0.118433879240763	AF	IAV	ENSG00000100242;AF:22:39150711-39150903:39150987:39150711-39151277:39151533:-
-0.118432608695652	A3	LPS	ENSG00000163584;A3:3:170585990-170586087:170585923-170586087:-
0.118428947368421	AF	PAM3CSK4	ENSG00000140548;AF:15:90544624:90544846-90610342:90545718:90545784-90610342:+
0.118392670157068	SE	R848	ENSG00000031823;SE:19:5941846-5950728:5950883-5951404:-
-0.118381433381433	RI	R848	ENSG00000186827;RI:1:1148372:1148473-1149043:1149165:-
-0.118374345549738	AF	R848	ENSG00000076108;AF:12:57011316-57023909:57023995:57011316-57029966:57030163:-
-0.118366326530612	A3	PAM3CSK4	ENSG00000177674;A3:1:11805894-11806045:11805894-11806184:+
-0.11834554973822	RI	R848	ENSG00000167604;RI:19:36387628:36387733-36387815:36387960:-
0.118251256281407	SE	IAV	ENSG00000140307;SE:15:59944525-59949014:59949232-59949605:-
0.118211224489796	SE	PAM3CSK4	ENSG00000124588;SE:6:3000319-3004729:3004885-3006702:+
-0.11813216080402	SE	IAV	ENSG00000137309;SE:6:34204740-34204981:34205094-34208514:+
-0.118043718592965	AL	IAV	ENSG00000197912;AL:16:89599044-89603173:89604129:89599044-89611056:89611098:+
-0.11790306122449	AF	PAM3CSK4	ENSG00000182208;AF:11:1502115-1502450:1502815:1502115-1522307:1522477:-
0.117903015075377	SE	IAV	ENSG00000055917;SE:2:20463221-20478344:20478580-20482708:-
0.117902879581152	SE	R848	ENSG00000130429;SE:7:98972404-98974067:98974197-98974961:+
0.117888481675393	SE	R848	ENSG00000028310;SE:5:865696-869360:869519-870588:-
-0.117886387434555	AL	R848	ENSG00000197912;AL:16:89599044-89603173:89604129:89599044-89611056:89611098:+
0.117856544502618	SE	R848	ENSG00000124222;SE:20:57243183-57244347:57244509-57245568:+
0.117810994764398	SE	R848	ENSG00000136250;SE:7:36552986-36554078:36554196-36561645:-
0.11775	SE	LPS	ENSG00000079277;SE:1:47049001-47051546:47051646-47059785:-
0.117745026178011	SE	R848	ENSG00000177410;SE:20:47897107-47897440:47897501-47905582:+
-0.117720603015075	RI	IAV	ENSG00000182487;RI:7:72643601:72643723-72644187:72644294:+
-0.117663265306122	RI	PAM3CSK4	ENSG00000172243;RI:12:10279170:10279307-10280346:10280444:-
0.117572448979592	A5	PAM3CSK4	ENSG00000245060;A5:5:180258941-180261312:180258806-180261312:+
-0.117520603015075	RI	IAV	ENSG00000137221;RI:6:43471361:43471444-43472499:43474291:+
-0.117477638190955	AF	IAV	ENSG00000160710;AF:1:154575102-154580468:154580682:154575102-154600331:154600474:-
0.117461780104712	AF	R848	ENSG00000095794;AF:10:35484055:35484142-35490379:35484793:35485070-35490379:+
0.117433673469388	SE	PAM3CSK4	ENSG00000109920;SE:11:47746330-47747289:47747388-47752926:-
0.117348492462312	MX	IAV	ENSG00000188313;MX:3:146254352-146255783:146255831-146262254:146254352-146258921:146258967-146262254:-
0.117318253968254	AF	R848	ENSG00000141562;AF:17:80416061:80416384-80417868:80416600:80416706-80417868:+
0.117275690607735	SE	LPS	ENSG00000136068;SE:3:58116635-58117654:58117746-58118535:+
-0.117232914572864	RI	IAV	ENSG00000213722;RI:6:31695950:31696069-31696423:31696522:-
0.117174874371859	A3	IAV	ENSG00000205531;A3:11:2993509-2997254:2993473-2997254:-
0.117159296482412	SE	IAV	ENSG00000131626;SE:11:70196145-70197100:70197129-70200407:+
0.117155263157895	SE	R848	ENSG00000123643;SE:5:150856317-150856416:150856541-150858881:+
0.117105102040816	SE	PAM3CSK4	ENSG00000092020;SE:14:35579835-35585816:35585943-35591108:-
0.117085602094241	SE	R848	ENSG00000108771;SE:17:40254330-40255626:40255816-40256784:-
0.116985714285714	AF	PAM3CSK4	ENSG00000164733;AF:8:11710988-11718870:11718988:11710988-11724763:11725202:-
-0.116925125628141	SE	IAV	ENSG00000101363;SE:20:35918089-35927166:35927282-35929611:+
0.116914921465969	AF	R848	ENSG00000109332;AF:4:103747793-103748584:103748723:103747793-103748749:103749105:-
0.1167891959799	SE	IAV	ENSG00000167548;SE:12:49416658-49417836:49417883-49418361:-
-0.116774607329843	A5	R848	ENSG00000160209;A5:21:45152528-45153950:45152323-45153950:+
-0.116755778894472	A5	IAV	ENSG00000163374;A5:1:155640255-155642063:155640255-155642312:-
-0.116645918367347	AF	PAM3CSK4	ENSG00000135404;AF:12:56121123-56121396:56121599:56121123-56121648:56121684:-
-0.116515968586387	RI	R848	ENSG00000164609;RI:5:159845603:159845692-159846030:159846088:-
-0.116509183673469	RI	PAM3CSK4	ENSG00000089280;RI:16:31196260:31196500-31199646:31199678:+
-0.116459798994975	RI	IAV	ENSG00000113108;RI:5:139941172:139941307-139941429:139941434:-
-0.116453266331658	AL	IAV	ENSG00000131446;AL:5:180219658:180220097-180242414:180235841:180236076-180242414:-
0.116301020408163	SE	PAM3CSK4	ENSG00000078674;SE:8:17838264-17840742:17840798-17842956:+
0.116240452261307	AL	IAV	ENSG00000080822;AL:3:98219684:98220364-98235896:98234317:98235723-98235896:-
-0.116236683417085	RI	IAV	ENSG00000100918;RI:14:24647812:24647878-24647983:24648122:+
0.116233417085427	AF	IAV	ENSG00000092098;AF:14:24615931:24616026-24617185:24616709:24617099-24617185:+
-0.11622864321608	AL	IAV	ENSG00000106785;AL:9:100843122:100843543-100849724:100846637:100846748-100849724:-
-0.116211675126903	AL	IAV	ENSG00000197548;AL:3:11340890-11345978:11346141:11340890-11348417:11348482:+
0.116087755102041	SE	PAM3CSK4	ENSG00000196141;SE:2:201284219-201303845:201304051-201305372:+
0.116084782608696	SE	LPS	ENSG00000177674;SE:1:11805894-11806184:11806280-11807497:+
-0.116057788944724	RI	IAV	ENSG00000065000;RI:19:2109085:2109124-2109872:2109957:-
0.11605306122449	SE	PAM3CSK4	ENSG00000198604;SE:14:35255207-35255332:35255427-35261981:-
0.115925125628141	SE	IAV	ENSG00000132294;SE:8:133008744-133013016:133013245-133014006:+
0.115866753926702	SE	R848	ENSG00000196428;SE:3:150129095-150140836:150140907-150174863:+
0.115796596858639	SE	R848	ENSG00000131626;SE:11:70194526-70196029:70196145-70200407:+
-0.115780612244898	AF	PAM3CSK4	ENSG00000101577;AF:18:2960847-2982666:2982871:2960847-3013085:3013313:-
0.11575	SE	R848	ENSG00000078674;SE:8:17838264-17840742:17840798-17842956:+
0.115724870466321	SE	PAM3CSK4	ENSG00000111144;SE:12:96413018-96414468:96414536-96414863:-
0.115723036649215	SE	R848	ENSG00000171302;SE:17:76994045-76996182:76996352-77005746:-
0.1157	SE	LPS	ENSG00000083799;SE:16:50776752-50778641:50778777-50783487:+
-0.115665021929825	AF	R848	ENSG00000204099;AF:2:242750288:242750369-242755679:242755214:242755405-242755679:+
0.115610994764398	SE	R848	ENSG00000113552;SE:5:141391606-141391853:141391904-141392560:-
0.115610552763819	SE	IAV	ENSG00000168137;SE:3:9495552-9495689:9495785-9506109:+
0.115596858638743	SE	R848	ENSG00000001167;SE:6:41046903-41048550:41048636-41051785:+
-0.115575668449198	A3	R848	ENSG00000181045;A3:17:78195593-78197051:78195593-78197090:+
0.115410209424084	A5	R848	ENSG00000196230;A5:6:30690039-30690314:30689991-30690314:+
-0.115396596858639	A5	R848	ENSG00000132581;A5:17:26982501-26988744:26982501-26989064:-
0.115391304347826	SE	LPS	ENSG00000118518;SE:6:127601485-127603432:127603540-127607195:+
-0.11535890052356	RI	R848	ENSG00000139112;RI:12:10366435:10366573-10366673:10366786:+
0.115270408163265	SE	PAM3CSK4	ENSG00000168137;SE:3:9506356-9510203:9510259-9512143:+
0.115260204081633	SE	PAM3CSK4	ENSG00000079277;SE:1:47024472-47025906:47025949-47027150:-
0.115192268041237	AF	IAV	ENSG00000133805;AF:11:10471868:10472062-10483062:10472489:10472590-10483062:+
0.115147382198953	SE	R848	ENSG00000159579;SE:16:57238920-57241505:57241597-57241970:+
0.115144736842105	A5	R848	ENSG00000170004;A5:17:7812702-7813746:7812656-7813746:+
0.115105497382199	SE	R848	ENSG00000138802;SE:4:110394342-110402833:110402937-110412483:+
0.115028391959799	AL	IAV	ENSG00000064607;AL:19:19101702:19101958-19105175:19103176:19104549-19105175:-
0.115015075376884	SE	IAV	ENSG00000026508;SE:11:35211612-35232793:35232996-35236399:+
-0.114934924623116	RI	IAV	ENSG00000100365;RI:22:37271695:37271825-37272071:37272136:+
0.114844240837696	SE	R848	ENSG00000109320;SE:4:103422945-103432037:103432106-103446669:+
0.1148	AF	LPS	ENSG00000102531;AF:13:49550048:49550313-49580288:49550809:49551053-49580288:+
0.114718085106383	AF	R848	ENSG00000198837;AF:1:153916873-153917611:153917745:153916873-153918777:153919172:-
-0.114609045226131	SE	IAV	ENSG00000090621;SE:1:40029413-40029508:40029594-40030095:-
0.114560209424084	AL	R848	ENSG00000109475;AL:4:109546409-109546587:109546710:109546409-109551177:109551568:+
-0.114541206030151	AF	IAV	ENSG00000188677;AF:22:44420182:44420331-44489808:44464941:44465042-44489808:+
-0.114520603015075	AF	IAV	ENSG00000136451;AF:17:56060754-56062615:56062709:56060754-56065440:56065513:-
-0.114507330466767	AF	IAV	ENSG00000057657;AF:6:106546481:106546596-106547175:106546815:106546969-106547175:+
-0.114413316582915	AF	IAV	ENSG00000121060;AF:17:54985924-54986108:54986144:54985924-54990120:54990478:-
-0.114340094253652	A3	IAV	ENSG00000133313;A3:18:72167268-72168337:72167268-72168447:+
0.114248979591837	SE	PAM3CSK4	ENSG00000136699;SE:2:130914969-130918759:130918845-130921947:-
0.114240052356021	SE	R848	ENSG00000107263;SE:9:134477536-134480318:134480575-134494438:-
-0.114236174191825	AF	IAV	ENSG00000153113;AF:5:95997941:95998201-96011243:95998729:95998870-96011243:+
0.114173036649215	SE	R848	ENSG00000167110;SE:9:131030803-131035064:131035144-131036129:-
-0.114129319371728	RI	R848	ENSG00000182944;RI:22:29684595:29684775-29687554:29687588:+
-0.114015151515152	AF	IAV	ENSG00000035681;AF:8:59555632-59571754:59572093:59555632-59572132:59572223:-
0.113989795918367	SE	PAM3CSK4	ENSG00000169016;SE:2:11597359-11598407:11598477-11605898:-
0.113945652173913	SE	LPS	ENSG00000106853;SE:9:114348445-114351544:114351662-114355206:-
0.113916326530612	SE	PAM3CSK4	ENSG00000071054;SE:2:102486877-102487956:102488147-102490109:+
-0.113753926701571	MX	R848	ENSG00000123146;MX:19:14501891-14507154:14507285-14508470:14501891-14507889:14508035-14508470:+
0.113653926701571	SE	R848	ENSG00000165416;SE:13:53233384-53235610:53235705-53236784:+
0.113608163265306	AF	PAM3CSK4	ENSG00000113916;AF:3:187452695-187453878:187454876:187452695-187455385:187455732:-
0.113595939086294	AF	IAV	ENSG00000168488;AF:16:28834573:28834879-28836687:28835459:28835863-28836687:+
0.113595360824742	SE	PAM3CSK4	ENSG00000163219;SE:2:68962392-68984770:68984862-69002353:+
-0.113583668341709	A5	IAV	ENSG00000160271;A5:9:135975769-135975883:135975769-135976907:-
0.113530612244898	SE	PAM3CSK4	ENSG00000225241;SE:1:144594483-144595835:144595952-144598512:+
0.113503787878788	AF	LPS	ENSG00000065357;AF:12:56324946:56325128-56330207:56325812:56326039-56330207:+
0.113471105527638	SE	IAV	ENSG00000168137;SE:3:9506356-9510203:9510259-9512143:+
0.113458115183246	SE	R848	ENSG00000104320;SE:8:90993751-90994181:90994230-90994950:-
-0.113388461538462	AL	PAM3CSK4	ENSG00000182718;AL:15:60653647:60653685-60656628:60654826:60655221-60656628:-
-0.113378749417189	AF	IAV	ENSG00000115677;AF:2:242208710-242212176:242212248:242208710-242254985:242255117:-
-0.113315706806283	A3	R848	ENSG00000168591;A3:17:42264477-42264985:42264477-42265044:+
-0.113313157894737	MX	IAV	ENSG00000119707;MX:14:73525413-73531680:73531801-73538335:73525413-73536561:73536628-73538335:+
0.113289267015707	AL	R848	ENSG00000196405;AL:14:100563995-100568641:100568684:100563995-100572361:100573050:+
0.113276033490319	SE	PAM3CSK4	ENSG00000115652;SE:2:106780166-106781192:106781240-106782512:-
0.113236956521739	SE	LPS	ENSG00000100938;SE:14:24702804-24703313:24703447-24704943:+
-0.113192713567839	RI	IAV	ENSG00000185627;RI:11:244041:244216-244426:244469:+
0.113119371727749	SE	R848	ENSG00000006125;SE:17:33984810-33997876:33997917-33998773:+
0.113064285714286	SE	PAM3CSK4	ENSG00000106853;SE:9:114325511-114326437:114326542-114332371:-
-0.112978260869565	AL	LPS	ENSG00000171853;AL:2:3461464-3461566:3461952:3461464-3464034:3464098:+
0.112972361809045	AF	IAV	ENSG00000100902;AF:14:35747839:35747924-35777200:35761657:35761806-35777200:+
0.112872139686927	SE	R848	ENSG00000180902;SE:2:242688357-242688714:242688814-242689566:+
0.112777748691099	SE	R848	ENSG00000126804;SE:14:64971664-64977967:64978102-64988205:+
0.112772448979592	SE	PAM3CSK4	ENSG00000172366;SE:16:692249-696472:696608-697417:+
-0.112762814070352	SE	IAV	ENSG00000214253;SE:7:100884187-100887288:100887420-100895176:-
0.112751832460733	A3	R848	ENSG00000204351;A3:6:31936315-31936400:31936315-31936463:+
0.112723469387755	AF	PAM3CSK4	ENSG00000138293;AF:10:51565227:51565296-51579128:51572367:51572492-51579128:+
-0.11259648241206	AF	IAV	ENSG00000168310;AF:4:185350224-185395144:185395201:185350224-185395533:185395702:-
0.112588775510204	SE	PAM3CSK4	ENSG00000119185;SE:2:9558861-9560119:9560229-9562608:-
0.112532653061225	SE	PAM3CSK4	ENSG00000136250;SE:7:36552986-36554078:36554196-36561645:-
0.1125	A3	R848	ENSG00000100938;A3:14:24705346-24706248:24705346-24706277:+
-0.112447487437186	AF	IAV	ENSG00000136560;AF:2:161993438:161993574-162036125:162016808:162016997-162036125:+
-0.112434293193717	SE	R848	ENSG00000168010;SE:11:72534006-72534589:72534842-72535105:+
0.112432460732984	SE	R848	ENSG00000006114;SE:17:35937711-35939228:35939530-35944756:-
-0.112408040201005	RI	IAV	ENSG00000160679;RI:1:153609048:153609129-153610771:153610924:+
-0.11235306122449	AL	PAM3CSK4	ENSG00000235531;AL:8:72877769-72914457:72914640:72877769-72964774:72965282:+
-0.112299723756906	A5	LPS	ENSG00000170458;A5:5:140012777-140013116:140012777-140013137:-
-0.112248167539267	AF	R848	ENSG00000105993;AF:7:157161495:157161636-157174940:157174515:157174680-157174940:+
0.11215612244898	SE	PAM3CSK4	ENSG00000168137;SE:3:9470693-9471511:9471735-9475529:+
0.112081632653061	SE	PAM3CSK4	ENSG00000135272;SE:7:114619836-114654517:114654587-114655742:+
-0.111939790575916	AL	R848	ENSG00000111229;AL:12:110874540:110874957-110883257:110880449:110880872-110883257:-
-0.111914397905759	A5	R848	ENSG00000160710;A5:1:154562404-154562660:154562404-154562738:-
-0.111909296482412	AF	IAV	ENSG00000034677;AF:8:101300495-101315388:101315458:101300495-101322095:101322555:-
0.111896858638743	SE	R848	ENSG00000127507;SE:19:14863338-14865766:14865939-14867050:-
-0.11186608040201	RI	IAV	ENSG00000105726;RI:19:19767469:19767575-19767656:19767725:-
-0.111792964824121	AF	IAV	ENSG00000178860;AF:8:72754982-72755172:72755227:72754982-72755880:72756703:-
0.111784170854271	SE	IAV	ENSG00000176049;SE:5:146971249-146981304:146981374-146991869:-
-0.11165	A5	R848	ENSG00000165689;A5:9:139300430-139301398:139300430-139301597:-
0.111643718592965	AF	IAV	ENSG00000107263;AF:9:134526336-134585007:134585229:134526336-134615157:134615461:-
0.111608040201005	SE	IAV	ENSG00000003400;SE:2:202060671-202068453:202068489-202072798:+
0.111570833333333	AL	PAM3CSK4	ENSG00000213983;AL:14:24032682:24032818-24032925:24032828:24032847-24032925:-
0.111515151515151	SE	IAV	ENSG00000214021;SE:3:9874929-9876111:9876187-9876365:+
-0.11149502617801	AF	R848	ENSG00000106617;AF:7:151483627-151487586:151487718:151483627-151573592:151574210:-
0.111441457286432	A5	IAV	ENSG00000154723;A5:21:27102112-27107250:27102112-27107300:-
0.11143391959799	SE	IAV	ENSG00000108848;SE:17:48814387-48814648:48814840-48817667:+
-0.111404271356784	A5	IAV	ENSG00000204305;A5:6:32150978-32151053:32150978-32151101:-
0.111396464646465	RI	IAV	ENSG00000126456;RI:19:50166445:50166515-50166600:50166771:-
0.111373366834171	SE	IAV	ENSG00000196141;SE:2:201284219-201303845:201304051-201305372:+
0.111367391304348	SE	LPS	ENSG00000160685;SE:1:154975419-154986491:154986569-154987131:+
-0.111366666666667	AF	PAM3CSK4	ENSG00000137497;AF:11:71747021-71752474:71752571:71747021-71780888:71781133:-
0.111347826086957	SE	LPS	ENSG00000225241;SE:1:144594483-144595835:144595952-144598512:+
0.11133219895288	SE	R848	ENSG00000136869;SE:9:120466843-120470477:120470596-120470841:+
0.111302879581152	SE	R848	ENSG00000068903;SE:19:39384507-39389019:39389065-39390146:-
0.111302512562814	SE	IAV	ENSG00000148634;SE:10:69797926-69799174:69799245-69804161:-
0.111276713236512	SE	LPS	ENSG00000078304;SE:14:102252520-102298038:102298141-102302506:+
0.111265075376884	SE	IAV	ENSG00000171988;SE:10:64977091-64979638:64979743-65024411:-
-0.111256417112299	AF	R848	ENSG00000187778;AF:12:49959998-49960174:49960222:49959998-49961831:49961883:-
0.111246596858639	SE	R848	ENSG00000241978;SE:9:112900819-112918599:112918777-112930679:+
0.111218090452261	SE	IAV	ENSG00000101152;SE:20:62562375-62562462:62562535-62562818:+
0.111197487437186	SE	IAV	ENSG00000196498;SE:12:124857156-124858959:124859009-124862783:-
0.11116432160804	SE	IAV	ENSG00000077254;SE:1:78207433-78211106:78211284-78225328:-
-0.111158163265306	A3	PAM3CSK4	ENSG00000109332;A3:4:103748001-103748749:103747793-103748749:-
0.111107035175879	A3	IAV	ENSG00000137801;A3:15:39873429-39873909:39873429-39874030:+
0.11106832460733	SE	R848	ENSG00000140740;SE:16:21969920-21972649:21972786-21973781:+
-0.111045454545455	A5	IAV	ENSG00000100299;A5:22:51066220-51066326:51066220-51066374:-
-0.110975628140704	RI	IAV	ENSG00000188603;RI:16:28488600:28488680-28488785:28488956:-
0.11089057591623	SE	R848	ENSG00000123737;SE:4:122735202-122737299:122737349-122737524:+
-0.110864070351759	SE	IAV	ENSG00000183020;SE:11:994245-1000432:1000598-1003722:+
0.110809547738693	AF	IAV	ENSG00000136527;AF:3:185643414-185644389:185646861:185643414-185655613:185655891:-
0.11066256281407	SE	IAV	ENSG00000128284;SE:22:36545190-36545307:36545419-36556717:-
-0.110655025125628	AF	IAV	ENSG00000001084;AF:6:53387325-53388053:53388122:53387325-53409294:53409927:-
0.110580366492147	SE	R848	ENSG00000175029;SE:10:126727724-126776760:126776888-126799559:-
0.110569895287958	SE	R848	ENSG00000136717;SE:2:127808488-127808730:127808819-127816587:-
0.110560209424084	SE	R848	ENSG00000225241;SE:1:144594483-144595835:144595952-144598512:+
-0.110528723404255	A3	R848	ENSG00000170037;A3:17:7836118-7836246:7836118-7836274:+
-0.110510301507538	A5	IAV	ENSG00000160209;A5:21:45152528-45153950:45152323-45153950:+
0.110491884816754	SE	R848	ENSG00000126214;SE:14:104153548-104158696:104158762-104166992:+
-0.11045652173913	RI	LPS	ENSG00000139372;RI:12:104376577:104376712-104377073:104377167:+
0.110440954773869	A3	IAV	ENSG00000066136;A3:1:41235087-41236069:41235087-41236381:+
-0.110427135678392	RI	IAV	ENSG00000173801;RI:17:39910856:39911684-39911982:39912147:-
-0.110365979381443	AF	IAV	ENSG00000150938;AF:2:36583614:36583766-36605500:36596258:36596392-36605500:+
0.110321428571429	AF	PAM3CSK4	ENSG00000100938;AF:14:24701648:24701994-24702425:24702154:24702183-24702425:+
0.110315217391304	SE	LPS	ENSG00000026508;SE:11:35211612-35232793:35232996-35236399:+
-0.11026959798995	RI	IAV	ENSG00000215440;RI:20:57288476:57288599-57288973:57289149:+
-0.110260994764398	A5	R848	ENSG00000125952;A5:14:65543381-65544046:65543381-65544062:-
0.110157537688442	SE	IAV	ENSG00000114030;SE:3:122172848-122176573:122176695-122180071:-
-0.110150753768844	SE	IAV	ENSG00000197971;SE:18:74702016-74721805:74721882-74728788:-
0.110102040816327	AF	PAM3CSK4	ENSG00000171700;AF:20:62708307-62710647:62710845:62708307-62711226:62711323:-
0.110081632653061	RI	PAM3CSK4	ENSG00000109736;RI:4:2934327:2934485-2934833:2934936:-
-0.11001914893617	AF	PAM3CSK4	ENSG00000158773;AF:1:161013150-161014702:161014731:161013150-161015648:161015663:-
-0.109965706806283	RI	R848	ENSG00000008513;RI:8:134487962:134488317-134488521:134488843:-
-0.109884031413613	AL	R848	ENSG00000129450;AL:19:51631767-51633148:51633567:51631767-51639219:51639908:+
-0.109838390853724	AF	R848	ENSG00000158669;AF:8:41435934:41436099-41455811:41442291:41442436-41455811:+
0.109796073298429	SE	R848	ENSG00000179950;SE:8:144900704-144902836:144902886-144903767:-
0.10962385786802	AF	IAV	ENSG00000189403;AF:13:31037831-31038298:31038447:31037831-31039210:31039379:-
0.109619565217391	SE	LPS	ENSG00000078674;SE:8:17838264-17840742:17840798-17842956:+
-0.109575392670157	AF	R848	ENSG00000136167;AF:13:46733821-46742598:46742654:46733821-46756246:46756459:-
0.109540816326531	A5	PAM3CSK4	ENSG00000112110;A5:6:160211819-160211972:160211671-160211972:+
0.109538693467337	SE	IAV	ENSG00000035681;SE:8:59548105-59549793:59549948-59555543:-
0.109533248730964	SE	IAV	ENSG00000187742;SE:9:91947901-91948940:91949070-91949437:+
0.10952277486911	SE	R848	ENSG00000167283;SE:11:118272432-118274639:118274700-118276372:+
0.109420942408377	SE	R848	ENSG00000114209;SE:3:167438061-167443189:167443261-167452594:-
0.109414583333333	A3	IAV	ENSG00000161204;A3:3:183904663-183905152:183904663-183905185:+
0.109389631880205	A5	R848	ENSG00000172349;A5:15:81585378-81589269:81585240-81589269:+
0.109387755102041	SE	PAM3CSK4	ENSG00000164211;SE:5:110836814-110837660:110837786-110842028:-
0.109366582914573	SE	IAV	ENSG00000134882;SE:13:99853193-99853683:99853821-99890681:+
-0.10925223945816	SE	LPS	ENSG00000172965;SE:2:112227564-112229566:112229674-112252462:-
-0.109250549450549	A3	R848	ENSG00000213983;A3:14:24036528-24036948:24036524-24036948:-
0.109176530612245	SE	PAM3CSK4	ENSG00000145901;SE:5:150411944-150413041:150413140-150414563:-
0.108983507853403	SE	R848	ENSG00000225241;SE:1:144598780-144604410:144604508-144606369:+
-0.10896935483871	A5	R848	ENSG00000064012;A5:2:202123105-202131184:202122877-202131184:+
0.108861256544503	SE	R848	ENSG00000164211;SE:5:110836814-110837660:110837786-110842028:-
0.108823366834171	AL	IAV	ENSG00000179818;AL:2:70275819:70276089-70278335:70276177:70277384-70278335:-
0.108715217391304	SE	LPS	ENSG00000172366;SE:16:692249-696472:696608-697417:+
-0.108655263157895	AF	PAM3CSK4	ENSG00000111639;AF:12:6602138-6602417:6602461:6602138-6602883:6603007:-
-0.108625392670157	SE	R848	ENSG00000116337;SE:1:110172112-110172418:110172538-110172855:+
0.108540816326531	SE	PAM3CSK4	ENSG00000175182;SE:3:184055159-184056175:184056317-184059512:+
0.108510209424084	SE	R848	ENSG00000176049;SE:5:146971249-146981304:146981374-146991869:-
0.108468421052632	A3	R848	ENSG00000177575;A3:12:7632592-7633757:7632509-7633757:-
-0.108445918367347	A3	PAM3CSK4	ENSG00000185947;A3:16:31885290-31886473:31885290-31886524:+
0.108436734693877	AF	PAM3CSK4	ENSG00000089009;AF:12:112846460-112846854:112847123:112846460-112847215:112847400:-
-0.108420157068063	AL	R848	ENSG00000147421;AL:8:28906565-28907719:28908171:28906565-28908535:28908672:+
0.108413265306122	SE	PAM3CSK4	ENSG00000106853;SE:9:114348445-114351544:114351662-114355206:-
-0.10841256281407	AF	IAV	ENSG00000239857;AF:7:916189:916437-925693:923661:924031-925693:+
-0.108388775510204	AF	PAM3CSK4	ENSG00000168264;AF:1:234743598-234743780:234743840:234743598-234744241:234745271:-
-0.10838147566719	AF	IAV	ENSG00000166579;AF:17:8316513:8316587-8347578:8339412:8340012-8347578:+
-0.108367346938775	AF	PAM3CSK4	ENSG00000158669;AF:8:41435934:41436099-41455811:41442291:41442436-41455811:+
-0.108339130434783	AL	LPS	ENSG00000223482;AL:10:89047714:89048252-89086387:89079613:89079956-89086387:-
-0.108282051282051	AF	IAV	ENSG00000126226;AF:13:113854830-113862665:113862764:113854830-113862913:113862955:-
0.108232722513089	SE	R848	ENSG00000174837;SE:19:6921894-6924689:6924883-6926377:+
0.108187958115183	SE	R848	ENSG00000143569;SE:1:154241430-154241838:154241888-154243357:+
0.108181632653061	SE	PAM3CSK4	ENSG00000171302;SE:17:76994045-76996182:76996352-77005746:-
0.108153015075377	SE	IAV	ENSG00000120899;SE:8:27301788-27303311:27303436-27308266:+
-0.108054773869347	RI	IAV	ENSG00000155363;RI:1:113242516:113242604-113242841:113242962:+
0.108051047120419	SE	R848	ENSG00000172965;SE:2:112235058-112237484:112237638-112252462:-
0.107956030150754	A5	IAV	ENSG00000132581;A5:17:26982501-26988744:26982501-26989064:-
-0.107955527638191	RI	IAV	ENSG00000128604;RI:7:128587077:128587110-128587284:128587589:+
0.107924489795918	SE	PAM3CSK4	ENSG00000186480;SE:7:155094556-155095535:155095605-155099951:+
0.107923626373626	SE	LPS	ENSG00000211445;SE:5:150400302-150400389:150400415-150404901:+
-0.10790202020202	RI	IAV	ENSG00000188603;RI:16:28493648:28493703-28493929:28493993:-
0.107895652173913	SE	LPS	ENSG00000196141;SE:2:201284219-201303845:201304051-201305372:+
-0.107887755102041	AF	PAM3CSK4	ENSG00000103811;AF:15:79228092-79229377:79229575:79228092-79229660:79230057:-
0.107858040201005	AF	IAV	ENSG00000241163;AF:3:72149161-72149320:72149578:72149161-72149939:72150020:-
0.10783167539267	SE	R848	ENSG00000168137;SE:3:9470693-9471511:9471735-9475529:+
0.107817587939699	A3	IAV	ENSG00000188603;A3:16:28503536-28504816:28503516-28504816:-
-0.107774869109948	RI	R848	ENSG00000128284;RI:22:36545094:36545190-36545307:36545419:-
-0.107603768844221	RI	IAV	ENSG00000169228;RI:5:176729129:176729179-176729398:176729497:-
0.107554947245329	A3	R848	ENSG00000128335;A3:22:36633409-36635487:36633406-36635487:-
-0.107510869565217	A3	LPS	ENSG00000105835;A3:7:105925427-105925987:105925377-105925987:-
0.107487755102041	SE	PAM3CSK4	ENSG00000116731;SE:1:14075982-14095613:14095668-14099573:+
-0.107482901554404	AF	IAV	ENSG00000087206;AF:5:176409624-176433285:176433443:176409624-176433540:176433582:-
-0.107478947368421	A5	IAV	ENSG00000065978;A5:1:43149137-43159161:43149036-43159161:+
-0.107436683417085	RI	IAV	ENSG00000161526;RI:17:73701691:73701773-73702088:73702172:+
-0.107418367346939	RI	PAM3CSK4	ENSG00000167604;RI:19:36387628:36387733-36387815:36387960:-
0.107416161616162	SE	IAV	ENSG00000111540;SE:12:56367923-56373156:56373258-56380653:+
-0.10738533939539	AF	R848	ENSG00000108774;AF:17:40282608-40288283:40288502:40282608-40306907:40307010:-
-0.107382618449869	AF	IAV	ENSG00000138594;AF:15:52213691:52213813-52226447:52223249:52223330-52226447:+
-0.107378260869565	A5	LPS	ENSG00000141682;A5:18:57567946-57569879:57567810-57569879:+
0.107294897959184	SE	PAM3CSK4	ENSG00000167110;SE:9:131030803-131035064:131035144-131036129:-
0.10722698186049	SE	R848	ENSG00000138031;SE:2:25061491-25061716:25061781-25062742:-
-0.107222864321608	A5	IAV	ENSG00000169714;A5:3:128890351-128890477:128890351-128890498:-
-0.10720641025641	AF	IAV	ENSG00000137497;AF:11:71747021-71752474:71752571:71747021-71780888:71781133:-
0.107178894472362	A5	IAV	ENSG00000100796;A5:14:91939714-91942155:91939714-91942194:-
0.10712037037037	A3	R848	ENSG00000140553;A3:15:91479212-91479367:91479212-91479515:+
0.107043718592965	AL	IAV	ENSG00000206573;AL:3:9391373:9391750-9431974:9431176:9431480-9431974:-
-0.106970100502513	AF	IAV	ENSG00000182541;AF:22:31608260:31608410-31654277:31644344:31644755-31654277:+
0.106911809045226	SE	IAV	ENSG00000132530;SE:17:6663920-6665205:6665356-6665474:+
-0.106904347826087	AL	LPS	ENSG00000087460;AL:20:57470739-57475004:57475465:57470739-57478583:57478598:+
0.106904081632653	SE	PAM3CSK4	ENSG00000138031;SE:2:25042983-25043253:25043320-25043593:-
-0.106896787602936	AF	R848	ENSG00000134321;AF:2:7005959:7006176-7023502:7018925:7019172-7023502:+
0.106843427664639	SE	R848	ENSG00000104133;SE:15:44892830-44896303:44896395-44898223:-
-0.106822513089005	AF	R848	ENSG00000175203;AF:12:57929628-57932036:57932349:57929628-57940811:57941007:-
0.10679057591623	SE	R848	ENSG00000130749;SE:19:47597865-47614152:47614213-47615405:-
0.106778260869565	A3	LPS	ENSG00000205020;A3:17:34539292-34539736:34539292-34539899:+
-0.106777551020408	AF	PAM3CSK4	ENSG00000136167;AF:13:46733821-46742598:46742654:46733821-46756246:46756459:-
0.106772613065327	SE	IAV	ENSG00000079277;SE:1:47024472-47025906:47025949-47027150:-
0.106768090452261	AF	IAV	ENSG00000135404;AF:12:56121123-56121396:56121599:56121123-56121648:56121684:-
-0.106739949748744	AL	IAV	ENSG00000243716;AL:16:22525242-22527443:22527522:22525242-22535141:22535255:+
-0.106716230366492	AL	R848	ENSG00000167522;AL:16:89357380:89357591-89371614:89365284:89367370-89371614:-
-0.106712311557789	RI	IAV	ENSG00000149499;RI:11:62370231:62370361-62370621:62370719:-
-0.106693979057592	AL	R848	ENSG00000140943;AL:16:84104203:84104381-84115352:84109128:84109261-84115352:-
-0.106678534031414	AF	R848	ENSG00000178104;AF:1:145021167-145038917:145039078:145021167-145075630:145075977:-
0.106619387755102	SE	PAM3CSK4	ENSG00000149657;SE:20:60701495-60702641:60702757-60704841:+
-0.106533333333333	A3	IAV	ENSG00000175309;A3:5:177658867-177659493:177658830-177659493:-
0.106477551020408	RI	PAM3CSK4	ENSG00000213983;RI:14:24034815:24034910-24035025:24035369:-
0.106416326530612	RI	PAM3CSK4	ENSG00000100201;RI:22:38883884:38884120-38888061:38888120:-
-0.106404522613065	AL	IAV	ENSG00000111229;AL:12:110874540:110874957-110883257:110880449:110880872-110883257:-
0.106368341708543	A3	IAV	ENSG00000173575;A3:15:93518180-93521378:93518180-93521464:+
-0.106359183673469	AF	PAM3CSK4	ENSG00000019144;AF:11:118502633:118502770-118506111:118502930:118505769-118506111:+
-0.106275376884422	SE	IAV	ENSG00000166886;SE:12:57486978-57487190:57487381-57488395:+
-0.106266331658291	A3	IAV	ENSG00000154832;A3:18:47809731-47809885:47809694-47809885:-
0.106255527638191	MX	IAV	ENSG00000039319;MX:5:79703972-79707465:79707592-79729928:79703972-79723311:79723364-79729928:+
-0.106207881512827	AF	IAV	ENSG00000196576;AF:22:50733207-50739776:50739891:50733207-50745982:50746056:-
0.106158040201005	SE	IAV	ENSG00000093000;SE:22:45564127-45566869:45567058-45567481:+
-0.106092462311558	AF	IAV	ENSG00000168404;AF:16:74709302-74709511:74710949:74709302-74712797:74712846:-
0.106070408163265	AF	PAM3CSK4	ENSG00000099985;AF:22:30661133-30661548:30661807:30661133-30662755:30662829:-
0.106045685279188	SE	IAV	ENSG00000031823;SE:19:5941846-5950728:5950883-5951404:-
0.106036934673367	SE	IAV	ENSG00000140464;SE:15:74317268-74324913:74325056-74325497:+
-0.106028205128205	AF	IAV	ENSG00000033627;AF:17:40632281:40632767-40635056:40633304:40633376-40635056:+
0.106023366834171	SE	IAV	ENSG00000140157;SE:15:23021429-23027801:23027922-23033278:-
0.105939790575916	A5	R848	ENSG00000143761;A5:1:228271213-228284779:228271075-228284779:+
0.105913265306122	SE	PAM3CSK4	ENSG00000060237;SE:12:987527-989887:990165-990858:+
-0.105890452261307	RI	IAV	ENSG00000197622;RI:1:151027492:151027602-151028153:151028469:-
-0.105859183673469	AF	PAM3CSK4	ENSG00000204054;AF:9:132251379:132251578-132265602:132265281:132265418-132265602:+
-0.105837696335079	RI	R848	ENSG00000173801;RI:17:39910856:39911684-39911982:39912147:-
-0.105833333333333	AF	IAV	ENSG00000081791;AF:5:141309812:141309839-141312824:141310784:141310845-141312824:+
0.105820603015075	MX	IAV	ENSG00000100461;MX:14:23375577-23377542:23377589-23380537:23375577-23378692:23378804-23380537:-
0.105807142857143	SE	PAM3CSK4	ENSG00000108448;SE:17:18625645-18627083:18627144-18630838:+
-0.105723834196891	A3	IAV	ENSG00000076944;A3:19:7704693-7705584:7704693-7705626:+
0.105708793969849	SE	IAV	ENSG00000198663;SE:6:36853804-36862280:36862379-36867202:+
-0.105659045226131	RI	IAV	ENSG00000162231;RI:11:62566011:62566047-62567849:62567958:-
0.105589005235602	SE	R848	ENSG00000136250;SE:7:36726399-36729702:36729785-36763627:-
0.10558219895288	SE	R848	ENSG00000117616;SE:1:25570715-25570945:25570989-25571641:-
0.105577889447236	AL	IAV	ENSG00000140853;AL:16:57095613-57095772:57095915:57095613-57096263:57096656:+
0.105564468211527	SE	R848	ENSG00000173230;SE:3:121437348-121438493:121438615-121441109:-
0.105541361256544	SE	R848	ENSG00000151689;SE:2:191208687-191213614:191213757-191224765:+
0.105520854271357	SE	IAV	ENSG00000127314;SE:12:69004823-69018451:69018653-69042479:+
0.10550306122449	SE	PAM3CSK4	ENSG00000172530;SE:16:88071617-88098873:88098938-88105675:+
0.105495652173913	SE	R848	ENSG00000122390;SE:16:3493827-3497482:3497620-3498471:+
-0.105431413612565	A3	R848	ENSG00000100031;A3:22:25006303-25006381:25006303-25006422:+
0.105423913043478	SE	LPS	ENSG00000109920;SE:11:47746330-47747289:47747388-47752926:-
0.10540527638191	SE	IAV	ENSG00000175029;SE:10:126727724-126776760:126776888-126799559:-
0.105369109947644	A5	R848	ENSG00000077150;A5:10:104154531-104155645:104154357-104155645:+
-0.10533567839196	AF	IAV	ENSG00000140465;AF:15:75015467-75017506:75017711:75015467-75017782:75017835:-
0.105317346938776	SE	PAM3CSK4	ENSG00000133835;SE:5:118792063-118807331:118807395-118809603:+
0.105286868686869	AF	IAV	ENSG00000265681;AF:18:47017954-47018645:47018802:47017954-47018828:47018893:-
-0.105193939393939	AF	IAV	ENSG00000040633;AF:17:7140979-7141372:7141490:7140979-7142565:7142758:-
-0.105176923076923	AF	PAM3CSK4	ENSG00000164924;AF:8:101964353-101964701:101964832:101964353-101965078:101965211:-
-0.105151832460733	A5	R848	ENSG00000204161;A5:10:50373841-50374490:50373841-50374914:-
-0.105131593621055	AF	LPS	ENSG00000156587;AF:11:57327905-57334500:57334799:57327905-57335322:57335757:-
0.105028534031414	SE	R848	ENSG00000173575;SE:15:93540633-93541379:93541491-93541729:+
-0.104982258064516	AF	R848	ENSG00000115295;AF:2:29344380:29344387-29354124:29353480:29353753-29354124:+
0.104955102040816	SE	PAM3CSK4	ENSG00000019144;SE:11:118503013-118505640:118505769-118506111:+
0.104913089005236	SE	R848	ENSG00000072864;SE:16:15744151-15745788:15745907-15758593:+
0.104879581151832	AF	R848	ENSG00000185022;AF:22:38598803:38599091-38609830:38609542:38609713-38609830:+
-0.104875510204082	AL	PAM3CSK4	ENSG00000076685;AL:10:104871502:104871562-104934615:104929041:104929206-104934615:-
0.104866753926702	SE	R848	ENSG00000123146;SE:19:14501891-14507154:14507285-14508470:+
-0.104820680628272	A3	R848	ENSG00000109332;A3:4:103748001-103748749:103747793-103748749:-
0.104801020408163	SE	PAM3CSK4	ENSG00000100614;SE:14:60716395-60717098:60717199-60749402:+
0.104766582914573	SE	IAV	ENSG00000158545;SE:16:88653092-88653950:88654021-88664586:+
-0.104756806282723	RI	R848	ENSG00000010327;RI:3:52554658:52554714-52554820:52555021:+
0.104740452261307	A5	IAV	ENSG00000092098;A5:14:24617686-24617851:24617622-24617851:+
-0.104739140729827	AF	R848	ENSG00000163171;AF:2:37873965-37874537:37874801:37873965-37899228:37899342:-
-0.104711809045226	RI	IAV	ENSG00000237441;RI:6:33261190:33261301-33261381:33261476:-
0.104691959798995	A5	IAV	ENSG00000087157;A5:17:76415806-76420142:76415756-76420142:+
0.104642953527285	AF	PAM3CSK4	ENSG00000104324;AF:8:97773202:97773307-97797092:97773468:97773720-97797092:+
-0.104642307692308	AF	IAV	ENSG00000168066;AF:11:64544098-64544971:64545232:64544098-64545459:64545941:-
0.104632608695652	SE	LPS	ENSG00000106853;SE:9:114325511-114326437:114326542-114332371:-
0.104610869565217	SE	LPS	ENSG00000171631;SE:11:72983511-73006775:73006860-73007530:+
0.104564136125655	SE	R848	ENSG00000214087;SE:17:79649179-79649521:79649705-79650043:-
0.104555050505051	SE	IAV	ENSG00000166619;SE:20:36147752-36149721:36149811-36156195:-
0.10454387755102	AL	PAM3CSK4	ENSG00000160310;AL:21:48069651-48078657:48079342:48069651-48084207:48084857:+
0.104483673469388	A3	PAM3CSK4	ENSG00000089157;A3:12:120636602-120636657:120636573-120636657:-
0.104448691099476	SE	R848	ENSG00000107263;SE:9:134518804-134525516:134525629-134526197:-
-0.104402173913044	A3	LPS	ENSG00000158092;A3:3:136664594-136664971:136664594-136664994:+
-0.104294974874372	A5	IAV	ENSG00000156976;A5:3:186506209-186506914:186506205-186506914:+
-0.104294974874372	RI	IAV	ENSG00000147894;RI:9:27558489:27558605-27560225:27560297:-
0.104292964824121	SE	IAV	ENSG00000185158;SE:17:30335151-30344991:30345073-30347716:+
0.104258793969849	SE	IAV	ENSG00000138041;SE:2:55804492-55805383:55805478-55806815:-
0.104231155778894	A5	IAV	ENSG00000147526;A5:8:38684893-38688643:38684806-38688643:+
0.104197382198953	SE	R848	ENSG00000129292;SE:8:133811106-133811329:133811418-133816064:+
0.104137780740437	SE	PAM3CSK4	ENSG00000078304;SE:14:102252520-102298038:102298141-102302506:+
0.104115829145729	AF	IAV	ENSG00000103275;AF:16:1359759:1359774-1364021:1362186:1362604-1364021:+
0.104071859296482	AF	IAV	ENSG00000169813;AF:10:43892038-43892633:43892726:43892038-43903165:43903267:-
-0.104026884422111	AF	IAV	ENSG00000240065;AF:6:32811913:32812051-32823915:32821938:32822066-32823915:+
-0.103947959183673	RI	PAM3CSK4	ENSG00000148719;RI:10:74092588:74094375-74095538:74095689:-
0.103859162303665	SE	R848	ENSG00000031003;SE:5:137290065-137292166:137292231-137295305:-
0.103776086956522	SE	LPS	ENSG00000149547;SE:11:125439469-125440000:125440086-125442354:+
-0.103712430939227	AF	LPS	ENSG00000137497;AF:11:71747021-71752474:71752571:71747021-71780888:71781133:-
-0.103708793969849	RI	IAV	ENSG00000157873;RI:1:2489782:2489907-2491262:2491417:+
0.103640816326531	SE	PAM3CSK4	ENSG00000147454;SE:8:23399369-23400601:23400724-23423621:+
0.103638190954774	SE	IAV	ENSG00000101558;SE:18:9937063-9944921:9945055-9950392:+
0.103634693877551	SE	PAM3CSK4	ENSG00000010244;SE:17:30692506-30693684:30693776-30694791:+
-0.103587185929648	A3	IAV	ENSG00000160216;A3:21:45380660-45387750:45380660-45387827:+
0.103572915080453	AF	IAV	ENSG00000162777;AF:1:111742420-111742537:111742865:111742420-111743015:111743311:-
0.103569565217391	SE	LPS	ENSG00000089159;SE:12:120662180-120662446:120662530-120703420:-
0.103551507537688	SE	IAV	ENSG00000109920;SE:11:47746330-47747289:47747388-47752926:-
-0.103453768844221	SE	IAV	ENSG00000141522;SE:17:79826819-79826932:79826951-79827049:-
0.103447959183673	SE	PAM3CSK4	ENSG00000145833;SE:5:134124281-134125796:134125912-134126160:+
0.10338567839196	SE	IAV	ENSG00000167522;SE:16:89371752-89379725:89379997-89383341:-
-0.103379057591623	MX	R848	ENSG00000204120;MX:2:233562102-233568134:233568199-233599865:233562102-233599127:233599196-233599865:+
0.103352512562814	MX	IAV	ENSG00000103121;MX:16:81010076-81015411:81015482-81040339:81010076-81030919:81031034-81040339:-
-0.103337958115183	AF	R848	ENSG00000140403;AF:15:78556916:78557237-78562839:78558523:78558635-78562839:+
0.103323913043478	SE	LPS	ENSG00000243716;SE:16:22525242-22528086:22528423-22530459:+
0.103297236180905	SE	IAV	ENSG00000221978;SE:1:1326245-1328170:1328183-1328776:-
0.10325	SE	R848	ENSG00000135723;SE:16:67268375-67270314:67270337-67270460:-
-0.103225392670157	AF	R848	ENSG00000133773;AF:12:82751048-82752002:82752175:82751048-82752458:82752584:-
0.103224801203525	SE	PAM3CSK4	ENSG00000196141;SE:2:201194203-201236832:201236974-201253946:+
0.103201047120419	A3	R848	ENSG00000104972;A3:19:55145472-55146039:55145472-55146092:+
-0.103074607329843	AL	R848	ENSG00000178104;AL:1:144946627:144946742-144994591:144968749:144968992-144994591:-
0.10305612244898	RI	PAM3CSK4	ENSG00000104972;RI:19:55147008:55147060-55147948:55148103:+
0.103041836734694	SE	PAM3CSK4	ENSG00000197965;SE:1:167742605-167745301:167745403-167757057:+
-0.102973821989529	RI	R848	ENSG00000100425;RI:22:50181038:50181142-50181225:50181535:-
-0.102908115183246	AL	R848	ENSG00000110697;AL:11:67270004:67270189-67271574:67271311:67271347-67271574:-
0.102882608695652	SE	LPS	ENSG00000168137;SE:3:9470693-9471511:9471735-9475529:+
0.102825510204082	A5	PAM3CSK4	ENSG00000135686;A5:16:84693236-84693366:84691550-84693366:+
0.102810204081633	SE	PAM3CSK4	ENSG00000177410;SE:20:47897107-47897440:47897501-47905582:+
0.102796984924623	A3	IAV	ENSG00000108107;A3:19:55899416-55899611:55899416-55902922:+
0.102780612244898	SE	IAV	ENSG00000143382;SE:1:150526943-150527042:150527110-150527905:+
-0.102704271356784	RI	IAV	ENSG00000100949;RI:14:24740043:24740204-24740319:24740375:-
-0.102612820512821	A3	IAV	ENSG00000142546;A3:19:50061456-50062154:50061202-50062154:-
0.102571727748691	SE	R848	ENSG00000123240;SE:10:13142302-13150138:13150289-13151112:+
0.102558115183246	SE	R848	ENSG00000113240;SE:5:178045779-178046839:178046897-178050257:-
0.102534210526316	SE	R848	ENSG00000257621;SE:14:58752474-58755436:58755531-58758353:-
0.102498167539267	SE	R848	ENSG00000137575;SE:8:59465862-59472843:59474354-59477578:+
0.102447959183673	SE	PAM3CSK4	ENSG00000123146;SE:19:14501891-14507154:14507285-14508470:+
0.102428571428571	AL	PAM3CSK4	ENSG00000109475;AL:4:109546409-109546587:109546710:109546409-109551177:109551568:+
0.102427807486631	SE	R848	ENSG00000141759;SE:18:77737701-77745797:77745866-77746602:-
-0.102403403141361	AL	R848	ENSG00000140464;AL:15:74326871-74327513:74328735:74326871-74335330:74335679:+
-0.102400316801398	AF	LPS	ENSG00000019144;AF:11:118492078:118492253-118495650:118494801:118495227-118495650:+
0.102362827225131	SE	R848	ENSG00000175471;SE:5:94248681-94253601:94253678-94259667:-
0.102324371859296	SE	IAV	ENSG00000146963;SE:7:139045068-139059147:139059217-139060808:+
-0.102313157894737	A3	R848	ENSG00000146094;A3:5:176936658-176937261:176936576-176937261:-
-0.102277551020408	AF	PAM3CSK4	ENSG00000105993;AF:7:157161495:157161636-157174940:157174515:157174680-157174940:+
0.102258695652174	SE	LPS	ENSG00000198604;SE:14:35255207-35255332:35255427-35261981:-
0.102247236180904	SE	IAV	ENSG00000060971;SE:3:38170879-38173087:38173129-38173417:-
0.102234554973822	SE	R848	ENSG00000125386;SE:4:2648559-2656785:2656856-2659530:+
0.102217015706806	SE	R848	ENSG00000125107;SE:16:58633415-58657186:58657313-58663632:-
0.102174242424242	SE	IAV	ENSG00000115170;SE:2:158675071-158683040:158683158-158732308:-
-0.102159162303665	A3	R848	ENSG00000150637;A3:18:67614768-67623991:67614669-67623991:-
-0.102144974874372	RI	IAV	ENSG00000117616;RI:1:25570041:25570715-25571641:25571792:-
-0.102097826086957	AF	LPS	ENSG00000182208;AF:11:1502115-1502450:1502815:1502115-1522307:1522477:-
0.101992857142857	SE	PAM3CSK4	ENSG00000068903;SE:19:39384507-39389019:39389065-39390146:-
0.101959798994975	SE	IAV	ENSG00000078304;SE:14:102252520-102298038:102298141-102302506:+
0.101896596858639	SE	R848	ENSG00000115170;SE:2:158675071-158683040:158683158-158732308:-
-0.101892146596859	A3	R848	ENSG00000143319;A3:1:156697600-156698207:156697561-156698207:-
-0.101879648241206	AL	IAV	ENSG00000110514;AL:11:47346128-47346813:47346847:47346128-47348289:47348737:+
0.10185	SE	R848	ENSG00000104081;SE:15:40398292-40398559:40398639-40400460:-
0.101836670262306	SE	IAV	ENSG00000107863;SE:10:24910298-24911662:24911691-24918925:-
-0.101813612565445	AF	R848	ENSG00000243716;AF:16:22517166:22517556-22524843:22518666:22518720-22524843:+
0.101786802030457	A5	IAV	ENSG00000141552;A5:17:79849739-79851428:79849717-79851428:+
0.101719849246231	A5	IAV	ENSG00000196230;A5:6:30690039-30690314:30689675-30690314:+
-0.101664824120603	SE	IAV	ENSG00000138744;SE:4:76836138-76839914:76839942-76841062:-
-0.101604081632653	A3	PAM3CSK4	ENSG00000150637;A3:18:67614768-67623991:67614669-67623991:-
0.101546858638743	SE	R848	ENSG00000100813;SE:14:23535217-23536523:23537880-23538685:-
0.101516326530612	SE	PAM3CSK4	ENSG00000160218;SE:21:45514114-45516486:45516594-45518238:+
0.101454166666667	A5	IAV	ENSG00000015479;A5:5:138629717-138650364:138629494-138650364:+
0.101410204081633	SE	PAM3CSK4	ENSG00000089916;SE:14:76644274-76644551:76644665-76647107:+
0.101391623036649	AF	R848	ENSG00000155465;AF:14:23282649-23284529:23285012:23282649-23288847:23289005:-
-0.101315306122449	A5	IAV	ENSG00000197912;A5:16:89595987-89597091:89595932-89597091:+
0.101196733668342	SE	IAV	ENSG00000108771;SE:17:40254330-40255626:40255816-40256784:-
-0.101184924623116	SE	IAV	ENSG00000113161;SE:5:74650522-74650881:74651039-74651190:+
0.101175628140704	SE	IAV	ENSG00000076685;SE:10:104861083-104865115:104865138-104865463:-
-0.101107537688442	RI	IAV	ENSG00000103249;RI:16:1499277:1499328-1500498:1500667:-
0.101089130434783	SE	LPS	ENSG00000092020;SE:14:35579835-35585816:35585943-35591108:-
0.10103216080402	A5	IAV	ENSG00000122390;A5:16:3535083-3535467:3535061-3535467:+
-0.10101959798995	A3	IAV	ENSG00000123349;A3:12:53689423-53690214:53689423-53690238:+
-0.100965326633166	A3	IAV	ENSG00000108848;A3:17:48828002-48828085:48828002-48828108:+
0.100924623115578	SE	IAV	ENSG00000095794;SE:10:35416121-35437296:35437419-35467817:+
-0.10089693877551	AF	PAM3CSK4	ENSG00000130332;AF:19:2324195-2324741:2324905:2324195-2328386:2328585:-
0.100877868852459	SE	LPS	ENSG00000005810;SE:13:77673148-77692475:77692654-77695508:-
-0.100842462311558	AF	IAV	ENSG00000168214;AF:4:26322636:26322670-26364068:26322987:26323493-26364068:+
-0.100774371859296	RI	IAV	ENSG00000101365;RI:20:2641103:2641236-2641343:2641475:-
-0.100727889447236	SE	IAV	ENSG00000136147;SE:13:50095076-50095274:50095636-50096179:+
-0.100673869346734	RI	IAV	ENSG00000125447;RI:17:73236423:73236493-73236893:73237138:-
-0.100654522613065	AF	IAV	ENSG00000106609;AF:7:66386212:66386448-66406835:66386831:66387233-66406835:+
0.100618421052632	SE	PAM3CSK4	ENSG00000182095;SE:7:5364879-5369568:5369600-5372253:-
-0.100603015075377	AF	IAV	ENSG00000135535;AF:6:109700865-109702707:109702903:109700865-109702913:109703104:-
0.100595287958115	RI	R848	ENSG00000121716;RI:7:99950187:99950537-99950620:99950746:+
0.100580612244898	SE	PAM3CSK4	ENSG00000211445;SE:5:150400302-150400389:150400415-150404901:+
0.100565306122449	SE	PAM3CSK4	ENSG00000115204;SE:2:27535976-27539945:27540101-27545315:-
0.100563612565445	SE	R848	ENSG00000166024;SE:10:99923154-99946224:99946320-99967858:+
0.100525668449198	SE	R848	ENSG00000143183;SE:1:165723511-165724091:165724227-165728762:-
-0.100518586387435	RI	R848	ENSG00000061273;RI:12:48177862:48178000-48179170:48179254:-
0.100513567839196	AF	IAV	ENSG00000130726;AF:19:59055458:59055578-59056792:59055836:59056464-59056792:+
0.100504188481675	SE	R848	ENSG00000197249;SE:14:94855000-94855138:94855347-94856794:-
0.100422486772487	AF	R848	ENSG00000151461;AF:10:12077440-12084754:12084833:12077440-12084913:12085169:-
0.100411809045226	AL	IAV	ENSG00000251230;AL:4:185765739:185766079-185771649:185767432:185767688-185771649:-
-0.10040942408377	RI	R848	ENSG00000100897;RI:14:24584591:24584601-24584752:24584958:+
-0.100402010050251	AF	IAV	ENSG00000105856;AF:7:106809435:106809472-106814893:106810218:106810575-106814893:+
-0.10040175879397	AL	IAV	ENSG00000242086;AL:3:195426078-195428251:195428455:195426078-195435005:195435339:+
0.100388219895288	SE	R848	ENSG00000099917;SE:22:20862033-20873165:20873282-20891404:+
0.100357035175879	AF	IAV	ENSG00000134910;AF:11:125461607:125461782-125465776:125462690:125462813-125465776:+
0.100341304347826	SE	LPS	ENSG00000186480;SE:7:155094556-155095535:155095605-155099951:+
0.100324120603015	AF	IAV	ENSG00000095794;AF:10:35484075:35484142-35495823:35484830:35485027-35495823:+
0.100320408163265	MX	PAM3CSK4	ENSG00000105223;MX:19:40854675-40871460:40871492-40872326:40854675-40871625:40871837-40872326:+
0.100268592964824	SE	IAV	ENSG00000122643;SE:7:33066527-33069241:33069326-33075546:-
0.100241463728901	AF	IAV	ENSG00000185880;AF:15:45028728:45028908-45048566:45045116:45047574-45048566:+
0.100201507537688	SE	IAV	ENSG00000196591;SE:6:114281182-114283531:114283558-114292021:-
0.100182984293194	SE	R848	ENSG00000127616;SE:19:11145808-11150134:11150229-11151983:+
0.100140954773869	SE	IAV	ENSG00000174837;SE:19:6921894-6924689:6924883-6926377:+
0.100109788359788	SE	R848	ENSG00000074755;SE:17:3974218-3974633:3974740-3975902:-
0.100098731384446	AF	R848	ENSG00000079308;AF:2:218784959-218808588:218808793:218784959-218843488:218843657:-
-0.100072613065327	RI	IAV	ENSG00000147813;RI:8:144658248:144658332-144658602:144658742:-
-0.10005175879397	AF	IAV	ENSG00000135924;AF:2:220144310:220144620-220145300:220144642:220144697-220145300:+
0.100041836734694	SE	PAM3CSK4	ENSG00000134186;SE:1:109235489-109236212:109236264-109238324:+
0.100034422110553	AF	IAV	ENSG00000163660;AF:3:156870945-156871288:156871417:156870945-156876655:156877044:-
0.0999565217391304	AF	LPS	ENSG00000116584;AF:1:155939091-155948156:155948318:155939091-155948704:155948904:-
0.0999537688442211	AL	IAV	ENSG00000167522;AL:16:89357380:89357591-89371614:89365284:89367370-89371614:-
0.0999447643979058	SE	R848	ENSG00000165525;SE:14:50262662-50262951:50263046-50266193:-
0.0998777486910995	RI	R848	ENSG00000133858;RI:12:72050123:72050343-72050665:72051081:-
0.099864824120603	A3	IAV	ENSG00000162613;A3:1:78413237-78414840:78413232-78414840:-
-0.0998324120603015	AL	IAV	ENSG00000173933;AL:11:66407594-66417207:66417401:66407594-66433327:66434153:+
-0.0998267650599257	A3	IAV	ENSG00000126254;A3:19:36122307-36123979:36122307-36124000:+
0.0998217391304348	AF	LPS	ENSG00000164054;AF:3:48511242-48514419:48514536:48511242-48520586:48520968:-
0.0998085427135679	AL	IAV	ENSG00000151327;AL:14:35515834-35519239:35519600:35515834-35522484:35522614:+
-0.0997971204188483	AF	R848	ENSG00000145868;AF:5:147763572:147763602-147774277:147764327:147764669-147774277:+
-0.0997758793969849	SE	IAV	ENSG00000160908;SE:7:99092254-99096339:99096465-99097261:-
0.0997745901639344	A3	LPS	ENSG00000108846;A3:17:48735857-48736543:48735857-48736598:+
-0.0997316582914573	AF	IAV	ENSG00000089009;AF:12:112846460-112846854:112847123:112846460-112847215:112847400:-
-0.099690703517588	RI	IAV	ENSG00000104529;RI:8:144663224:144663324-144663456:144663498:-
0.0996585427135678	SE	IAV	ENSG00000108448;SE:17:18625645-18627083:18627144-18630838:+
0.0996455497382199	AL	R848	ENSG00000145107;AL:3:196042953:196043102-196050615:196046213:196046969-196050615:-
0.0996431937172775	SE	R848	ENSG00000204463;SE:6:31611971-31612084:31612191-31612302:-
-0.0996286432160804	RI	IAV	ENSG00000105483;RI:19:48735710:48736046-48737660:48737800:-
0.0995755102040816	SE	PAM3CSK4	ENSG00000164329;SE:5:78908898-78913353:78913422-78915435:+
0.0995005957623167	AF	PAM3CSK4	ENSG00000100242;AF:22:39150711-39150903:39150987:39150711-39151277:39151533:-
-0.0994936219559335	A5	IAV	ENSG00000135473;A5:12:56717697-56717821:56717697-56717833:-
0.099492670157068	AL	R848	ENSG00000179818;AL:2:70273654:70273928-70278335:70276177:70277384-70278335:-
-0.0994909547738693	A5	IAV	ENSG00000160710;A5:1:154575102-154600331:154575102-154600430:-
-0.0994797927461141	AL	IAV	ENSG00000197912;AL:16:89579445-89580754:89580979:89579445-89590414:89590485:+
0.0994438775510204	SE	PAM3CSK4	ENSG00000196262;SE:7:44836392-44838347:44838503-44838846:+
-0.0994232984293194	SE	R848	ENSG00000101150;SE:20:62514173-62517369:62517395-62518917:+
0.0993834170854271	AF	IAV	ENSG00000179818;AF:2:70312756-70312948:70313405:70312756-70314920:70314944:-
0.0993371727748691	SE	R848	ENSG00000134287;SE:12:49334971-49349478:49349543-49349881:-
-0.099308040201005	A3	IAV	ENSG00000105700;A3:19:18668724-18670910:18668724-18671230:+
0.0992497382198952	SE	R848	ENSG00000157450;SE:15:59280267-59296201:59296373-59323003:+
-0.0992395287958115	SE	R848	ENSG00000113108;SE:5:139941286-139941429:139941580-139941685:-
-0.0992035175879397	RI	IAV	ENSG00000070610;RI:9:35736864:35737601-35737745:35737936:-
0.0991554973821989	SE	R848	ENSG00000102710;SE:13:37583946-37584689:37584792-37586329:-
-0.0990510050251256	A3	IAV	ENSG00000092531;A3:15:42805194-42805372:42805194-42805597:+
0.0990040816326531	AF	PAM3CSK4	ENSG00000155465;AF:14:23282649-23284529:23285012:23282649-23288847:23289005:-
0.0989337988826816	AF	LPS	ENSG00000140548;AF:15:90544624:90544846-90610342:90545718:90545784-90610342:+
-0.0989329145728643	A5	IAV	ENSG00000171720;A5:5:141008873-141009251:141008873-141009427:-
-0.0988962311557789	RI	IAV	ENSG00000166888;RI:12:57499251:57499382-57499974:57500122:-
-0.098880890052356	AF	R848	ENSG00000113580;AF:5:142780417-142782776:142782894:142780417-142783941:142784109:-
0.0988609947643979	SE	R848	ENSG00000144674;SE:3:37396678-37402734:37402796-37407571:+
0.0988277486910994	SE	R848	ENSG00000161526;SE:17:73700894-73701691:73701773-73702088:+
0.0988150753768844	SE	IAV	ENSG00000164329;SE:5:78908898-78913353:78913422-78915435:+
0.0988015706806283	SE	R848	ENSG00000175061;SE:17:16342728-16342842:16343017-16343499:+
0.098795652173913	SE	LPS	ENSG00000108669;SE:17:76672251-76673077:76673132-76676272:-
0.0987673469387755	SE	PAM3CSK4	ENSG00000153250;SE:2:161137875-161138768:161138815-161141286:-
0.0987336734693878	A3	IAV	ENSG00000131653;A3:16:2214002-2215858:2214002-2215880:+
0.0987130890052356	SE	R848	ENSG00000054277;SE:1:241761299-241767562:241767881-241803184:-
-0.0986311557788945	SE	IAV	ENSG00000116001;SE:2:70454954-70456191:70456223-70456396:-
0.0986105527638191	RI	IAV	ENSG00000178035;RI:3:49061758:49061837-49061928:49062235:-
0.0985719895287957	SE	R848	ENSG00000036054;SE:3:100029386-100030677:100030721-100034943:+
-0.0985387755102041	AF	PAM3CSK4	ENSG00000178104;AF:1:145021167-145038917:145039078:145021167-145075630:145075977:-
0.0985326086956521	A5	LPS	ENSG00000126226;A5:13:113854830-113862338:113854830-113862913:-
0.0985301507537688	AF	IAV	ENSG00000262580;AF:17:78177764-78177891:78178134:78177764-78179132:78179748:-
0.0984704081632653	SE	PAM3CSK4	ENSG00000197343;SE:7:99158318-99168883:99169002-99169311:+
0.0984505235602095	SE	R848	ENSG00000129187;SE:4:183836728-183837572:183837692-183838441:-
-0.0984434782608695	AF	LPS	ENSG00000169554;AF:2:145274986-145275179:145275297:145274986-145277506:145278621:-
-0.0984384422110553	A5	IAV	ENSG00000159069;A5:9:139836136-139836207:139836136-139836498:-
0.098428391959799	SE	IAV	ENSG00000133226;SE:1:24973280-24973570:24973699-24975350:+
0.0983982412060301	SE	LPS	ENSG00000050730;SE:4:122053817-122059779:122059839-122062971:-
0.0983761780104712	SE	R848	ENSG00000153113;SE:5:96058402-96062498:96062563-96063193:+
0.0983293193717278	SE	R848	ENSG00000185122;SE:8:145535930-145536314:145536397-145537197:+
-0.0981887434554974	AL	R848	ENSG00000135930;AL:2:233431924-233433655:233433920:233431924-233445614:233448354:+
-0.0981489949748744	RI	IAV	ENSG00000092531;RI:15:42805153:42805194-42805372:42805645:+
0.0981462365591397	SE	R848	ENSG00000120963;SE:8:102214675-102216878:102216921-102217663:-
-0.0981356020942408	A5	R848	ENSG00000181852;A5:12:56610397-56615544:56610397-56615687:-
0.0980984293193717	AL	R848	ENSG00000107551;AL:10:45478111-45479318:45479360:45478111-45479389:45479561:+
-0.0980877551020408	SE	PAM3CSK4	ENSG00000105223;SE:19:40854675-40871460:40871837-40872326:+
0.0980826530612244	SE	PAM3CSK4	ENSG00000198663;SE:6:36853804-36862280:36862379-36867202:+
-0.0980713317564514	A5	R848	ENSG00000180902;A5:2:242689344-242689566:242688814-242689566:+
0.0980065217391304	SE	LPS	ENSG00000082258;SE:2:135700244-135703459:135703545-135703671:+
0.0979934554973822	AF	R848	ENSG00000029364;AF:14:69865103:69865320-69890811:69866087:69866182-69890811:+
0.0979389447236181	AF	IAV	ENSG00000179818;AF:2:70312756-70312948:70313404:70312756-70314413:70314436:-
0.0978927135678391	SE	IAV	ENSG00000168137;SE:3:9470693-9471511:9471735-9475529:+
-0.0978190954773869	RI	IAV	ENSG00000109736;RI:4:2934327:2934485-2934833:2934936:-
0.0978023560209424	RI	R848	ENSG00000104972;RI:19:55147008:55147060-55147948:55148103:+
-0.0977704081632653	RI	PAM3CSK4	ENSG00000171863;RI:2:3622915:3623038-3623182:3623274:+
0.0976739130434782	SE	LPS	ENSG00000168137;SE:3:9506356-9510203:9510259-9512143:+
-0.0976685863874346	RI	R848	ENSG00000111641;RI:12:6669264:6669492-6669613:6669735:-
0.0976663265306123	SE	PAM3CSK4	ENSG00000168397;SE:2:242590750-242592722:242592784-242592927:+
0.0976403141361257	SE	R848	ENSG00000107263;SE:9:134477536-134479348:134479440-134497183:-
0.0976064102564102	AF	IAV	ENSG00000141562;AF:17:80416061:80416384-80417868:80416600:80416706-80417868:+
0.0975989949748744	AF	IAV	ENSG00000187531;AF:17:79875843-79875915:79876070:79875843-79879095:79879199:-
-0.0975239130434782	AF	LPS	ENSG00000178104;AF:1:145021167-145038917:145039078:145021167-145075630:145075977:-
0.0975108695652174	MX	LPS	ENSG00000147677;MX:8:117738411-117746516:117746563-117767905:117738411-117749476:117749526-117767905:-
0.097505384063173	SE	PAM3CSK4	ENSG00000050730;SE:4:122053817-122059779:122059839-122062971:-
-0.0974876963350785	AL	R848	ENSG00000161791;AL:12:50031724:50039686-50040669:50040445:50040536-50040669:-
0.0974344221105529	SE	IAV	ENSG00000166927;SE:11:60150761-60152561:60152695-60154190:+
0.0974267015706806	SE	R848	ENSG00000174227;SE:4:494390-494890:494959-499507:+
0.0973829842931937	SE	R848	ENSG00000135899;SE:2:231033953-231035337:231035477-231036782:-
-0.0973000000000001	RI	LPS	ENSG00000089280;RI:16:31196260:31196500-31199646:31199678:+
-0.0972904522613065	A5	IAV	ENSG00000154723;A5:21:27102112-27107300:27102112-27107626:-
0.0972858585858586	AL	IAV	ENSG00000125447;AL:17:73238970:73238992-73239528:73239216:73239247-73239528:-
-0.0972785714285714	SE	PAM3CSK4	ENSG00000101150;SE:20:62514173-62517369:62517395-62518917:+
0.0972704081632653	SE	PAM3CSK4	ENSG00000161791;SE:12:50050973-50052225:50052377-50055749:-
0.0972081632653061	SE	PAM3CSK4	ENSG00000167077;SE:22:42177849-42180343:42180424-42189833:+
0.0972010204081633	AF	PAM3CSK4	ENSG00000158062;AF:1:26629409-26629534:26629658:26629409-26632779:26633067:-
-0.0971836734693878	AF	PAM3CSK4	ENSG00000115295;AF:2:29336862:29337178-29344240:29337744:29338015-29344240:+
-0.0971316326530612	AF	PAM3CSK4	ENSG00000140403;AF:15:78556916:78557237-78562839:78558523:78558635-78562839:+
0.0971281407035176	AF	IAV	ENSG00000119917;AF:10:91087651:91087835-91098418:91092241:91092384-91098418:+
-0.0971130890052356	A3	R848	ENSG00000126226;A3:13:113832322-113832488:113832290-113832488:-
0.0970899497487436	SE	IAV	ENSG00000144802;SE:3:101547028-101548457:101548532-101570929:+
0.097078231292517	SE	PAM3CSK4	ENSG00000153317;SE:8:131370389-131373916:131374017-131414131:-
0.0970759162303665	AL	R848	ENSG00000071994;AL:6:170884383:170886805-170887945:170887570:170887744-170887945:-
0.0970664921465968	AF	R848	ENSG00000126746;AF:12:6797392-6797869:6798057:6797392-6798534:6798738:-
0.0970632653061225	SE	PAM3CSK4	ENSG00000125450;SE:17:73222252-73225093:73225226-73227435:+
-0.0969846733668341	A3	IAV	ENSG00000167615;A3:19:54969700-54971946:54969700-54972406:+
0.0969561224489795	SE	PAM3CSK4	ENSG00000082641;SE:17:46133960-46134394:46134483-46134706:+
0.0969185929648241	SE	IAV	ENSG00000123240;SE:10:13142302-13150138:13150289-13151112:+
-0.0968698492462312	RI	IAV	ENSG00000234769;RI:16:64085:64511-64652:64720:-
-0.0968502512562814	AF	IAV	ENSG00000095794;AF:10:35437329:35437419-35495823:35484830:35485027-35495823:+
0.09685	SE	LPS	ENSG00000071054;SE:2:102486877-102487956:102488147-102490109:+
0.0967891304347825	AF	LPS	ENSG00000099985;AF:22:30661133-30661548:30661807:30661133-30662755:30662829:-
0.0967804347826087	MX	LPS	ENSG00000188313;MX:3:146254352-146255783:146255831-146262254:146254352-146258921:146258967-146262254:-
-0.0967582914572864	SE	IAV	ENSG00000105698;SE:19:35760602-35760706:35760906-35761350:+
0.0967530612244898	SE	PAM3CSK4	ENSG00000175309;SE:5:177641886-177642277:177642431-177649356:-
-0.0967454773869346	SE	IAV	ENSG00000124357;SE:2:71300724-71302685:71303831-71304688:+
0.0967439790575916	SE	R848	ENSG00000012822;SE:12:54105905-54106559:54106630-54106884:-
0.0967235602094241	SE	R848	ENSG00000177479;SE:3:48965246-48982569:48982614-48999045:+
-0.0967115577889447	SE	IAV	ENSG00000115875;SE:2:38975795-38976040:38976488-38976671:-
-0.0967	RI	PAM3CSK4	ENSG00000003756;RI:3:50137965:50138038-50140516:50140599:+
0.0966909547738694	AF	IAV	ENSG00000159692;AF:4:1235307-1242704:1242764:1235307-1243437:1243719:-
0.0966265306122449	SE	PAM3CSK4	ENSG00000171735;SE:1:6931900-6946300:6946406-6947714:+
-0.0965935863874346	AF	R848	ENSG00000110911;AF:12:51404549-51418144:51418626:51404549-51420098:51420121:-
0.0965934673366834	A5	IAV	ENSG00000167565;A5:19:40947993-40948230:40947993-40948234:-
0.0965912060301508	AL	IAV	ENSG00000159140;AL:21:34932081-34932183:34932973:34932081-34939463:34939773:+
0.0965857142857143	SE	PAM3CSK4	ENSG00000109756;SE:4:160264556-160265188:160265211-160266258:+
-0.0965844221105528	RI	IAV	ENSG00000110697;RI:11:67263649:67263819-67264702:67264907:-
-0.0965489795918367	AF	PAM3CSK4	ENSG00000135077;AF:5:156533973-156534057:156534313:156533973-156535937:156536725:-
0.0965423471524288	SE	PAM3CSK4	ENSG00000117625;SE:1:211433506-211441117:211441212-211444574:+
0.0965321608040201	A5	IAV	ENSG00000269640;A5:19:17516796-17516886:17516580-17516886:+
0.0965193877551021	SE	PAM3CSK4	ENSG00000128335;SE:22:36629501-36630282:36630381-36635487:-
0.096494923857868	RI	IAV	ENSG00000137500;RI:11:82984836:82984907-82984994:82985035:-
-0.0964948979591836	A5	PAM3CSK4	ENSG00000058673;A5:1:203765729-203770703:203765624-203770703:+
0.0964701570680628	SE	R848	ENSG00000083223;SE:9:88940429-88941286:88941406-88943255:-
-0.09645445026178	AL	R848	ENSG00000103005;AL:16:58044016-58044922:58045612:58044016-58048177:58048214:+
-0.0964340314136126	RI	R848	ENSG00000132424;RI:6:99851705:99851758-99852479:99852578:-
0.0963163265306123	SE	PAM3CSK4	ENSG00000104320;SE:8:90993751-90994181:90994230-90994950:-
-0.0963132653061224	RI	PAM3CSK4	ENSG00000128699;RI:2:190647148:190647328-190647740:190647849:-
-0.096277135678392	SE	IAV	ENSG00000135723;SE:16:67264694-67265091:67265252-67265333:-
0.0962361809045226	MX	IAV	ENSG00000140105;MX:14:100828258-100831812:100831913-100835424:100828258-100832291:100832404-100835424:-
0.0961977386934674	SE	IAV	ENSG00000168961;SE:17:25969374-25970551:25970646-25972340:+
0.0961905759162304	SE	R848	ENSG00000101745;SE:18:9195696-9204474:9204542-9208655:+
0.0961698492462312	A3	IAV	ENSG00000169180;A3:16:28220443-28222687:28220376-28222687:-
-0.0961460732984293	RI	R848	ENSG00000119844;RI:2:64806620:64806680-64808324:64808407:+
-0.0961454545454545	AF	IAV	ENSG00000167604;AF:19:36389724-36390609:36390642:36389724-36391344:36391450:-
0.0961391959798995	SE	IAV	ENSG00000130779;SE:12:122865105-122884679:122884790-122907068:-
-0.0961101123595506	AF	LPS	ENSG00000132170;AF:3:12330337:12330633-12353879:12347272:12347458-12353879:+
-0.096095945945946	A3	R848	ENSG00000213983;A3:14:24032847-24032925:24032818-24032925:-
0.0960486910994764	A5	R848	ENSG00000090104;A5:1:192545495-192545904:192545059-192545904:+
0.0959938775510204	SE	PAM3CSK4	ENSG00000149925;SE:16:30075826-30078206:30078359-30078555:+
-0.0959602094240838	AF	R848	ENSG00000161011;AF:5:179233408:179233591-179238574:179234324:179235427-179238574:+
0.0959520408163265	SE	PAM3CSK4	ENSG00000117616;SE:1:25570124-25570945:25570989-25571641:-
0.0958102040816327	SE	PAM3CSK4	ENSG00000127507;SE:19:14863338-14865766:14865939-14867050:-
-0.0958096858638743	A5	R848	ENSG00000172046;A5:3:49154376-49154492:49154376-49154642:-
0.0957539267015707	SE	R848	ENSG00000172890;SE:11:71189515-71191265:71191320-71191801:+
-0.0957486910994765	SE	R848	ENSG00000171634;SE:17:65955991-65959449:65959622-65960328:+
-0.0957444723618091	RI	IAV	ENSG00000160948;RI:8:145650101:145650202-145650329:145651155:-
-0.0957218592964824	SE	IAV	ENSG00000031003;SE:5:137281686-137281917:137282000-137284644:-
0.095687172774869	SE	R848	ENSG00000100239;SE:22:50874881-50875417:50875497-50875935:+
-0.095684554973822	RI	R848	ENSG00000170581;RI:12:56743881:56743974-56744196:56744216:-
0.0956722222222222	AF	LPS	ENSG00000115935;AF:2:175450339-175499246:175499307:175450339-175547502:175547627:-
-0.0956532663316583	AF	IAV	ENSG00000105963;AF:7:959687-962613:962974:959687-966189:966691:-
-0.0956324607329843	RI	R848	ENSG00000013441;RI:2:201724403:201724469-201725961:201726189:-
-0.0956142131979696	A5	IAV	ENSG00000179818;A5:2:70312756-70312948:70312756-70313384:-
-0.0956075757575758	RI	IAV	ENSG00000169718;RI:17:80016217:80016284-80016657:80016694:-
-0.0956060301507538	A5	IAV	ENSG00000197343;A5:7:99156640-99158156:99156410-99158156:+
0.095567277486911	SE	R848	ENSG00000155329;SE:5:132342612-132358533:132358598-132362189:-
0.0955183673469388	SE	PAM3CSK4	ENSG00000113240;SE:5:178045779-178046839:178046897-178050257:-
0.0954765306122449	A3	IAV	ENSG00000115685;A3:2:242097277-242097881:242097277-242097899:+
0.0954755102040816	SE	PAM3CSK4	ENSG00000113163;SE:5:74685512-74695135:74695212-74696030:-
0.0954358638743456	SE	R848	ENSG00000087460;SE:20:57470739-57473996:57474040-57478586:+
0.0954327503438983	AF	LPS	ENSG00000100242;AF:22:39150711-39150903:39150987:39150711-39151277:39151533:-
-0.0954311557788944	SE	IAV	ENSG00000196498;SE:12:124824989-124825148:124825297-124826369:-
0.0954260869565217	SE	LPS	ENSG00000109466;SE:4:166239121-166242464:166242527-166243184:+
-0.0954178391959798	SE	IAV	ENSG00000100664;SE:14:103800597-103800726:103800934-103801990:+
0.0953266331658291	MX	IAV	ENSG00000132792;MX:20:36322554-36323329:36323435-36361281:36322554-36355704:36355804-36361281:+
0.0953150259067358	SE	PAM3CSK4	ENSG00000168255;SE:7:102182109-102185153:102185223-102207029:-
0.0952968586387435	SE	R848	ENSG00000176915;SE:12:133306856-133310582:133310657-133310971:-
0.0952816753926702	RI	R848	ENSG00000197448;RI:7:142962085:142962185-142962354:142962389:+
0.09525	A3	PAM3CSK4	ENSG00000105483;A3:19:48753135-48759049:48753104-48759049:-
-0.0952478260869565	AF	LPS	ENSG00000105993;AF:7:157161495:157161636-157174940:157174515:157174680-157174940:+
-0.0952342105263158	RI	PAM3CSK4	ENSG00000072210;RI:17:19552036:19552156-19552248:19552437:+
0.0952198952879582	AF	R848	ENSG00000124570;AF:6:2959576-2971482:2971539:2959576-2971767:2972090:-
-0.0951867346938776	AF	PAM3CSK4	ENSG00000170525;AF:10:6186881:6186976-6255586:6244894:6245299-6255586:+
-0.0951268844221105	AF	IAV	ENSG00000079277;AF:1:47051646-47051906:47051931:47051646-47059785:47059933:-
-0.0951062814070352	RI	IAV	ENSG00000010327;RI:3:52553521:52553580-52553960:52554136:+
0.0951	SE	R848	ENSG00000196712;SE:17:29576137-29579956:29580018-29585362:+
0.0950840314136126	SE	R848	ENSG00000122643;SE:7:33066527-33069241:33069326-33075546:-
-0.0949777486910995	AF	R848	ENSG00000178980;AF:19:48281948:48282071-48284121:48283645:48284006-48284121:+
0.0949753926701571	SE	R848	ENSG00000100055;SE:22:37699443-37700213:37700327-37705253:+
0.0949321608040201	SE	IAV	ENSG00000078304;SE:14:102378810-102384168:102384284-102391478:+
-0.0949234693877552	AL	PAM3CSK4	ENSG00000243716;AL:16:22525242-22527443:22527522:22525242-22535141:22535255:+
-0.0948986910994764	AF	R848	ENSG00000121060;AF:17:54985924-54986108:54986144:54985924-54990753:54991399:-
0.0948962311557789	AF	IAV	ENSG00000105323;AF:19:41768576:41768886-41774128:41770752:41771026-41774128:+
0.0948929319371728	AF	R848	ENSG00000122565;AF:7:26240782:26241181-26242591:26241313:26241446-26242591:+
0.094880612244898	SE	PAM3CSK4	ENSG00000107263;SE:9:134477536-134480318:134480575-134494438:-
0.0948675879396985	SE	IAV	ENSG00000058673;SE:1:203764922-203765421:203765624-203770703:+
0.0948632653061224	SE	PAM3CSK4	ENSG00000107263;SE:9:134518804-134525516:134525629-134526197:-
0.0947552631578947	SE	R848	ENSG00000267121;SE:17:43297821-43298235:43298281-43298716:-
-0.0947543568908372	AF	R848	ENSG00000134686;AF:1:33799893-33800767:33800857:33799893-33815198:33815373:-
0.0947275510204081	SE	PAM3CSK4	ENSG00000197548;SE:3:11314116-11323879:11324124-11340160:+
-0.0947236180904523	AF	IAV	ENSG00000167258;AF:17:37704074:37704083-37707291:37706444:37706694-37707291:+
-0.0947198952879581	AL	R848	ENSG00000177706;AL:7:195732-197130:197575:195732-208898:208976:+
-0.0946971204188482	A3	R848	ENSG00000185947;A3:16:31885290-31886473:31885290-31886524:+
0.0946969387755102	SE	PAM3CSK4	ENSG00000060971;SE:3:38175500-38176000:38176043-38178083:-
0.0946916666666667	AF	IAV	ENSG00000151461;AF:10:12077440-12084754:12084833:12077440-12084913:12085169:-
0.0946751308900524	AF	R848	ENSG00000172716;AF:17:33690845-33693966:33694313:33690845-33700493:33700626:-
-0.0946638743455497	AL	R848	ENSG00000110066;AL:11:67922330:67926638-67934449:67933186:67933415-67934449:-
-0.0944924623115578	RI	IAV	ENSG00000179335;RI:15:74914461:74914557-74914835:74914901:+
0.0944868421052631	SE	R848	ENSG00000262246;SE:16:4411470-4411750:4411804-4411986:-
-0.0944484924623116	AL	IAV	ENSG00000178104;AL:1:144946627:144946742-144994591:144968749:144968992-144994591:-
-0.0944411116238527	AF	IAV	ENSG00000133606;AF:7:140171811-140177935:140178303:140171811-140178400:140178866:-
0.0943356783919598	A3	IAV	ENSG00000105726;A3:19:19764953-19765352:19764883-19765352:-
0.0943282051282051	SE	PAM3CSK4	ENSG00000211455;SE:12:27450787-27453487:27453534-27455070:+
-0.0943123115577889	AF	IAV	ENSG00000115762;AF:2:131862875:131862971-131878507:131865129:131865637-131878507:+
0.094304347826087	SE	LPS	ENSG00000104320;SE:8:90993751-90994181:90994230-90994950:-
-0.0942402010050251	SE	IAV	ENSG00000105223;SE:19:40854675-40871460:40871837-40872326:+
-0.0941597989949748	SE	IAV	ENSG00000255717;SE:11:62620153-62620283:62620311-62620547:-
0.0941551020408163	SE	PAM3CSK4	ENSG00000149761;SE:11:63994604-63994873:63994965-63995040:+
0.0941211055276382	SE	IAV	ENSG00000213024;SE:19:50413141-50430951:50431072-50432583:-
-0.0941172002170374	AF	R848	ENSG00000204099;AF:2:242749920:242750369-242755679:242755214:242755405-242755679:+
-0.0941057788944724	SE	IAV	ENSG00000144043;SE:2:71216946-71218960:71219113-71220826:-
-0.0940482412060301	RI	IAV	ENSG00000090581;RI:16:1412207:1412535-1412612:1412743:+
-0.0940449748743719	A3	IAV	ENSG00000177674;A3:1:11805894-11806045:11805894-11806184:+
-0.0940267015706806	SE	R848	ENSG00000110756;SE:11:18333571-18339298:18339454-18343680:-
0.0940260869565217	AF	LPS	ENSG00000133805;AF:11:10476867:10476995-10483062:10477733:10477949-10483062:+
0.0940256255097477	AL	R848	ENSG00000140853;AL:16:57095613-57095772:57095915:57095613-57096263:57096656:+
0.0940020942408377	SE	R848	ENSG00000089916;SE:14:76644274-76644551:76644665-76647107:+
-0.0939938775510204	A3	PAM3CSK4	ENSG00000100055;A3:22:37695347-37696111:37695347-37696194:+
-0.0939913612565445	AF	R848	ENSG00000170525;AF:10:6186881:6186976-6255586:6244894:6245299-6255586:+
0.0939603626943005	AF	IAV	ENSG00000156858;AF:16:30662038:30662127-30662917:30662188:30662448-30662917:+
-0.0939285714285714	A5	PAM3CSK4	ENSG00000206573;A5:3:9429811-9431964:9429811-9431974:-
-0.0938978021978021	A5	LPS	ENSG00000160255;A5:21:46330330-46330515:46330330-46330640:-
-0.0938871727748691	AF	R848	ENSG00000160710;AF:1:154575102-154580468:154580682:154575102-154600331:154600474:-
0.0938869565217392	A3	LPS	ENSG00000089157;A3:12:120636602-120636657:120636573-120636657:-
0.0938748663101604	SE	R848	ENSG00000153395;SE:5:1501718-1521462:1521595-1523825:-
0.0938746073298429	SE	R848	ENSG00000124214;SE:20:47770608-47782534:47782822-47790732:-
-0.0938632653061224	RI	PAM3CSK4	ENSG00000182944;RI:22:29684595:29684775-29687554:29687588:+
-0.0938539267015707	RI	R848	ENSG00000155363;RI:1:113242516:113242604-113242841:113242962:+
0.0938391304347826	SE	LPS	ENSG00000197548;SE:3:11314116-11323879:11324124-11340160:+
-0.0938370370370369	A3	R848	ENSG00000100055;A3:22:37695347-37696111:37695347-37696194:+
-0.093814780975585	SE	IAV	ENSG00000159788;SE:4:3344780-3388143:3388164-3415799:+
-0.0938085858585859	SE	IAV	ENSG00000139974;SE:14:61497241-61503777:61503859-61504343:+
-0.0937645728643216	AL	IAV	ENSG00000080822;AL:3:98216756:98217027-98235896:98219684:98220364-98235896:-
0.0937551020408163	SE	PAM3CSK4	ENSG00000228315;SE:22:23981129-23982495:23982610-24002052:-
-0.0937536165676869	SE	IAV	ENSG00000136560;SE:2:162016995-162017460:162017615-162017796:+
0.0937293193717277	SE	R848	ENSG00000028310;SE:5:881297-883466:883565-884053:-
0.0937195652173913	SE	LPS	ENSG00000171302;SE:17:76994045-76996182:76996352-77005746:-
0.0937130434782609	SE	LPS	ENSG00000130779;SE:12:122826244-122831922:122832026-122837273:-
0.0936962311557789	SE	IAV	ENSG00000136147;SE:13:50070231-50071192:50071353-50080771:+
0.0936916230366492	SE	R848	ENSG00000119725;SE:14:74387808-74388769:74388909-74390098:+
0.0936664021164021	SE	R848	ENSG00000113649;SE:5:145838900-145841581:145841659-145843114:+
0.0936280915865644	AF	PAM3CSK4	ENSG00000184640;AF:17:75401159:75401222-75478226:75447326:75447610-75478226:+
0.0936239130434783	SE	LPS	ENSG00000198663;SE:6:36853804-36862280:36862379-36867202:+
-0.0936159685863873	AL	R848	ENSG00000079215;AL:5:36608706-36612848:36613589:36608706-36629552:36629674:+
-0.0935981865284974	SE	IAV	ENSG00000065357;SE:12:56333313-56333866:56333954-56334098:+
-0.0935867346938776	A3	PAM3CSK4	ENSG00000105223;A3:19:40854675-40871460:40854675-40871625:+
0.0935826086956522	SE	LPS	ENSG00000167110;SE:9:131030803-131035064:131035144-131036129:-
-0.0935711055276381	A5	IAV	ENSG00000007392;A5:16:239338-239930:239338-239946:-
0.0935668341708543	A5	IAV	ENSG00000082258;A5:2:135704035-135705306:135703716-135705306:+
0.093550505050505	SE	IAV	ENSG00000174227;SE:4:494390-494890:494959-499507:+
0.0935431937172775	AF	R848	ENSG00000162772;AF:1:212738676:212738825-212788360:212782012:212782272-212788360:+
-0.0935427135678392	AL	IAV	ENSG00000100461;AL:14:23375484:23375577-23378692:23377542:23377589-23378692:-
-0.0934738693467336	RI	IAV	ENSG00000140983;RI:16:720892:721000-721083:721203:+
0.093460601978967	A3	IAV	ENSG00000105499;A3:19:48565451-48571048:48565409-48571048:-
0.0934303664921466	SE	R848	ENSG00000147650;SE:8:105521302-105544135:105544191-105601047:-
0.0934294416243655	SE	IAV	ENSG00000139974;SE:14:61451521-61453770:61453875-61482622:+
0.0934002617801047	SE	R848	ENSG00000137817;SE:15:72535040-72541586:72541655-72542361:-
-0.0933589005235602	RI	R848	ENSG00000026652;RI:6:161574378:161574531-161575181:161575342:-
-0.0933479057591623	AF	R848	ENSG00000060982;AF:12:25054819-25054897:25055322:25054819-25055881:25056009:-
-0.0933263819095478	SE	IAV	ENSG00000170004;SE:17:7812656-7813746:7813909-7814165:+
-0.0933070351758794	RI	IAV	ENSG00000151923;RI:10:121336123:121336262-121336592:121336715:-
-0.0932357142857142	A3	LPS	ENSG00000148444;A3:10:22607097-22607201:22607097-22607282:+
0.0931763819095477	AL	IAV	ENSG00000167522;AL:16:89358136:89358185-89371614:89367174:89367370-89371614:-
-0.0931670854271356	AF	IAV	ENSG00000119335;AF:9:131445934:131446286-131453449:131451505:131451934-131453449:+
0.0931424623115578	SE	IAV	ENSG00000133961;SE:14:73744001-73745989:73746132-73749067:-
0.0931335078534031	SE	R848	ENSG00000005483;SE:7:104654982-104678573:104678646-104681286:+
-0.0931316326530612	AF	PAM3CSK4	ENSG00000100425;AF:22:50217979-50219378:50219548:50217979-50221145:50221160:-
-0.0930939698492462	A3	IAV	ENSG00000171302;A3:17:76994045-77005746:76993726-77005746:-
0.0930913043478261	MX	LPS	ENSG00000089159;MX:12:120662180-120662446:120662530-120703420:120662180-120664642:120664920-120703420:-
0.0930359296482412	SE	IAV	ENSG00000197548;SE:3:11314116-11323879:11324124-11340160:+
0.0930057788944723	AF	IAV	ENSG00000103275;AF:16:1359804:1360254-1364021:1362186:1362604-1364021:+
0.0929984924623116	SE	IAV	ENSG00000205531;SE:11:2966876-2970457:2970494-2972489:-
0.0929869565217392	SE	LPS	ENSG00000149657;SE:20:60701495-60702641:60702757-60704841:+
0.0929632653061224	SE	PAM3CSK4	ENSG00000163812;SE:3:44970928-44974399:44974482-44974610:-
0.0929368421052632	RI	IAV	ENSG00000255717;RI:11:62622360:62622410-62622605:62622688:-
-0.0928801507537688	RI	IAV	ENSG00000143575;RI:1:154247426:154247477-154247554:154247736:+
0.0928609947643979	SE	R848	ENSG00000011566;SE:2:39526942-39535084:39535146-39536602:-
0.0928571428571429	SE	PAM3CSK4	ENSG00000186111;SE:19:3633167-3633435:3633518-3638882:-
0.0928404761904762	A5	R848	ENSG00000103811;A5:15:79231513-79237120:79231513-79237233:-
0.0928397959183673	SE	PAM3CSK4	ENSG00000153113;SE:5:96058402-96062498:96062563-96063193:+
-0.0928192508936435	A3	IAV	ENSG00000061938;A3:3:195597275-195599147:195597249-195599147:-
0.0927994974874372	SE	IAV	ENSG00000110075;SE:11:68228295-68272613:68272739-68286969:+
-0.0927565326633165	SE	IAV	ENSG00000126746;SE:12:6787626-6787829:6787876-6788112:-
0.0927421052631579	SE	R848	ENSG00000005483;SE:7:104704027-104704475:104704563-104707174:+
0.0927327868852459	AF	LPS	ENSG00000189403;AF:13:31037831-31038298:31038447:31037831-31039210:31039379:-
0.0927188442211055	SE	IAV	ENSG00000214021;SE:3:9859443-9860506:9860604-9862230:+
-0.0927130332513632	AF	R848	ENSG00000115677;AF:2:242208710-242212176:242212248:242208710-242254985:242255117:-
-0.0926869565217391	AL	LPS	ENSG00000182718;AL:15:60653647:60653685-60656628:60654826:60655221-60656628:-
-0.0926751256281407	AF	IAV	ENSG00000160216;AF:21:45323772:45323900-45379515:45374429:45375123-45379515:+
0.0926643216080402	AF	IAV	ENSG00000102531;AF:13:49550048:49550313-49580288:49550809:49551053-49580288:+
-0.092658082077052	A3	IAV	ENSG00000169718;A3:17:80016292-80016657:80016284-80016657:-
-0.0926537688442211	RI	IAV	ENSG00000204344;RI:6:31947191:31947330-31948228:31948325:+
0.0926321989528796	A3	R848	ENSG00000196295;A3:7:30591095-30591716:30591011-30591716:-
0.092517277486911	SE	R848	ENSG00000116747;SE:1:193028906-193029004:193029352-193038164:+
0.0924484293193717	SE	R848	ENSG00000172530;SE:16:88017865-88037088:88037169-88037901:+
0.0924431609048954	A5	LPS	ENSG00000172349;A5:15:81585378-81589269:81585240-81589269:+
0.0924386934673367	AL	IAV	ENSG00000088448;AL:13:111555822:111555886-111558380:111557370:111557580-111558380:-
-0.0924310327145933	SE	PAM3CSK4	ENSG00000172965;SE:2:112227564-112229566:112229674-112252462:-
0.0923371859296482	SE	IAV	ENSG00000177409;SE:7:92775353-92776196:92776459-92777507:-
0.0922520408163265	A3	PAM3CSK4	ENSG00000134419;A3:16:18799481-18800303:18799427-18800303:-
0.0922347826086957	SE	LPS	ENSG00000136699;SE:2:130914969-130918759:130918845-130921947:-
-0.0922326530612245	AF	PAM3CSK4	ENSG00000072364;AF:5:132272885-132273341:132273432:132272885-132298951:132299310:-
0.0922306122448979	SE	PAM3CSK4	ENSG00000117616;SE:1:25570715-25570945:25570989-25571641:-
0.0922304347826087	SE	LPS	ENSG00000116731;SE:1:14075982-14095613:14095668-14099573:+
-0.0922279792746115	AF	PAM3CSK4	ENSG00000138594;AF:15:52213691:52213813-52226447:52223249:52223330-52226447:+
0.0922244897959184	SE	PAM3CSK4	ENSG00000108946;SE:17:66508689-66511128:66511260-66511535:+
0.0922070680628272	A5	R848	ENSG00000101158;A5:20:57565287-57565965:57565043-57565965:+
0.0922030612244897	SE	PAM3CSK4	ENSG00000178104;SE:1:144857728-144859759:144859998-144863318:-
0.0921978260869565	SE	LPS	ENSG00000144802;SE:3:101547028-101548457:101548532-101570929:+
0.0921188442211055	AL	IAV	ENSG00000198399;AL:2:24443193:24443935-24468998:24461802:24465075-24468998:-
0.0920978260869566	SE	LPS	ENSG00000172965;SE:2:112235058-112237484:112237638-112252462:-
-0.0920801507537688	A5	IAV	ENSG00000213341;A5:10:101950725-101952216:101950725-101953146:-
0.0920706030150753	AF	IAV	ENSG00000172775;AF:16:57207781-57208532:57208798:57207781-57219733:57219976:-
0.092061780104712	A3	R848	ENSG00000100031;A3:22:25006000-25006217:25006000-25006325:+
0.0920461538461538	A5	IAV	ENSG00000002919;A5:17:46189473-46189936:46189447-46189936:+
0.0920424623115578	A3	IAV	ENSG00000075856;A3:12:108938308-108938915:108938254-108938915:-
-0.092025376884422	SE	IAV	ENSG00000116337;SE:1:110172112-110172418:110172538-110172855:+
0.0919814136125655	SE	R848	ENSG00000117360;SE:1:150298339-150300016:150300111-150300779:+
0.0919758793969849	MX	IAV	ENSG00000007168;MX:17:2497300-2516952:2517156-2541393:2497300-2538677:2538804-2541393:+
0.091970942408377	SE	R848	ENSG00000151414;SE:1:198126406-198190129:198190240-198201683:+
0.0919683673469388	SE	PAM3CSK4	ENSG00000196428;SE:3:150129095-150140836:150140907-150174863:+
-0.0918613065326633	A5	IAV	ENSG00000105287;A5:19:47219792-47220072:47219792-47220208:-
0.0918173913043479	SE	LPS	ENSG00000147454;SE:8:23399369-23400601:23400724-23423621:+
0.0917622448979591	SE	PAM3CSK4	ENSG00000131626;SE:11:70194526-70196029:70196145-70200407:+
0.0917462311557789	A3	IAV	ENSG00000170004;A3:17:7807309-7807447:7807309-7807760:+
0.0917217391304348	SE	LPS	ENSG00000139436;SE:12:110377052-110383065:110383154-110385061:-
-0.0917151748590669	AF	IAV	ENSG00000178974;AF:14:55738021:55738255-55817099:55738872:55738999-55817099:+
-0.0917022613065327	RI	IAV	ENSG00000115524;RI:2:198283520:198283675-198285152:198285266:-
0.091687556190174	A5	R848	ENSG00000047249;A5:8:54754285-54755064:54754285-54755431:-
0.0916623036649215	SE	R848	ENSG00000138041;SE:2:55804492-55805383:55805478-55806815:-
0.0916408163265306	SE	PAM3CSK4	ENSG00000186866;SE:21:46685550-46685937:46686142-46687505:-
-0.0916225130890053	AF	R848	ENSG00000112972;AF:5:43299077-43313124:43313326:43299077-43313458:43313575:-
0.0916183246073298	SE	R848	ENSG00000175309;SE:5:177638971-177639974:177640104-177641797:-
-0.0916050251256281	A3	IAV	ENSG00000148396;A3:9:139341467-139341679:139341458-139341679:-
-0.0915769944341374	MX	IAV	ENSG00000136003;MX:12:108961044-108961434:108961519-108962607:108961044-108961696:108961792-108962607:+
0.0915739130434783	RI	LPS	ENSG00000111640;RI:12:6645850:6645983-6646086:6646176:+
0.0915570680628272	SE	R848	ENSG00000176014;SE:18:12311052-12320535:12320743-12324808:+
-0.0915183673469387	A5	PAM3CSK4	ENSG00000172345;A5:15:81615289-81616143:81615289-81616342:-
0.0914829145728643	SE	IAV	ENSG00000110075;SE:11:68287119-68289962:68290157-68305127:+
-0.0914653846153846	AF	PAM3CSK4	ENSG00000187778;AF:12:49959998-49960174:49960222:49959998-49961831:49961883:-
0.091460994764398	AF	R848	ENSG00000140564;AF:15:91411822:91411941-91418812:91416108:91416328-91418812:+
-0.091453664921466	A5	R848	ENSG00000134686;A5:1:33798005-33799691:33798005-33799786:-
0.0914295918367347	SE	PAM3CSK4	ENSG00000100813;SE:14:23535217-23536523:23537880-23538685:-
0.0914138190954774	MX	IAV	ENSG00000116604;MX:1:156449588-156450435:156450569-156452229:156449588-156450626:156450763-156452229:-
0.0913874345549739	SE	R848	ENSG00000109756;SE:4:160271441-160272211:160272333-160273837:+
0.0913791457286432	SE	IAV	ENSG00000135365;SE:11:45955776-45956672:45956797-45957187:-
-0.0913346733668342	AF	IAV	ENSG00000129055;AF:3:134201773-134204162:134204545:134201773-134204794:134204868:-
0.0913021739130435	SE	LPS	ENSG00000103335;SE:16:88783619-88783945:88784023-88785982:-
-0.0912510471204188	AL	R848	ENSG00000137817;AL:15:72535015:72535040-72542361:72541469:72541655-72542361:-
0.0912282722513089	AF	R848	ENSG00000029364;AF:14:69864732:69865167-69890811:69866087:69866182-69890811:+
0.0911857142857143	SE	PAM3CSK4	ENSG00000060237;SE:12:987527-988739:989197-989887:+
0.0911602040816327	SE	PAM3CSK4	ENSG00000113240;SE:5:178047674-178049394:178049460-178050257:-
0.0911590452261307	SE	IAV	ENSG00000112851;SE:5:65350779-65370852:65371058-65372144:+
-0.0911214659685863	AL	R848	ENSG00000059377;AL:7:139611120-139612864:139613828:139611120-139635990:139636106:+
0.0911150753768844	SE	IAV	ENSG00000031003;SE:5:137290065-137292166:137292231-137295305:-
0.0911143593696016	AF	R848	ENSG00000138639;AF:4:86844887:86844923-86863219:86845850:86845893-86863219:+
0.0911100502512563	SE	IAV	ENSG00000198586;SE:2:171917666-171938150:171938218-171939291:-
-0.0910918367346939	A3	IAV	ENSG00000091039;A3:12:76844768-76853639:76844759-76853639:-
0.0910622448979592	AF	PAM3CSK4	ENSG00000156858;AF:16:30662038:30662127-30662917:30662188:30662448-30662917:+
-0.0910589947089947	AF	R848	ENSG00000122783;AF:7:134853812-134854174:134854226:134853812-134855404:134855547:-
-0.0910428571428572	A5	PAM3CSK4	ENSG00000141682;A5:18:57567946-57569879:57567810-57569879:+
-0.0910223618090452	SE	IAV	ENSG00000204161;SE:10:50369667-50373250:50373406-50373811:-
-0.0909622448979592	AL	PAM3CSK4	ENSG00000235531;AL:8:72877769-72878977:72879014:72877769-72964774:72965282:+
0.0909173913043478	SE	LPS	ENSG00000133835;SE:5:118792063-118807331:118807395-118809603:+
-0.0908732323232323	AF	IAV	ENSG00000183020;AF:11:925881:926088-959437:946461:946963-959437:+
-0.0908387755102041	A5	PAM3CSK4	ENSG00000109133;A5:4:41937327-41937484:41937279-41937484:+
0.0908304347826088	AF	LPS	ENSG00000237732;AF:2:223182994:223184089-223186186:223185413:223185983-223186186:+
-0.0908050251256282	A5	IAV	ENSG00000146067;A5:5:176958522-176958954:176958522-176959157:-
0.090784693877551	SE	PAM3CSK4	ENSG00000122643;SE:7:33066527-33069241:33069326-33075546:-
0.0907413043478261	SE	LPS	ENSG00000186866;SE:21:46685550-46685937:46686142-46687505:-
0.0906632653061225	AF	IAV	ENSG00000117298;AF:1:21616649-21616857:21616982:21616649-21671869:21671997:-
0.0906458333333333	SE	IAV	ENSG00000134452;SE:10:5932309-5932982:5933079-5944983:+
0.0906326086956522	SE	LPS	ENSG00000153113;SE:5:96058402-96062498:96062563-96063193:+
0.0906145728643216	A5	IAV	ENSG00000143398;A5:1:151171663-151196721:151171557-151196721:+
0.0906130434782609	SE	LPS	ENSG00000108448;SE:17:18625645-18627083:18627144-18630838:+
0.0906005235602094	SE	R848	ENSG00000240849;SE:20:48760158-48767749:48767852-48770054:-
0.0905612244897959	A5	PAM3CSK4	ENSG00000126226;A5:13:113854830-113862338:113854830-113862913:-
-0.0905449708435224	RI	R848	ENSG00000066777;RI:8:68255399:68255571-68255745:68255912:-
0.0905081632653061	RI	PAM3CSK4	ENSG00000213983;RI:14:24031713:24031802-24032589:24032847:-
0.0904997382198953	SE	R848	ENSG00000141959;SE:21:45720073-45724158:45724338-45726564:+
0.09049375	AF	PAM3CSK4	ENSG00000014216;AF:11:64948665:64948881-64950172:64949471:64949484-64950172:+
-0.0904748743718593	A5	IAV	ENSG00000127314;A5:12:69004832-69018451:69004823-69018451:+
0.0904464824120602	SE	IAV	ENSG00000135114;SE:12:121461940-121465379:121465620-121469245:-
0.0903972361809045	SE	IAV	ENSG00000093167;SE:3:37107433-37114281:37114373-37116515:-
0.0903672131147541	SE	LPS	ENSG00000089916;SE:14:76644274-76644551:76644665-76647107:+
-0.0903537688442211	RI	IAV	ENSG00000076108;RI:12:56998369:56998583-56998857:56999111:-
0.0903243718592965	SE	IAV	ENSG00000197971;SE:18:74778341-74809207:74809430-74817167:-
-0.0903233668341709	SE	IAV	ENSG00000113742;SE:5:173337607-173359453:173359503-173370029:+
0.0902712550607287	SE	R848	ENSG00000225663;SE:17:79782430-79784256:79784391-79791114:-
0.0902478260869565	SE	LPS	ENSG00000114209;SE:3:167438061-167443189:167443261-167452594:-
0.0902448979591837	SE	PAM3CSK4	ENSG00000031823;SE:19:5941846-5950728:5950883-5951404:-
0.0902152173913043	SE	LPS	ENSG00000119185;SE:2:9558861-9560119:9560229-9562608:-
0.0902112244897959	SE	PAM3CSK4	ENSG00000006114;SE:17:35879174-35880282:35880317-35880641:-
0.0901978260869566	SE	LPS	ENSG00000113240;SE:5:178045779-178046839:178046897-178050257:-
0.0901678010471204	SE	R848	ENSG00000062716;SE:17:57895134-57911373:57911411-57915656:+
0.0901583769633508	SE	R848	ENSG00000168137;SE:3:9477590-9478534:9478572-9482140:+
-0.0901406593406594	AF	LPS	ENSG00000040633;AF:17:7140979-7141372:7141490:7140979-7142565:7142758:-
0.0900938775510204	SE	PAM3CSK4	ENSG00000171051;SE:19:52250258-52253456:52253506-52255067:-
0.0899622448979592	SE	PAM3CSK4	ENSG00000155329;SE:5:132342612-132358533:132358598-132362189:-
0.0899591836734694	SE	PAM3CSK4	ENSG00000130749;SE:19:47597865-47614152:47614213-47615405:-
-0.0899567839195981	A3	IAV	ENSG00000115677;A3:2:242208710-242212176:242208368-242212176:-
0.0899341708542714	SE	IAV	ENSG00000147996;SE:9:70473474-70475019:70475078-70483188:-
0.0899164921465969	A3	R848	ENSG00000166825;A3:15:90350176-90358004:90350037-90358004:-
-0.0899086387434556	AL	R848	ENSG00000059377;AL:7:139715660-139716192:139716629:139715660-139719825:139720123:+
0.0898871727748691	SE	R848	ENSG00000139644;SE:12:50135394-50135740:50135898-50146247:+
-0.0898615577889447	A3	IAV	ENSG00000139624;A3:12:50527851-50528329:50526847-50528329:-
-0.0898513089005236	AF	R848	ENSG00000168404;AF:16:74709302-74709511:74710949:74709302-74712797:74712846:-
0.0897908163265306	SE	PAM3CSK4	ENSG00000168137;SE:3:9477590-9478534:9478572-9482140:+
-0.0897904522613066	SE	IAV	ENSG00000064225;SE:3:98492827-98503789:98503884-98506880:+
-0.0897395287958115	AF	R848	ENSG00000182208;AF:11:1502115-1502450:1502815:1502115-1522307:1522477:-
0.0897336734693878	SE	PAM3CSK4	ENSG00000138674;SE:4:83778917-83783687:83783725-83784471:-
-0.0897201005025126	A5	IAV	ENSG00000121022;A5:8:67958195-67959920:67958195-67960003:-
-0.0897159685863875	A5	R848	ENSG00000113648;A5:5:134681747-134686513:134681747-134686517:-
0.0897113065326633	AF	IAV	ENSG00000172716;AF:17:33690845-33693966:33694313:33690845-33700493:33700626:-
0.0896992146596859	SE	R848	ENSG00000131236;SE:1:40506473-40507101:40507165-40525006:+
0.0896890052356021	AF	R848	ENSG00000089009;AF:12:112846460-112846854:112847123:112846460-112847215:112847400:-
-0.0896850785340314	RI	R848	ENSG00000197114;RI:20:62367133:62368064-62368886:62369000:+
0.0895910994764398	SE	R848	ENSG00000089916;SE:14:76644385-76644551:76644665-76647107:+
-0.0895769633507854	A3	R848	ENSG00000146826;A3:7:99753554-99754009:99753448-99754009:-
-0.0895664921465968	SE	R848	ENSG00000038427;SE:5:82808215-82832826:82838087-82841356:+
0.0895622448979592	SE	PAM3CSK4	ENSG00000130429;SE:7:98972404-98974067:98974197-98974961:+
-0.0895530612244898	AL	PAM3CSK4	ENSG00000117625;AL:1:211433506-211434271:211434544:211433506-211444574:211444912:+
0.0895477386934673	AF	IAV	ENSG00000172262;AF:5:43065278:43065335-43068072:43067683:43067888-43068072:+
-0.0895324120603016	A3	IAV	ENSG00000140400;A3:15:75651532-75651669:75651494-75651669:-
-0.0895268844221106	RI	IAV	ENSG00000269640;RI:19:17516633:17516796-17516886:17517105:+
-0.0895132653061225	AF	PAM3CSK4	ENSG00000170266;AF:3:33118729-33138211:33138284:33118729-33138503:33138638:-
0.0895040816326531	SE	PAM3CSK4	ENSG00000122390;SE:16:3493827-3497482:3497620-3498471:+
0.0894734693877551	A3	PAM3CSK4	ENSG00000205020;A3:17:34539292-34539736:34539292-34539899:+
0.0894717277486911	RI	R848	ENSG00000213983;RI:14:24031713:24031802-24032589:24032847:-
-0.0894673913043478	A5	LPS	ENSG00000058673;A5:1:203765729-203770703:203765624-203770703:+
0.0894477914434049	SE	LPS	ENSG00000117625;SE:1:211433506-211441117:211441212-211444574:+
0.0894460732984294	AF	R848	ENSG00000144802;AF:3:101546837:101547028-101570929:101569107:101569270-101570929:+
0.0894272251308901	RI	R848	ENSG00000146192;RI:6:36990015:36990146-36993568:36993714:+
0.0894178010471204	SE	R848	ENSG00000006194;SE:16:3334205-3335681:3335754-3336023:+
0.0894100502512563	AF	IAV	ENSG00000186635;AF:11:72425366-72432895:72433403:72425366-72437665:72438173:-
0.0893997382198953	SE	R848	ENSG00000122515;SE:7:44799059-44799750:44799827-44800024:+
0.0893957286432161	SE	IAV	ENSG00000047849;SE:3:47919013-47950528:47953911-47956307:-
0.0893881909547739	AL	IAV	ENSG00000115271;AL:2:163212991-163213268:163213323:163212991-163217256:163217608:+
-0.0893864492199666	AF	R848	ENSG00000138594;AF:15:52213691:52213813-52226447:52223249:52223330-52226447:+
-0.0893795918367347	RI	PAM3CSK4	ENSG00000132424;RI:6:99851705:99851758-99852479:99852578:-
0.0893721649484536	SE	PAM3CSK4	ENSG00000172175;SE:18:56377304-56378153:56378185-56381315:+
-0.0893469849246231	AF	IAV	ENSG00000099985;AF:22:30661133-30661548:30661807:30661133-30662755:30662829:-
0.0892890091483056	SE	IAV	ENSG00000172965;SE:2:112227564-112229566:112229674-112252462:-
0.089275807609476	A3	LPS	ENSG00000149269;A3:11:77103586-77108072:77103583-77108072:-
0.08927277486911	SE	R848	ENSG00000198363;SE:8:62593595-62594998:62595042-62596598:-
0.0892604712041885	SE	R848	ENSG00000125107;SE:16:58633415-58657186:58657313-58658557:-
0.0892561224489796	SE	PAM3CSK4	ENSG00000158545;SE:16:88653092-88653950:88654021-88664586:+
0.0892543478260869	SE	LPS	ENSG00000113163;SE:5:74685512-74695135:74695212-74696030:-
0.0892374345549738	AF	R848	ENSG00000159842;AF:17:1028702-1029675:1029880:1028702-1090094:1090616:-
-0.0892109874252732	RI	PAM3CSK4	ENSG00000186827;RI:1:1148372:1148473-1149043:1149165:-
0.0892094240837696	A3	R848	ENSG00000178252;A3:3:49044964-49048854:49044964-49049068:+
0.0891946888325147	AF	R848	ENSG00000140105;AF:14:100841743-100841848:100842081:100841743-100842597:100842624:-
-0.0891938775510204	MX	PAM3CSK4	ENSG00000123146;MX:19:14501891-14507154:14507285-14508470:14501891-14507889:14508035-14508470:+
0.0891830285447858	SE	PAM3CSK4	ENSG00000170871;SE:4:6784568-6806250:6806333-6825912:+
-0.0891768844221106	AF	IAV	ENSG00000082996;AF:3:149530495:149531140-149563798:149535029:149535108-149563798:+
0.0891632653061224	SE	PAM3CSK4	ENSG00000119408;SE:9:127054367-127055128:127055292-127064215:+
0.0891413043478261	SE	LPS	ENSG00000135272;SE:7:114619836-114654517:114654587-114655742:+
0.0891376963350785	SE	R848	ENSG00000130779;SE:12:122865105-122884679:122884790-122907068:-
0.0891190355329949	SE	IAV	ENSG00000116688;SE:1:12040541-12041867:12041910-12042027:+
-0.0891037688442211	RI	IAV	ENSG00000160796;RI:3:47048731:47048840-47049015:47049187:+
0.0891030150753769	A5	IAV	ENSG00000164548;A5:7:23561459-23561740:23561459-23561751:-
0.0890869346733668	AL	IAV	ENSG00000197555;AL:14:71996087-72040206:72041803:71996087-72054288:72054686:+
-0.0890706806282722	A5	R848	ENSG00000173209;A5:2:61411157-61411847:61410797-61411847:+
0.0890582914572864	SE	IAV	ENSG00000244687;SE:20:48711919-48713020:48713071-48713209:-
0.08905	SE	LPS	ENSG00000171735;SE:1:6931900-6946300:6946406-6947714:+
0.0890467213114754	SE	LPS	ENSG00000171853;SE:2:3447662-3460921:3461000-3461392:+
-0.089030612244898	AF	PAM3CSK4	ENSG00000079277;AF:1:47049001-47051546:47051643:47049001-47059785:47059903:-
-0.0890020100502513	RI	IAV	ENSG00000091592;RI:17:5487007:5487423-5487613:5487832:-
0.0890013033561421	A3	R848	ENSG00000126254;A3:19:36122307-36123979:36122307-36124000:+
-0.0889857142857143	A3	IAV	ENSG00000125454;A3:17:73284672-73285435:73284542-73285435:-
0.0889714659685864	SE	R848	ENSG00000167258;SE:17:37712666-37713117:37713311-37721013:+
-0.08896608040201	A5	IAV	ENSG00000136021;A5:12:100661570-100676721:100661174-100676721:+
0.0889397905759162	AF	R848	ENSG00000108771;AF:17:40264223-40264314:40264481:40264223-40264623:40264732:-
0.0889396984924623	AL	IAV	ENSG00000186594;AL:17:1614805:1615693-1616997:1615957:1616189-1616997:-
0.0889347826086956	RI	LPS	ENSG00000109736;RI:4:2934327:2934485-2934833:2934936:-
-0.088908695652174	A3	LPS	ENSG00000177674;A3:1:11805894-11806045:11805894-11806184:+
0.0889031746031746	SE	R848	ENSG00000075142;SE:7:87840240-87844110:87844251-87846437:-
0.0888989795918367	SE	PAM3CSK4	ENSG00000055070;SE:1:16693803-16717870:16717919-16719723:+
0.0888819095477387	AL	IAV	ENSG00000095794;AL:10:35495979-35500182:35500452:35495979-35500584:35501878:+
0.0888811518324608	SE	R848	ENSG00000153560;SE:3:33444396-33450182:33450289-33450728:-
-0.0888767015706806	RI	R848	ENSG00000143322;RI:1:179076853:179078033-179078343:179078576:-
-0.088858040201005	RI	IAV	ENSG00000013306;RI:17:42398426:42398599-42398802:42398926:-
0.0887704081632653	SE	PAM3CSK4	ENSG00000172965;SE:2:112235058-112237484:112237638-112252462:-
0.0887386934673367	AL	IAV	ENSG00000108848;AL:17:48828213-48828658:48828930:48828213-48829561:48829643:+
0.0887316326530612	SE	PAM3CSK4	ENSG00000196295;SE:7:30590397-30590934:30591011-30591716:-
0.0887159685863874	SE	R848	ENSG00000117523;SE:1:171557644-171560291:171560339-171560726:+
-0.0887074829931973	SE	PAM3CSK4	ENSG00000172349;SE:15:81585378-81587673:81587861-81589269:+
0.0886918367346939	SE	PAM3CSK4	ENSG00000166532;SE:12:8930398-8932631:8932708-8933171:+
0.0886717391304348	AF	LPS	ENSG00000158062;AF:1:26629409-26629534:26629658:26629409-26632779:26633067:-
0.0886438775510204	SE	PAM3CSK4	ENSG00000136869;SE:9:120466843-120470477:120470596-120470841:+
0.0886346733668342	SE	IAV	ENSG00000240849;SE:20:48760158-48767749:48767852-48770054:-
0.0886285714285714	SE	PAM3CSK4	ENSG00000093144;SE:6:127636041-127637595:127637647-127648147:-
0.0885959183673469	SE	PAM3CSK4	ENSG00000143393;SE:1:151288985-151298648:151298849-151299747:-
0.0885695652173913	AF	LPS	ENSG00000164733;AF:8:11710988-11718870:11718988:11710988-11724763:11725202:-
0.0884936507936508	SE	R848	ENSG00000189403;SE:13:31035670-31035776:31035825-31036675:-
0.0884834170854271	MX	IAV	ENSG00000105223;MX:19:40854675-40871460:40871492-40872326:40854675-40871625:40871837-40872326:+
-0.0884760869565218	AL	LPS	ENSG00000117625;AL:1:211433506-211434271:211434544:211433506-211444574:211444912:+
0.0884719895287958	SE	R848	ENSG00000006114;SE:17:35879174-35880282:35880317-35880641:-
0.0884406727515127	AF	IAV	ENSG00000039523;AF:16:67563250:67563762-67572327:67565451:67565533-67572327:+
0.0884298429319371	RI	R848	ENSG00000178252;RI:3:49049068:49051549-49051643:49051726:+
-0.0884007772020725	AF	PAM3CSK4	ENSG00000145685;AF:5:77860694-77885901:77886015:77860694-77944322:77944440:-
-0.0884	A3	IAV	ENSG00000142208;A3:14:105259641-105261821:105259547-105261821:-
-0.0883992462311558	SE	IAV	ENSG00000033627;SE:17:40665996-40666307:40666478-40673045:+
0.0883744897959184	SE	PAM3CSK4	ENSG00000133961;SE:14:73744001-73745989:73746132-73749067:-
0.0883510050251256	A3	IAV	ENSG00000213024;A3:19:50414623-50430951:50414600-50430951:-
-0.0883356020942409	AF	R848	ENSG00000072364;AF:5:132272885-132273341:132273432:132272885-132298951:132299310:-
0.0883302427052087	SE	R848	ENSG00000196535;SE:17:27449271-27464034:27464102-27467358:-
0.0883269633507853	SE	R848	ENSG00000197343;SE:7:99158318-99168883:99169002-99169311:+
-0.0883100502512564	MX	IAV	ENSG00000139644;MX:12:50135394-50135740:50135898-50146247:50135394-50138196:50138325-50146247:+
0.0883065326633166	A5	IAV	ENSG00000136271;A5:7:44609502-44609583:44609502-44609614:-
-0.0882728643216081	AF	IAV	ENSG00000174227;AF:4:525903:527770-532942:531080:531152-532942:+
0.0882630434782609	SE	LPS	ENSG00000155329;SE:5:132342612-132358533:132358598-132362189:-
0.0882582914572864	SE	IAV	ENSG00000175309;SE:5:177641886-177642277:177642431-177649356:-
-0.088212962962963	A3	R848	ENSG00000155366;A3:1:113247790-113249700:113247745-113249700:-
-0.0882010050251256	SE	IAV	ENSG00000140368;SE:15:77324735-77325203:77325293-77327849:+
0.0881811518324607	SE	R848	ENSG00000132780;SE:1:46056942-46066057:46066129-46067927:+
-0.088115306122449	RI	PAM3CSK4	ENSG00000237441;RI:6:33261190:33261301-33261381:33261476:-
0.0880785714285714	SE	PAM3CSK4	ENSG00000104756;SE:8:25303766-25307896:25307997-25315715:-
-0.0880620418848168	AF	R848	ENSG00000000938;AF:1:27951662-27952557:27952751:27951662-27961576:27961727:-
0.0880552631578947	AF	IAV	ENSG00000179818;AF:2:70312756-70312948:70313166:70312756-70313187:70313230:-
-0.0880478260869565	SE	LPS	ENSG00000105223;SE:19:40854675-40871460:40871837-40872326:+
-0.0880010471204188	A3	R848	ENSG00000168591;A3:17:42266667-42266779:42266667-42266792:+
0.0879918367346938	SE	PAM3CSK4	ENSG00000114209;SE:3:167438061-167443189:167443261-167452594:-
0.0879819095477387	A3	IAV	ENSG00000204351;A3:6:31936315-31936400:31936315-31936463:+
0.0879653266331659	SE	IAV	ENSG00000181523;SE:17:78184810-78185668:78185722-78185870:-
-0.0879464824120603	A5	IAV	ENSG00000127054;A5:1:1250342-1250784:1250342-1250900:-
0.08794024768652	SE	R848	ENSG00000139620;SE:12:49054402-49054978:49055026-49056343:-
0.0878929319371728	RI	R848	ENSG00000140553;RI:15:91479176:91479212-91479367:91479690:+
-0.0878803664921466	AF	R848	ENSG00000169554;AF:2:145274986-145275179:145275297:145274986-145277506:145278621:-
-0.0878646464646464	A5	IAV	ENSG00000109133;A5:4:41937327-41937484:41937279-41937484:+
-0.0878489795918368	AF	PAM3CSK4	ENSG00000243716;AF:16:22517166:22517556-22524843:22518666:22518720-22524843:+
0.0878265306122449	SE	PAM3CSK4	ENSG00000001167;SE:6:41046903-41048550:41048636-41051785:+
-0.0878173913043479	AF	LPS	ENSG00000170266;AF:3:33118729-33138211:33138284:33118729-33138503:33138638:-
0.0878040157607816	A5	R848	ENSG00000180233;A5:7:30451689-30451947:30451570-30451947:+
0.0877719895287958	MX	R848	ENSG00000196792;MX:14:31382863-31388172:31388312-31404369:31382863-31398407:31398517-31404369:-
-0.0877638190954774	RI	IAV	ENSG00000128284;RI:22:36545094:36545190-36545307:36545419:-
0.0877559403946839	A5	R848	ENSG00000136560;A5:2:162016997-162017796:162016995-162017796:+
-0.087755497382199	A3	R848	ENSG00000117616;A3:1:25568917-25569030:25568904-25569030:-
-0.0877142857142857	AF	PAM3CSK4	ENSG00000156273;AF:21:30671737:30671919-30693542:30673123:30673153-30693542:+
0.0877125628140703	AL	IAV	ENSG00000168818;AL:4:4417469:4417890-4422591:4421061:4421856-4422591:-
0.0877027638190955	AF	IAV	ENSG00000105700;AF:19:18668572:18668759-18672846:18669922:18671360-18672846:+
-0.0876937744794887	MX	IAV	ENSG00000121749;MX:12:72233591-72234881:72235011-72265850:72233591-72255185:72255276-72265850:+
-0.0876776381909548	SE	IAV	ENSG00000107521;SE:10:100189399-100189548:100189646-100190328:-
-0.0876757575757575	AF	IAV	ENSG00000108946;AF:17:66508173:66508283-66511535:66509023:66509119-66511535:+
0.0876738693467337	SE	IAV	ENSG00000143569;SE:1:154241430-154241838:154241888-154243357:+
-0.0876431937172775	AL	R848	ENSG00000173933;AL:11:66407594-66417207:66417401:66407594-66433327:66434153:+
0.0876238693467337	A3	IAV	ENSG00000188603;A3:16:28505013-28506447:28504985-28506447:-
0.0876215020174411	SE	PAM3CSK4	ENSG00000180902;SE:2:242688357-242688714:242688814-242689566:+
-0.0876133507853403	RI	R848	ENSG00000128699;RI:2:190647148:190647328-190647740:190647849:-
0.0875765306122449	RI	PAM3CSK4	ENSG00000213983;RI:14:24035025:24035101-24035273:24035369:-
0.0875659685863874	SE	R848	ENSG00000011638;SE:16:21172599-21178161:21178232-21181758:+
0.0875520408163265	AF	PAM3CSK4	ENSG00000133805;AF:11:10476867:10476995-10483062:10477733:10477949-10483062:+
-0.0875520100502511	AF	IAV	ENSG00000121060;AF:17:54985924-54986108:54986144:54985924-54990753:54991399:-
-0.087544472361809	A3	IAV	ENSG00000167978;A3:16:2819285-2819629:2819285-2819863:+
-0.0875404522613066	RI	IAV	ENSG00000143624;RI:1:153744816:153744916-153745115:153745187:+
0.0875287958115183	RI	R848	ENSG00000105193;RI:19:39924305:39924401-39926298:39926348:-
0.0875183673469388	SE	PAM3CSK4	ENSG00000144802;SE:3:101547028-101548457:101548532-101570929:+
0.087494502617801	SE	R848	ENSG00000100241;SE:22:50895102-50895463:50895540-50897684:-
-0.08745625	A3	PAM3CSK4	ENSG00000213983;A3:14:24036528-24036948:24036524-24036948:-
-0.0874410994764399	AL	R848	ENSG00000243716;AL:16:22525242-22527443:22527522:22525242-22535141:22535255:+
0.0874275510204082	SE	PAM3CSK4	ENSG00000109111;SE:17:26989360-26999775:26999876-27000389:+
0.0873964467005076	SE	IAV	ENSG00000075142;SE:7:87840240-87844110:87844251-87846437:-
-0.0873673913043478	AL	LPS	ENSG00000002822;AL:7:2108829:2108973-2188787:2188009:2188269-2188787:-
0.0873608695652174	SE	LPS	ENSG00000175309;SE:5:177641886-177642277:177642431-177649356:-
0.0873096035734227	SE	LPS	ENSG00000170871;SE:4:6784568-6806250:6806333-6825912:+
-0.0873070707070707	SE	IAV	ENSG00000132716;SE:1:160213824-160231075:160231148-160231907:-
0.0872969849246232	AL	IAV	ENSG00000080802;AL:7:135046550:135047938-135078670:135070903:135073646-135078670:-
0.0872969387755102	SE	PAM3CSK4	ENSG00000003436;SE:2:188368497-188394091:188394212-188418927:-
0.0872912060301508	SE	IAV	ENSG00000110324;SE:11:117857249-117857399:117857528-117859097:+
0.0872517587939699	AF	IAV	ENSG00000179818;AF:2:70312756-70312948:70313166:70312756-70314920:70314944:-
0.0872486910994765	A5	R848	ENSG00000148834;A5:10:106014331-106014921:106014257-106014921:+
-0.0872366834170855	SE	IAV	ENSG00000126456;SE:19:50166771-50167931:50168103-50168888:-
[truncated: 40,605 more rows]
