# Supplementary material for: Defining the genetic and evolutionary architecture of alternative splicing in response to infection
Source: Nat Commun. 2019 Apr 11;10:1671. doi: 10.1038/s41467-019-09689-7 (PMC6459842; doi:10.1038/s41467-019-09689-7)
Supplement: Supplementary file 9 — Source Data [file 41467_2019_9689_MOESM9_ESM.zip › SourceData/Fig6DE.csv]

snp.name	position	FST_adj	outlier	pvalue_sQTL	Pct_outlier_100kb
rs10278845	97701263	0.013	FALSE	0.678229935246054	0.170103092783505
rs34796934	97701575	0.589	TRUE	0.529552016837988	0.170103092783505
rs6964367	97701770	0.171	FALSE	0.811986029427499	0.170103092783505
rs4308664	97703683	0.108	FALSE	0.57818225939991	0.170103092783505
rs6465647	97704822	0.589	TRUE	0.685186826053541	0.170103092783505
rs740208	97706249	0.008	FALSE	0.408502878120635	0.168367346938776
rs57830341	97706846	0.01	FALSE	0.247482404019684	0.16751269035533
rs2894164	97707049	0.206	FALSE	0.852300032530911	0.16751269035533
rs1799068	97707069	0.077	FALSE	0.438506988657173	0.16751269035533
rs4729402	97707731	0.285	FALSE	0.902429557265714	0.16751269035533
rs4729403	97707841	0.285	FALSE	0.518165831547231	0.16751269035533
rs73710326	97707855	0.063	FALSE	0.6952485880116	0.16751269035533
rs12670686	97708397	0.589	TRUE	0.282896748243365	0.171717171717172
rs10230795	97708990	0.063	FALSE	0.763263142027427	0.171717171717172
rs61369258	97709256	0.063	FALSE	0.656387565343175	0.171717171717172
rs1013887	97709345	0.393	TRUE	0.583079517714214	0.170854271356784
rs1013886	97709861	0.398	TRUE	0.92472917571431	0.17
rs11762810	97710147	0.004	FALSE	0.719795787986368	0.17
rs12333559	97710832	0.104	FALSE	0.374450518679805	0.17
rs200846646	97711089	0.342	FALSE	0.566359566024039	0.17
rs6946915	97711340	0.396	TRUE	0.609717423049733	0.168316831683168
rs60687247	97711386	0.24	FALSE	0.296702657698188	0.168316831683168
rs6951277	97711783	0.398	TRUE	0.227371092175599	0.168316831683168
rs76802117	97712664	0.398	TRUE	0.535918303078506	0.168316831683168
rs79177851	97712668	0.176	FALSE	0.825328168354463	0.168316831683168
rs7790120	97712831	0.482	TRUE	0.281674178515095	0.168316831683168
rs7790736	97713039	0.398	TRUE	0.235098550550174	0.168316831683168
rs7790479	97713101	0.398	TRUE	0.0574105235747993	0.167487684729064
rs12704963	97713514	0.398	TRUE	0.674364452029113	0.167487684729064
rs78898349	97713843	0.136	FALSE	0.920048995269462	0.167487684729064
rs10252338	97714386	0.104	FALSE	0.0568588748341426	0.167487684729064
rs6465648	97714458	0.391	TRUE	0.838176660297904	0.167487684729064
rs6465649	97714474	0.398	TRUE	0.259985887398943	0.167487684729064
rs10953239	97714506	0.171	FALSE	0.804055236990098	0.167487684729064
rs6967926	97715088	0.588	TRUE	0.805924385844264	0.167487684729064
rs6968345	97715215	0.117	FALSE	0.705703418946359	0.167487684729064
rs10464490	97715319	0.362	FALSE	0.653927607100923	0.167487684729064
rs62479768	97715892	-0.005	FALSE	0.568999541900121	0.166666666666667
rs940432	97716483	0.362	FALSE	0.974411816825159	0.169902912621359
rs940431	97716495	0.362	FALSE	0.641763054672629	0.169902912621359
rs940430	97716540	0.362	FALSE	0.479387043893803	0.169902912621359
rs111719847	97716656	0.021	FALSE	0.281212409085128	0.173913043478261
rs55784506	97718201	0.362	FALSE	0.974881776224356	0.177033492822967
rs35641135	97718378	0.362	FALSE	0.595535532140639	0.177033492822967
rs35763039	97718650	0.443	TRUE	0.719377968390472	0.177033492822967
rs12665986	97719676	0.172	FALSE	0.529942838533316	0.180952380952381
rs13221897	97719699	0.362	FALSE	0.743547096452676	0.180952380952381
rs13221758	97719806	0.619	TRUE	0.488554219098296	0.180952380952381
rs144380214	97720206	0.171	FALSE	0.127170553861652	0.180952380952381
rs12704966	97720428	0.108	FALSE	0.180896565329749	0.180094786729858
rs115334337	97720455	0.111	FALSE	0.0791941082687117	0.180094786729858
rs7808528	97721425	0.619	TRUE	0.724652108619921	0.180094786729858
rs76952586	97721583	0.134	FALSE	0.260304973484017	0.180094786729858
rs59264046	97721939	0.191	FALSE	0.221540191746317	0.180094786729858
rs34353490	97722597	0.108	FALSE	0.25852916178992	0.187793427230047
rs13247901	97722987	0.108	FALSE	0.290214478783309	0.186915887850467
rs77398317	97723165	0.106	FALSE	0.250041782786138	0.186915887850467
rs1949788	97723571	0.134	FALSE	0.962817492138129	0.186915887850467
rs10227681	97723787	0.104	FALSE	0.549906209367327	0.186915887850467
rs77879079	97724132	0.134	FALSE	0.899061623692978	0.186915887850467
rs72615156	97724363	0.041	FALSE	0.385208185599186	0.186915887850467
rs56174823	97725197	-0.005	FALSE	0.0714263596339151	0.189814814814815
rs118134121	97725547	0.134	FALSE	0.50847806034144	0.189814814814815
rs12540334	97725713	0.208	FALSE	0.927696900104638	0.189814814814815
rs75454655	97725883	0.134	FALSE	0.748594148899429	0.189814814814815
rs9641221	97726640	0.134	FALSE	0.109764641872607	0.191780821917808
rs62479773	97726723	-0.005	FALSE	0.612765423383098	0.191780821917808
rs6980318	97727480	0.104	FALSE	0.679111921077129	0.191780821917808
rs77243012	97728260	0.134	FALSE	0.46755566552747	0.191780821917808
rs34307903	97728449	0.619	TRUE	0.903276806452777	0.191780821917808
rs13236175	97728931	0.113	FALSE	0.288010214269161	0.190909090909091
rs6974059	97730220	0.027	FALSE	0.277230416494422	0.190909090909091
rs79885619	97730279	0.134	FALSE	0.119693761807866	0.190909090909091
rs62479774	97730557	0.019	FALSE	0.700047476007603	0.190045248868778
rs7792255	97731102	0.186	FALSE	0.358440179482568	0.189189189189189
rs59042573	97731236	0.134	FALSE	0.178978275333066	0.189189189189189
rs10238491	97731500	0.039	FALSE	0.119677284988575	0.189189189189189
rs10282336	97731700	0.113	FALSE	0.758615985338111	0.189189189189189
rs6465651	97732653	0.203	FALSE	0.561528050201014	0.188340807174888
rs73149197	97732680	0.111	FALSE	0.798261533712503	0.188340807174888
rs57310057	97732687	0.134	FALSE	0.532319856830873	0.188340807174888
rs58959822	97732724	0.134	FALSE	0.802972668467555	0.188340807174888
rs6969384	97732842	0.611	TRUE	0.244009228225332	0.188340807174888
rs6969999	97733110	0.141	FALSE	0.371084790141322	0.188340807174888
rs56006208	97733207	0.003	FALSE	0.730386307823937	0.188340807174888
rs28415802	97733384	0.108	FALSE	0.320248155226	0.188340807174888
rs75455882	97733455	0.134	FALSE	0.932984272530302	0.188340807174888
rs74676515	97733461	0.134	FALSE	0.512205227371305	0.188340807174888
rs7807300	97734028	0.134	FALSE	0.190968225058168	0.1875
rs7807175	97734043	0.134	FALSE	0.477844981313683	0.1875
rs73710333	97734165	0.186	FALSE	0.103806932840962	0.1875
rs7807472	97734248	0.134	FALSE	0.314116739749443	0.1875
rs76109677	97734366	0.134	FALSE	0.432201758574229	0.1875
rs73149199	97734424	-0.005	FALSE	0.421065720694605	0.1875
rs79884544	97734425	0.109	FALSE	0.155423084192444	0.1875
rs1971303	97734924	0.134	FALSE	0.223225948505569	0.186666666666667
rs55765204	97735124	-0.005	FALSE	0.635545104928315	0.186666666666667
rs3735252	97736577	0.124	FALSE	0.233801361348014	0.184210526315789
rs36081491	97737088	0.104	FALSE	0.578830855770502	0.184210526315789
rs78256517	97738257	0.181	FALSE	0.380438859527931	0.180257510729614
rs10230017	97738489	0.175	FALSE	0.872257746674586	0.17948717948718
rs2394824	97739317	-0.005	FALSE	0.375660475320183	0.177966101694915
rs10499940	97739918	0.114	FALSE	0.570142336236313	0.177966101694915
rs10235547	97740412	0.018	FALSE	0.770597404905129	0.176470588235294
rs10254594	97740991	0.018	FALSE	0.607220977672841	0.175732217573222
rs10254691	97741043	0.018	FALSE	0.500943590793759	0.175732217573222
rs10242903	97741795	0.082	FALSE	0.782149628456682	0.174273858921162
rs73710336	97741841	0.266	FALSE	0.438720952405129	0.174273858921162
rs55761857	97741945	-0.005	FALSE	0.770556829089765	0.174273858921162
rs13241860	97742454	0.323	FALSE	0.992777095886413	0.174273858921162
rs10246861	97742606	0.363	FALSE	0.45251732772449	0.174273858921162
rs73404144	97743359	0.018	FALSE	0.475553985894658	0.17283950617284
rs10216274	97743449	0.323	FALSE	0.723457841586787	0.17283950617284
rs10215577	97743469	0.287	FALSE	0.194972203846555	0.17283950617284
rs11768678	97746387	0.004	FALSE	0.117968777380884	0.172690763052209
rs73710339	97747438	0.266	FALSE	0.086306554521434	0.171314741035857
rs4729404	97747557	-0.005	FALSE	0.865546186664142	0.1699604743083
rs7788997	97748313	0.292	FALSE	0.820368793059606	0.168627450980392
rs17169317	97750383	0.287	FALSE	0.20684457939351	0.170454545454545
rs10258913	97751315	0.018	FALSE	0.621574970742222	0.174074074074074
rs17169320	97751768	0.07	FALSE	0.132885624631308	0.174074074074074
rs59254943	97752954	0.251	FALSE	0.174060470319819	0.170909090909091
rs56389625	97753594	-0.005	FALSE	0.721064091217704	0.169064748201439
rs73404162	97754074	0.114	FALSE	0.552412491466384	0.167857142857143
rs17169325	97755098	-0.005	FALSE	0.272553505888209	0.167259786476868
rs10231625	97756719	0.323	FALSE	0.607183081563562	0.169611307420495
rs17169328	97756777	0.287	FALSE	0.651213628647383	0.169611307420495
rs76100421	97757004	0.156	FALSE	0.431487274391111	0.169611307420495
rs10261777	97757101	0.292	FALSE	0.513587553368416	0.169611307420495
rs62479795	97757283	0.004	FALSE	0.165601897879969	0.169611307420495
rs16869462	97758335	0.382	FALSE	0.488404948962852	0.169014084507042
rs951987	97762395	0.323	FALSE	0.478385904373135	0.170648464163823
rs951988	97762474	0.082	FALSE	0.295919122255873	0.170648464163823
rs11761896	97763497	0.004	FALSE	0.864457373972982	0.170068027210884
rs10232153	97764162	0.323	FALSE	0.33893884284189	0.170068027210884
rs3933021	97765249	0.095	FALSE	0.516146602341905	0.167224080267559
rs17169359	97766509	0.156	FALSE	0.13620479706442	0.164473684210526
rs7341519	97767083	0.114	FALSE	0.185884824604727	0.163934426229508
rs10499941	97767529	0.156	FALSE	0.934171026654076	0.163934426229508
rs62479797	97769695	-0.005	FALSE	0.985490068164654	0.165584415584416
rs73404186	97769953	0.019	FALSE	0.166787113412283	0.165584415584416
rs10276472	97771220	0.019	FALSE	0.835423362383153	0.165584415584416
rs56088922	97771608	-0.005	FALSE	0.587437880388461	0.165584415584416
rs34320281	97772004	0.297	FALSE	0.39147588298656	0.16504854368932
rs4729408	97772658	-0.004	FALSE	0.380569242767524	0.16504854368932
rs116724444	97773702	0.181	FALSE	0.135900756705087	0.164516129032258
rs11768309	97773812	0.63	TRUE	0.494717772467993	0.164516129032258
rs10275267	97774300	0.018	FALSE	0.967704875464551	0.162939297124601
rs62479798	97774378	0.106	FALSE	0.247204940859228	0.162939297124601
rs6977321	97774859	0.63	TRUE	0.199977704591583	0.160883280757098
rs76658219	97775210	0.106	FALSE	0.749419653427322	0.160883280757098
rs115035202	97775668	0.095	FALSE	0.340279751620255	0.160883280757098
rs11980911	97775922	0.33	FALSE	0.7743582767318	0.159375
rs77842425	97775944	0.156	FALSE	0.0579575640615076	0.159375
rs7797765	97777791	0.236	FALSE	0.535343227977864	0.157407407407407
rs10224176	97777817	0.575	TRUE	0.521874627936631	0.157407407407407
rs7780958	97777820	0.003	FALSE	0.984389787702821	0.157407407407407
rs11767962	97778576	0.63	TRUE	0.818675898085348	0.155487804878049
rs2272184	97780558	0.114	FALSE	0.979715230327565	0.153614457831325
rs113455931	97781010	0.106	FALSE	0.376318278466351	0.152694610778443
rs67300176	97781243	0.013	FALSE	0.0962500294088386	0.152694610778443
rs10270280	97781645	0.292	FALSE	0.509187130699866	0.152694610778443
rs10270222	97781799	0.074	FALSE	0.436646935320459	0.152694610778443
rs10241172	97782116	0.292	FALSE	0.368608869344462	0.152238805970149
rs11772060	97782821	-0.005	FALSE	0.387163931317627	0.1513353115727
rs17435590	97784061	0.619	TRUE	0.336725545185618	0.14868804664723
rs11773169	97784367	-0.005	FALSE	0.427570859063417	0.14868804664723
rs57670235	97784723	0.251	FALSE	0.532800196635071	0.14868804664723
rs34320230	97785500	0.619	TRUE	0.880281267559622	0.147398843930636
rs10243469	97785669	0.502	TRUE	0.194433591107372	0.147398843930636
rs6465654	97786282	0.594	TRUE	0.133542694314383	0.146974063400576
rs6465655	97786359	0.297	FALSE	0.0761619406519458	0.146974063400576
rs10243993	97788042	0.329	FALSE	0.970789081358816	0.147308781869688
rs9656054	97788216	0.114	FALSE	0.234528926876374	0.146478873239437
rs10499944	97788764	0.118	FALSE	0.350483570294455	0.145658263305322
rs17169406	97788809	0.114	FALSE	0.420780665439088	0.145251396648045
rs6958785	97789233	0.329	FALSE	0.2220563575509	0.144846796657382
rs6958572	97789351	0.604	TRUE	0.190340482618194	0.144846796657382
rs10256262	97790925	0.329	FALSE	0.236043629911728	0.146005509641873
rs12666406	97790991	0.619	TRUE	0.762596657208633	0.146005509641873
rs10215815	97792014	0.018	FALSE	0.122296507575084	0.144808743169399
rs11762771	97792576	-0.005	FALSE	0.766701446915977	0.144021739130435
rs17435847	97792820	0.63	TRUE	0.579615021159407	0.144021739130435
rs28681561	97793026	0.292	FALSE	0.128400526347104	0.143631436314363
rs1039057	97793209	-0.005	FALSE	0.434278753749095	0.143631436314363
rs72494441	97794422	0.018	FALSE	0.255430720164441	0.142091152815013
rs58911561	97794801	-0.004	FALSE	0.56692570928717	0.142091152815013
rs10259449	97795173	0.114	FALSE	0.0787255240022205	0.140957446808511
rs34961918	97795912	0.037	FALSE	0.3111481279484	0.140583554376658
rs10248229	97796093	0.114	FALSE	0.0851203316939063	0.140583554376658
rs7804318	97796635	0.614	TRUE	0.278123776311986	0.139841688654354
rs11762534	97797778	0.559	TRUE	0.462594078783877	0.139107611548556
rs884896	97797966	0.107	FALSE	0.9799048482324	0.139107611548556
rs884897	97798117	-0.001	FALSE	0.396997410850599	0.139107611548556
rs7810166	97805375	0.276	FALSE	0.824643568368629	0.127182044887781
rs12532406	97805409	0.037	FALSE	0.565949847258162	0.127182044887781
rs79795720	97806434	0.037	FALSE	0.800225483556278	0.127182044887781
rs6965016	97807882	0.614	TRUE	0.813124552380759	0.129032258064516
rs73151153	97809258	0.126	FALSE	0.262683597393334	0.127182044887781
rs150556404	97809411	0.276	FALSE	0.139814615307841	0.124688279301746
rs72578568	97811109	0.131	FALSE	0.899144048267044	0.1225
rs143748171	97811131	0.156	FALSE	0.124153260770254	0.1225
rs12539490	97813089	0.027	FALSE	0.855011247668881	0.112219451371571
rs13221480	97815343	0.329	FALSE	0.836454631621018	0.100755667506297
rs41278842	97815999	0.056	FALSE	0.580154897109606	0.099009900990099
rs6465657	97816327	0.614	TRUE	0.918526422546711	0.099009900990099
rs6465658	97816638	0.614	TRUE	0.25796809658641	0.0992555831265509
rs7781013	97816931	0.087	FALSE	0.958842760964762	0.0992555831265509
rs11763970	97817321	0.624	TRUE	0.905944115994498	0.099009900990099
rs7791463	97819047	0.624	TRUE	0.835189472592901	0.0958230958230958
rs66773750	97820247	0.037	FALSE	0.613077795051504	0.0931372549019608
rs11765552	97822115	0.624	TRUE	0.543223079456948	0.0902439024390244
rs3801294	97822210	0.624	TRUE	0.443502431712113	0.0902439024390244
rs7811138	97822768	0.176	FALSE	0.638795697677415	0.0904645476772616
rs73406026	97825134	0.037	FALSE	0.589165287278593	0.0924574209245742
rs11764933	97825188	0.63	TRUE	0.265516545285936	0.0924574209245742
rs1495525	97826232	0.063	FALSE	0.74551128053572	0.0920096852300242
rs79055671	97826331	0.037	FALSE	0.582411181321368	0.0920096852300242
rs2132276	97826340	0.63	TRUE	0.608812568697613	0.0920096852300242
rs138825246	97828836	0.292	FALSE	0.584072373039089	0.0893719806763285
rs77423436	97830481	0.181	FALSE	0.692225680034608	0.0889423076923077
rs13228463	97830588	0.297	FALSE	0.735593361174688	0.0891566265060241
rs73406034	97832154	0.037	FALSE	0.903661792736966	0.0887290167865707
rs80166232	97833981	0.106	FALSE	0.145085318037309	0.087378640776699
rs35428901	97834704	0.019	FALSE	0.315525331732351	0.0882352941176471
rs2291748	97835640	0.001	FALSE	0.97277723592706	0.0886699507389163
rs1532380	97835885	-0.004	FALSE	0.265861850685906	0.0882352941176471
rs112261210	97836354	0.151	FALSE	0.687654772540554	0.0882352941176471
rs200702089	97837431	0.141	FALSE	0.406054455332924	0.0878048780487805
rs79577771	97837958	0.141	FALSE	0.390638074371964	0.0875912408759124
rs13221415	97838142	0.376	FALSE	0.689470171998255	0.0871670702179177
rs13221419	97838146	0.376	FALSE	0.594091261469293	0.0871670702179177
rs3735253	97838200	0.008	FALSE	0.177393650438171	0.0871670702179177
rs3735256	97838313	0.018	FALSE	0.31639793162467	0.087378640776699
rs73710395	97838652	0.095	FALSE	0.139685921510682	0.0869565217391304
rs17169462	97839140	0.021	FALSE	0.969888269016519	0.0869565217391304
rs1532381	97840024	0.297	FALSE	0.698192393011414	0.0869565217391304
rs117643288	97840315	0.144	FALSE	0.626756226585712	0.0867469879518072
rs192613887	97840948	0.095	FALSE	0.0941647633095272	0.0865384615384615
rs74427781	97841051	0.002	FALSE	0.0753100998001173	0.0869565217391304
rs56034325	97841318	-0.003	FALSE	0.322153318091296	0.0869565217391304
rs754464	97842668	0.013	FALSE	0.903322668024339	0.0871670702179177
rs10230846	97842791	0.272	FALSE	0.303764433506876	0.0871670702179177
rs12704976	97843979	0.214	FALSE	0.0926284350571223	0.0863309352517986
rs3148	97844578	0.246	FALSE	0.878298830287531	0.0861244019138756
rs6969321	97845431	0.385	FALSE	0.238101119082421	0.0876777251184834
rs6465660	97845456	0.146	FALSE	0.5683850471396	0.0876777251184834
rs11551890	97845713	0.58	TRUE	0.950895284896251	0.0876777251184834
rs67893727	97845903	0	FALSE	0.746139666857198	0.0876777251184834
rs74672857	97846435	0.016	FALSE	0.742163474508561	0.0874704491725768
rs2279676	97847040	0.027	FALSE	0.704585428535938	0.0870588235294118
rs56009323	97847459	0.012	FALSE	0.425872416445054	0.0870588235294118
rs6951913	97847522	-0.005	FALSE	0.140362884942442	0.0870588235294118
rs56153131	97847619	0.026	FALSE	0.376140722446144	0.0872641509433962
rs73151174	97847738	-0.002	FALSE	0.763729538070038	0.0872641509433962
rs59932969	97848681	0.015	FALSE	0.31475976635702	0.0864485981308411
rs34649939	97849359	0.443	TRUE	0.748209818219766	0.0864485981308411
rs145452014	97849451	0.029	FALSE	0.997521236923058	0.0864485981308411
rs12540613	97849461	0.029	FALSE	0.0720604758593254	0.0864485981308411
rs35527492	97849464	0.348	FALSE	0.996998428809457	0.0864485981308411
rs12533016	97849648	0.059	FALSE	0.80937906713225	0.0864485981308411
rs112086726	97849652	-0.004	FALSE	0.529241263167933	0.0864485981308411
rs12535392	97849672	0.184	FALSE	0.129785234550945	0.0864485981308411
rs73151177	97850340	0.452	TRUE	0.587874373653904	0.0862470862470862
rs62479822	97850383	0.211	FALSE	0.82330928464653	0.0864485981308411
rs62479823	97850406	0.452	TRUE	0.494082529726438	0.0864485981308411
rs67420939	97850599	0.543	TRUE	0.592296719702426	0.0864485981308411
rs202120870	97850796	0	FALSE	0.894032072171103	0.0862470862470862
rs200492461	97850797	0	FALSE	0.878952360281255	0.0862470862470862
rs28566958	97850822	0.008	FALSE	0.383714556577615	0.0862470862470862
rs11762014	97852399	0.033	FALSE	0.780568783904892	0.0850574712643678
rs11762703	97852586	0.033	FALSE	0.210733578109648	0.0850574712643678
rs55738918	97852698	-0.004	FALSE	0.35562218419509	0.0850574712643678
rs2270596	97852895	0.033	FALSE	0.487138129246887	0.0850574712643678
rs2270595	97852899	0.225	FALSE	0.642961475416087	0.0850574712643678
rs3816943	97853184	0.033	FALSE	0.892760907416232	0.0852534562211982
rs13231773	97853309	-0.002	FALSE	0.0597177168936469	0.0852534562211982
rs60997612	97853489	-0.004	FALSE	0.682079422066454	0.0850574712643678
rs2291747	97853795	0.348	FALSE	0.865001639421098	0.0852534562211982
rs2291746	97853845	-0.004	FALSE	0.54380121139111	0.0852534562211982
rs2291745	97854393	0.023	FALSE	0.436916220898274	0.0852534562211982
rs10953245	97855462	0.501	TRUE	0.93140301015228	0.0852534562211982
rs11983144	97856172	0.174	FALSE	0.784514240256976	0.0848623853211009
rs2270604	97857675	0.014	FALSE	0.061820203892421	0.0846681922196796
rs2270603	97858647	0.01	FALSE	0.919013941264711	0.0846681922196796
rs142786157	97858973	-0.003	FALSE	0.675347889785189	0.0846681922196796
rs747632	97859060	-0.002	FALSE	0.892246800882276	0.0846681922196796
rs747631	97859182	0.003	FALSE	0.640414410468657	0.0846681922196796
rs747630	97859287	-0.003	FALSE	0.231293631345034	0.0844748858447489
rs747633	97859387	0.406	TRUE	0.625759862759151	0.0844748858447489
rs2270601	97860182	-0.003	FALSE	0.0597311426303349	0.083710407239819
rs2270600	97860939	0.032	FALSE	0.867375176644418	0.0829596412556054
rs34304553	97861407	0.471	TRUE	0.819238910637796	0.0829596412556054
rs2291750	97863145	-0.005	FALSE	0.0754724643309601	0.0814977973568282
rs11761574	97864269	0.003	FALSE	0.478295726678334	0.081140350877193
rs11768456	97864398	0.01	FALSE	0.591495090548415	0.081140350877193
rs10953247	97864666	-0.002	FALSE	0.654988162883092	0.0807860262008734
rs76754817	97864792	0.01	FALSE	0.75119948501233	0.0807860262008734
rs80292432	97864868	0	FALSE	0.94080945092719	0.0807860262008734
rs4727388	97865458	0.003	FALSE	0.324895693024155	0.0804347826086957
rs7777991	97865757	0.008	FALSE	0.255352275446057	0.0802603036876356
rs56229643	97865936	0.383	FALSE	0.417134087113664	0.0800865800865801
rs3735258	97866291	-0.004	FALSE	0.13342772286851	0.0800865800865801
rs77968419	97866480	-0.004	FALSE	0.709180240158457	0.0800865800865801
rs12531433	97866884	-0.002	FALSE	0.825940579513554	0.0802603036876356
rs17169479	97868033	-0.001	FALSE	0.409411620092578	0.0800865800865801
rs6963518	97868727	0.267	FALSE	0.0666437770356424	0.0799136069114471
rs10953248	97869192	0.449	TRUE	0.325814597087447	0.0817204301075269
rs75070716	97871985	0.026	FALSE	0.502934743580408	0.084051724137931
rs35603430	97873467	0.383	FALSE	0.434977150848135	0.084051724137931
rs1874344	97873994	-0.005	FALSE	0.390534763131291	0.0822510822510823
rs903592	97874094	0.044	FALSE	0.325137636973523	0.0822510822510823
rs3816944	97874143	0.383	FALSE	0.807632658770308	0.0822510822510823
rs34789614	97874625	0.383	FALSE	0.844742712157313	0.08207343412527
rs2270597	97874656	0.001	FALSE	0.803969238442369	0.08207343412527
rs35272066	97874693	0.279	FALSE	0.765996650594752	0.08207343412527
rs12539998	97874849	0.029	FALSE	0.0738129213568755	0.08207343412527
rs4729419	97875775	-0.005	FALSE	0.718866845476441	0.08207343412527
rs4729420	97875781	0.295	FALSE	0.0993870481848717	0.08207343412527
rs4727389	97875872	0.221	FALSE	0.534289518883452	0.08207343412527
rs4727390	97876593	0.029	FALSE	0.165803411556408	0.0824295010845987
rs58699591	97876704	0.006	FALSE	0.847303917724639	0.0824295010845987
rs4729421	97876980	0.012	FALSE	0.322507589613088	0.0824295010845987
rs12535455	97877518	0.221	FALSE	0.18784414739348	0.0822510822510823
rs62479836	97877968	0.012	FALSE	0.977483230247162	0.0804347826086957
rs80195155	97878153	0.001	FALSE	0.684017897117883	0.0804347826086957
rs7796762	97878195	0.383	FALSE	0.916109250241425	0.0804347826086957
rs13237878	97878504	0.383	FALSE	0.602825953788124	0.0802603036876356
rs12704977	97878671	0.383	FALSE	0.42433899306925	0.0782608695652174
rs11771397	97878710	0.004	FALSE	0.463027348439209	0.0782608695652174
rs56098787	97879698	0.004	FALSE	0.905147828557529	0.0777537796976242
rs954050	97880226	0.004	FALSE	0.593895803508349	0.0775862068965517
rs35484348	97880623	0.001	FALSE	0.5999881370808	0.0775862068965517
rs12113299	97880693	0.126	FALSE	0.256937580276281	0.0775862068965517
rs1874343	97881868	0.001	FALSE	0.975092367501929	0.0782608695652174
rs17169486	97882336	-0.003	FALSE	0.727551535784733	0.0782608695652174
rs11982193	97882561	-0.004	FALSE	0.473728197847959	0.0782608695652174
rs6952649	97882880	0.196	FALSE	0.578064784535673	0.0782608695652174
rs6972314	97882891	0.196	FALSE	0.137513415550347	0.0782608695652174
rs12704978	97883069	0.221	FALSE	0.230481044703629	0.0782608695652174
rs62479838	97883146	0	FALSE	0.823769159812946	0.0782608695652174
rs17436977	97883459	0.364	FALSE	0.772371895879041	0.0782608695652174
rs2394827	97883912	0	FALSE	0.629041924304329	0.0780911062906725
rs11984183	97884915	0	FALSE	0.872597661253531	0.0757575757575758
rs6465661	97885213	0.364	FALSE	0.300117959140334	0.0757575757575758
rs11773779	97885253	0	FALSE	0.712426888220944	0.0757575757575758
rs12536125	97885725	-0.003	FALSE	0.950490208005067	0.0715835140997831
rs7801687	97886368	0.156	FALSE	0.743272044695914	0.0695652173913044
rs7801688	97886370	0.156	FALSE	0.65475769356126	0.0695652173913044
rs112475136	97886459	0.126	FALSE	0.904611310258042	0.0692640692640693
rs200790416	97886974	0.001	FALSE	0.0822849710704759	0.0691144708423326
rs34817002	97887051	0.364	FALSE	0.820663195766974	0.0691144708423326
rs6950994	97887872	0.548	TRUE	0.0790896669728682	0.0685224839400428
rs4729422	97888085	0.196	FALSE	0.8045331065543	0.0683760683760684
rs6951479	97888121	0.043	FALSE	0.737583847739734	0.0683760683760684
rs7803996	97888360	0.156	FALSE	0.361584533553105	0.0685224839400428
rs12539676	97888478	0	FALSE	0.0753499722341076	0.0683760683760684
rs7789440	97888798	0.318	FALSE	0.0671503518591635	0.0685224839400428
rs11772438	97889050	0	FALSE	0.562578638095874	0.0686695278969957
rs66486729	97889488	0.17	FALSE	0.780250552052166	0.0666666666666667
rs7794187	97889758	0.548	TRUE	0.260136456578039	0.0666666666666667
rs4562234	97889931	0.166	FALSE	0.870020277029835	0.0666666666666667
rs7795059	97890297	0.191	FALSE	0.403265312616713	0.0665236051502146
rs4604367	97891460	0.161	FALSE	0.100254183600191	0.0643776824034335
rs11768214	97891512	-0.003	FALSE	0.246672358177602	0.0642398286937902
rs10245235	97891789	0.161	FALSE	0.72173409803072	0.0642398286937902
rs6972796	97892122	0.161	FALSE	0.622165010171011	0.0641025641025641
rs6955259	97892356	0.318	FALSE	0.896469678811263	0.0639658848614073
rs10953249	97892924	0.161	FALSE	0.124382245249581	0.0620985010706638
rs7778082	97893463	0.161	FALSE	0.514184754679445	0.0622317596566524
rs74890108	97894087	-0.004	FALSE	0.30069797715405	0.0620985010706638
rs61575270	97894157	0	FALSE	0.559869516291656	0.0620985010706638
rs76976120	97894172	-0.004	FALSE	0.0937566289212555	0.0620985010706638
rs61255730	97894820	0.055	FALSE	0.707908069877885	0.0623655913978495
rs6970535	97894975	0.126	FALSE	0.253900475276168	0.0623655913978495
rs6970789	97895126	0.126	FALSE	0.537051398714539	0.0622317596566524
rs73709460	97895254	-0.004	FALSE	0.433669275778811	0.0623655913978495
rs35216698	97896175	0.318	FALSE	0.347083298431244	0.0625
rs200662407	97896276	0.161	FALSE	0.596440623607487	0.0625
rs56694862	97897120	-0.003	FALSE	0.107022309629247	0.0603448275862069
rs59597713	97897760	-0.003	FALSE	0.74547503759386	0.0602150537634409
rs10953250	97899004	0.141	FALSE	0.327357212419156	0.0579399141630901
rs10953251	97899206	0.126	FALSE	0.442662696540356	0.0579399141630901
rs34830366	97899535	0.303	FALSE	0.863011471810751	0.0579399141630901
rs12704981	97899777	0.035	FALSE	0.434383396548219	0.0579399141630901
rs34776142	97899873	0.303	FALSE	0.919246359483805	0.0579399141630901
rs10953252	97900160	0.151	FALSE	0.727877275901847	0.0579399141630901
rs10953253	97900191	0.126	FALSE	0.330205494910479	0.0579399141630901
rs11771953	97900698	0	FALSE	0.773935311171226	0.0579399141630901
rs7787309	97900826	0.035	FALSE	0.097540060931351	0.0579399141630901
rs4729425	97900833	0.151	FALSE	0.993910558253992	0.0579399141630901
rs12669622	97901565	0.035	FALSE	0.187024552817456	0.0574468085106383
rs58477839	97901622	-0.003	FALSE	0.984903081366792	0.0574468085106383
rs10249366	97901860	0.035	FALSE	0.743200512358453	0.0574468085106383
rs138136617	97901962	0	FALSE	0.940514804469422	0.0574468085106383
rs150063393	97902142	0.023	FALSE	0.24368311651051	0.0574468085106383
rs13244882	97902256	0.151	FALSE	0.753793736896478	0.0574468085106383
rs58478327	97902293	0.126	FALSE	0.858892431773711	0.0574468085106383
rs13244727	97902328	0.151	FALSE	0.303368962195236	0.0574468085106383
rs13235259	97902706	0.151	FALSE	0.386642254365142	0.0572033898305085
rs61446268	97903074	0	FALSE	0.165843270719051	0.0572033898305085
rs7802382	97903642	0.303	FALSE	0.969396303512622	0.0569620253164557
rs62479844	97903788	-0.002	FALSE	0.248570531245787	0.0569620253164557
rs7802560	97903806	0.303	FALSE	0.794390074850526	0.0569620253164557
rs7803433	97904407	0.216	FALSE	0.533595962950494	0.0568421052631579
rs28662014	97904505	0	FALSE	0.205307097418699	0.0568421052631579
rs13247283	97906135	0.216	FALSE	0.710992376192007	0.0573770491803279
rs34406562	97906580	0.216	FALSE	0.177926187333651	0.0574948665297741
rs35472875	97906590	0.12	FALSE	0.385854892572388	0.0574948665297741
rs4729427	97906855	0.216	FALSE	0.755121634004172	0.0574948665297741
rs7791025	97906898	0.231	FALSE	0.402592567040119	0.0574948665297741
rs4729428	97906925	0.216	FALSE	0.236793819547165	0.0574948665297741
rs7791314	97906987	0.12	FALSE	0.442605899379123	0.0574948665297741
rs7795764	97907452	0.428	TRUE	0.811969335842878	0.0574948665297741
rs7795432	97907468	0.366	FALSE	0.69052696491126	0.0574948665297741
rs7796611	97908223	0.179	FALSE	0.179905231785961	0.0552147239263804
rs13238610	97909277	0.179	FALSE	0.626862624962814	0.0552147239263804
rs144345781	97909739	0.179	FALSE	0.250272103026509	0.055327868852459
rs12113293	97910488	0.095	FALSE	0.117952753335703	0.0551020408163265
rs12113294	97910637	0.204	FALSE	0.162211216334254	0.0551020408163265
rs111849767	97911618	0.508	TRUE	0.774816297669895	0.0551020408163265
rs4448203	97911883	0.102	FALSE	0.438081991695799	0.0551020408163265
rs77909254	97912126	0.095	FALSE	0.344281613186467	0.0551020408163265
rs6947208	97912204	0.173	FALSE	0.301595297362655	0.0551020408163265
rs6967457	97912221	0.303	FALSE	0.677536894462537	0.0551020408163265
rs6947340	97912241	0.173	FALSE	0.816949936444871	0.0551020408163265
rs67667885	97912364	0.179	FALSE	0.673760892637074	0.0551020408163265
rs201149380	97912366	0.173	FALSE	0.365088474319782	0.0551020408163265
rs4506131	97913196	0.169	FALSE	0.270084265887272	0.0548780487804878
rs10277669	97914164	0.089	FALSE	0.651268696552143	0.0546558704453441
rs10953254	97914305	0.013	FALSE	0.481926227209624	0.0546558704453441
rs13246725	97914898	0.179	FALSE	0.956075838464312	0.0545454545454545
rs13246942	97915021	0.303	FALSE	0.336145018436946	0.0544354838709677
rs4729429	97915224	0.095	FALSE	0.161714089161251	0.0543259557344064
rs11766808	97915376	0.179	FALSE	0.829674903338309	0.0544354838709677
rs6950023	97915635	-0.005	FALSE	0.533979630284011	0.0543259557344064
rs6967728	97915637	-0.005	FALSE	0.687554546445608	0.0543259557344064
rs10226454	97915685	0.089	FALSE	0.368281491543166	0.0543259557344064
rs6968144	97915697	0.303	FALSE	0.1107030899846	0.0543259557344064
rs11760930	97915789	0.179	FALSE	0.296908089739736	0.0543259557344064
rs6968193	97915902	0.179	FALSE	0.132206904736813	0.0542168674698795
rs4729430	97915953	0.095	FALSE	0.38686525413068	0.0542168674698795
rs35983874	97916461	0.215	FALSE	0.666009090631269	0.0521042084168337
rs10237583	97916462	0.095	FALSE	0.259462642658036	0.0521042084168337
rs10267597	97916903	0.089	FALSE	0.455450468533672	0.0501002004008016
rs62479853	97917158	0.303	FALSE	0.403374383179471	0.0501002004008016
rs6465662	97917801	0.146	FALSE	0.128462103626225	0.0479041916167665
rs77152131	97917910	-0.005	FALSE	0.741971828520764	0.0478087649402391
rs35941058	97918159	0.179	FALSE	0.181939253234305	0.0478087649402391
rs4075058	97918321	0.089	FALSE	0.190471393393818	0.047713717693837
rs4075057	97918448	0.179	FALSE	0.683919637615327	0.047713717693837
rs6465663	97918883	0.372	FALSE	0.821970692160539	0.047713717693837
rs7790229	97919338	0.179	FALSE	0.895582125650253	0.0456349206349206
rs200182484	97919495	0.303	FALSE	0.209896156575996	0.0456349206349206
rs35944487	97919569	0.179	FALSE	0.235667502251454	0.0455445544554455
rs117066569	97919974	0.111	FALSE	0.780122844758444	0.0455445544554455
rs7794612	97920072	0.179	FALSE	0.491859983489849	0.0455445544554455
rs200863777	97920266	0.089	FALSE	0.391048734518699	0.0456349206349206
rs138492468	97920273	0.089	FALSE	0.54726990434574	0.0456349206349206
rs7015	97920623	-0.004	FALSE	0.310543274157681	0.0456349206349206
rs34534766	97920871	0.146	FALSE	0.607415552425664	0.0456349206349206
rs1132971	97921533	0.179	FALSE	0.97855901644798	0.0455445544554455
rs11345007	97921759	0.093	FALSE	0.0534320023260079	0.0455445544554455
rs6465664	97921834	0.179	FALSE	0.441789943142794	0.0455445544554455
rs12873	97922773	0.179	FALSE	0.214347967889626	0.0415841584158416
rs12728	97922851	0.318	FALSE	0.0864977545919828	0.0415841584158416
rs13008	97922875	0.513	TRUE	0.505617760203313	0.0415841584158416
rs10953255	97923198	0.179	FALSE	0.303736602386925	0.0414201183431953
rs62479858	97924226	-0.003	FALSE	0.77198014894966	0.0414201183431953
rs6949718	97924483	0.303	FALSE	0.990102804289199	0.0414201183431953
rs7783403	97924504	0.056	FALSE	0.443071079545189	0.0414201183431953
rs6969731	97924571	0.179	FALSE	0.544324668473564	0.0414201183431953
rs6970801	97925240	0.179	FALSE	0.906483489845414	0.0396039603960396
rs6970990	97925382	0.303	FALSE	0.219554385985248	0.0396039603960396
rs6975156	97925534	0.146	FALSE	0.426935902761761	0.0396039603960396
rs6975519	97925797	0.134	FALSE	0.955026895331684	0.0396039603960396
rs11772293	97925931	0.146	FALSE	0.801849506876897	0.0396039603960396
rs12704982	97926053	0.179	FALSE	0.352430227573495	0.0396039603960396
rs34294017	97926375	0.023	FALSE	0.270943581382744	0.0376237623762376
rs11761158	97926416	0.162	FALSE	0.521795032813679	0.0376237623762376
rs34129434	97926464	0.179	FALSE	0.666792770288885	0.0376237623762376
rs12704983	97927045	0.179	FALSE	0.965398210566491	0.0375494071146245
rs66548074	97928610	0.179	FALSE	0.748357542022132	0.0371819960861057
rs73147342	97928722	0.179	FALSE	0.127010149287526	0.0371819960861057
rs13232861	97929081	0.005	FALSE	0.29559817397967	0.0372549019607843
rs62478160	97929183	0.017	FALSE	0.548965882475022	0.0372549019607843
rs11290747	97929573	-0.003	FALSE	0.441427313548047	0.0371819960861057
rs7781916	97929738	0.179	FALSE	0.383104031719267	0.0371819960861057
rs2906183	97930165	-0.004	FALSE	0.0801951573230326	0.0371819960861057
rs34695842	97931062	0.303	FALSE	0.558849230862688	0.037037037037037
rs736753	97931489	0.179	FALSE	0.216225276188925	0.037037037037037
rs736754	97931559	0.179	FALSE	0.154068305308465	0.037037037037037
rs150628574	97931900	0.179	FALSE	0.857023202849086	0.037037037037037
rs201057848	97931912	0.179	FALSE	0.0969277375843376	0.037037037037037
rs757669	97932014	0.093	FALSE	0.969516901788302	0.037037037037037
rs757670	97932200	0.093	FALSE	0.272528216231149	0.037109375
rs1045916	97933601	0.316	FALSE	0.273518593795598	0.0369649805447471
rs7802541	97933855	0.296	FALSE	0.926882114401087	0.0369649805447471
rs7785612	97933867	0.296	FALSE	0.214481788186822	0.0369649805447471
rs7802794	97933911	0.297	FALSE	0.244842274417169	0.0369649805447471
rs6465665	97934150	0.168	FALSE	0.948688117053825	0.037037037037037
rs182923512	97934304	0.095	FALSE	0.645786675938871	0.037037037037037
rs145525896	97934418	0.095	FALSE	0.806505488569383	0.037037037037037
rs13232181	97935671	0.168	FALSE	0.100766591844149	0.037037037037037
rs112997351	97935687	0.095	FALSE	0.965814795263577	0.037037037037037
rs12673586	97936481	0.168	FALSE	0.922573304723483	0.037109375
rs79243199	97936830	0.095	FALSE	0.806097307731397	0.037037037037037
rs11540936	97937201	0.05	FALSE	0.161163774854504	0.0369649805447471
rs6465666	97937258	0.297	FALSE	0.654172027704772	0.0369649805447471
rs77995324	97937494	0.095	FALSE	0.240440190397203	0.037037037037037
rs4729431	97937981	0.055	FALSE	0.219930346426554	0.037037037037037
rs115435700	97937996	0.095	FALSE	0.750479267828632	0.037037037037037
rs1006169	97938443	-0.003	FALSE	0.745053993281908	0.0371819960861057
rs200776883	97938553	0.095	FALSE	0.734525476070121	0.037109375
rs1985593	97938618	-0.003	FALSE	0.406736848072615	0.037109375
rs6951286	97939222	0.096	FALSE	0.74687243939843	0.037109375
rs2906184	97939987	-0.004	FALSE	0.477202153997496	0.037037037037037
rs1985594	97940186	0.097	FALSE	0.60213247173233	0.037109375
rs75139799	97940814	0.131	FALSE	0.863772838574369	0.037109375
rs115617433	97940862	0.095	FALSE	0.29077314651804	0.037109375
rs77291249	97941830	0.095	FALSE	0.256115745718125	0.0371819960861057
rs5886062	97942070	-0.005	FALSE	0.241335525875911	0.0371819960861057
rs11270106	97942436	-0.001	FALSE	0.578862855420448	0.037037037037037
rs114042631	97942662	0.095	FALSE	0.205334661121015	0.0369649805447471
rs145145858	97942825	0.095	FALSE	0.627886259416118	0.037109375
rs115070453	97943089	0.095	FALSE	0.764277127105743	0.037037037037037
rs200208619	97943103	0.095	FALSE	0.217113366839476	0.037037037037037
rs148133486	97943399	0.095	FALSE	0.715199623571243	0.037037037037037
rs2394852	97943575	0.297	FALSE	0.911870037054177	0.037037037037037
rs79274589	97943658	0.095	FALSE	0.101850623753853	0.037037037037037
rs35937832	97943845	0.111	FALSE	0.298033295560163	0.037037037037037
rs7791321	97944125	0.297	FALSE	0.751201353175566	0.037037037037037
rs2107716	97944744	0.168	FALSE	0.670393110357691	0.037037037037037
rs6963210	97944986	0.168	FALSE	0.665553523122799	0.037037037037037
rs9648907	97945115	0.508	TRUE	0.166863756102975	0.037037037037037
rs9648908	97945236	0.168	FALSE	0.977740353741683	0.037037037037037
rs115985479	97945925	0.095	FALSE	0.164591560210101	0.0352941176470588
rs113180946	97946385	0.095	FALSE	0.453630990791135	0.0352250489236791
rs1631779	97946450	0.093	FALSE	0.139702166081406	0.0352941176470588
rs7797943	97946902	0.141	FALSE	0.713593866489828	0.0352250489236791
rs4729432	97947055	-0.005	FALSE	0.925196170073468	0.0352941176470588
rs116161119	97947932	0.095	FALSE	0.602557983621955	0.0355731225296443
rs13308560	97948323	0.093	FALSE	0.190475306008011	0.0355731225296443
rs35636211	97948427	0.086	FALSE	0.38822908672737	0.0355731225296443
rs114587824	97948440	0.095	FALSE	0.506347636936698	0.0355731225296443
rs75177753	97948567	0.095	FALSE	0.441865922487341	0.0355731225296443
rs1635609	97949814	-0.005	FALSE	0.899660874099936	0.034
rs3801264	97950620	0.168	FALSE	0.641605669772252	0.0280561122244489
rs1468338	97951118	0.168	FALSE	0.325860909000039	0.028169014084507
rs2158553	97951131	0.168	FALSE	0.450066724454518	0.028169014084507
rs12112351	97951242	0.168	FALSE	0.501430735259783	0.028169014084507
rs1688607	97951321	-0.005	FALSE	0.954111110698432	0.028169014084507
rs10808107	97951671	0.168	FALSE	0.1516612021951	0.028169014084507
rs10953256	97951886	0.168	FALSE	0.780258619482629	0.028169014084507
rs2286074	97952011	0.168	FALSE	0.777717915270478	0.0281124497991968
rs7458551	97952167	0.168	FALSE	0.186450063204393	0.0281124497991968
rs146612912	97953334	0.082	FALSE	0.377150510018691	0.0283975659229209
rs75757792	97953987	0.095	FALSE	0.638214990438428	0.0285132382892057
rs78988250	97955394	0.095	FALSE	0.96372366566211	0.0283975659229209
rs114553894	97955526	0.095	FALSE	0.520099496620242	0.0264227642276423
rs75831141	97955896	0.095	FALSE	0.456325908272993	0.0264227642276423
rs7789380	97956180	0.173	FALSE	0.951287998422049	0.026369168356998
rs55946416	97956758	-0.004	FALSE	0.262205510842614	0.0262626262626263
rs3823740	97957104	0.366	FALSE	0.776740841788705	0.0262626262626263
rs79886092	97957366	0.095	FALSE	0.198837959568482	0.0262096774193548
rs7807555	97957517	0.297	FALSE	0.171060404763557	0.0262096774193548
rs7807455	97957622	0.255	FALSE	0.135333839943632	0.0262096774193548
rs6465667	97957885	0.297	FALSE	0.704383773077279	0.0262626262626263
rs7777415	97959214	0.366	FALSE	0.568740866100416	0.026369168356998
rs6968321	97959768	0.168	FALSE	0.341023628960829	0.024390243902439
rs6948346	97959956	0.158	FALSE	0.598810863785911	0.0243407707910751
rs6948540	97960066	0.168	FALSE	0.32186802350916	0.0242914979757085
rs3062613	97960146	-0.004	FALSE	0.475562900037039	0.0242914979757085
rs6949214	97960233	0.297	FALSE	0.760795272735413	0.0243407707910751
rs10953257	97960664	0.136	FALSE	0.611561855347827	0.0243407707910751
rs55648546	97960800	-0.004	FALSE	0.803700915700756	0.0243407707910751
rs7787418	97960850	0.366	FALSE	0.509212143428158	0.0243407707910751
rs6465669	97961501	0.168	FALSE	0.937645832833368	0.0223577235772358
rs6465670	97961512	0.168	FALSE	0.432934254629072	0.0223577235772358
rs6465671	97961603	0.168	FALSE	0.365321209724061	0.0223577235772358
rs6979373	97961844	0.168	FALSE	0.782517834671307	0.0223577235772358
rs6959506	97961897	0.168	FALSE	0.338540213392116	0.0223577235772358
rs144179263	97961947	0.095	FALSE	0.620228169928305	0.0223577235772358
rs34717219	97962271	0.168	FALSE	0.194901169626974	0.0223577235772358
rs35535338	97962319	0.366	FALSE	0.470488979306538	0.0223577235772358
rs34835415	97962648	0.168	FALSE	0.758957759896293	0.0223577235772358
rs1635611	97962771	0.097	FALSE	0.38670302585233	0.0223123732251521
rs6465672	97963717	0.168	FALSE	0.266147724562325	0.0222672064777328
rs11761206	97964019	0.168	FALSE	0.759856081870385	0.0222672064777328
rs62478174	97964148	0.168	FALSE	0.282527204940561	0.0222672064777328
rs62478175	97964244	0.297	FALSE	0.684285402565729	0.0222672064777328
rs62478177	97964611	0.174	FALSE	0.199802757275756	0.0223123732251521
rs67400516	97964626	0.168	FALSE	0.315677111258265	0.0223123732251521
rs3801263	97965016	0.136	FALSE	0.974233733932488	0.0224489795918367
rs77850250	97965092	0.095	FALSE	0.801837951072957	0.0224489795918367
rs12667634	97965442	0.136	FALSE	0.314463304600213	0.0224489795918367
rs35997266	97965566	0.255	FALSE	0.11019309933763	0.0224489795918367
rs11769950	97965821	-0.004	FALSE	0.311156087217387	0.0224948875255624
rs71112140	97967229	0.136	FALSE	0.95507702762261	0.0226337448559671
rs12671301	97967556	0.127	FALSE	0.330789459159132	0.0225872689938398
rs146844005	97967685	0.007	FALSE	0.626727637450676	0.0225872689938398
rs6974943	97968243	0.136	FALSE	0.0624348762677982	0.0226337448559671
rs6465673	97968887	0.146	FALSE	0.449582931003533	0.0226337448559671
rs7812180	97969140	0.543	TRUE	0.421467337966897	0.0226337448559671
rs60077733	97970137	0.496	TRUE	0.351385408069473	0.0205761316872428
rs34547845	97970697	0.136	FALSE	0.631443467386998	0.0205761316872428
rs11765794	97971643	0.248	FALSE	0.681274380185641	0.0205761316872428
rs10953258	97972639	0.126	FALSE	0.771819308190607	0.0206185567010309
rs6945554	97972946	0.255	FALSE	0.80815200638026	0.0206185567010309
rs7801992	97974203	0.255	FALSE	0.529214545956347	0.020746887966805
rs11768599	97974555	-0.004	FALSE	0.882751640491188	0.0206185567010309
rs36017146	97974617	0.366	FALSE	0.120114499109332	0.0206185567010309
rs1688606	97974851	0	FALSE	0.202813247474842	0.020746887966805
rs36019673	97974910	0.464	TRUE	0.0710858224076219	0.020746887966805
rs6961129	97975542	0.255	FALSE	0.269712645397522	0.020746887966805
rs112758337	97977268	0.043	FALSE	0.318208858417347	0.0208333333333333
rs4727392	97977670	0.1	FALSE	0.563655719801318	0.0208768267223382
rs7795176	97978287	0.248	FALSE	0.803892452863511	0.0209643605870021
rs6967934	97979238	0.248	FALSE	0.889699631533586	0.0210526315789474
rs78069292	97979428	0.35	FALSE	0.771286058181431	0.0210526315789474
rs6971825	97979548	0.255	FALSE	0.47366618195083	0.0210526315789474
rs62478200	97980045	0.248	FALSE	0.353607390495017	0.0210970464135021
rs7805267	97980294	0.248	FALSE	0.532244973699562	0.0210970464135021
rs6465675	97982103	0.29	FALSE	0.831896132172551	0.0209643605870021
rs12704985	97982846	0.358	FALSE	0.913792203832418	0.0209643605870021
rs1859482	97983774	0.248	FALSE	0.376491279317997	0.0211864406779661
rs2240348	97984077	-0.004	FALSE	0.520860697713215	0.0212314225053079
rs77032872	97984321	0.043	FALSE	0.170043874019757	0.0212314225053079
rs2240349	97984663	0.255	FALSE	0.916947637486737	0.0212314225053079
rs144524933	97984834	0.095	FALSE	0.634858002851252	0.0212314225053079
rs6944262	97985415	0.297	FALSE	0.112466542737093	0.0213219616204691
rs13307593	97986146	0.255	FALSE	0.898598299303558	0.0212314225053079
rs12704986	97986430	0	FALSE	0.99893610625295	0.0213219616204691
rs13246868	97986453	0.248	FALSE	0.420357199769933	0.0213219616204691
rs12672092	97986557	0.248	FALSE	0.934272736264393	0.0213675213675214
rs1468339	97987501	0.093	FALSE	0.705690134107135	0.0212765957446809
rs72318262	97987618	0.097	FALSE	0.942249036370777	0.0212765957446809
rs1468340	97987676	0.255	FALSE	0.126037354266737	0.0212765957446809
rs1468341	97987696	0.366	FALSE	0.39348911663983	0.0212765957446809
rs13307956	97987917	0.023	FALSE	0.688882552820724	0.0191897654584222
rs6969234	97987986	0.255	FALSE	0.681227467523422	0.0191897654584222
rs3801258	97988428	-0.004	FALSE	0.752254813211039	0.01931330472103
rs1966359	97989395	-0.004	FALSE	0.927542507671751	0.0193965517241379
rs3779196	97990106	0	FALSE	0.722046409314498	0.017353579175705
rs6965424	97991125	0	FALSE	0.422440393106081	0.0172413793103448
rs6952026	97991443	0.095	FALSE	0.581740917928983	0.0172413793103448
rs6969752	97991468	0.095	FALSE	0.911346969928127	0.0172786177105832
rs3801257	97991792	0.136	FALSE	0.572776012425311	0.017353579175705
rs3801256	97992095	0.255	FALSE	0.260587997781113	0.0172413793103448
rs7803372	97992257	0.136	FALSE	0.755793823732529	0.0172043010752688
rs3779195	97993362	0.043	FALSE	0.392352711351123	0.0171673819742489
rs7776638	97993506	0.248	FALSE	0.840906375250779	0.0172043010752688
rs9769767	97994988	0.136	FALSE	0.462056863517501	0.0173913043478261
rs140394772	97995536	0.095	FALSE	0.135202588536777	0.0174672489082969
rs4236537	97996593	-0.004	FALSE	0.859460383921396	0.0173913043478261
rs62478201	97997164	-0.004	FALSE	0.198849664011505	0.0174291938997821
rs6956686	97997945	0.255	FALSE	0.287387148209382	0.017353579175705
rs9641236	97998124	0.036	FALSE	0.179342414322309	0.017353579175705
rs201024065	97998977	0.127	FALSE	0.181891202111729	0.017353579175705
rs13246043	97998978	0.137	FALSE	0.63542904832866	0.017353579175705
rs3801255	98000929	0.255	FALSE	0.105628603452351	0.0174672489082969
rs71563562	98001241	0.248	FALSE	0.166962279484142	0.0174291938997821
rs12704987	98001341	0.097	FALSE	0.470430330350064	0.0174291938997821
rs62478203	98001484	0.248	FALSE	0.732229017280042	0.0174291938997821
rs36099592	98002331	0.248	FALSE	0.465471963013988	0.0177383592017738
rs13246843	98002661	0.255	FALSE	0.918591765128076	0.0177383592017738
rs77036463	98003290	0.095	FALSE	0.254616989532951	0.0178173719376392
rs6465677	98003552	0.136	FALSE	0.626539773354307	0.0178173719376392
rs6465678	98004057	0.168	FALSE	0.638956054917071	0.0178970917225951
rs6955647	98004562	0.216	FALSE	0.386821228871122	0.0178970917225951
rs6973775	98004685	0.35	FALSE	0.536730478308164	0.0178970917225951
rs12704988	98004843	0.216	FALSE	0.35877783196047	0.0178970917225951
rs58482732	98004953	0.035	FALSE	0.52063793373527	0.0178970917225951
rs7806524	98004997	0.342	FALSE	0.819642355595715	0.0178970917225951
rs4439053	98005235	0.061	FALSE	0.403158074605744	0.0178970917225951
rs7806739	98005332	0.308	FALSE	0.5968332636985	0.0178970917225951
rs2107717	98005398	0.391	TRUE	0.832772414200008	0.0178970917225951
rs2107718	98005462	0.056	FALSE	0.910133538406808	0.0178970917225951
rs4268041	98005538	-0.003	FALSE	0.916592873155605	0.0178970917225951
rs144912685	98005573	0.116	FALSE	0.713539818045683	0.0178970917225951
rs6465679	98005617	0.104	FALSE	0.100541752006393	0.0178970917225951
rs3944111	98005766	-0.004	FALSE	0.11731276276987	0.0178970917225951
rs6465680	98005778	0.29	FALSE	0.842027656512801	0.0178970917225951
rs6961438	98005849	0.297	FALSE	0.42437046894338	0.0178970917225951
rs201244010	98007537	-0.004	FALSE	0.373864975362085	0.0158730158730159
rs5886063	98007541	-0.004	FALSE	0.0844642991665751	0.0158730158730159
rs6961790	98007993	0.168	FALSE	0.57790835472988	0.0158371040723982
rs56997921	98009224	-0.004	FALSE	0.73218570247991	0.0155902004454343
rs7787858	98009914	0.297	FALSE	0.0927467108471319	0.015625
rs3779194	98010277	0.29	FALSE	0.440423261187971	0.0155902004454343
rs3801254	98010811	0.255	FALSE	0.599078610551078	0.0156599552572707
rs13245076	98011362	0.168	FALSE	0.882850509590935	0.015625
rs140052875	98012501	-0.004	FALSE	0.0566730547463521	0.0135746606334842
rs55825602	98013039	0.297	FALSE	0.279971048014704	0.0135440180586907
rs10953259	98013107	-0.004	FALSE	0.606630883610342	0.0135440180586907
rs12539761	98013839	0.032	FALSE	0.461962687387131	0.0135746606334842
rs11772432	98014041	-0.004	FALSE	0.611606769566424	0.0135746606334842
rs10280254	98014818	0.097	FALSE	0.760058792179916	0.0136054421768707
rs67132564	98014900	0.29	FALSE	0.41056315228343	0.0136363636363636
rs199820184	98015052	0.211	FALSE	0.719241740228608	0.0136363636363636
rs62478228	98015435	-0.004	FALSE	0.486962149641477	0.0136986301369863
rs9641237	98015868	-0.004	FALSE	0.886631945590489	0.0138568129330254
rs6465681	98016246	0.29	FALSE	0.794450522074476	0.0139211136890951
rs6967576	98016373	0.297	FALSE	0.954558298015036	0.0139211136890951
rs6465682	98016417	0.29	FALSE	0.677470223640557	0.0139211136890951
rs1635613	98016530	0.097	FALSE	0.187554416642524	0.013953488372093
rs9640655	98017099	-0.005	FALSE	0.132068063225597	0.013986013986014
rs148442629	98017192	-0.005	FALSE	0.229752502625342	0.013986013986014
rs74894508	98017195	-0.005	FALSE	0.254988334642258	0.013986013986014
rs59120980	98017730	-0.005	FALSE	0.0685291474568658	0.013986013986014
rs142448000	98017805	0.29	FALSE	0.103139107173774	0.014018691588785
rs13237102	98018182	0.297	FALSE	0.0537470676354133	0.013986013986014
rs73391087	98018908	0.097	FALSE	0.65840136789484	0.013986013986014
rs151139780	98019332	0.297	FALSE	0.507950789073948	0.013953488372093
rs56286037	98019522	0.297	FALSE	0.78664577358868	0.013986013986014
rs9649213	98021211	0.286	FALSE	0.796186144370586	0.0141843971631206
rs146586268	98022182	0.29	FALSE	0.934739954024553	0.0164319248826291
rs59854442	98022388	0.011	FALSE	0.359465357172303	0.0164319248826291
rs200044762	98022394	0.146	FALSE	0.0865898809628561	0.0164319248826291
rs62478233	98023092	0.29	FALSE	0.95642126618186	0.0141509433962264
rs13310668	98023153	-0.004	FALSE	0.194639235490467	0.0141509433962264
rs6465683	98026092	0.297	FALSE	0.374086676083971	0.016548463356974
rs1635614	98026153	0.079	FALSE	0.11757986653829	0.016548463356974
rs1688604	98026236	0.1	FALSE	0.382682809128892	0.016548463356974
rs79518236	98026554	-0.005	FALSE	0.498780734650791	0.0166270783847981
rs2394854	98027306	0.29	FALSE	0.0801689422107302	0.0164705882352941
rs1541409	98027580	-0.005	FALSE	0.339631900878157	0.0164705882352941
rs3801251	98027618	0.29	FALSE	0.386852605210152	0.0164705882352941
rs1688601	98028160	0.079	FALSE	0.767145921126939	0.0163551401869159
rs3779193	98028466	0.29	FALSE	0.75971332907211	0.0163551401869159
rs12704989	98029438	0.296	FALSE	0.874045492848381	0.0164319248826291
rs62478235	98030349	-0.005	FALSE	0.342481256579049	0.0164319248826291
rs62478236	98030377	0.308	FALSE	0.153925789624918	0.0164319248826291
rs12533982	98030513	-0.005	FALSE	0.832392276823521	0.0164319248826291
rs1076272	98031005	0.303	FALSE	0.840983923932072	0.0164319248826291
rs10953260	98033492	-0.005	FALSE	0.689748225733638	0.0211764705882353
rs11981805	98033524	0.102	FALSE	0.270227286324371	0.0211764705882353
rs142840096	98034634	0.172	FALSE	0.337571532931179	0.0212765957446809
rs62478237	98034770	0.333	FALSE	0.42481711191358	0.0235849056603774
rs10264714	98035939	0.097	FALSE	0.506175147916656	0.0259433962264151
rs12154723	98036628	0.333	FALSE	0.113297496258747	0.0304449648711944
rs11496115	98037034	0.333	FALSE	0.797531555232126	0.0305164319248826
rs6943025	98037557	-0.004	FALSE	0.179234918847214	0.0329411764705882
rs2452219	98038061	0.13	FALSE	0.622717826568987	0.033096926713948
rs57098456	98038351	0.001	FALSE	0.240080787066836	0.033096926713948
rs60817858	98038547	0.106	FALSE	0.492831455578562	0.033096926713948
rs10808108	98038670	-0.004	FALSE	0.782399992190767	0.0332541567695962
rs62478240	98039132	0.121	FALSE	0.954036923428066	0.0354609929078014
rs1688605	98039846	0.124	FALSE	0.415873421984725	0.0377358490566038
rs66496457	98040272	0.132	FALSE	0.0891890047583729	0.0377358490566038
rs143986821	98041621	0.151	FALSE	0.066075167292729	0.0374707259953162
rs113424921	98041642	0.191	FALSE	0.135382878012024	0.0374707259953162
rs112816873	98042130	0.053	FALSE	0.630194820347242	0.0375586854460094
rs10268092	98042267	0.13	FALSE	0.907852460665163	0.0374707259953162
rs7783611	98042527	0.171	FALSE	0.160574123391416	0.0375586854460094
rs11971850	98042899	0.002	FALSE	0.919540380418766	0.0377358490566038
rs111984569	98043959	0.006	FALSE	0.597550750744995	0.0425531914893617
rs111422268	98044554	0.161	FALSE	0.444835270405747	0.0425531914893617
rs200079272	98045611	0.148	FALSE	0.756445941433776	0.0405727923627685
rs187862135	98046130	0.161	FALSE	0.959064842574298	0.0406698564593301
rs937131	98046675	0.13	FALSE	0.807253668480553	0.0430622009569378
rs10274983	98048964	0.13	FALSE	0.520587304432411	0.0503597122302158
rs115452127	98049748	0.161	FALSE	0.0642926256987266	0.0525059665871122
rs201338374	98049887	0.116	FALSE	0.635919811890926	0.0548926014319809
rs200046571	98049929	0.071	FALSE	0.0502375141950324	0.0548926014319809
rs78640998	98050440	0.161	FALSE	0.99470782710705	0.0571428571428571
rs10224125	98050791	0.135	FALSE	0.648743998247665	0.0571428571428571
rs2023971	98051932	0.009	FALSE	0.123959452658892	0.0576923076923077
rs199994486	98052375	0.161	FALSE	0.188316529919393	0.0578313253012048
rs11972830	98053054	0.009	FALSE	0.238571941561531	0.0578313253012048
rs112900966	98053583	0.161	FALSE	0.63480016986141	0.0579710144927536
rs10240312	98054504	0.135	FALSE	0.747319837729447	0.0600961538461539
rs1635604	98054934	0.121	FALSE	0.795797913242132	0.0599520383693046
rs1635605	98055174	0.135	FALSE	0.730702466471121	0.062200956937799
rs1635606	98055912	0.135	FALSE	0.988376873836387	0.0626506024096386
rs1635607	98056140	0.121	FALSE	0.296098624297883	0.0626506024096386
rs111681257	98056510	0.135	FALSE	0.921344962401781	0.0628019323671498
rs145092952	98056713	0.161	FALSE	0.704885901336093	0.0626506024096386
rs35671107	98057288	0.095	FALSE	0.0994078322197311	0.062953995157385
rs4729438	98058339	0.023	FALSE	0.119311890087556	0.0631067961165049
rs12667648	98059060	0.135	FALSE	0.420089596335311	0.0631067961165049
rs143743400	98059539	0.161	FALSE	0.642885478376411	0.0632603406326034
rs113141431	98059788	0.031	FALSE	0.727881617180537	0.0634146341463415
rs1635608	98060050	0.121	FALSE	0.841030127240811	0.0635696821515893
rs79091574	98061047	0.009	FALSE	0.216530078765936	0.0645161290322581
rs57029323	98062756	0.023	FALSE	0.300171072839294	0.0681818181818182
rs144315615	98062977	0.015	FALSE	0.616864563920535	0.0680100755667506
rs7796340	98063284	0.121	FALSE	0.377914630586747	0.0678391959798995
rs143406673	98064366	0.161	FALSE	0.0874844274600036	0.0680100755667506
rs35090604	98065531	0.095	FALSE	0.3733049517381	0.0734177215189873
rs113221360	98065982	0.031	FALSE	0.0532886098488234	0.0737913486005089
rs10155846	98067495	0.121	FALSE	0.756424137053546	0.0739795918367347
rs71112159	98068642	0.017	FALSE	0.524536828673445	0.0739795918367347
rs34187393	98069832	0.084	FALSE	0.497096482198685	0.0717948717948718
rs60261682	98072969	0.012	FALSE	0.420957998279482	0.0681818181818182
rs4326314	98074456	0.001	FALSE	0.578181792027317	0.0680100755667506
rs4430025	98074459	0.001	FALSE	0.138055735640228	0.0680100755667506
rs4377879	98074472	0.001	FALSE	0.560202817758545	0.0680100755667506
rs4294119	98074744	0.118	FALSE	0.100593246601056	0.0681818181818182
rs4729445	98075594	0.165	FALSE	0.854917353112251	0.0659898477157361
rs7809920	98075975	0.184	FALSE	0.917509352986235	0.0658227848101266
rs74341369	98076007	0.111	FALSE	0.914742742583621	0.0658227848101266
rs11772157	98077040	0.171	FALSE	0.957530675118323	0.0651629072681704
rs10953265	98077856	0.165	FALSE	0.746010723116342	0.0654911838790932
rs28568981	98079099	0.154	FALSE	0.94244299842976	0.0653266331658292
rs9656055	98080047	0.165	FALSE	0.668887980165891	0.0654911838790932
rs201489591	98080338	-0.005	FALSE	0.106238028337248	0.0654911838790932
rs71563566	98080339	-0.005	FALSE	0.715065218671225	0.0654911838790932
rs73143622	98080656	-0.005	FALSE	0.682367740303744	0.0654911838790932
rs4308650	98080864	-0.005	FALSE	0.296861603972502	0.0654911838790932
rs35594239	98081301	-0.005	FALSE	0.551383239915595	0.0653266331658292
rs13233174	98082036	-0.003	FALSE	0.963193708716426	0.065
rs56252705	98082186	-0.005	FALSE	0.589123778929934	0.0651629072681704
rs34738348	98082829	-0.005	FALSE	0.574083530716598	0.0648379052369077
rs6960079	98085012	0.214	FALSE	0.555459930864163	0.0651629072681704
rs78508110	98085541	-0.005	FALSE	0.0890342157334089	0.0653266331658292
rs4729447	98085907	-0.005	FALSE	0.826528653234709	0.0653266331658292
rs4729448	98086044	0.17	FALSE	0.855139220610727	0.0651629072681704
rs2015092	98086820	0.195	FALSE	0.590710809035227	0.0656565656565657
rs2015101	98086903	0.22	FALSE	0.688856148591731	0.0656565656565657
rs71563567	98087071	-0.005	FALSE	0.232260795333423	0.0654911838790932
rs4729449	98087278	0.175	FALSE	0.614070879749488	0.0653266331658292
rs34373391	98089273	0.214	FALSE	0.311822273209691	0.0654911838790932
rs13233958	98090475	-0.003	FALSE	0.14163141179597	0.0651629072681704
rs13246849	98090685	-0.003	FALSE	0.81292758458294	0.0651629072681704
rs13246856	98090695	-0.005	FALSE	0.595561980828643	0.0651629072681704
rs903448	98090919	-0.005	FALSE	0.30683510749368	0.065
rs903449	98091895	0.29	FALSE	0.59011985034449	0.0656565656565657
rs903451	98091932	-0.005	FALSE	0.131841312313918	0.0656565656565657
rs6969001	98092054	0.175	FALSE	0.525657757138833	0.0656565656565657
rs2394866	98092150	0.214	FALSE	0.329054948559497	0.0658227848101266
rs67870395	98092220	-0.003	FALSE	0.227483736048453	0.0656565656565657
rs1994937	98092350	-0.004	FALSE	0.479663901880849	0.0654911838790932
rs903453	98092368	-0.005	FALSE	0.44259895979194	0.0654911838790932
rs2161	98092506	0.175	FALSE	0.730428974318784	0.0654911838790932
rs6951985	98095655	0.214	FALSE	0.0903336984454654	0.0653266331658292
rs861009	98096165	-0.003	FALSE	0.772423531592358	0.0653266331658292
rs860156	98096200	-0.003	FALSE	0.362340380321257	0.0651629072681704
rs13222376	98096579	-0.005	FALSE	0.401697065448388	0.0651629072681704
rs705321	98097170	-0.003	FALSE	0.86167634712765	0.0675
rs34602849	98097835	-0.005	FALSE	0.814126805146225	0.0694789081885856
rs1809794	98097907	0.175	FALSE	0.0644073124742135	0.0694789081885856
rs10263871	98099230	-0.005	FALSE	0.622379708266817	0.0696517412935323
rs71563568	98099356	-0.005	FALSE	0.960169887670781	0.0696517412935323
rs67078656	98099638	-0.005	FALSE	0.644522535928991	0.0696517412935323
rs10253932	98099878	-0.004	FALSE	0.98310096829664	0.0696517412935323
rs817929	98100066	0.201	FALSE	0.117257033509668	0.0693069306930693
rs817930	98100497	0.275	FALSE	0.0869944137288258	0.0691358024691358
rs71563569	98100679	-0.005	FALSE	0.40053914973978	0.0691358024691358
rs67223507	98100946	-0.005	FALSE	0.703519202128518	0.0691358024691358
rs817931	98103831	-0.005	FALSE	0.646924347314052	0.0691358024691358
rs2697489	98104264	0.264	FALSE	0.757988411886618	0.0687960687960688
rs13222981	98104403	-0.004	FALSE	0.255045167636126	0.0687960687960688
rs11769338	98105860	0.005	FALSE	0.271319728286471	0.0680100755667506
rs17147641	98106228	-0.005	FALSE	0.481059606943745	0.0678391959798995
rs10480633	98106710	-0.005	FALSE	0.581408823712263	0.0678391959798995
rs36086394	98107602	0.009	FALSE	0.356039437104482	0.0681818181818182
rs10279320	98108133	-0.005	FALSE	0.145185193989892	0.0680100755667506
rs112906827	98108145	-0.005	FALSE	0.248120541905519	0.0680100755667506
rs2132045	98108236	-0.004	FALSE	0.0682730186497793	0.0680100755667506
rs2132046	98108471	0.044	FALSE	0.190014811290894	0.0680100755667506
rs73392953	98108640	0.056	FALSE	0.687369576166384	0.0680100755667506
rs9641238	98108876	-0.005	FALSE	0.124823422858026	0.0680100755667506
rs9641239	98108914	-0.005	FALSE	0.889282745134551	0.0678391959798995
rs9641240	98108948	-0.005	FALSE	0.60081832727883	0.0678391959798995
rs58559443	98109560	0.056	FALSE	0.747870036796667	0.0676691729323308
rs13239741	98110059	-0.005	FALSE	0.843045777827501	0.0676691729323308
rs4358738	98111235	0.04	FALSE	0.634610256447922	0.0675
rs10266042	98111734	-0.005	FALSE	0.138972879038192	0.0675
rs10266762	98112348	-0.005	FALSE	0.40631307605654	0.0673316708229426
rs1472272	98112974	0.03	FALSE	0.59163705392275	0.0673316708229426
rs76549300	98114348	0.074	FALSE	0.681284893746488	0.0676691729323308
rs78457930	98115013	0.1	FALSE	0.52117491409881	0.0678391959798995
rs2463759	98116480	0.313	FALSE	0.223454970587045	0.0685279187817259
rs6962441	98117161	0.094	FALSE	0.750636502762791	0.0687022900763359
rs10239730	98117970	0.094	FALSE	0.478340144106187	0.0688775510204082
rs10269425	98118073	-0.005	FALSE	0.79323231530143	0.0688775510204082
rs10269758	98118149	0.048	FALSE	0.966146409278736	0.0687022900763359
rs202171292	98118222	0.104	FALSE	0.367274371290114	0.0688775510204082
rs66762870	98118223	0.101	FALSE	0.586252258974128	0.0688775510204082
rs10272987	98118550	0.09	FALSE	0.282797008764464	0.0688775510204082
rs113638916	98119109	0.112	FALSE	0.214700868260115	0.0688775510204082
rs73143668	98119379	0.094	FALSE	0.0907204268150963	0.0690537084398977
rs73392962	98120739	0.095	FALSE	0.811587083898485	0.0688775510204082
rs2642883	98121594	0.181	FALSE	0.373803229094483	0.0690537084398977
rs2101798	98121624	0.181	FALSE	0.914804083632771	0.0690537084398977
rs4590373	98121654	-0.002	FALSE	0.664525598706678	0.0690537084398977
rs1472271	98121778	0.246	FALSE	0.667976455634926	0.0690537084398977
rs1472270	98121843	0.617	TRUE	0.402296590793412	0.0690537084398977
rs903454	98121951	0.181	FALSE	0.700267945369706	0.0688775510204082
rs73709485	98122523	0.19	FALSE	0.879182455351111	0.0712468193384224
rs1093532	98123880	0.628	TRUE	0.619570288923569	0.0714285714285714
rs6979934	98124232	0.17	FALSE	0.659542593115475	0.0714285714285714
rs6942447	98124353	0.195	FALSE	0.358719904080499	0.0714285714285714
rs6962377	98124372	0.195	FALSE	0.50972005733056	0.0714285714285714
rs4144071	98124854	-0.004	FALSE	0.288189903658349	0.0714285714285714
rs4729451	98125134	0.044	FALSE	0.988115607912187	0.0737913486005089
rs6947434	98125173	0.19	FALSE	0.162378521787468	0.0737913486005089
rs59859011	98125525	-0.003	FALSE	0.59930966226384	0.0736040609137056
rs817924	98125843	0.201	FALSE	0.935634430183563	0.0734177215189873
rs10272977	98125908	0.19	FALSE	0.110244397958741	0.0734177215189873
rs2088098	98126275	-0.003	FALSE	0.587532052095048	0.0763358778625954
rs751922	98126823	-0.003	FALSE	0.0600131231360138	0.0788804071246819
rs77134603	98126962	0.131	FALSE	0.787300612800755	0.0788804071246819
rs28635326	98126997	0.19	FALSE	0.111455009761266	0.0788804071246819
rs17161397	98127036	0.19	FALSE	0.761024801561143	0.0788804071246819
rs10226129	98127122	0.089	FALSE	0.38303639938822	0.0788804071246819
rs73709486	98127749	0.044	FALSE	0.126340266340412	0.0794871794871795
rs73709487	98127798	0.044	FALSE	0.909923410078045	0.0794871794871795
rs705320	98127941	0.196	FALSE	0.912913315091282	0.0794871794871795
rs705319	98128479	0.176	FALSE	0.936281716451049	0.0798969072164948
rs2394868	98128828	-0.002	FALSE	0.986669615947176	0.0796915167095116
rs1472273	98129715	0.154	FALSE	0.317302143201232	0.0798969072164948
rs1472274	98129756	0.144	FALSE	0.821548344823532	0.0798969072164948
rs34503002	98130040	0.352	FALSE	0.625492498208769	0.0798969072164948
rs2625403	98131499	0.3	FALSE	0.780383183457889	0.0831168831168831
rs74299628	98131934	0.012	FALSE	0.47439342122525	0.0831168831168831
rs1681242	98132819	0.502	TRUE	0.620746788277756	0.0824742268041237
rs1681243	98132922	0.488	TRUE	0.553209185448941	0.0824742268041237
rs1728988	98133268	0.136	FALSE	0.502882657304872	0.0822622107969152
rs62480488	98133332	0.002	FALSE	0.0863380102673546	0.0822622107969152
rs12670451	98133619	0.163	FALSE	0.748970966006164	0.0824742268041237
rs12666038	98133621	0.163	FALSE	0.764696426677983	0.0824742268041237
rs10255118	98133926	0.101	FALSE	0.96633079937892	0.0824742268041237
rs111413911	98134308	0.372	FALSE	0.710483581956942	0.0824742268041237
rs1681246	98134394	0.372	FALSE	0.820168248191476	0.0824742268041237
rs1626187	98134680	0.502	TRUE	0.505737304512877	0.0824742268041237
rs817919	98135608	0.502	TRUE	0.853945085627493	0.082687338501292
rs4729453	98135868	-0.001	FALSE	0.156258908077143	0.0822622107969152
rs817920	98135952	0.502	TRUE	0.135388944344595	0.0824742268041237
rs7810059	98136102	0.002	FALSE	0.694187423738185	0.0824742268041237
rs817921	98136310	0.502	TRUE	0.0620007010642439	0.0822622107969152
rs116376590	98136462	0.121	FALSE	0.0761262624058872	0.0822622107969152
rs74367702	98137404	-0.001	FALSE	0.786459566862322	0.082687338501292
rs817922	98137478	0.502	TRUE	0.747976521437522	0.082687338501292
rs6960425	98138382	0.121	FALSE	0.977349152264651	0.0833333333333333
rs817776	98138891	0.502	TRUE	0.817666533647571	0.0837696335078534
rs66494404	98138955	0.121	FALSE	0.914047490572557	0.0837696335078534
rs10254240	98139199	0.23	FALSE	0.260615784442052	0.0837696335078534
rs817775	98139819	0.51	TRUE	0.554369975510053	0.0835509138381201
rs192853957	98139952	0.106	FALSE	0.276276032591704	0.0837696335078534
rs142769292	98140174	0.001	FALSE	0.253879138047341	0.0837696335078534
rs817774	98141197	0.141	FALSE	0.639184406795539	0.0857142857142857
rs74957116	98141228	0.004	FALSE	0.527989175531548	0.0857142857142857
rs61510997	98141371	0.128	FALSE	0.927361382101662	0.0857142857142857
rs2697479	98141447	0.141	FALSE	0.956817042070907	0.0857142857142857
rs2711177	98141448	0.141	FALSE	0.177614664146677	0.0857142857142857
rs10236323	98141680	0.126	FALSE	0.454860435519368	0.0861618798955614
rs2642897	98142201	0.165	FALSE	0.46164099193411	0.0887728459530026
rs141888934	98143017	0.103	FALSE	0.698404273157939	0.089238845144357
rs2711176	98143057	0.482	TRUE	0.520898369757924	0.089238845144357
rs10227670	98143410	0.156	FALSE	0.61408762288047	0.089238845144357
rs2625400	98143429	0.392	TRUE	0.14885020510992	0.089238845144357
rs2642896	98143535	0.136	FALSE	0.942075173766352	0.089238845144357
rs12531886	98144042	0.001	FALSE	0.849360301834531	0.0894736842105263
rs11974597	98146296	0.412	TRUE	0.922039784863591	0.0899470899470899
rs12537668	98146453	0.001	FALSE	0.60090461182408	0.0897097625329815
rs113722731	98147172	0.116	FALSE	0.332023087015841	0.0897097625329815
rs77307049	98147400	0.116	FALSE	0.460523516894318	0.0897097625329815
rs1629719	98147748	0.502	TRUE	0.743608865281567	0.0897097625329815
rs1612623	98147987	0.539	TRUE	0.47176421902841	0.0894736842105263
rs57282732	98148693	0.074	FALSE	0.242531884252094	0.0894736842105263
rs10273338	98148774	0.433	TRUE	0.287900845543481	0.0894736842105263
rs34322278	98149016	0.539	TRUE	0.524699758342467	0.0897097625329815
rs73709493	98149484	0.118	FALSE	0.728814442665316	0.0897097625329815
rs2047182	98149877	0.394	TRUE	0.916530209616758	0.0899470899470899
rs5886071	98149966	0.394	TRUE	0.268961213121656	0.0904255319148936
rs77523813	98150783	0.065	FALSE	0.414838965411764	0.0901856763925729
rs10238822	98151346	0.141	FALSE	0.441144813026767	0.0904255319148936
rs17161404	98151823	0.141	FALSE	0.0515759472036734	0.0904255319148936
rs58629730	98152356	0.114	FALSE	0.337763853545766	0.0901856763925729
rs11973425	98153724	0.114	FALSE	0.96908710480202	0.0906666666666667
rs56158630	98154246	0.114	FALSE	0.201081054494716	0.0904255319148936
rs62480492	98154353	0.589	TRUE	0.959051286336035	0.0904255319148936
rs73709495	98154851	0.114	FALSE	0.216946511727292	0.0906666666666667
rs869029	98155105	0.524	TRUE	0.184495159774087	0.0909090909090909
rs193015288	98156604	0.136	FALSE	0.143386929831468	0.096
rs817764	98157318	0.115	FALSE	0.673365832294803	0.0986666666666667
rs2711167	98157619	0.048	FALSE	0.106869694008492	0.0986666666666667
rs60910808	98158260	0.055	FALSE	0.380175543180667	0.0986666666666667
rs78820125	98161853	0.032	FALSE	0.162100316095166	0.101063829787234
rs705324	98162256	0.486	TRUE	0.54434298381675	0.101063829787234
rs705323	98162894	0.069	FALSE	0.851194995618425	0.103448275862069
rs817918	98162961	0.243	FALSE	0.215868891647551	0.103448275862069
rs11980707	98163223	0.141	FALSE	0.518448522291146	0.103723404255319
rs900481	98163601	0.002	FALSE	0.905813398316968	0.106382978723404
rs817759	98163939	-0.005	FALSE	0.0595980991492979	0.105820105820106
rs60740595	98164083	-0.001	FALSE	0.369580266671255	0.105540897097625
rs817758	98164694	0.502	TRUE	0.469495356455445	0.105820105820106
rs817757	98164735	0.461	TRUE	0.811085113126319	0.105820105820106
rs10229301	98164828	0.068	FALSE	0.312365191616118	0.105820105820106
rs113419346	98168204	0.149	FALSE	0.915795053320471	0.103896103896104
rs705322	98168413	0.183	FALSE	0.281591142795514	0.103896103896104
rs56239686	98168445	0.149	FALSE	0.137803230131976	0.103896103896104
rs4729454	98170117	0.081	FALSE	0.926475130638573	0.105670103092784
rs10237697	98170184	0.149	FALSE	0.689986092725303	0.105670103092784
rs148684266	98170252	0.183	FALSE	0.414690568530932	0.105670103092784
rs55921591	98170360	0.149	FALSE	0.335381439561024	0.105670103092784
rs35885171	98170383	0.283	FALSE	0.968809185770806	0.105670103092784
rs10240963	98170594	0.149	FALSE	0.522685811796691	0.105670103092784
rs73395070	98171702	0.161	FALSE	0.385945555113722	0.105670103092784
rs10245810	98171958	0.169	FALSE	0.834403356537223	0.105670103092784
rs2697491	98172093	0.068	FALSE	0.742200589820277	0.105670103092784
rs35740461	98172164	0.183	FALSE	0.148330473073293	0.105670103092784
rs817777	98172559	0.188	FALSE	0.692771358881146	0.105398457583548
rs705309	98173137	0.068	FALSE	0.685986020136625	0.105398457583548
rs705310	98173974	0.018	FALSE	0.702881557273213	0.104859335038363
rs55792882	98174629	0.149	FALSE	0.978207594063133	0.105398457583548
rs60847313	98175251	0.171	FALSE	0.95056869519176	0.112531969309463
rs73395077	98175816	0.171	FALSE	0.325803923385683	0.114213197969543
rs113203352	98176105	0.224	FALSE	0.584225456917193	0.114213197969543
rs34651679	98176175	0.224	FALSE	0.241731573385187	0.114213197969543
rs34465327	98176195	0.028	FALSE	0.300348671106622	0.113924050632911
rs55808708	98176927	0.159	FALSE	0.339022217865568	0.113636363636364
rs55895333	98178190	0.163	FALSE	0.11935627743369	0.113861386138614
rs11977499	98178786	0.215	FALSE	0.206318556738552	0.113022113022113
rs4495341	98179250	0.374	FALSE	0.460098532983102	0.113300492610837
rs67400321	98179309	-0.004	FALSE	0.48152577073779	0.113300492610837
rs201613332	98179311	-0.004	FALSE	0.207358087168541	0.113300492610837
rs11971668	98180090	-0.001	FALSE	0.947839066723827	0.112745098039216
rs11979468	98181061	-0.003	FALSE	0.755644767265767	0.113022113022113
rs12537687	98181416	-0.003	FALSE	0.607565832289401	0.113022113022113
rs705311	98181713	0.017	FALSE	0.295090156118385	0.112469437652812
rs705312	98182505	0.022	FALSE	0.226766789145768	0.115196078431373
rs3847056	98182709	-0.003	FALSE	0.736409423360601	0.115196078431373
rs62480499	98182998	-0.003	FALSE	0.573281113465782	0.114914425427873
rs55935442	98183263	-0.003	FALSE	0.453419709403533	0.114634146341463
rs705313	98183266	0.031	FALSE	0.823234274773859	0.114634146341463
rs705314	98183565	0.017	FALSE	0.4395942561212	0.114634146341463
rs2711168	98186009	0.341	FALSE	0.340048539545387	0.112709832134293
rs5886073	98186572	0.017	FALSE	0.627814593480434	0.111904761904762
rs67343816	98187030	-0.002	FALSE	0.579409607476555	0.111904761904762
rs2251769	98187209	0.017	FALSE	0.958979011909105	0.111638954869359
rs17161409	98187498	0.004	FALSE	0.720764282427263	0.111904761904762
rs112310583	98187833	0.001	FALSE	0.73443694136804	0.111374407582938
rs2394871	98188193	0.101	FALSE	0.222738017491065	0.111374407582938
rs139212642	98188633	0.095	FALSE	0.594368217000738	0.110588235294118
rs57864930	98188736	0.256	FALSE	0.663385513052344	0.110588235294118
rs7785143	98189170	0.028	FALSE	0.528558570053428	0.110070257611241
rs1691210	98189563	0.017	FALSE	0.97052108818898	0.10981308411215
rs62473411	98189719	0.001	FALSE	0.192270083341282	0.111888111888112
rs1691211	98189821	0.336	FALSE	0.358342466095928	0.111888111888112
rs142440248	98190341	0.325	FALSE	0.621451657812577	0.111111111111111
rs17161411	98190906	0.287	FALSE	0.128367643710226	0.111888111888112
rs705326	98192191	0.008	FALSE	0.561508546408732	0.113425925925926
rs60649730	98192237	0.106	FALSE	0.898734156310093	0.11368909512761
rs2132044	98192346	-0.003	FALSE	0.824651202047244	0.113425925925926
rs139161334	98193202	0.012	FALSE	0.810451074095909	0.113163972286374
rs705327	98193221	0.022	FALSE	0.498720849468373	0.113163972286374
rs7809098	98193506	0.287	FALSE	0.352853615826461	0.114678899082569
rs705328	98194002	0.156	FALSE	0.400879248569254	0.113636363636364
rs62473412	98194671	0.015	FALSE	0.419025349349249	0.113378684807256
rs11313436	98196189	0.06	FALSE	0.121065113949589	0.114606741573034
rs697391	98196659	0.241	FALSE	0.405152997560799	0.115555555555556
rs697392	98196687	0.095	FALSE	0.804037324211095	0.115555555555556
rs705329	98197096	0.483	TRUE	0.234296390099917	0.11529933481153
rs705330	98197405	0.482	TRUE	0.486560793151148	0.115555555555556
rs705331	98197496	0.156	FALSE	0.995746665657498	0.115555555555556
rs17161415	98197531	0.292	FALSE	0.71446799878031	0.115555555555556
rs111556020	98198671	0.001	FALSE	0.769653102359735	0.121681415929204
rs201483067	98198869	0.001	FALSE	0.53775611872552	0.121681415929204
rs7791758	98198996	0.298	FALSE	0.633946319948882	0.121681415929204
rs60569161	98199903	-0.002	FALSE	0.161250751500484	0.121412803532009
rs817752	98199906	0.319	FALSE	0.440452709642705	0.121412803532009
rs817753	98200086	0.005	FALSE	0.438309872883838	0.121145374449339
rs10241463	98200924	0.222	FALSE	0.35865602864651	0.120087336244541
rs817754	98201024	0.319	FALSE	0.98746181956958	0.12035010940919
rs861006	98201136	0.319	FALSE	0.13567904868396	0.12035010940919
rs76294458	98202370	0.117	FALSE	0.348801894916687	0.118790496760259
rs12704992	98202654	0.249	FALSE	0.665912700397894	0.118534482758621
rs817755	98202672	0.003	FALSE	0.22848739977926	0.118534482758621
rs6465690	98202989	0.198	FALSE	0.402289643685799	0.118534482758621
rs6942666	98203342	-0.003	FALSE	0.633273149689194	0.118279569892473
rs34248620	98203847	-0.003	FALSE	0.846606745792087	0.117773019271949
rs817749	98203886	0.308	FALSE	0.924432577705011	0.117773019271949
rs817750	98204112	0.216	FALSE	0.966420166194439	0.117521367521368
rs150754922	98204497	-0.003	FALSE	0.606335778848734	0.11727078891258
rs59079925	98204938	-0.003	FALSE	0.487742983701173	0.115303983228512
rs1494810	98205072	0.18	FALSE	0.69845571864862	0.115062761506276
rs3857804	98205361	0.081	FALSE	0.893022419523913	0.115062761506276
rs12536662	98205391	-0.003	FALSE	0.941431087441742	0.115062761506276
rs145610880	98205906	-0.003	FALSE	0.675044979259837	0.114583333333333
rs73396919	98207618	-0.003	FALSE	0.994168721779715	0.113636363636364
rs73396920	98207895	-0.003	FALSE	0.227623781713191	0.11340206185567
rs4729457	98208881	0.092	FALSE	0.470185130054597	0.114345114345114
rs150043440	98209279	0.17	FALSE	0.106903187127318	0.11482254697286
rs138576059	98209535	0.195	FALSE	0.390595582174137	0.115463917525773
rs2711166	98209905	0.308	FALSE	0.254849144537002	0.115463917525773
rs59745480	98210276	-0.003	FALSE	0.8207446420216	0.11522633744856
rs6465691	98210558	0.046	FALSE	0.138303992769215	0.114754098360656
rs2697494	98210693	0.216	FALSE	0.72265563888941	0.114754098360656
rs56803264	98211709	-0.003	FALSE	0.313591164560057	0.112903225806452
rs1093521	98212064	0.216	FALSE	0.606525575253181	0.11491935483871
rs2394872	98212745	-0.003	FALSE	0.441364418203011	0.114457831325301
rs145643061	98213242	-0.003	FALSE	0.974958949768916	0.11377245508982
rs817766	98214165	0.308	FALSE	0.423118403204717	0.112204724409449
rs10247782	98214770	0.183	FALSE	0.369966747087892	0.111545988258317
rs55950374	98215673	0.081	FALSE	0.307163806678727	0.111764705882353
rs12540840	98216272	0.117	FALSE	0.502869731455576	0.110679611650485
rs200432805	98216624	0.18	FALSE	0.628512433846481	0.110894941634241
rs73396929	98217389	0.006	FALSE	0.99779033891391	0.11046511627907
rs1009344	98217568	0.17	FALSE	0.841142138955183	0.11046511627907
rs705342	98217745	0.308	FALSE	0.641305536939763	0.11046511627907
rs6465692	98218097	0.046	FALSE	0.576843062625267	0.110894941634241
rs112272038	98218640	0.18	FALSE	0.785711979074404	0.111328125
rs73396933	98219708	-0.005	FALSE	0.191016031324398	0.110679611650485
rs817772	98220260	0.034	FALSE	0.0767808240256272	0.11003861003861
rs6948942	98221862	0.009	FALSE	0.104960448876955	0.108949416342412
rs62473457	98222085	0.077	FALSE	0.818356085172854	0.108949416342412
rs62473458	98222115	0.077	FALSE	0.270466757379472	0.108949416342412
rs6967759	98222218	0.111	FALSE	0.493282104725949	0.108949416342412
rs705339	98222252	0.669	TRUE	0.279562370607164	0.108949416342412
rs148935453	98223543	0.175	FALSE	0.70632443104405	0.108527131782946
rs817771	98225036	0.68	TRUE	0.505142230156343	0.106589147286822
rs7779698	98225235	0.175	FALSE	0.0601790746906772	0.106589147286822
rs74727712	98225685	0.151	FALSE	0.774187666270882	0.106177606177606
rs705338	98225930	0.618	TRUE	0.337035873509012	0.105769230769231
rs705337	98226627	0.597	TRUE	0.335961570159998	0.105162523900574
esv2677219	98228542	0.138	FALSE	0.660735112091061	0.106177606177606
rs817765	98230657	0.511	TRUE	0.656879708683118	0.104961832061069
rs56400431	98232358	0.012	FALSE	0.815557381999679	0.104166666666667
rs705335	98232382	0.239	FALSE	0.703453190007713	0.104166666666667
rs705334	98232597	0.021	FALSE	0.374904708180111	0.103969754253308
rs56158407	98232960	0.094	FALSE	0.897859183058608	0.100378787878788
rs10253180	98233419	0.05	FALSE	0.747480409301352	0.100569259962049
rs1603122	98234542	0.068	FALSE	0.390511328587309	0.100760456273764
rs62474361	98235734	0.066	FALSE	0.517021367675625	0.0958646616541353
rs56289705	98235754	0.194	FALSE	0.515418967138976	0.0958646616541353
rs140266390	98236140	0.037	FALSE	0.176165495242458	0.0938086303939962
rs13247122	98238960	0.095	FALSE	0.498574095359072	0.0851449275362319
rs76990885	98239454	-0.004	FALSE	0.79247251234483	0.0845323741007194
rs62474362	98240376	0.066	FALSE	0.0712467321776785	0.0817051509769094
rs73396943	98240589	0.037	FALSE	0.954399796330836	0.0812720848056537
rs2697490	98240924	0.537	TRUE	0.826909421442542	0.0809859154929578
rs73711715	98241138	0.055	FALSE	0.621587040810846	0.0808435852372583
rs2711163	98241836	0.537	TRUE	0.361972085188609	0.0809859154929578
rs74777672	98242643	-0.004	FALSE	0.456478110270109	0.0807017543859649
rs1681247	98244565	0.021	FALSE	0.87888961910503	0.0767888307155323
rs114623211	98246350	0.05	FALSE	0.703633351856843	0.0743944636678201
rs75820577	98246724	-0.004	FALSE	0.750860167643987	0.0741379310344828
rs184753555	98247889	0.004	FALSE	0.140734320296906	0.0733788395904437
rs62474363	98250175	0.094	FALSE	0.256276828900445	0.0656565656565657
rs56406303	98250419	0.06	FALSE	0.254093578457832	0.0654362416107383
rs11974926	98252164	0.092	FALSE	0.128783317992929	0.0651085141903172
rs11971348	98252270	0.066	FALSE	0.349797813931946	0.064891846921797
rs75306184	98252619	-0.003	FALSE	0.988992976420559	0.064891846921797
rs1681248	98253847	0.068	FALSE	0.106644354283344	0.0646766169154229
rs111392642	98255668	-0.003	FALSE	0.318956857838202	0.0609555189456343
rs79474547	98256220	-0.004	FALSE	0.797940705099609	0.060556464811784
rs705318	98256335	0.376	FALSE	0.699455972970463	0.060556464811784
rs202010698	98256353	0.537	TRUE	0.645215752336662	0.0603588907014682
rs5886078	98256357	0.537	TRUE	0.127490076131653	0.0603588907014682
rs73711721	98256754	0.06	FALSE	0.676914106216282	0.0603588907014682
rs705316	98257085	0.535	TRUE	0.874530224362388	0.0601626016260163
rs2642895	98258608	0.031	FALSE	0.587711276102345	0.0600649350649351
rs705315	98258736	0.068	FALSE	0.479240433115047	0.059967585089141
rs62474364	98259656	0.101	FALSE	0.131404783658218	0.0595813204508857
rs55875706	98260220	0.209	FALSE	0.75048336093314	0.0594855305466238
rs1728987	98260227	0.391	TRUE	0.563596289604902	0.0594855305466238
rs55690706	98260362	0.256	FALSE	0.0539273489266634	0.0594855305466238
rs79571778	98261355	-0.004	FALSE	0.617591750773136	0.0592
rs1115147	98262328	0.391	TRUE	0.688875921349973	0.0574162679425837
rs62474365	98262639	0.037	FALSE	0.959403115266468	0.0572337042925278
rs11983644	98263396	0.474	TRUE	0.897874428518117	0.0573248407643312
rs4729461	98263754	0.031	FALSE	0.744346035283525	0.0574162679425837
rs4727398	98263838	0.031	FALSE	0.428356410865672	0.0574162679425837
rs112657753	98263944	0.209	FALSE	0.94080547040794	0.0575079872204473
rs55906200	98264948	0.209	FALSE	0.249279364047106	0.0544
rs56128344	98264982	0.209	FALSE	0.996371338656172	0.0544
rs55935278	98265357	0.209	FALSE	0.362493352498859	0.0542264752791069
rs57459742	98265610	0.274	FALSE	0.506987774372101	0.054140127388535
rs62474367	98265760	0.037	FALSE	0.459780202701222	0.0540540540540541
rs62474369	98266734	0.037	FALSE	0.614061697747093	0.053968253968254
rs6465693	98266838	0.023	FALSE	0.0673387074377388	0.053968253968254
rs62474370	98266965	0.037	FALSE	0.605799056612887	0.053968253968254
rs73145407	98267043	0.22	FALSE	0.438171276892535	0.053968253968254
rs79800245	98267747	-0.004	FALSE	0.659594822279178	0.0537974683544304
rs73145408	98269372	0.214	FALSE	0.163747047353536	0.0537124802527646
rs10235866	98269772	-0.003	FALSE	0.396946309972554	0.0535433070866142
rs6979846	98269815	0.474	TRUE	0.524513876100536	0.0535433070866142
rs10265038	98269894	0.196	FALSE	0.744244253786746	0.0535433070866142
rs78780958	98270055	0.037	FALSE	0.304957394639496	0.0533751962323391
rs62474371	98272358	0.191	FALSE	0.549441067688167	0.0535433070866142
rs17530700	98273043	0.037	FALSE	0.751937521190848	0.0536277602523659
rs879187	98273346	0.093	FALSE	0.390309713385068	0.0536277602523659
rs4729462	98273703	0.018	FALSE	0.816713515808806	0.0535433070866142
rs2394874	98274152	0.031	FALSE	0.130086886731442	0.0535433070866142
rs199956046	98274827	0.435	TRUE	0.697040941775776	0.0535433070866142
rs36198975	98274828	0.453	TRUE	0.729629789304454	0.0535433070866142
rs202130575	98274833	0.435	TRUE	0.90791093200678	0.0535433070866142
rs55955360	98275431	0.204	FALSE	0.602885431982577	0.0535433070866142
rs5886079	98275521	0.451	TRUE	0.867679386876989	0.0535433070866142
rs900478	98275721	0.031	FALSE	0.119912896072492	0.0535433070866142
rs138128088	98275731	0.037	FALSE	0.794060722936411	0.0535433070866142
rs11768818	98275927	0.171	FALSE	0.64315932841273	0.0536277602523659
rs62474373	98275976	0.037	FALSE	0.560259213240352	0.0536277602523659
rs2101190	98276191	0.342	FALSE	0.565069491812028	0.0537974683544304
rs55690956	98276410	0.085	FALSE	0.525279545434751	0.0535433070866142
rs900479	98277091	0.06	FALSE	0.182653932727408	0.0546875
rs62474374	98277146	0.037	FALSE	0.311927932372782	0.0546875
rs55674744	98277265	0.209	FALSE	0.345414035301656	0.0546875
rs1905294	98277478	0.031	FALSE	0.814105277915951	0.0546875
rs6956474	98277569	0.451	TRUE	0.101734193344601	0.0546875
rs79481578	98277721	0.085	FALSE	0.154976994195022	0.0546875
rs2394875	98277747	0.064	FALSE	0.537620543071535	0.0546875
rs76519658	98277804	0.204	FALSE	0.490092036838178	0.0546875
rs73145413	98278097	0.085	FALSE	0.502572615863755	0.0545171339563863
rs75599797	98278116	0.037	FALSE	0.406289512116928	0.0545171339563863
rs76531497	98278317	-0.004	FALSE	0.764073470106814	0.0545171339563863
rs2170673	98278690	0.106	FALSE	0.686468656989746	0.0542635658914729
rs56381417	98278754	0.085	FALSE	0.859727516223211	0.0542635658914729
rs73145417	98279734	0.209	FALSE	0.0506105615757406	0.0542635658914729
rs73145419	98279874	0.184	FALSE	0.540976803610101	0.0542635658914729
rs55812329	98280066	0.204	FALSE	0.304391171969473	0.0542635658914729
rs55951858	98280161	0.085	FALSE	0.5538218085072	0.0543478260869565
rs56009772	98280382	0.085	FALSE	0.28121550307842	0.0540958268933539
rs56008585	98280491	0.085	FALSE	0.486111533734947	0.0554699537750385
rs73145420	98281142	0.204	FALSE	0.462538167927414	0.0552995391705069
rs62472465	98281512	0.085	FALSE	0.909377988032065	0.0553846153846154
rs62472466	98281669	0.03	FALSE	0.83050160825951	0.0552995391705069
rs13230985	98282214	0.451	TRUE	0.942393057688605	0.0564024390243903
rs11760352	98282745	0.198	FALSE	0.229317704995628	0.0564885496183206
rs13221723	98282950	0.26	FALSE	0.580476602958515	0.0579268292682927
rs73145421	98283247	0.204	FALSE	0.755602932884358	0.0580152671755725
rs74540923	98283658	-0.001	FALSE	0.276079387508798	0.0582822085889571
rs13308423	98283873	0.249	FALSE	0.164738483307883	0.0582822085889571
rs150783122	98283895	0.032	FALSE	0.801213996275328	0.0582822085889571
rs58432823	98283967	0.254	FALSE	0.110290972422808	0.0582822085889571
rs12673464	98284555	0.254	FALSE	0.568065279349685	0.0582822085889571
rs1982728	98284680	0.249	FALSE	0.885314382438082	0.0581929555895865
rs1982729	98284879	0.031	FALSE	0.415260505408514	0.0581929555895865
rs7794426	98285829	0.254	FALSE	0.0609715320169926	0.0595419847328244
rs12540519	98285852	0.015	FALSE	0.649902882101014	0.0595419847328244
rs7794801	98285913	0.254	FALSE	0.112874492432456	0.0595419847328244
rs62472469	98286036	0.037	FALSE	0.870719772332814	0.0596330275229358
rs11773437	98286089	0.254	FALSE	0.444042886293028	0.0596330275229358
rs11773439	98286099	0.254	FALSE	0.831972834141925	0.0596330275229358
rs4729464	98286296	0.155	FALSE	0.281001527165063	0.0596330275229358
rs13310606	98286613	0.266	FALSE	0.951828138914425	0.0597243491577335
rs4285418	98286617	0.254	FALSE	0.900439801288303	0.0597243491577335
rs73145425	98287089	0.037	FALSE	0.183068328315858	0.0598159509202454
rs1564663	98287158	0.266	FALSE	0.986167767492589	0.0598159509202454
rs62472472	98287530	-0.001	FALSE	0.996170849306509	0.0599078341013825
rs3901435	98287661	0.266	FALSE	0.130078474688344	0.0599078341013825
rs900485	98288472	-0.003	FALSE	0.822126332984772	0.0599078341013825
rs1011317	98288549	0.256	FALSE	0.698573740071152	0.0599078341013825
rs900484	98288581	0.017	FALSE	0.775613050046377	0.0599078341013825
rs900483	98288764	0.024	FALSE	0.66883769989945	0.0600924499229584
rs2014985	98288942	0.001	FALSE	0.137018807721324	0.06
rs4729465	98289194	0.087	FALSE	0.414237255824264	0.0600924499229584
rs73145427	98289278	0.006	FALSE	0.264610014762729	0.0600924499229584
rs7787536	98289711	0.438	TRUE	0.554216283140704	0.0601851851851852
rs10245861	98290189	0.24	FALSE	0.951295110536739	0.0602782071097373
rs62472473	98290228	0.022	FALSE	0.481775701383594	0.0602782071097373
rs10275559	98290259	0.13	FALSE	0.295877637574449	0.0602782071097373
rs1905295	98291083	0.598	TRUE	0.247157335432712	0.061633281972265
rs73145430	98291223	0.211	FALSE	0.0812301553669386	0.061633281972265
rs34936752	98291352	0.063	FALSE	0.148321533051785	0.061633281972265
rs6964898	98291653	0.09	FALSE	0.145411807321943	0.0615384615384615
rs10253606	98291744	0.032	FALSE	0.817048644076567	0.0614439324116743
rs6947281	98291804	0.109	FALSE	0.81024974223692	0.0614439324116743
rs6965364	98291924	0.245	FALSE	0.495939019927755	0.0614439324116743
rs7798253	98291946	0.216	FALSE	0.351719091972336	0.0614439324116743
rs4729467	98292261	0.354	FALSE	0.124026730202604	0.0614439324116743
rs10240653	98292348	0.063	FALSE	0.408977735089138	0.0615384615384615
rs113126106	98292363	0.001	FALSE	0.557991348893847	0.0615384615384615
rs4729468	98292377	0.06	FALSE	0.876996491581667	0.0615384615384615
rs7802882	98292814	0.063	FALSE	0.0528020663536154	0.0611620795107034
rs62472474	98293312	0.001	FALSE	0.939290306635667	0.0611620795107034
rs12704995	98293368	0.509	TRUE	0.0527803887147456	0.0610687022900763
rs4729469	98293467	0.063	FALSE	0.153354479826521	0.0610687022900763
rs73145435	98293782	0.029	FALSE	0.821594474918675	0.0610687022900763
rs149444181	98293783	0.181	FALSE	0.283190202713013	0.0610687022900763
rs62472475	98293917	0.001	FALSE	0.104349770513363	0.0610687022900763
rs10248488	98293923	0.169	FALSE	0.116970738046803	0.0610687022900763
rs17440093	98294265	0.001	FALSE	0.403796678094659	0.0611620795107034
rs6465695	98294804	0.063	FALSE	0.122894739406183	0.0612557427258806
rs6964252	98295219	0.509	TRUE	0.233866134367418	0.0612557427258806
rs111541176	98295729	0.174	FALSE	0.560394084185828	0.0611620795107034
rs77392078	98295919	0.148	FALSE	0.335704410611652	0.0611620795107034
rs12704996	98296037	0.075	FALSE	0.815382653439883	0.0611620795107034
rs10256945	98296161	0.029	FALSE	0.826878740743268	0.0610687022900763
rs10241567	98296284	0.067	FALSE	0.596365033113398	0.0611620795107034
rs12533711	98296334	0.517	TRUE	0.928531731956173	0.0611620795107034
rs111663267	98296342	0.148	FALSE	0.106803347892128	0.0611620795107034
rs62471596	98296358	0.084	FALSE	0.586756617261563	0.0611620795107034
rs7783153	98296388	0.071	FALSE	0.0786395267816261	0.0611620795107034
rs62471597	98296445	0.001	FALSE	0.588560194161255	0.0611620795107034
rs1483164	98296657	0.067	FALSE	0.10556967734592	0.0625954198473283
rs1483163	98296792	0.067	FALSE	0.347076117084362	0.0627871362940276
rs6969174	98297774	0.598	TRUE	0.554039040103089	0.0600924499229584
rs137952378	98298205	-0.005	FALSE	0.793013676500414	0.0615384615384615
rs2086712	98298232	0.396	TRUE	0.405613512627315	0.0615384615384615
rs2086711	98298352	0.509	TRUE	0.527178212197032	0.0615384615384615
rs12704997	98299114	0.055	FALSE	0.475296811084263	0.061633281972265
rs12704998	98299157	0.05	FALSE	0.449589336861391	0.061633281972265
rs10261144	98299183	0.062	FALSE	0.149246832134668	0.061633281972265
rs56166140	98299743	0.15	FALSE	0.914338175090961	0.0615384615384615
rs10264795	98299788	0.048	FALSE	0.5549617059296	0.0615384615384615
rs35022110	98299966	0.325	FALSE	0.253096444008406	0.0630769230769231
rs13231873	98300002	0.325	FALSE	0.504451857577078	0.0630769230769231
rs35186043	98300109	0.032	FALSE	0.0888093951391056	0.0631741140215717
rs35107271	98300199	0.114	FALSE	0.0564752855803818	0.0631741140215717
rs28392905	98300259	0.032	FALSE	0.608120201877318	0.0630769230769231
rs35707797	98300289	0.325	FALSE	0.283905467472505	0.0630769230769231
rs62471601	98300721	0.339	FALSE	0.957349158928264	0.0626911314984709
rs7800106	98300890	0.024	FALSE	0.367938597104512	0.0626911314984709
rs35777284	98301592	0.055	FALSE	0.557694209192414	0.0626911314984709
rs3912555	98301598	0.024	FALSE	0.18806670588674	0.0626911314984709
rs11764893	98301613	0.055	FALSE	0.974682566011325	0.0626911314984709
rs35032791	98301690	0.055	FALSE	0.358201517316047	0.0626911314984709
rs4729471	98301877	0.204	FALSE	0.877758866525255	0.0626911314984709
rs4729472	98301926	0.204	FALSE	0.177784796617925	0.0626911314984709
rs13242667	98302458	0.049	FALSE	0.657933061884251	0.0625954198473283
rs73145446	98303044	0.204	FALSE	0.837791827740148	0.0627871362940276
rs11770277	98303460	0.163	FALSE	0.821870436647441	0.0628834355828221
rs11770309	98303534	0.039	FALSE	0.850174537440762	0.0628834355828221
rs55653891	98303679	0.074	FALSE	0.892801229085308	0.0642201834862385
rs73145447	98304068	0.204	FALSE	0.336932280031033	0.0644171779141104
rs73711739	98304349	-0.001	FALSE	0.168817592074629	0.0644171779141104
rs73711740	98304383	0.133	FALSE	0.176979508332442	0.0643185298621746
rs73145448	98304413	0.249	FALSE	0.691007667244412	0.0643185298621746
rs62471602	98304609	0.001	FALSE	0.530936827010009	0.0643185298621746
rs6950545	98304639	0.072	FALSE	0.261226611887105	0.0643185298621746
rs13223648	98304764	0.049	FALSE	0.996783692669123	0.0643185298621746
rs13223572	98304796	0	FALSE	0.996652606269345	0.0643185298621746
rs6465696	98304845	-0.005	FALSE	0.724941067199688	0.0643185298621746
rs35265553	98304865	0.133	FALSE	0.982774890644941	0.0643185298621746
rs62471603	98304883	0.118	FALSE	0.680770601413678	0.0643185298621746
rs13238256	98304912	-0.001	FALSE	0.699798626755364	0.0643185298621746
rs10953270	98305045	-0.001	FALSE	0.923297073761933	0.0644171779141104
rs57212357	98305593	0.001	FALSE	0.735053144150879	0.0646153846153846
rs60654054	98305780	0.118	FALSE	0.744215029838961	0.0646153846153846
rs13241997	98305897	0.065	FALSE	0.645487006939948	0.0646153846153846
rs7784333	98306568	0.002	FALSE	0.153101287747268	0.0646153846153846
rs11975270	98306888	-0.002	FALSE	0.431929912953638	0.0644171779141104
rs7784698	98307029	0.085	FALSE	0.514308625669219	0.0644171779141104
rs13239107	98307367	0.002	FALSE	0.633994856802747	0.0643185298621746
rs34603769	98307459	0.002	FALSE	0.116140538780019	0.0643185298621746
rs73145453	98307491	0.172	FALSE	0.232529812830035	0.0643185298621746
rs73145455	98307559	0.204	FALSE	0.491394203016534	0.0643185298621746
rs6956355	98307729	0.325	FALSE	0.433884525520261	0.0643185298621746
rs12704999	98308313	0.002	FALSE	0.258880753163248	0.0643185298621746
rs13229972	98308371	0.065	FALSE	0.399770353233907	0.0643185298621746
rs13246492	98309320	0.123	FALSE	0.108690960507374	0.0645161290322581
rs13246496	98309331	-0.001	FALSE	0.28843967593275	0.0645161290322581
rs6962889	98309335	0.433	TRUE	0.572716897423379	0.0645161290322581
rs13246408	98309368	0.099	FALSE	0.813668238534592	0.0645161290322581
rs34117803	98309465	0.002	FALSE	0.820161499932874	0.0645161290322581
rs34743781	98309504	0.099	FALSE	0.793932348536328	0.0645161290322581
rs6966954	98309816	0.141	FALSE	0.443841811676975	0.0645161290322581
rs11971328	98310199	0.002	FALSE	0.946674577717204	0.0659509202453988
rs4729473	98310226	0.099	FALSE	0.524867595976684	0.0659509202453988
rs11971377	98310408	0.002	FALSE	0.674332140944898	0.0674846625766871
rs4727399	98310489	0.127	FALSE	0.0844907306018286	0.0674846625766871
rs4727400	98310710	0.062	FALSE	0.742802083084825	0.0675883256528418
rs111627006	98310842	0.002	FALSE	0.36605920343427	0.0674846625766871
rs73147417	98311038	0.204	FALSE	0.715165442775469	0.0674846625766871
rs73711741	98311041	0.002	FALSE	0.740392747730948	0.0674846625766871
rs10230224	98311136	0.085	FALSE	0.770198637875728	0.0673813169984686
rs73711742	98311148	0.002	FALSE	0.208047088817693	0.0672782874617737
rs73711743	98311269	0.002	FALSE	0.0703040617867373	0.0701219512195122
rs35068115	98311389	0.002	FALSE	0.879991969454568	0.0700152207001522
rs73147418	98311537	0.204	FALSE	0.363508271437604	0.0700152207001522
rs62471617	98311948	0.422	TRUE	0.985297742905095	0.0698027314112291
rs71563579	98312199	-0.005	FALSE	0.578364904539194	0.0698027314112291
rs201142823	98312393	0.131	FALSE	0.620715267059859	0.0698027314112291
rs10237654	98312417	0.084	FALSE	0.468469995621126	0.0698027314112291
rs10238069	98312764	0.06	FALSE	0.715145084087271	0.0695915279878971
rs10238278	98312921	0.06	FALSE	0.259410794381984	0.0695915279878971
rs143793743	98313063	0.021	FALSE	0.734666364465375	0.0695915279878971
rs185554778	98313073	0.007	FALSE	0.669622780790087	0.0695915279878971
rs34236604	98313344	0.309	FALSE	0.376994584302884	0.0694864048338369
rs7802589	98313434	-0.002	FALSE	0.314432122686412	0.0694864048338369
rs6465697	98313530	-0.005	FALSE	0.610483750863932	0.0694864048338369
rs10241979	98313573	-0.002	FALSE	0.5882903060643	0.0694864048338369
rs6465698	98313932	-0.004	FALSE	0.940053984383121	0.0693815987933635
rs35565148	98314146	0.325	FALSE	0.714160249964334	0.0692771084337349
rs6951035	98314159	0.204	FALSE	0.441621905332431	0.0692771084337349
rs6951520	98314371	-0.002	FALSE	0.821011858596467	0.0692771084337349
rs10272574	98314401	-0.002	FALSE	0.112886681943201	0.0692771084337349
rs6955508	98314480	-0.002	FALSE	0.253289375104941	0.0692771084337349
rs75680476	98314605	0.156	FALSE	0.952621688472573	0.0691729323308271
rs138897660	98315745	0.055	FALSE	0.704476549301762	0.0689655172413793
rs10280374	98315957	-0.002	FALSE	0.985193388536572	0.0703592814371257
rs10280533	98316111	-0.002	FALSE	0.505924273899291	0.0703592814371257
rs34775978	98316147	-0.003	FALSE	0.567082245484926	0.070254110612855
rs199613460	98316171	0.028	FALSE	0.224481002730317	0.070254110612855
rs1994409	98316804	0.014	FALSE	0.692913683678489	0.070254110612855
rs1994410	98316837	0.014	FALSE	0.199403436831199	0.070254110612855
rs10262556	98317100	-0.002	FALSE	0.297763686825056	0.0701492537313433
rs183910609	98318427	0.09	FALSE	0.932513817888685	0.0691176470588235
rs10240811	98318570	0.014	FALSE	0.424845966254361	0.0690161527165932
rs10270660	98318685	-0.002	FALSE	0.857314678118564	0.0690161527165932
rs6465699	98318798	0.195	FALSE	0.628512947668787	0.0689149560117302
rs10274409	98319441	-0.002	FALSE	0.113088104710914	0.0679190751445087
rs4729475	98319499	0.009	FALSE	0.51921673596371	0.0679190751445087
rs28452610	98319639	-0.002	FALSE	0.454420675511938	0.0677233429394813
rs77969932	98319905	-0.002	FALSE	0.346134208026342	0.0677233429394813
rs73398854	98320133	-0.002	FALSE	0.554714688786771	0.0676258992805755
rs62471623	98320197	-0.002	FALSE	0.874553473107517	0.0675287356321839
rs149001686	98320453	0.042	FALSE	0.782384950004052	0.0676258992805755
rs4288299	98320909	-0.002	FALSE	0.885136141616385	0.0671428571428571
rs1038585	98321862	0.23	FALSE	0.328688427584711	0.0668563300142248
rs56212916	98322265	-0.002	FALSE	0.674227865540888	0.0653409090909091
rs2394911	98322331	-0.002	FALSE	0.270381016738247	0.0653409090909091
rs62471625	98323264	-0.002	FALSE	0.695444981823675	0.0647887323943662
rs10248182	98323798	0	FALSE	0.071198489505332	0.0646067415730337
rs62471626	98324006	0.095	FALSE	0.204674616886769	0.0645161290322581
rs10232999	98324091	0	FALSE	0.427324589982163	0.0645161290322581
rs57798216	98324385	0	FALSE	0.796446633699816	0.0645161290322581
rs3887599	98324496	-0.002	FALSE	0.92421530917054	0.0644257703081232
rs71539186	98325107	0.168	FALSE	0.58715987597825	0.0630252100840336
rs73147430	98325131	0.084	FALSE	0.185448895592708	0.0630252100840336
rs2015517	98325236	0	FALSE	0.697800969018135	0.0631136044880785
rs1872809	98325409	0.004	FALSE	0.223025384836365	0.0630252100840336
rs901586	98325609	0.312	FALSE	0.778996831155382	0.0629370629370629
rs901587	98325698	0	FALSE	0.8187922391342	0.0630252100840336
rs72107820	98325768	-0.002	FALSE	0.944579535059165	0.0630252100840336
rs901589	98325830	0	FALSE	0.687657177087385	0.0629370629370629
rs55697239	98325871	0.079	FALSE	0.759851645259187	0.0629370629370629
rs60639356	98326145	-0.002	FALSE	0.06120336917229	0.0614525139664804
rs7782705	98326180	0.003	FALSE	0.725134854961652	0.0614525139664804
rs980729	98326439	0.312	FALSE	0.817892695753835	0.0612813370473538
rs56036776	98326508	0	FALSE	0.899479760695249	0.0612813370473538
rs73398864	98327267	-0.002	FALSE	0.740991890639998	0.0596393897364771
rs141054128	98327572	0.161	FALSE	0.182887317764107	0.0594744121715076
rs56210294	98327595	-0.002	FALSE	0.739909434260335	0.0594744121715076
rs73147439	98328259	0.177	FALSE	0.251918645389378	0.0591471801925722
rs73711754	98328837	0.161	FALSE	0.303092702524737	0.0605226960110041
rs112700120	98329000	0.131	FALSE	0.076632136059925	0.0605226960110041
rs62471631	98329188	-0.002	FALSE	0.435551534732804	0.0604395604395604
rs10247410	98329200	0	FALSE	0.36746251762379	0.0604395604395604
rs62471632	98329317	0.003	FALSE	0.71262657509651	0.0603566529492455
rs56115807	98329622	0	FALSE	0.200184353394434	0.0601915184678523
rs60270662	98329645	0.001	FALSE	0.31812083797995	0.0601915184678523
rs60892451	98330208	0	FALSE	0.284939006774221	0.0598639455782313
rs62471636	98330413	-0.002	FALSE	0.682419348368421	0.0597014925373134
rs7780073	98330450	0.002	FALSE	0.153643997572362	0.0596205962059621
rs62471637	98330897	0	FALSE	0.2263355373987	0.0581867388362652
rs62471638	98331105	0	FALSE	0.954466792300809	0.058029689608637
rs80208264	98331298	0	FALSE	0.47007055785507	0.058029689608637
rs55853358	98331635	0	FALSE	0.673773787741084	0.058029689608637
rs62471641	98331833	0	FALSE	0.683069297973998	0.058029689608637
rs58274180	98331941	-0.002	FALSE	0.110043035133276	0.058029689608637
rs62472579	98332453	-0.002	FALSE	0.818703901511617	0.0581081081081081
rs4380856	98332628	0.007	FALSE	0.425484384829178	0.058029689608637
rs10264024	98333227	0	FALSE	0.481033969135024	0.0577956989247312
rs62472580	98333786	0	FALSE	0.81791002569953	0.0577181208053691
rs61052894	98334074	0.001	FALSE	0.400010375492275	0.0577181208053691
rs62472582	98334124	0.32	FALSE	0.71475940149976	0.0577181208053691
rs10282212	98334369	-0.002	FALSE	0.825261236308143	0.0575635876840696
rs7800912	98334651	-0.005	FALSE	0.228633520845324	0.0574866310160428
rs7801191	98334692	-0.004	FALSE	0.0761175533058122	0.0574866310160428
rs144971934	98334782	0	FALSE	0.430576372728683	0.0574866310160428
rs77715082	98334796	0.312	FALSE	0.401859433960635	0.0574866310160428
rs75163076	98334799	-0.005	FALSE	0.442190364887938	0.0574866310160428
rs4729477	98335383	-0.004	FALSE	0.584465149603784	0.0571808510638298
rs4727402	98335412	-0.005	FALSE	0.684268359502312	0.0571808510638298
rs4727403	98335707	-0.005	FALSE	0.194064803165384	0.0571049136786189
rs201771927	98335801	0.139	FALSE	0.0302549856310457	0.0572569906790945
rs4727404	98335952	-0.005	FALSE	0.0698936942731962	0.0572569906790945
rs4729478	98335958	-0.005	FALSE	0.0883288162294775	0.0572569906790945
rs4729479	98336010	-0.001	FALSE	0.476178487914149	0.0572569906790945
rs2394912	98336219	-0.002	FALSE	0.9754031919525	0.0573333333333333
rs2394913	98336224	-0.002	FALSE	0.174481429695152	0.0573333333333333
rs2394914	98336226	-0.002	FALSE	0.969102916284464	0.0573333333333333
rs2894190	98336412	-0.005	FALSE	0.43225559622515	0.0573333333333333
rs4466330	98336447	-0.005	FALSE	0.557703698205296	0.0573333333333333
rs7802829	98336488	-0.005	FALSE	0.634884645079728	0.0572569906790945
rs7783833	98336492	-0.005	FALSE	0.768136974866502	0.0572569906790945
rs4517050	98336874	-0.004	FALSE	0.704363587358967	0.0571808510638298
rs4363135	98336969	-0.005	FALSE	0.260601317789406	0.0571808510638298
rs7456098	98337155	-0.005	FALSE	0.755006872687955	0.0571049136786189
rs62472583	98337239	-0.005	FALSE	0.893841204990167	0.0571049136786189
rs66511930	98337407	-0.005	FALSE	0.489546969137155	0.0571049136786189
rs73147450	98337491	-0.005	FALSE	0.205625772092026	0.0571049136786189
rs73147451	98337535	-0.005	FALSE	0.865553633216769	0.0571049136786189
rs62472584	98337562	-0.005	FALSE	0.399944678565953	0.0571049136786189
rs58385455	98337680	-0.005	FALSE	0.291461202141363	0.0570291777188329
rs55756005	98337708	-0.005	FALSE	0.441256752191111	0.0570291777188329
rs61252097	98337766	-0.005	FALSE	0.455783050251193	0.0570291777188329
rs12669335	98337886	-0.005	FALSE	0.763579628034495	0.0570291777188329
rs12673504	98337911	-0.005	FALSE	0.579928675282281	0.0570291777188329
rs7789710	98338079	-0.005	FALSE	0.0578453964088112	0.056953642384106
rs7790277	98338184	-0.005	FALSE	0.0696800439502113	0.056953642384106
rs7809267	98338333	-0.005	FALSE	0.205433513852768	0.056953642384106
rs7794429	98338545	-0.005	FALSE	0.593996916792821	0.056953642384106
rs73147453	98338733	0.168	FALSE	0.044531847174206	0.0568031704095112
rs370915432	98338926	-0.005	FALSE	0.492968366108835	0.0567282321899736
rs6962011	98339020	-0.005	FALSE	0.256614928843919	0.0568031704095112
rs6944229	98339149	-0.005	FALSE	0.889378421148285	0.0568031704095112
rs199723984	98339167	0.206	FALSE	0.671541755145881	0.0568031704095112
rs200675345	98339168	0.206	FALSE	0.281078200158663	0.0568031704095112
rs12705000	98339320	-0.005	FALSE	0.606025530816987	0.0568031704095112
rs7799697	98339691	-0.005	FALSE	0.441366975370329	0.0567282321899736
rs7799737	98339860	0	FALSE	0.756371804373339	0.0565789473684211
rs36014093	98339944	0.312	FALSE	0.761422669014428	0.0565789473684211
rs28558439	98339950	-0.005	FALSE	0.343767674092669	0.0565789473684211
rs28614028	98339953	-0.005	FALSE	0.745612228813116	0.0565789473684211
rs7800188	98340227	-0.005	FALSE	0.780777982133441	0.0565045992115637
rs7783428	98340289	-0.005	FALSE	0.105667014711071	0.0565045992115637
rs7800727	98340316	0.163	FALSE	0.0498075648740272	0.0565045992115637
rs7800728	98340318	0.163	FALSE	0.0498075648740272	0.0565045992115637
rs7800474	98340345	-0.005	FALSE	0.378183464717586	0.0565045992115637
rs34944698	98340426	-0.005	FALSE	0.893562287290115	0.0565789473684211
rs7804094	98340496	-0.005	FALSE	0.517084520484787	0.0565789473684211
rs7787386	98340552	-0.005	FALSE	0.554366520093754	0.0565789473684211
rs35547334	98340665	-0.005	FALSE	0.828263329062611	0.0565789473684211
rs12673309	98340686	-0.005	FALSE	0.804952144017443	0.0565789473684211
rs12671194	98341025	0.255	FALSE	0.785356078052428	0.0553359683794466
rs1872815	98341259	-0.005	FALSE	0.202416103088763	0.0553359683794466
rs73147458	98341316	0.163	FALSE	0.0498075648740272	0.0553359683794466
rs1872816	98341382	-0.005	FALSE	0.518757430801634	0.0553359683794466
rs4729480	98341715	-0.005	FALSE	0.137288870336488	0.0553359683794466
rs4729481	98341812	-0.005	FALSE	0.286553048936185	0.0553359683794466
rs6960259	98342081	-0.005	FALSE	0.12601573303109	0.054089709762533
rs56299184	98342221	0.312	FALSE	0.938144841662142	0.0540184453227932
rs6465700	98342295	-0.005	FALSE	0.957723815902136	0.0540184453227932
rs1023987	98342830	0.077	FALSE	0.328571087645832	0.0539473684210526
rs1023988	98342870	-0.005	FALSE	0.647108282428235	0.0538764783180026
rs60356822	98342947	0.001	FALSE	0.130744984722696	0.0538764783180026
rs962223	98343077	0.06	FALSE	0.495467514859047	0.0538764783180026
rs60935838	98343129	0.001	FALSE	0.447602359240409	0.0538764783180026
rs6951279	98344128	-0.004	FALSE	0.466011867055204	0.055045871559633
rs6465701	98344425	-0.003	FALSE	0.324911396787502	0.0549738219895288
rs6465703	98344464	0.043	FALSE	0.718551743007265	0.0549738219895288
rs7788585	98344479	-0.004	FALSE	0.520142439822666	0.0549738219895288
rs76481857	98345357	-0.004	FALSE	0.251797900244128	0.0549019607843137
rs71118611	98345455	0.312	FALSE	0.672413807595149	0.0549019607843137
rs118061471	98345589	0.144	FALSE	0.0388278844786352	0.0549019607843137
rs7794007	98345745	0.255	FALSE	0.96041776612401	0.0549019607843137
rs7794140	98345838	-0.004	FALSE	0.998038006352726	0.0549019607843137
rs4729482	98346044	-0.004	FALSE	0.780005350871943	0.0549019607843137
rs6465706	98346481	-0.004	FALSE	0.892362099024467	0.0549738219895288
rs6465707	98346500	0.043	FALSE	0.724388710432686	0.0549738219895288
rs10261794	98346615	0.033	FALSE	0.166526559717022	0.0562091503267974
rs4727405	98346742	-0.004	FALSE	0.397316372627392	0.056282722513089
rs6958874	98347128	-0.004	FALSE	0.233951314515434	0.056282722513089
rs62472612	98347147	0.312	FALSE	0.734199859376531	0.056282722513089
rs35721998	98347241	0.05	FALSE	0.185141505545471	0.056282722513089
rs6976948	98347321	0.422	TRUE	0.477607897331473	0.056282722513089
rs10265827	98347466	0.033	FALSE	0.784677123918664	0.0562091503267974
rs6943295	98347548	0.183	FALSE	0.0435732877301855	0.0562091503267974
rs6465708	98347683	0.043	FALSE	0.0677881422569044	0.0562091503267974
rs6465709	98347817	-0.003	FALSE	0.450980772089679	0.0562091503267974
rs6963729	98347899	0.183	FALSE	0.0435732877301855	0.056282722513089
rs6964046	98348081	-0.004	FALSE	0.105926936911419	0.056282722513089
rs74781784	98348284	0.158	FALSE	0.281756631401368	0.056282722513089
rs6465710	98348297	0.043	FALSE	0.0937416238943115	0.056282722513089
rs55929433	98348569	0.011	FALSE	0.550879973859992	0.056135770234987
rs7801684	98348896	0.422	TRUE	0.37049856511876	0.056135770234987
rs67135527	98349007	0.011	FALSE	0.254335294582415	0.056135770234987
rs10953271	98349062	0.05	FALSE	0.0897984727751464	0.056135770234987
rs7783276	98349119	-0.004	FALSE	0.832247443741653	0.056135770234987
rs73147463	98349160	0.183	FALSE	0.0435732877301855	0.056135770234987
rs6465711	98349193	-0.003	FALSE	0.391037264536135	0.056135770234987
rs73711768	98349412	0.158	FALSE	0.380485737021081	0.056135770234987
rs10231038	98349531	0.106	FALSE	0.281035597145092	0.056135770234987
rs6465712	98349672	-0.003	FALSE	0.588956103869714	0.0560625814863103
rs6465713	98349892	-0.004	FALSE	0.718703164206818	0.0560625814863103
rs7788218	98350305	0.043	FALSE	0.7164450914599	0.056135770234987
rs7788483	98350381	0.312	FALSE	0.919908562966157	0.056135770234987
rs6465714	98350567	0.047	FALSE	0.365546127199195	0.0562091503267974
rs113034936	98350577	0.158	FALSE	0.256565125682391	0.0562091503267974
rs73147466	98350785	0.163	FALSE	0.0498075648740272	0.0562091503267974
rs6960018	98351144	-0.004	FALSE	0.144610976218246	0.0562091503267974
rs57747374	98351465	-0.003	FALSE	0.394462356471922	0.056135770234987
rs6465715	98351470	0	FALSE	0.83782067168504	0.056135770234987
rs77571092	98352196	0.158	FALSE	0.808223847940099	0.0572171651495449
rs10539108	98352235	0	FALSE	0.442096271703485	0.0572171651495449
rs4727407	98352459	0.255	FALSE	0.651404734491371	0.0572916666666667
rs7802444	98352674	0.106	FALSE	0.729958000325132	0.0573663624511082
rs768481	98352886	0	FALSE	0.668960579740815	0.0573663624511082
rs13437730	98353355	0.002	FALSE	0.687566476501524	0.0573663624511082
rs10233103	98354248	0	FALSE	0.400632916006725	0.0574412532637076
rs10262404	98354367	0.043	FALSE	0.839465925842524	0.0573663624511082
rs28550868	98354618	0.093	FALSE	0.214264613215346	0.0573663624511082
rs7796143	98354861	0.043	FALSE	0.543943074787967	0.0573663624511082
rs11980539	98354868	0.106	FALSE	0.119857625337318	0.0573663624511082
rs7777176	98354878	0.043	FALSE	0.792371678422205	0.0573663624511082
rs1872811	98355216	-0.003	FALSE	0.399605215655174	0.0572171651495449
rs66754531	98355350	0.06	FALSE	0.143940341891721	0.0571428571428571
rs7801120	98355734	-0.002	FALSE	0.858348510717042	0.0584415584415584
rs6465717	98355754	-0.002	FALSE	0.0921789444983006	0.0584415584415584
rs7801307	98355902	0.212	FALSE	0.986838806373999	0.0584415584415584
rs7782677	98356158	-0.003	FALSE	0.66635463712737	0.0583657587548638
rs201703845	98356343	-0.005	FALSE	0.796129905933049	0.05851755526658
rs66770664	98356345	-0.002	FALSE	0.722249239729718	0.05851755526658
rs7778820	98356506	-0.002	FALSE	0.343144888279494	0.0560625814863103
rs6963366	98356804	0.106	FALSE	0.177453150309157	0.056135770234987
rs6963509	98356872	0.037	FALSE	0.64676332694944	0.0573663624511082
rs34440067	98357444	0.037	FALSE	0.482329554716125	0.061038961038961
rs35535941	98357503	0.29	FALSE	0.0285962076375112	0.061038961038961
rs28640000	98357800	0.184	FALSE	0.386846392892767	0.061038961038961
rs77029516	98358395	0.095	FALSE	0.837207130691968	0.0622568093385214
rs12531849	98358654	0.24	FALSE	0.965317111357581	0.0623376623376623
rs11972556	98358947	0.111	FALSE	0.576683942275122	0.0623376623376623
rs6974834	98359237	0.026	FALSE	0.743131095031276	0.0622568093385214
rs56052038	98359372	0.164	FALSE	0.951690728939138	0.0634715025906736
rs61295619	98359528	0.145	FALSE	0.747298410255462	0.0634715025906736
rs4727408	98359819	0.029	FALSE	0.771217176795472	0.0635538261997406
rs111499341	98360444	-0.005	FALSE	0.208362806192599	0.0647668393782383
rs11974472	98360570	0.111	FALSE	0.379485125700012	0.0647668393782383
rs200653145	98360937	0.108	FALSE	0.61159324827604	0.0671834625322997
rs10243484	98361467	0.113	FALSE	0.535073692456354	0.0670967741935484
rs73709306	98361713	0.15	FALSE	0.567998792557046	0.0670967741935484
rs6972315	98361817	0.113	FALSE	0.540151872404385	0.0670967741935484
rs62472617	98362283	-0.005	FALSE	0.879965257109143	0.0670967741935484
rs6953243	98362371	0.024	FALSE	0.791798629413825	0.0658914728682171
rs4729484	98362422	0.279	FALSE	0.0725117797264829	0.0658914728682171
rs7790974	98362994	0.021	FALSE	0.301588385424111	0.0658914728682171
rs7810071	98363001	0.021	FALSE	0.0588673031539656	0.0658914728682171
rs74986407	98364437	-0.005	FALSE	0.304170107608661	0.0648508430609598
rs77582261	98364438	-0.005	FALSE	0.668786903820001	0.0648508430609598
rs4632992	98364915	0.315	FALSE	0.625914153223857	0.0648508430609598
rs7784383	98365045	0.122	FALSE	0.130007590213791	0.0650195058517555
rs62472618	98365330	-0.005	FALSE	0.248237222479656	0.0650195058517555
rs6465718	98365606	0.062	FALSE	0.943602659984026	0.0651041666666667
rs7805585	98365619	0.062	FALSE	0.863155310205184	0.0651890482398957
rs11773403	98366565	0.057	FALSE	0.981278967671096	0.0651890482398957
rs6465719	98367621	0.073	FALSE	0.998641424847301	0.0654450261780105
rs4727409	98367737	0.117	FALSE	0.259661169839092	0.0654450261780105
rs7783903	98368219	0.131	FALSE	0.103378446621355	0.0667539267015707
rs62472619	98368358	0.084	FALSE	0.597769142698962	0.0667539267015707
rs6972930	98368743	0.15	FALSE	0.872750866122078	0.0667539267015707
rs6465720	98368886	0.131	FALSE	0.107298884715419	0.0667539267015707
rs2394939	98369506	0.131	FALSE	0.555527666711714	0.0668414154652687
rs144639003	98369613	0.124	FALSE	0.571133901143912	0.0668414154652687
rs2394938	98369898	0.284	FALSE	0.26151814997429	0.0657894736842105
rs75903749	98369947	-0.005	FALSE	0.107794753322378	0.0657894736842105
rs60849434	98370171	0.029	FALSE	0.599040794069879	0.0657894736842105
rs62472620	98370225	0.284	FALSE	0.16993653603131	0.0657894736842105
rs6979084	98370376	0.039	FALSE	0.104684655030724	0.0657894736842105
rs6945028	98370594	0.131	FALSE	0.241105273540597	0.0657030223390276
rs13234207	98370669	0.131	FALSE	0.156700151157565	0.0657030223390276
rs13234316	98370674	0.284	FALSE	0.77635149564594	0.0657030223390276
rs11763762	98371191	0.03	FALSE	0.772260777989868	0.0657030223390276
rs35289723	98371303	0.284	FALSE	0.475013906008098	0.0657030223390276
rs77569102	98373228	0.176	FALSE	0.600445236323867	0.0731070496083551
rs1994408	98373649	0.036	FALSE	0.57870459461119	0.073202614379085
rs12540581	98374076	0.284	FALSE	0.774029816652183	0.0732984293193717
rs9986985	98374562	0.12	FALSE	0.59107075848151	0.0758169934640523
rs28463151	98375095	0.066	FALSE	0.983336599729955	0.0746073298429319
rs9986900	98376194	0.093	FALSE	0.868667789443862	0.0739762219286658
rs4729486	98376248	0.057	FALSE	0.703015167219564	0.0739762219286658
rs4729487	98376250	0.049	FALSE	0.627736131951679	0.0739762219286658
rs4729488	98376266	0.057	FALSE	0.698917078657542	0.0739762219286658
rs9986780	98376458	0.093	FALSE	0.659621984523255	0.0740740740740741
rs79473097	98376555	-0.001	FALSE	0.479811459791381	0.0740740740740741
rs9986782	98376585	0.057	FALSE	0.214417493820656	0.0740740740740741
rs12705002	98376624	0.404	TRUE	0.227956426469609	0.0740740740740741
rs78573622	98376690	-0.001	FALSE	0.61106562797213	0.0740740740740741
rs73709398	98376943	0.147	FALSE	0.792839698435273	0.0739762219286658
rs4605992	98377941	0.181	FALSE	0.507669265544973	0.0757978723404255
rs3998413	98378040	0.181	FALSE	0.751937231654301	0.0757978723404255
rs60719526	98378234	0.181	FALSE	0.314065939909779	0.076
rs55664670	98378527	0.181	FALSE	0.434342419938184	0.0761014686248331
rs59019789	98378582	0.181	FALSE	0.497043514042161	0.0761014686248331
rs56218576	98378606	0.095	FALSE	0.288248608575668	0.0761014686248331
rs56733228	98379092	0.181	FALSE	0.863832631520927	0.0775401069518717
rs11976967	98379142	0.339	FALSE	0.0903989912592806	0.0787716955941255
rs6965232	98379435	0.342	FALSE	0.0341691053547295	0.0786666666666667
rs10253994	98379641	0.181	FALSE	0.732028449408244	0.0786666666666667
rs4727410	98380173	0.101	FALSE	0.717261964082718	0.0789825970548862
rs35990339	98380333	0.072	FALSE	0.211884529236704	0.0789825970548862
rs140789825	98380358	0.181	FALSE	0.191169931832701	0.0789825970548862
rs13224827	98380421	0.452	TRUE	0.0480359283985085	0.079088471849866
rs112884928	98380440	0.181	FALSE	0.782037159544416	0.079088471849866
rs113184122	98380792	0.181	FALSE	0.74715224141255	0.079088471849866
rs115889783	98380808	0.116	FALSE	0.976196526072454	0.079088471849866
rs79805686	98381112	0.181	FALSE	0.568272889882792	0.0789825970548862
rs73400822	98381659	-0.003	FALSE	0.674934275436681	0.079088471849866
rs12540064	98381738	0.452	TRUE	0.0480359283985085	0.0791946308724832
rs10262343	98381914	0.181	FALSE	0.892354507150594	0.0804289544235925
rs56132444	98381922	0.095	FALSE	0.712789764220361	0.0804289544235925
rs76427473	98381952	0.06	FALSE	0.587623373558745	0.0804289544235925
rs10233002	98382057	0.19	FALSE	0.331921434472315	0.0804289544235925
rs140947795	98382159	0.09	FALSE	0.18927398083033	0.0804289544235925
rs10266317	98382569	-0.002	FALSE	0.326365202479064	0.0791946308724832
rs62472639	98382829	0.452	TRUE	0.707952967949677	0.0793010752688172
rs79271999	98384588	0.074	FALSE	0.297513650008477	0.0824324324324324
rs35254763	98384975	0.49	TRUE	0.879338178015314	0.0826558265582656
rs75383456	98385214	0.074	FALSE	0.981954002776183	0.0826558265582656
rs117564931	98387448	0.113	FALSE	0.73082302758703	0.0887978142076503
rs146240929	98387817	0.113	FALSE	0.472489852248691	0.089041095890411
rs113615902	98387843	0.113	FALSE	0.531688474724069	0.089041095890411
rs4727411	98388770	0.094	FALSE	0.106641877850052	0.0895316804407714
rs112260821	98390135	0.186	FALSE	0.698936676012818	0.0886426592797784
rs113320945	98390298	0.104	FALSE	0.300625387311447	0.0890125173852573
rs35538045	98390442	0.452	TRUE	0.469582800252829	0.0890125173852573
rs73400837	98390513	0.094	FALSE	0.255521736608352	0.0890125173852573
rs28613629	98391001	0.213	FALSE	0.731243113044184	0.0902777777777778
rs56898155	98391574	0.104	FALSE	0.59205119071994	0.0891364902506964
rs61159642	98391731	0.104	FALSE	0.582247731857933	0.0892608089260809
rs59370548	98392213	0.104	FALSE	0.941822542843875	0.0896358543417367
rs59957624	98392218	0.104	FALSE	0.625831894099247	0.0896358543417367
rs112838967	98392449	0.196	FALSE	0.80662307292223	0.0914205344585091
rs143625381	98392493	0.151	FALSE	0.515703460795339	0.0914205344585091
rs60941071	98392686	0.104	FALSE	0.171957619686145	0.0914205344585091
rs58089738	98392774	0.094	FALSE	0.563840650487691	0.0914205344585091
rs10242857	98392891	0.227	FALSE	0.44528170877602	0.0915492957746479
rs73400848	98393151	0.104	FALSE	0.0634968724334613	0.0915492957746479
rs12705005	98393335	0.03	FALSE	0.51477700821124	0.0916784203102962
rs67312107	98393775	0.11	FALSE	0.876126998511609	0.0905233380480905
rs113128384	98395278	0.21	FALSE	0.291870617435779	0.0912981455064194
rs145404220	98396045	0.146	FALSE	0.0542126749176532	0.094151212553495
rs67651733	98396457	0.531	TRUE	0.542952120804694	0.0949640287769784
rs11764416	98397999	0.513	TRUE	0.320720422954764	0.0952380952380952
rs11972313	98398786	0.281	FALSE	0.0148115289712591	0.0940665701881331
rs11972293	98398838	0.047	FALSE	0.455748399649747	0.0940665701881331
rs4727414	98399507	0.082	FALSE	0.366149573563598	0.0944767441860465
rs4729491	98399810	0.515	TRUE	0.573346011457034	0.0944767441860465
rs4727415	98399869	0.094	FALSE	0.141777973470744	0.0944767441860465
rs11769517	98400207	0.082	FALSE	0.445040175353643	0.0963503649635036
rs13233862	98400450	0.168	FALSE	0.633600143506192	0.0991253644314869
rs13233873	98400497	-0.001	FALSE	0.367885542463046	0.0991253644314869
rs12668051	98400599	0.078	FALSE	0.27818823059788	0.100436681222707
rs74592623	98400619	0.117	FALSE	0.403750436299015	0.100436681222707
rs60932716	98400966	0.078	FALSE	0.0788820606423542	0.101596516690856
rs139827900	98401103	0.163	FALSE	0.849515939783305	0.101596516690856
rs12705007	98401550	0.098	FALSE	0.297359106724616	0.101596516690856
rs112806043	98402347	0.098	FALSE	0.505888147524092	0.103649635036496
rs140781417	98402391	0.111	FALSE	0.437155165965669	0.103649635036496
rs77092757	98402536	-0.002	FALSE	0.310984269948676	0.103801169590643
rs75215088	98403537	0.146	FALSE	0.443758897169028	0.104105571847507
rs6943459	98403653	0.423	TRUE	0.164449622493703	0.104105571847507
rs115254622	98404128	0.251	FALSE	0.202784880634863	0.103953147877013
rs73159484	98404365	0.106	FALSE	0.670865840592887	0.104105571847507
rs2029220	98404438	-0.001	FALSE	0.954242758697364	0.104411764705882
rs4727416	98405206	0.028	FALSE	0.713560038711876	0.107142857142857
rs3892714	98406353	0.272	FALSE	0.0318698139040594	0.108955223880597
rs73400884	98406754	0.195	FALSE	0.0655636382754892	0.11044776119403
rs876590	98406829	0.276	FALSE	0.148047675273847	0.11044776119403
rs111918361	98407251	0.041	FALSE	0.666188367945142	0.110778443113772
rs11975913	98407675	0.006	FALSE	0.00406581050138839	0.111278195488722
rs10245517	98407758	0.263	FALSE	0.646225722832605	0.11144578313253
rs79003373	98409525	0.019	FALSE	0.620177780394442	0.112633181126332
rs138559640	98410045	0.43	TRUE	0.486751152481884	0.112633181126332
rs7798944	98410132	0.019	FALSE	0.501015421072952	0.112633181126332
rs9801288	98410349	0.43	TRUE	0.495251107413787	0.112977099236641
rs57650451	98410676	0.272	FALSE	0.0318698139040594	0.114678899082569
rs75873921	98410725	0.111	FALSE	0.761139544076286	0.114854517611026
rs62472647	98411124	0.016	FALSE	0.267846569523681	0.116743471582181
rs62472648	98411143	0.016	FALSE	0.465310027811211	0.116923076923077
rs35949034	98411162	0.529	TRUE	0.377783730870578	0.117103235747304
rs34780228	98411187	0.43	TRUE	0.8698495511082	0.118461538461538
rs10274397	98411352	0.07	FALSE	0.724945812812075	0.119815668202765
rs10232524	98411804	-0.005	FALSE	0.301021494762972	0.12
rs62472649	98411828	0.016	FALSE	0.129956001171377	0.12
rs112044418	98411930	0.126	FALSE	0.86665717754513	0.121351766513057
rs10232758	98411980	0.015	FALSE	0.0229634021448947	0.12
rs6963077	98412421	0.015	FALSE	0.936737902404275	0.120556414219475
rs11763097	98412493	0.013	FALSE	0.419606241723523	0.120556414219475
rs34806164	98412574	0.288	FALSE	0.425632145570125	0.120556414219475
rs200832132	98413269	0.272	FALSE	0.0318698139040594	0.121306376360809
rs148223457	98413299	-0.005	FALSE	0.00816725000722545	0.121306376360809
rs2394936	98413656	0.015	FALSE	0.921841361862607	0.1234375
rs57883746	98414116	0.272	FALSE	0.0318698139040594	0.123630672926448
rs78477288	98414240	0.126	FALSE	0.298259815550409	0.124018838304553
rs56218152	98414488	0.272	FALSE	0.0318698139040594	0.124409448818898
rs146364248	98414918	0.16	FALSE	0.135282565653324	0.124605678233439
rs35751034	98415087	0.16	FALSE	0.38898432898568	0.124605678233439
rs201146949	98415141	0.261	FALSE	0.00997730679020889	0.124605678233439
rs73402908	98415241	0.272	FALSE	0.0318698139040594	0.124605678233439
rs55685533	98415786	0.529	TRUE	0.498333972680848	0.124409448818898
rs56016806	98416118	0.154	FALSE	0.427904683863744	0.126182965299685
rs111399224	98416220	0.196	FALSE	0.275671126600355	0.126582278481013
rs182744558	98416302	0.069	FALSE	0.746888845437206	0.126582278481013
rs113396024	98416997	0.138	FALSE	0.627438066352624	0.126984126984127
rs187892209	98417124	0.138	FALSE	0.440293681749608	0.127186009538951
rs10231790	98417144	0.093	FALSE	0.464240856934339	0.127186009538951
rs112268566	98417251	0.138	FALSE	0.373968811705709	0.128571428571429
rs79487432	98417465	0.126	FALSE	0.697101669688709	0.128571428571429
rs76973814	98417624	0.126	FALSE	0.23132641997654	0.128571428571429
rs73402910	98417720	0.055	FALSE	0.696295619406738	0.128571428571429
rs62472655	98417735	0.094	FALSE	0.277078935573809	0.128571428571429
rs113157163	98417784	0.184	FALSE	0.486227219400462	0.128571428571429
rs113419322	98417829	0.184	FALSE	0.0797723291208968	0.128571428571429
rs149924725	98417933	0.126	FALSE	0.631703543313779	0.128571428571429
rs73402913	98418076	0.055	FALSE	0.642105350131169	0.128571428571429
rs73402915	98418124	0.184	FALSE	0.777443421352655	0.128571428571429
rs10281327	98418225	0.151	FALSE	0.445350628206506	0.128571428571429
rs73402916	98418338	0.184	FALSE	0.318097795604263	0.128571428571429
rs78843174	98418502	0.055	FALSE	0.792327868600842	0.128775834658188
rs112200626	98418625	0.126	FALSE	0.886262245906983	0.130365659777425
rs143641583	98418791	0.126	FALSE	0.783896218636073	0.130573248407643
rs56953048	98418872	0.184	FALSE	0.690065332839731	0.130781499202552
rs58837180	98418901	0.055	FALSE	0.633102113660425	0.130781499202552
rs56901219	98418953	0.055	FALSE	0.602077039529104	0.130781499202552
rs57648465	98419022	0.055	FALSE	0.20790876201354	0.130573248407643
rs57006652	98419147	0.055	FALSE	0.902480916271452	0.130573248407643
rs111648604	98419265	0.126	FALSE	0.768149298196659	0.130573248407643
rs60995754	98419293	0.184	FALSE	0.708356965659186	0.130573248407643
rs146733428	98419352	0.151	FALSE	0.637401377479546	0.130573248407643
rs139397346	98419400	0.055	FALSE	0.47455501712393	0.130573248407643
rs35073730	98419433	-0.001	FALSE	0.929516920645256	0.130573248407643
rs111389595	98419533	0.055	FALSE	0.253921466122847	0.130990415335463
rs201766830	98419607	0.055	FALSE	0.921207496686839	0.130990415335463
rs190438004	98419841	0.055	FALSE	0.154643891798332	0.1312
rs140105440	98420125	0.055	FALSE	0.256522702274378	0.131410256410256
rs58445015	98420178	0.055	FALSE	0.593480571825057	0.131621187800963
rs73402924	98420458	0.055	FALSE	0.144014908943791	0.132045088566828
rs4458795	98420500	0	FALSE	0.94497957569547	0.132045088566828
rs4458796	98420599	0.202	FALSE	0.937575434753671	0.132045088566828
rs4458797	98420648	0.316	FALSE	0.0459463214301013	0.132045088566828
rs62472659	98420814	0.004	FALSE	0.890706507815048	0.132045088566828
rs11984150	98421459	0.055	FALSE	0.577430098305922	0.13365539452496
rs11977327	98421474	0.184	FALSE	0.901242323825136	0.13365539452496
rs11977334	98421499	0.184	FALSE	0.991870208142791	0.135048231511254
rs200654132	98421696	0.055	FALSE	0.150481672992464	0.135048231511254
rs7779413	98421864	0.316	FALSE	0.0459463214301012	0.135265700483092
rs7796891	98422044	0	FALSE	0.349607156217098	0.135265700483092
rs111844792	98422068	0.126	FALSE	0.475193431053776	0.136655948553055
rs73402926	98422090	0.184	FALSE	0.720085727761034	0.136655948553055
rs11773842	98422201	-0.005	FALSE	0.599903168610763	0.136655948553055
rs112230726	98422447	0.344	FALSE	0.759576832386665	0.137096774193548
rs34303979	98422514	0.316	FALSE	0.0459463214301013	0.137096774193548
rs113172614	98422516	0.055	FALSE	0.407034637848847	0.137096774193548
rs62474860	98422713	0.004	FALSE	0.581785789015703	0.137096774193548
rs720718	98423138	0	FALSE	0.0752077416633256	0.139871382636656
rs73402930	98423253	0.055	FALSE	0.447404003259726	0.139871382636656
rs199856646	98423350	0.126	FALSE	0.668208807939664	0.140096618357488
rs113580345	98423471	0.055	FALSE	0.950060055567883	0.141479099678457
rs10260054	98423505	0.344	FALSE	0.990632777381688	0.141479099678457
rs10260555	98423903	0.344	FALSE	0.180355768569279	0.14170692431562
rs80260045	98424392	0.126	FALSE	0.328115005209111	0.142394822006473
rs28431374	98424965	0.354	FALSE	0.611031256732531	0.142625607779579
rs751889	98425270	0.354	FALSE	0.666497005720157	0.143322475570033
rs751888	98425440	-0.001	FALSE	0.298776802630164	0.143556280587276
rs11974532	98425786	0.313	FALSE	0.203080820827745	0.145424836601307
rs11978120	98426033	0.252	FALSE	0.737894080509432	0.145901639344262
rs11981301	98426102	0.313	FALSE	0.46272359827999	0.145901639344262
rs11981350	98426234	0.354	FALSE	0.938406076619867	0.146141215106732
rs11974619	98426237	0.241	FALSE	0.183496899250895	0.146141215106732
rs13245654	98426551	0.266	FALSE	0.865614087297581	0.146381578947368
rs73402996	98426701	0.129	FALSE	0.303389261825942	0.146381578947368
rs113900157	98427084	0.181	FALSE	0.939997502858751	0.147783251231527
rs28480431	98427139	-0.004	FALSE	0.0807431243709289	0.147783251231527
rs114097335	98427410	0.181	FALSE	0.337513957405463	0.148026315789474
rs77384481	98427487	0.181	FALSE	0.753331626171712	0.148026315789474
rs144645287	98427707	0.121	FALSE	0.688201398518868	0.14827018121911
rs73402999	98427968	0.156	FALSE	0.0691520033869892	0.148026315789474
rs201722286	98428236	0.335	FALSE	0.844898638536688	0.148026315789474
rs147761340	98428237	0.335	FALSE	0.374046735966112	0.148026315789474
rs4545010	98428393	0.489	TRUE	0.116627498553135	0.14827018121911
rs4729493	98429097	0.001	FALSE	0.0303472769040499	0.148514851485149
rs59586120	98429223	0.078	FALSE	0.483441890648101	0.149006622516556
rs60207595	98429498	0.101	FALSE	0.451148428127635	0.149006622516556
rs11973165	98429554	0.284	FALSE	0.12679948634468	0.149006622516556
rs4727417	98429839	0.296	FALSE	0.586888588638976	0.149501661129568
rs4727418	98429905	0.291	FALSE	0.703202171996236	0.149501661129568
rs4727419	98429948	0.296	FALSE	0.0823273347574286	0.149501661129568
rs73147822	98430120	0.246	FALSE	0.208250180236064	0.149501661129568
rs73404911	98430244	0.106	FALSE	0.121860607317649	0.149750415973378
rs10953274	98430336	0.236	FALSE	0.182331436790992	0.149501661129568
rs140829617	98430429	0.116	FALSE	0.767298877821304	0.149750415973378
rs113442336	98430577	0.276	FALSE	0.805052651022561	0.15
rs73147824	98430765	0.227	FALSE	0.666915777313989	0.15
rs62471975	98431002	0.146	FALSE	0.433938728354406	0.15025041736227
rs73147825	98431007	0.22	FALSE	0.66061414553551	0.15025041736227
rs57621820	98432287	0.101	FALSE	0.931354753323831	0.152941176470588
rs73147827	98432587	0.206	FALSE	0.846053289051633	0.153198653198653
rs13241771	98432607	0.162	FALSE	0.00878812419206132	0.153198653198653
rs4729497	98432682	0.019	FALSE	0.655380713834893	0.153456998313659
rs34136830	98432711	0.154	FALSE	0.00377563381501118	0.153456998313659
rs62471976	98432871	0.094	FALSE	0.824942963314243	0.153456998313659
rs73404920	98432937	0.098	FALSE	0.726488834025804	0.153456998313659
rs73404922	98433288	0.201	FALSE	0.301642411306966	0.153716216216216
rs10953275	98433466	0.034	FALSE	0.674904880288523	0.153716216216216
rs146889280	98434265	0.111	FALSE	0.914784310874529	0.154237288135593
rs12670026	98434282	0.271	FALSE	0.431448162184097	0.154237288135593
rs73147830	98434463	0.009	FALSE	0.208310968754813	0.155668358714044
rs4236538	98434486	0.1	FALSE	0.0168398245955665	0.155668358714044
rs4495350	98434918	0.009	FALSE	0.199669431557413	0.156996587030717
rs9691334	98435152	0.112	FALSE	0.496720378869213	0.158163265306122
rs78038513	98435228	0.111	FALSE	0.292533108906355	0.158163265306122
rs4391356	98435229	0.009	FALSE	0.269670955231413	0.158163265306122
rs4729498	98435520	0.042	FALSE	0.378207655949518	0.158703071672355
rs143469246	98436471	0.009	FALSE	0.615972027811222	0.16551724137931
rs6465724	98436495	0.042	FALSE	0.83072563566966	0.166089965397924
rs34414118	98437062	0.261	FALSE	0.0349613671617158	0.168110918544194
rs12534304	98437568	0.272	FALSE	0.0284023155255351	0.169877408056042
rs116027416	98437918	0.116	FALSE	0.369999539479613	0.171378091872792
rs11766118	98438576	0.084	FALSE	0.303011573676486	0.174067495559503
rs150154400	98438580	0.276	FALSE	0.712071525794454	0.174067495559503
rs201253161	98438767	0.104	FALSE	0.701663143245969	0.174377224199288
rs115132809	98439448	0.146	FALSE	0.780096123786643	0.177737881508079
rs4526300	98439544	0.069	FALSE	0.1772935873596	0.177737881508079
rs4368910	98439700	0.25	FALSE	0.322001543652732	0.178057553956835
rs35248997	98439850	0.243	FALSE	0.228966806386597	0.178057553956835
rs142501103	98440011	-0.005	FALSE	0.479767321061809	0.180831826401447
rs73404935	98440590	-0.005	FALSE	0.153132330533117	0.184981684981685
rs62471977	98441086	0.106	FALSE	0.567851274902932	0.186003683241252
rs144206613	98442112	0.333	FALSE	0.0187112695518943	0.187732342007435
rs35320006	98442781	0.371	FALSE	0.916882241598796	0.189944134078212
rs148337749	98442784	0.181	FALSE	0.680951061868109	0.189944134078212
rs12538013	98442862	0.371	FALSE	0.361035698780324	0.190298507462687
rs7801382	98443758	0.355	FALSE	0.0686928986222483	0.194756554307116
rs6968995	98443953	0.445	TRUE	0.521142144710757	0.19589552238806
rs1047035	98444287	0.101	FALSE	0.304762474831659	0.196261682242991
rs7788159	98445111	-0.002	FALSE	0.528176858916413	0.201869158878505
rs147506687	98445139	0.059	FALSE	0.809840852266643	0.201869158878505
rs7806456	98446566	0.474	TRUE	0.631013124948368	0.206439393939394
rs1203843	98447353	-0.005	FALSE	0.112955136655364	0.208413001912046
rs1203844	98448494	-0.004	FALSE	0.0710517148254439	0.211650485436893
rs4727421	98448498	0.055	FALSE	0.631877996050753	0.211650485436893
rs1203845	98449574	0.106	FALSE	0.774310544342734	0.214566929133858
rs7792235	98451358	0.109	FALSE	0.242868325498421	0.220675944333996
rs1685124	98451510	0.036	FALSE	0.775180017063394	0.221556886227545
rs7795995	98451597	0.109	FALSE	0.180819681764115	0.221556886227545
rs7796303	98451786	0.286	FALSE	0.996162362280302	0.221556886227545
rs35085130	98452022	0.714	TRUE	0.0163543160414553	0.223107569721116
rs7807059	98454349	0.133	FALSE	0.703025351429824	0.225352112676056
rs11769685	98454956	0.02	FALSE	0.956260771804955	0.227180527383367
rs12532598	98454973	0.104	FALSE	0.81093565520132	0.227180527383367
rs143480978	98455330	0.055	FALSE	0.75983005653834	0.227180527383367
rs62471982	98455553	0.714	TRUE	0.0160877132395786	0.227642276422764
rs71118637	98455988	0.104	FALSE	0.623722715023905	0.229038854805726
rs12705012	98456822	0.714	TRUE	0.0160877132395786	0.232510288065844
rs58666420	98456946	0.553	TRUE	0.0139503055571095	0.23298969072165
rs28556608	98457180	0.553	TRUE	0.0139503055571095	0.23298969072165
rs28525333	98457279	0.472	TRUE	0.00248811240208715	0.23298969072165
rs141351866	98457342	0.508	TRUE	0.807547357410658	0.23298969072165
rs6949335	98457988	0.563	TRUE	0.0118337787557033	0.237603305785124
rs10229921	98458885	0.124	FALSE	0.559066256973893	0.238095238095238
rs1986189	98459156	0.009	FALSE	0.062254043109715	0.238589211618257
rs6973284	98459238	0.714	TRUE	0.016338637233214	0.239085239085239
rs201955521	98459889	0.286	FALSE	0.086664281017147	0.242171189979123
rs144262169	98459929	0.283	FALSE	0.667682941223029	0.242171189979123
rs12532476	98460164	0.485	TRUE	0.0013576962642547	0.242171189979123
rs12532442	98460195	0.707	TRUE	0.00921296370813767	0.242171189979123
rs72380330	98460589	0.462	TRUE	0.00177789668567695	0.245833333333333
rs10238224	98460824	0.714	TRUE	0.016338637233214	0.247401247401247
rs1548622	98461062	0.023	FALSE	0.916155174409505	0.247916666666667
rs139772432	98461409	0.161	FALSE	0.419026822026353	0.247916666666667
rs6955886	98462589	0.009	FALSE	0.219137035973836	0.250526315789474
rs60016398	98464367	0.161	FALSE	0.131777224096004	0.257322175732218
rs60914761	98466104	0.077	FALSE	0.641981909354217	0.260593220338983
rs116386131	98467021	0.317	FALSE	0.3719958857866	0.26271186440678
rs73407188	98467748	0.558	TRUE	0.01349270557665	0.263269639065817
rs12705013	98470124	0.018	FALSE	0.889893318654504	0.266666666666667
rs7457046	98470385	0.018	FALSE	0.0971159872133285	0.268398268398268
rs7782385	98471509	0.714	TRUE	0.016338637233214	0.273913043478261
rs28502461	98471553	0.497	TRUE	0.00162405986470545	0.273913043478261
rs144887699	98472267	0.714	TRUE	0.0171410864451224	0.275488069414317
rs12705014	98472338	0.714	TRUE	0.016338637233214	0.275488069414317
rs10271470	98472346	0.009	FALSE	0.920446956728119	0.275488069414317
rs10242106	98472390	0.64	TRUE	0.0403932890260522	0.275488069414317
rs17885118	98473212	0.508	TRUE	0.469343620061409	0.276457883369331
rs7793915	98474121	0.714	TRUE	0.016338637233214	0.27801724137931
rs7457148	98474128	0.663	TRUE	0.0107187787193776	0.27801724137931
rs10269427	98474774	0.568	TRUE	0.0128860346091495	0.278617710583153
rs58660296	98474784	0.663	TRUE	0.0107187787193776	0.278617710583153
rs4727423	98476753	0.021	FALSE	0.287328041612636	0.283516483516484
rs11771770	98477715	0.558	TRUE	0.0358941307023966	0.283516483516484
rs35853712	98477746	0.543	TRUE	0.187670547119342	0.283516483516484
rs202101368	98477887	0.065	FALSE	0.451426054746844	0.283516483516484
rs6465726	98478680	0.543	TRUE	0.352090100874193	0.292035398230089
rs2240417	98479131	0.714	TRUE	0.016338637233214	0.29424778761062
rs6959104	98479167	0.095	FALSE	0.226305578218307	0.29490022172949
rs6963893	98479707	0.095	FALSE	0.68957825251855	0.296213808463252
rs2214847	98480781	0.006	FALSE	0.469131709390786	0.298206278026906
rs2190266	98481085	0.021	FALSE	0.147438519797288	0.29954954954955
rs2245385	98481436	0.132	FALSE	0.233836534398142	0.29954954954955
rs10260884	98481800	0.648	TRUE	0.0443171262232202	0.298642533936652
rs4729501	98483052	0.006	FALSE	0.548860953899566	0.301149425287356
rs111498031	98484072	0.619	TRUE	0.0224149661615258	0.30751708428246
rs10953276	98484393	0.714	TRUE	0.016338637233214	0.309090909090909
rs17161491	98486337	0.538	TRUE	0.0246203936850151	0.310657596371882
rs73409107	98486699	0.655	TRUE	0.00971602866347278	0.310657596371882
rs73409108	98486977	0.077	FALSE	0.893487969296984	0.311512415349887
rs1548624	98487299	0.714	TRUE	0.016338637233214	0.312359550561798
rs6956147	98487354	0.714	TRUE	0.016338637233214	0.312359550561798
rs6956697	98490937	0.64	TRUE	0.0403932890260523	0.315909090909091
rs2249169	98491261	0.027	FALSE	0.619335409533233	0.316628701594533
rs6465727	98492045	0.012	FALSE	0.775945535767824	0.318077803203661
rs11368752	98492246	0.714	TRUE	0.016338637233214	0.319540229885058
rs34079172	98494565	0.655	TRUE	0.00971602866347278	0.326388888888889
rs10692667	98495304	0.696	TRUE	0.0414021996638418	0.327188940092166
rs150196540	98495556	0.082	FALSE	0.389782915683463	0.328735632183908
rs2074730	98495954	0.714	TRUE	0.016338637233214	0.327981651376147
rs6946441	98496330	0.714	TRUE	0.016338637233214	0.330275229357798
rs10279813	98497206	0.452	TRUE	0.00586012664088702	0.329519450800915
rs7456230	98498506	0.714	TRUE	0.016338637233214	0.331050228310502
rs74425363	98499582	0.095	FALSE	0.882136985810939	0.337899543378995
rs6976004	98499588	0.021	FALSE	0.392786611616611	0.337899543378995
rs3779190	98500169	0.503	TRUE	0.787509332376067	0.337155963302752
rs3837104	98500215	0.498	TRUE	0.83937019740697	0.337931034482759
rs6959321	98500253	0.64	TRUE	0.0403932890260522	0.337931034482759
rs6465728	98500322	0.038	FALSE	0.927536062663421	0.337931034482759
rs6963517	98500529	0.64	TRUE	0.0403932890260522	0.339491916859122
rs6465729	98500656	0.031	FALSE	0.93052718200488	0.341067285382831
rs199966697	98500670	0.031	FALSE	0.244476799224503	0.341067285382831
rs10699187	98500672	0.031	FALSE	0.838088847557083	0.341067285382831
rs7777927	98500956	0.714	TRUE	0.016338637233214	0.340277777777778
rs10270671	98501825	0.021	FALSE	0.680304082832299	0.341860465116279
rs12705015	98502031	0.714	TRUE	0.016338637233214	0.341860465116279
rs17638906	98502544	0.201	FALSE	0.284531136928126	0.344262295081967
[truncated: 3,826 more rows]
