# Supplementary material for: Defining the genetic and evolutionary architecture of alternative splicing in response to infection
Source: Nat Commun. 2019 Apr 11;10:1671. doi: 10.1038/s41467-019-09689-7 (PMC6459842; doi:10.1038/s41467-019-09689-7)
Supplement: Supplementary file 9 — Source Data [file 41467_2019_9689_MOESM9_ESM.zip › SourceData/Fig1C.csv]

weak	alt.	const.	const_immune	const_up	const_immune_up
74786	2160	576	33	115	13
211010	5174	1329	115	342	67
278155	11705	8005	1250	1751	512
31210	3786	6871	1092	1267	464
29363	4014	8582	1180	1626	515
13434	2314	6849	548	945	173
25538	3749	11687	853	1482	243
13856	4616	23230	1679	2278	352
68220	14874	90052	7060	8014	985
